# Supplementary material for: Common microRNA–mRNA Interactions in Different Newcastle Disease Virus-Infected Chicken Embryonic Visceral Tissues
Source: Int J Mol Sci. 2018 Apr 25;19(5):1291. doi: 10.3390/ijms19051291 (PMC5983721; doi:10.3390/ijms19051291)
Supplement: Supplementary file 1 [file ijms-19-01291-s001.zip]

Archive with 14 entries (13 files):
- Supplementary Files/
- Supplementary Files/Figure S1.tif
- Supplementary Files/Table S1. The differentially expressed miRNAs based on small RNA-seq.xls
- Supplementary Files/Table S10. GO enrichment of common target genes.xls
- Supplementary Files/Table S11. KEGG Pathway analysis of common target genes.xls
- Supplementary Files/Table S12. PPI analysis of common miRNA-mRNA pairs.xlsx
- Supplementary Files/Table S2. Target genes predicted from differentially expressed miRNAs.xls
- Supplementary Files/Table S3. GO enrichment of miRNA target genes.xls
- Supplementary Files/Table S4. KEGG Pathway analysis of miRNA target genes.xls
- Supplementary Files/Table S5. The differentially expressed mRNAs based on RNA-seq.xls
- Supplementary Files/Table S6. Common DEGs during NDV infection.xls
- Supplementary Files/Table S7. GO enrichment of common DEGs.xls
- Supplementary Files/Table S8. KEGG Pathway analysis of common DEGs.xls
- Supplementary Files/Table S9. Common target genes during NDV infection.xls
