# Supplementary material for: Common microRNA–mRNA Interactions in Different Newcastle Disease Virus-Infected Chicken Embryonic Visceral Tissues
Source: Int J Mol Sci. 2018 Apr 25;19(5):1291. doi: 10.3390/ijms19051291 (PMC5983721; doi:10.3390/ijms19051291)
Supplement: Supplementary file 1 [file ijms-19-01291-s001.zip › Supplementary Files/Table S1. The differentially expressed miRNAs based on small RNA-seq.xls]

## Sheet: Sheet1
miRNA name	Control	La Sota	F48E9
gga-let-7c-3p	28.3492	28.9895	6.75984
gga-miR-10a-3p	219.706	292.884	118.496
gga-miR-10b-3p	63.0525	54.6916	0.795275
gga-miR-10b-5p	28729.2	18716.5	675.586
gga-miR-122-3p	0.24439	261.504	252.102
gga-miR-122-5p	48.3891	69647.8	57517.5
gga-miR-124a-3p	71.8505	3.8852	3.97638
gga-miR-124c-3p	43.9901	5.97722	1.19291
gga-miR-124c-5p	33.4814	2.09203	1.98819
gga-miR-126-3p	6962.66	16641.2	10717.5
gga-miR-126-5p	664.495	1118.64	1485.97
gga-miR-128-1-5p	48.1448	36.7599	17.8937
gga-miR-128-3p	7535.02	5971.25	3330.61
gga-miR-133a-3p	3709.83	860.421	4398.27
gga-miR-133a-5p	415.951	31.9781	132.413
gga-miR-133b	765.917	38.852	255.283
gga-miR-133c-3p	1378.36	227.433	1559.54
gga-miR-135a-2-3p	10.9975	1.79317	0.397638
gga-miR-135a-5p	90.1798	50.8064	36.9803
gga-miR-137-3p	33.9702	26.5986	13.122
gga-miR-140-3p	27842.8	3170.02	3906.39
gga-miR-140-5p	4637.05	604.297	541.583
gga-miR-144-3p	315.751	252.538	734.039
gga-miR-144-5p	368.784	241.48	807.205
gga-miR-146a-5p	85.292	136.58	259.26
gga-miR-146b-5p	469.961	730.417	1404.85
gga-miR-147	13.197	62.7608	39.3661
gga-miR-148a-5p	217.262	272.561	112.929
gga-miR-155	29.0824	0.896584	9.54331
gga-miR-16-1-3p	33.237	12.851	26.2441
gga-miR-1662	169.362	779.729	576.972
gga-miR-1684a-3p	0	27.1964	0
gga-miR-1779	21.7507	8.36811	2.38583
gga-miR-1786	29.8155	53.795	11.9291
gga-miR-183	1482.47	137.775	81.9134
gga-miR-184-3p	94.09	154.511	735.63
gga-miR-187-3p	137.347	580.09	374.177
gga-miR-18b-5p	117.307	124.924	56.8622
gga-miR-193b-3p	62.3194	196.053	213.134
gga-miR-194	17.1073	538.548	26.2441
gga-miR-196-5p	32.2594	131.499	1.59055
gga-miR-199-5p	37572.7	20537.1	16855.9
gga-miR-1a-3p	69904	7443.74	88138.8
gga-miR-1b-3p	723.638	4448.85	9589.83
gga-miR-200a-3p	3913.41	8633.2	2713.08
gga-miR-200b-3p	1819.24	3979.04	1860.55
gga-miR-202-3p	0.24439	18.2305	0
gga-miR-202-5p	1.46634	705.611	0.795275
gga-miR-203a	16895.4	934.838	156.669
gga-miR-204	133.192	45.128	31.0157
gga-miR-205a	7024	619.24	104.181
gga-miR-205b	394.2	180.811	61.6338
gga-miR-206	12734.9	84.5777	21.8701
gga-miR-21-3p	8.30925	9.56356	26.2441
gga-miR-21-5p	36566.1	54379.6	106227
gga-miR-215-5p	84.3144	3655.37	118.894
gga-miR-2188-5p	414.729	269.872	1076.41
gga-miR-22-3p	1221.95	2962.61	1174.62
gga-miR-222a	943.344	1859.22	1679.62
gga-miR-222b-5p	1.22195	1.79317	22.6653
gga-miR-223	40.0799	37.3576	85.8897
gga-miR-301a-5p	83.0925	125.223	51.2953
gga-miR-301b-5p	74.7832	99.5208	42.1496
gga-miR-30b-5p	406.176	871.18	594.866
gga-miR-30d	14005	27509.9	20544.4
gga-miR-30e-3p	393.467	711.29	716.941
gga-miR-30e-5p	6727.31	14831.9	10181.5
gga-miR-31-5p	34.7033	284.815	199.216
gga-miR-32-5p	129.526	256.722	160.248
gga-miR-34a-5p	95.0676	294.378	302.602
gga-miR-34b-5p	24.439	119.843	83.5039
gga-miR-34c-5p	10.2644	50.8064	40.1614
gga-miR-3525	20.5287	50.2087	35.3898
gga-miR-3529	59.3867	30.4838	12.3268
gga-miR-3536	4.39901	2.39089	14.7126
gga-miR-375	27.8604	1419.59	629.063
gga-miR-383-5p	33.9702	13.4488	5.56693
gga-miR-429-3p	420.35	988.932	574.189
gga-miR-449a	13.9302	223.548	49.7047
gga-miR-451	3049.98	2024.19	7119.7
gga-miR-455-3p	299.622	110.28	183.311
gga-miR-455-5p	1271.07	520.616	442.968
gga-miR-458a-3p	193.312	471.902	749.547
gga-miR-458b-5p	192.335	468.913	741.197
gga-miR-460a-3p	10.02	23.61	5.56693
gga-miR-460a-5p	779.114	1243.56	281.528
gga-miR-460b-5p	42.7682	98.9231	62.0315
gga-miR-490-3p	50.833	68.7381	440.98
gga-miR-490-5p	1.46634	1.79317	15.1102
gga-miR-499-3p	34.9477	1.49431	129.232
gga-miR-499-5p	26951	480.868	88774.6
gga-miR-6548-3p	9.77558	0	1.59055
gga-miR-7	5978.26	12002	6667.99
gga-miR-7460-3p	0.977558	38.5531	7.55512
gga-miR-9-3p	1483.69	48.4155	13.9173
gga-miR-9-5p	51510.7	2655.68	2841.52
novel_359	0	0	22.2677
novel_41	1810.68	3170.62	3701.21
