# Supplementary material for: Common microRNA–mRNA Interactions in Different Newcastle Disease Virus-Infected Chicken Embryonic Visceral Tissues
Source: Int J Mol Sci. 2018 Apr 25;19(5):1291. doi: 10.3390/ijms19051291 (PMC5983721; doi:10.3390/ijms19051291)
Supplement: Supplementary file 1 [file ijms-19-01291-s001.zip › Supplementary Files/Table S10. GO enrichment of common target genes.xls]

## Sheet: Sheet1
Up-regulated miRNA target genes					Down-regulated miRNA target genes
GO accession	Description	Q-Value	Gene names		GO accession	Description	Q-Value	Gene names
GO:0019752	carboxylic acid metabolic process	4.4852e-23	ENSGALG00000015866,ENSGALG00000009926,ENSGALG00000012834,ENSGALG00000009791,ENSGALG00000003495,ENSGALG00000010001,ENSGALG00000015913,ENSGALG00000011704,ENSGALG00000001949,ENSGALG00000011100,ENSGALG00000006680,ENSGALG00000028046,ENSGALG00000003804,ENSGALG00000005554,ENSGALG00000011483,ENSGALG00000012754,ENSGALG00000001328,ENSGALG00000002159,ENSGALG00000012613,ENSGALG00000015180,ENSGALG00000006306,…		GO:0048731	system development	5.1627e-14	ENSGALG00000026873,ENSGALG00000026366,ENSGALG00000015487,ENSGALG00000015015,ENSGALG00000009514,ENSGALG00000016160,ENSGALG00000005628,ENSGALG00000014917,ENSGALG00000010692,ENSGALG00000002763,ENSGALG00000010114,ENSGALG00000012265,ENSGALG00000013193,ENSGALG00000020199,ENSGALG00000027364,ENSGALG00000011696,ENSGALG00000013987,ENSGALG00000011883,ENSGALG00000011970,ENSGALG00000000644,ENSGALG00000011319,…
GO:0006082	organic acid metabolic process	4.4852e-23	ENSGALG00000011797,ENSGALG00000011594,ENSGALG00000010978,ENSGALG00000002182,ENSGALG00000008317,ENSGALG00000011414,ENSGALG00000004285,ENSGALG00000028195,ENSGALG00000006300,ENSGALG00000007878,ENSGALG00000000893,ENSGALG00000012418,ENSGALG00000011894,ENSGALG00000010628,ENSGALG00000017394,ENSGALG00000013257,ENSGALG00000014398,ENSGALG00000005046,ENSGALG00000009748,ENSGALG00000013878,ENSGALG00000013678,…		GO:0007275	multicellular organismal development	5.1627e-14	ENSGALG00000027471,ENSGALG00000000242,ENSGALG00000029175,ENSGALG00000006751,ENSGALG00000010163,ENSGALG00000015622,ENSGALG00000015896,ENSGALG00000025740,ENSGALG00000028091,ENSGALG00000011319,ENSGALG00000015627,ENSGALG00000010133,ENSGALG00000007690,ENSGALG00000003782,ENSGALG00000006726,ENSGALG00000026821,ENSGALG00000017183,ENSGALG00000010692,ENSGALG00000002763,ENSGALG00000010114,ENSGALG00000013193,…
GO:0043436	oxoacid metabolic process	7.2453e-23	ENSGALG00000028046,ENSGALG00000006680,ENSGALG00000003804,ENSGALG00000011100,ENSGALG00000012754,ENSGALG00000001328,ENSGALG00000005554,ENSGALG00000011483,ENSGALG00000009791,ENSGALG00000012834,ENSGALG00000009926,ENSGALG00000015866,ENSGALG00000011704,ENSGALG00000001949,ENSGALG00000010001,ENSGALG00000003495,ENSGALG00000015913,ENSGALG00000002182,ENSGALG00000010978,ENSGALG00000011594,ENSGALG00000011797,…		GO:0048856	anatomical structure development	8.7065e-13	ENSGALG00000015015,ENSGALG00000015487,ENSGALG00000026873,ENSGALG00000026366,ENSGALG00000014917,ENSGALG00000005628,ENSGALG00000016160,ENSGALG00000009514,ENSGALG00000000644,ENSGALG00000011970,ENSGALG00000013987,ENSGALG00000011883,ENSGALG00000011696,ENSGALG00000014201,ENSGALG00000002763,ENSGALG00000010114,ENSGALG00000010692,ENSGALG00000027364,ENSGALG00000015018,ENSGALG00000020199,ENSGALG00000013193,…
GO:0044281	small molecule metabolic process	6.3377e-20	ENSGALG00000016200,ENSGALG00000015913,ENSGALG00000003495,ENSGALG00000010001,ENSGALG00000001949,ENSGALG00000015983,ENSGALG00000013726,ENSGALG00000012834,ENSGALG00000009791,ENSGALG00000005554,ENSGALG00000011104,ENSGALG00000001328,ENSGALG00000011100,ENSGALG00000003804,ENSGALG00000028046,ENSGALG00000003689,ENSGALG00000009700,ENSGALG00000007636,ENSGALG00000008953,ENSGALG00000015180,ENSGALG00000013878,…		GO:0032502	developmental process	5.6561e-12	ENSGALG00000028576,ENSGALG00000028236,ENSGALG00000026854,ENSGALG00000015834,ENSGALG00000011962,ENSGALG00000014014,ENSGALG00000009572,ENSGALG00000016945,ENSGALG00000001264,ENSGALG00000016330,ENSGALG00000017056,ENSGALG00000005180,ENSGALG00000028069,ENSGALG00000025875,ENSGALG00000028041,ENSGALG00000012290,ENSGALG00000012044,ENSGALG00000014699,ENSGALG00000008961,ENSGALG00000026484,ENSGALG00000011254,…
GO:0044710	single-organism metabolic process	1.02e-15	ENSGALG00000011797,ENSGALG00000002479,ENSGALG00000002182,ENSGALG00000009286,ENSGALG00000009369,ENSGALG00000011414,ENSGALG00000004285,ENSGALG00000003016,ENSGALG00000006300,ENSGALG00000007878,ENSGALG00000010628,ENSGALG00000013098,ENSGALG00000028928,ENSGALG00000002891,ENSGALG00000014398,ENSGALG00000008701,ENSGALG00000015828,ENSGALG00000009748,ENSGALG00000026661,ENSGALG00000013678,ENSGALG00000007936,…		GO:0044707	single-multicellular organism process	9.4442e-12	ENSGALG00000015403,ENSGALG00000011541,ENSGALG00000011270,ENSGALG00000012873,ENSGALG00000001006,ENSGALG00000004526,ENSGALG00000009003,ENSGALG00000007911,ENSGALG00000001812,ENSGALG00000000112,ENSGALG00000010794,ENSGALG00000010936,ENSGALG00000010797,ENSGALG00000016069,ENSGALG00000007366,ENSGALG00000014463,ENSGALG00000026180,ENSGALG00000004472,ENSGALG00000001264,ENSGALG00000016330,ENSGALG00000014014,…
GO:0032787	monocarboxylic acid metabolic process	6.5497e-14	ENSGALG00000010001,ENSGALG00000003495,ENSGALG00000015913,ENSGALG00000011704,ENSGALG00000009926,ENSGALG00000012834,ENSGALG00000009791,ENSGALG00000005554,ENSGALG00000011483,ENSGALG00000001328,ENSGALG00000006680,ENSGALG00000028046,ENSGALG00000003267,ENSGALG00000020943,ENSGALG00000003579,ENSGALG00000007636,ENSGALG00000010402,ENSGALG00000009700,ENSGALG00000015544,ENSGALG00000002159,ENSGALG00000012613,…		GO:0044767	single-organism developmental process	9.4442e-12	ENSGALG00000011319,ENSGALG00000010133,ENSGALG00000015627,ENSGALG00000003782,ENSGALG00000007690,ENSGALG00000017183,ENSGALG00000026821,ENSGALG00000006726,ENSGALG00000000242,ENSGALG00000027471,ENSGALG00000006751,ENSGALG00000029175,ENSGALG00000010163,ENSGALG00000028091,ENSGALG00000025740,ENSGALG00000015896,ENSGALG00000015622,ENSGALG00000015015,ENSGALG00000026366,ENSGALG00000026873,ENSGALG00000015487,…
GO:0055114	oxidation-reduction process	6.0757e-11	ENSGALG00000006680,ENSGALG00000003804,ENSGALG00000027835,ENSGALG00000011100,ENSGALG00000003316,ENSGALG00000002412,ENSGALG00000008040,ENSGALG00000005554,ENSGALG00000013708,ENSGALG00000012250,ENSGALG00000002421,ENSGALG00000012754,ENSGALG00000009926,ENSGALG00000002470,ENSGALG00000012834,ENSGALG00000015913,ENSGALG00000015663,ENSGALG00000005795,ENSGALG00000010001,ENSGALG00000016223,ENSGALG00000003495,…		GO:0048513	organ development	1.528e-11	ENSGALG00000008898,ENSGALG00000010529,ENSGALG00000008351,ENSGALG00000014917,ENSGALG00000012044,ENSGALG00000014699,ENSGALG00000011254,ENSGALG00000026484,ENSGALG00000005628,ENSGALG00000008961,ENSGALG00000001472,ENSGALG00000003965,ENSGALG00000025875,ENSGALG00000015015,ENSGALG00000015487,ENSGALG00000012290,ENSGALG00000026873,ENSGALG00000026366,ENSGALG00000020199,ENSGALG00000027364,ENSGALG00000017056,…
GO:0005739	mitochondrion	1.27e-10	ENSGALG00000007878,ENSGALG00000010628,ENSGALG00000013098,ENSGALG00000012418,ENSGALG00000000893,ENSGALG00000002891,ENSGALG00000005046,ENSGALG00000013257,ENSGALG00000002960,ENSGALG00000011797,ENSGALG00000009286,ENSGALG00000009369,ENSGALG00000028580,ENSGALG00000008317,ENSGALG00000008953,ENSGALG00000009700,ENSGALG00000001240,ENSGALG00000004158,ENSGALG00000014185,ENSGALG00000004869,ENSGALG00000013678,…		GO:0009888	tissue development	3.2117e-11	ENSGALG00000010133,ENSGALG00000010936,ENSGALG00000010794,ENSGALG00000016069,ENSGALG00000007690,ENSGALG00000003782,ENSGALG00000006726,ENSGALG00000026180,ENSGALG00000014463,ENSGALG00000017183,ENSGALG00000026821,ENSGALG00000000242,ENSGALG00000012873,ENSGALG00000006751,ENSGALG00000029175,ENSGALG00000016439,ENSGALG00000001006,ENSGALG00000010163,ENSGALG00000015622,ENSGALG00000028091,ENSGALG00000025740,…
GO:0016491	oxidoreductase activity	3.8709e-10	ENSGALG00000002159,ENSGALG00000002925,ENSGALG00000014869,ENSGALG00000013878,ENSGALG00000026661,ENSGALG00000014185,ENSGALG00000007220,ENSGALG00000008953,ENSGALG00000009369,ENSGALG00000011797,ENSGALG00000028939,ENSGALG00000008701,ENSGALG00000013257,ENSGALG00000002891,ENSGALG00000011894,ENSGALG00000013098,ENSGALG00000006300,ENSGALG00000007878,ENSGALG00000015866,ENSGALG00000002470,ENSGALG00000009926,…		GO:0032501	multicellular organismal process	3.9703e-11	ENSGALG00000011883,ENSGALG00000013987,ENSGALG00000011970,ENSGALG00000000644,ENSGALG00000011696,ENSGALG00000027364,ENSGALG00000015018,ENSGALG00000020199,ENSGALG00000012265,ENSGALG00000013193,ENSGALG00000007623,ENSGALG00000002763,ENSGALG00000010114,ENSGALG00000010692,ENSGALG00000005628,ENSGALG00000014917,ENSGALG00000009514,ENSGALG00000016160,ENSGALG00000015015,ENSGALG00000026873,ENSGALG00000026366,…
GO:0006520	cellular amino acid metabolic process	1.2425e-09	ENSGALG00000013678,ENSGALG00000013878,ENSGALG00000006306,ENSGALG00000009926,ENSGALG00000015866,ENSGALG00000015180,ENSGALG00000008953,ENSGALG00000004158,ENSGALG00000008518,ENSGALG00000010001,ENSGALG00000020943,ENSGALG00000003804,ENSGALG00000011797,ENSGALG00000011594,ENSGALG00000011100,ENSGALG00000008317,ENSGALG00000004285,ENSGALG00000011414,ENSGALG00000028195,ENSGALG00000012418,ENSGALG00000000893,…		GO:0009653	anatomical structure morphogenesis	2.7783e-10	ENSGALG00000029175,ENSGALG00000006751,ENSGALG00000012873,ENSGALG00000010163,ENSGALG00000001006,ENSGALG00000025740,ENSGALG00000028091,ENSGALG00000015622,ENSGALG00000015896,ENSGALG00000004526,ENSGALG00000007911,ENSGALG00000010936,ENSGALG00000010794,ENSGALG00000003782,ENSGALG00000016069,ENSGALG00000026821,ENSGALG00000017183,ENSGALG00000014463,ENSGALG00000006726,ENSGALG00000026180,ENSGALG00000010114,…
GO:0005576	extracellular region	1.61e-09	ENSGALG00000008332,ENSGALG00000008469,ENSGALG00000015207,ENSGALG00000003445,ENSGALG00000009693,ENSGALG00000010343,ENSGALG00000011104,ENSGALG00000001328,ENSGALG00000013708,ENSGALG00000026646,ENSGALG00000007617,ENSGALG00000015662,ENSGALG00000005554,ENSGALG00000000608,ENSGALG00000012834,ENSGALG00000010926,ENSGALG00000013726,ENSGALG00000006855,ENSGALG00000016216,ENSGALG00000002507,ENSGALG00000000318,…		GO:0030154	cell differentiation	4.417e-09	ENSGALG00000000242,ENSGALG00000011541,ENSGALG00000015403,ENSGALG00000006751,ENSGALG00000029175,ENSGALG00000010163,ENSGALG00000001006,ENSGALG00000028091,ENSGALG00000025740,ENSGALG00000009003,ENSGALG00000004526,ENSGALG00000015622,ENSGALG00000001812,ENSGALG00000007911,ENSGALG00000012712,ENSGALG00000010133,ENSGALG00000010936,ENSGALG00000010797,ENSGALG00000000112,ENSGALG00000003782,ENSGALG00000007690,…
GO:1901605	alpha-amino acid metabolic process	2.1124e-09	ENSGALG00000010001,ENSGALG00000020943,ENSGALG00000008518,ENSGALG00000004158,ENSGALG00000008953,ENSGALG00000009926,ENSGALG00000015180,ENSGALG00000006306,ENSGALG00000013678,ENSGALG00000009748,ENSGALG00000005046,ENSGALG00000012418,ENSGALG00000000893,ENSGALG00000012754,ENSGALG00000004285,ENSGALG00000011414,ENSGALG00000003804,ENSGALG00000011594,ENSGALG00000011797,ENSGALG00000011100		GO:0048869	cellular developmental process	2.3913e-08	ENSGALG00000012290,ENSGALG00000026366,ENSGALG00000026873,ENSGALG00000015015,ENSGALG00000001472,ENSGALG00000009514,ENSGALG00000003965,ENSGALG00000014699,ENSGALG00000012044,ENSGALG00000011254,ENSGALG00000026484,ENSGALG00000008961,ENSGALG00000008351,ENSGALG00000008898,ENSGALG00000010529,ENSGALG00000015834,ENSGALG00000026854,ENSGALG00000028576,ENSGALG00000011696,ENSGALG00000014201,ENSGALG00000000644,…
GO:0044421	extracellular region part	3.1661e-09	ENSGALG00000000619,ENSGALG00000014835,ENSGALG00000028529,ENSGALG00000006090,ENSGALG00000016491,ENSGALG00000009926,ENSGALG00000008229,ENSGALG00000010969,ENSGALG00000010645,ENSGALG00000012126,ENSGALG00000018595,ENSGALG00000006715,ENSGALG00000027835,ENSGALG00000010853,ENSGALG00000012754,ENSGALG00000002421,ENSGALG00000003957,ENSGALG00000010811,ENSGALG00000006775,ENSGALG00000007419,ENSGALG00000013678,…		GO:0048468	cell development	4.5673e-07	ENSGALG00000008351,ENSGALG00000008898,ENSGALG00000010529,ENSGALG00000026366,ENSGALG00000012290,ENSGALG00000009514,ENSGALG00000001472,ENSGALG00000008961,ENSGALG00000026484,ENSGALG00000014699,ENSGALG00000012044,ENSGALG00000016945,ENSGALG00000014014,ENSGALG00000002763,ENSGALG00000028069,ENSGALG00000012265,ENSGALG00000005180,ENSGALG00000027364,ENSGALG00000015018,ENSGALG00000020199,ENSGALG00000017056,…
GO:1903561	extracellular vesicle	7.0198e-09	ENSGALG00000007636,ENSGALG00000001240,ENSGALG00000009474,ENSGALG00000008044,ENSGALG00000013878,ENSGALG00000002925,ENSGALG00000015409,ENSGALG00000015180,ENSGALG00000024271,ENSGALG00000004591,ENSGALG00000026858,ENSGALG00000005046,ENSGALG00000013257,ENSGALG00000028939,ENSGALG00000008317,ENSGALG00000007650,ENSGALG00000009268,ENSGALG00000001949,ENSGALG00000000318,ENSGALG00000015983,ENSGALG00000016216,…		GO:0009887	organ morphogenesis	4.9334e-07	ENSGALG00000008351,ENSGALG00000010936,ENSGALG00000010529,ENSGALG00000025875,ENSGALG00000003782,ENSGALG00000015487,ENSGALG00000016069,ENSGALG00000026873,ENSGALG00000026366,ENSGALG00000017183,ENSGALG00000026484,ENSGALG00000006726,ENSGALG00000026180,ENSGALG00000010114,ENSGALG00000002763,ENSGALG00000029175,ENSGALG00000006751,ENSGALG00000027364,ENSGALG00000005180,ENSGALG00000012873,ENSGALG00000013193,…
GO:0043230	extracellular organelle	7.0198e-09	ENSGALG00000003579,ENSGALG00000015544,ENSGALG00000001915,ENSGALG00000009266,ENSGALG00000012613,ENSGALG00000013678,ENSGALG00000014684,ENSGALG00000028928,ENSGALG00000008608,ENSGALG00000027217,ENSGALG00000003016,ENSGALG00000009369,ENSGALG00000011797,ENSGALG00000002805,ENSGALG00000007943,ENSGALG00000010645,ENSGALG00000018595,ENSGALG00000012126,ENSGALG00000008229,ENSGALG00000006090,ENSGALG00000009926,…		GO:0060429	epithelium development	9.1597e-07	ENSGALG00000008351,ENSGALG00000010936,ENSGALG00000010529,ENSGALG00000010794,ENSGALG00000010133,ENSGALG00000003782,ENSGALG00000015487,ENSGALG00000012290,ENSGALG00000007690,ENSGALG00000026873,ENSGALG00000016069,ENSGALG00000011254,ENSGALG00000026180,ENSGALG00000006726,ENSGALG00000002763,ENSGALG00000016945,ENSGALG00000009572,ENSGALG00000001264,ENSGALG00000029175,ENSGALG00000013193,ENSGALG00000012873,…
GO:1901564	organonitrogen compound metabolic process	8.1813e-09	ENSGALG00000013728,ENSGALG00000004158,ENSGALG00000003579,ENSGALG00000015544,ENSGALG00000008953,ENSGALG00000020943,ENSGALG00000003689,ENSGALG00000003267,ENSGALG00000008518,ENSGALG00000006306,ENSGALG00000007606,ENSGALG00000013878,ENSGALG00000007936,ENSGALG00000013678,ENSGALG00000012554,ENSGALG00000012613,ENSGALG00000015180,ENSGALG00000028928,ENSGALG00000026858,ENSGALG00000013098,ENSGALG00000000893,…		GO:0030182	neuron differentiation	3.668e-06	ENSGALG00000011962,ENSGALG00000025740,ENSGALG00000009003,ENSGALG00000000644,ENSGALG00000004526,ENSGALG00000015622,ENSGALG00000011696,ENSGALG00000001006,ENSGALG00000017056,ENSGALG00000020199,ENSGALG00000006751,ENSGALG00000012265,ENSGALG00000011541,ENSGALG00000014014,ENSGALG00000015403,ENSGALG00000008961,ENSGALG00000026821,ENSGALG00000009514,ENSGALG00000006726,ENSGALG00000003965,ENSGALG00000003782,…
GO:0070062	extracellular exosome	1.2819e-08	ENSGALG00000006855,ENSGALG00000013726,ENSGALG00000010926,ENSGALG00000012834,ENSGALG00000008319,ENSGALG00000016555,ENSGALG00000015913,ENSGALG00000013742,ENSGALG00000016223,ENSGALG00000003495,ENSGALG00000010152,ENSGALG00000001949,ENSGALG00000000318,ENSGALG00000015983,ENSGALG00000016216,ENSGALG00000003445,ENSGALG00000008469,ENSGALG00000008332,ENSGALG00000000608,ENSGALG00000005554,ENSGALG00000007617,…		GO:0009790	embryo development	3.668e-06	ENSGALG00000028069,ENSGALG00000013193,ENSGALG00000005180,ENSGALG00000001264,ENSGALG00000002763,ENSGALG00000014014,ENSGALG00000015622,ENSGALG00000011696,ENSGALG00000015896,ENSGALG00000028091,ENSGALG00000013987,ENSGALG00000025740,ENSGALG00000028236,ENSGALG00000015834,ENSGALG00000028576,ENSGALG00000010794,ENSGALG00000010529,ENSGALG00000010936,ENSGALG00000026180,ENSGALG00000006726,ENSGALG00000026484,…
GO:0065010	extracellular membrane-bounded organelle	1.2819e-08	ENSGALG00000009268,ENSGALG00000007650,ENSGALG00000008317,ENSGALG00000028939,ENSGALG00000013257,ENSGALG00000005046,ENSGALG00000026858,ENSGALG00000004591,ENSGALG00000024271,ENSGALG00000015409,ENSGALG00000015180,ENSGALG00000002925,ENSGALG00000013878,ENSGALG00000008044,ENSGALG00000009474,ENSGALG00000001240,ENSGALG00000007636,ENSGALG00000003445,ENSGALG00000008332,ENSGALG00000008469,ENSGALG00000007617,…		GO:0001501	skeletal system development	4.2934e-06	ENSGALG00000005180,ENSGALG00000002763,ENSGALG00000011883,ENSGALG00000028091,ENSGALG00000011970,ENSGALG00000011696,ENSGALG00000015622,ENSGALG00000015896,ENSGALG00000028576,ENSGALG00000028236,ENSGALG00000015627,ENSGALG00000017183,ENSGALG00000026484,ENSGALG00000026821,ENSGALG00000026180,ENSGALG00000015015,ENSGALG00000003782,ENSGALG00000025875,ENSGALG00000026873,ENSGALG00000015487
GO:0009063	cellular amino acid catabolic process	7.7337e-08	ENSGALG00000020943,ENSGALG00000005046,ENSGALG00000000893,ENSGALG00000012418,ENSGALG00000012754,ENSGALG00000008953,ENSGALG00000011414,ENSGALG00000009926,ENSGALG00000015866,ENSGALG00000006306,ENSGALG00000013878,ENSGALG00000011100		GO:0048729	tissue morphogenesis	8.123e-06	ENSGALG00000026180,ENSGALG00000006726,ENSGALG00000016069,ENSGALG00000026873,ENSGALG00000012290,ENSGALG00000003782,ENSGALG00000010529,ENSGALG00000010936,ENSGALG00000008351,ENSGALG00000015622,ENSGALG00000011696,ENSGALG00000028091,ENSGALG00000015834,ENSGALG00000010163,ENSGALG00000028069,ENSGALG00000005180,ENSGALG00000012873,ENSGALG00000013193,ENSGALG00000006751,ENSGALG00000027364,ENSGALG00000029175,…
GO:0048037	cofactor binding	1.267e-07	ENSGALG00000020943,ENSGALG00000016223,ENSGALG00000015913,ENSGALG00000004158,ENSGALG00000008953,ENSGALG00000002159,ENSGALG00000015180,ENSGALG00000014869,ENSGALG00000008992,ENSGALG00000000054,ENSGALG00000002925,ENSGALG00000028939,ENSGALG00000005046,ENSGALG00000008701,ENSGALG00000012418,ENSGALG00000000893,ENSGALG00000002891,ENSGALG00000028195,ENSGALG00000008317,ENSGALG00000003316,ENSGALG00000006680,…		GO:0043009	chordate embryonic development	8.123e-06	ENSGALG00000015834,ENSGALG00000028236,ENSGALG00000028576,ENSGALG00000015622,ENSGALG00000015896,ENSGALG00000028091,ENSGALG00000025740,ENSGALG00000001264,ENSGALG00000005180,ENSGALG00000016069,ENSGALG00000025875,ENSGALG00000003782,ENSGALG00000006726,ENSGALG00000026484,ENSGALG00000010794,ENSGALG00000010529,ENSGALG00000010936
GO:0016054	organic acid catabolic process	1.7658e-07	ENSGALG00000009926,ENSGALG00000015866,ENSGALG00000011414,ENSGALG00000002159,ENSGALG00000011100,ENSGALG00000013878,ENSGALG00000006306,ENSGALG00000005046,ENSGALG00000015913,ENSGALG00000005554,ENSGALG00000020943,ENSGALG00000008953,ENSGALG00000000893,ENSGALG00000012418,ENSGALG00000012754		GO:0048699	generation of neurons	9.6433e-06	ENSGALG00000015622,ENSGALG00000011696,ENSGALG00000004526,ENSGALG00000025740,ENSGALG00000009003,ENSGALG00000000644,ENSGALG00000011962,ENSGALG00000001006,ENSGALG00000012265,ENSGALG00000020199,ENSGALG00000006751,ENSGALG00000017056,ENSGALG00000015403,ENSGALG00000014014,ENSGALG00000011541,ENSGALG00000009514,ENSGALG00000006726,ENSGALG00000003965,ENSGALG00000026821,ENSGALG00000008961,ENSGALG00000004472,…
GO:0046395	carboxylic acid catabolic process	1.7658e-07	ENSGALG00000012754,ENSGALG00000012418,ENSGALG00000000893,ENSGALG00000008953,ENSGALG00000020943,ENSGALG00000005554,ENSGALG00000015913,ENSGALG00000005046,ENSGALG00000006306,ENSGALG00000011100,ENSGALG00000013878,ENSGALG00000002159,ENSGALG00000011414,ENSGALG00000015866,ENSGALG00000009926		GO:0009792	embryo development ending in birth or egg hatching	9.7265e-06	ENSGALG00000006726,ENSGALG00000026484,ENSGALG00000016069,ENSGALG00000003782,ENSGALG00000025875,ENSGALG00000010794,ENSGALG00000010529,ENSGALG00000010936,ENSGALG00000015622,ENSGALG00000015896,ENSGALG00000025740,ENSGALG00000028091,ENSGALG00000028236,ENSGALG00000015834,ENSGALG00000028576,ENSGALG00000005180,ENSGALG00000001264
GO:0044282	small molecule catabolic process	9.2227e-07	ENSGALG00000020943,ENSGALG00000015913,ENSGALG00000008953,ENSGALG00000002159,ENSGALG00000015866,ENSGALG00000009926,ENSGALG00000006306,ENSGALG00000012834,ENSGALG00000013878,ENSGALG00000005554,ENSGALG00000005046,ENSGALG00000012754,ENSGALG00000012418,ENSGALG00000000893,ENSGALG00000011414,ENSGALG00000011100		GO:0007399	nervous system development	9.7265e-06	ENSGALG00000011541,ENSGALG00000015403,ENSGALG00000006751,ENSGALG00000001006,ENSGALG00000025740,ENSGALG00000009003,ENSGALG00000015622,ENSGALG00000004526,ENSGALG00000007911,ENSGALG00000001812,ENSGALG00000011319,ENSGALG00000015627,ENSGALG00000000112,ENSGALG00000003782,ENSGALG00000016069,ENSGALG00000007690,ENSGALG00000026821,ENSGALG00000004472,ENSGALG00000006726,ENSGALG00000014014,ENSGALG00000001264,…
GO:0006090	pyruvate metabolic process	1.6981e-06	ENSGALG00000003579,ENSGALG00000009700,ENSGALG00000015544,ENSGALG00000001328,ENSGALG00000007636,ENSGALG00000003267,ENSGALG00000011483,ENSGALG00000013257,ENSGALG00000007606,ENSGALG00000007936,ENSGALG00000012613		GO:0048646	anatomical structure formation involved in morphogenesis	9.7265e-06	ENSGALG00000016330,ENSGALG00000001264,ENSGALG00000010692,ENSGALG00000016945,ENSGALG00000028069,ENSGALG00000005180,ENSGALG00000013193,ENSGALG00000015018,ENSGALG00000027364,ENSGALG00000006751,ENSGALG00000029175,ENSGALG00000015834,ENSGALG00000026854,ENSGALG00000028576,ENSGALG00000015622,ENSGALG00000028091,ENSGALG00000000644,ENSGALG00000008351,ENSGALG00000010936,ENSGALG00000010794,ENSGALG00000010529,…
GO:0031988	membrane-bounded vesicle	2.066e-06	ENSGALG00000008044,ENSGALG00000009474,ENSGALG00000001240,ENSGALG00000007636,ENSGALG00000024271,ENSGALG00000015180,ENSGALG00000015409,ENSGALG00000002925,ENSGALG00000013878,ENSGALG00000028939,ENSGALG00000013257,ENSGALG00000005046,ENSGALG00000026858,ENSGALG00000004591,ENSGALG00000009268,ENSGALG00000008317,ENSGALG00000007650,ENSGALG00000013742,ENSGALG00000016223,ENSGALG00000003495,ENSGALG00000010152,…		GO:0022008	neurogenesis	9.9035e-06	ENSGALG00000001812,ENSGALG00000007911,ENSGALG00000010529,ENSGALG00000008898,ENSGALG00000000112,ENSGALG00000003782,ENSGALG00000026873,ENSGALG00000007690,ENSGALG00000012290,ENSGALG00000008961,ENSGALG00000004472,ENSGALG00000026821,ENSGALG00000003965,ENSGALG00000009514,ENSGALG00000006726,ENSGALG00000011541,ENSGALG00000014014,ENSGALG00000015403,ENSGALG00000010692,ENSGALG00000017056,ENSGALG00000020199,…
GO:0072376	protein activation cascade	2.2341e-06	ENSGALG00000007419,ENSGALG00000003016,ENSGALG00000009268,ENSGALG00000010853,ENSGALG00000009266,ENSGALG00000004591,ENSGALG00000003957,ENSGALG00000002507,ENSGALG00000012126		GO:0061061	muscle structure development	1.1602e-05	ENSGALG00000001006,ENSGALG00000015834,ENSGALG00000028091,ENSGALG00000011541,ENSGALG00000027364,ENSGALG00000015018,ENSGALG00000029175,ENSGALG00000005180,ENSGALG00000025875,ENSGALG00000003782,ENSGALG00000026366,ENSGALG00000012044,ENSGALG00000014917,ENSGALG00000014699,ENSGALG00000014463,ENSGALG00000008351,ENSGALG00000012712,ENSGALG00000010529,ENSGALG00000010936,ENSGALG00000010794
GO:0006629	lipid metabolic process	2.9758e-06	ENSGALG00000014398,ENSGALG00000017394,ENSGALG00000006917,ENSGALG00000011894,ENSGALG00000010628,ENSGALG00000028928,ENSGALG00000004285,ENSGALG00000002182,ENSGALG00000010978,ENSGALG00000002960,ENSGALG00000011594,ENSGALG00000023120,ENSGALG00000010402,ENSGALG00000007636,ENSGALG00000009700,ENSGALG00000001915,ENSGALG00000002159,ENSGALG00000012613,ENSGALG00000015662,ENSGALG00000002412,ENSGALG00000005554,…		GO:0031012	extracellular matrix	1.8162e-05	ENSGALG00000017183,ENSGALG00000008961,ENSGALG00000019060,ENSGALG00000015627,ENSGALG00000002081,ENSGALG00000011962,ENSGALG00000011970,ENSGALG00000004526,ENSGALG00000015896,ENSGALG00000008424,ENSGALG00000028069,ENSGALG00000005180,ENSGALG00000009572,ENSGALG00000011270,ENSGALG00000014014,ENSGALG00000027471,ENSGALG00000026736
GO:0003824	catalytic activity	3.4634e-06	ENSGALG00000014995,ENSGALG00000011287,ENSGALG00000010364,ENSGALG00000003316,ENSGALG00000006680,ENSGALG00000009382,ENSGALG00000027835,ENSGALG00000006775,ENSGALG00000002412,ENSGALG00000008040,ENSGALG00000027906,ENSGALG00000012250,ENSGALG00000012754,ENSGALG00000013993,ENSGALG00000000549,ENSGALG00000010811,ENSGALG00000009926,ENSGALG00000004809,ENSGALG00000015866,ENSGALG00000002470,ENSGALG00000008992,…		GO:0014706	striated muscle tissue development	1.8162e-05	ENSGALG00000005180,ENSGALG00000029175,ENSGALG00000027364,ENSGALG00000001006,ENSGALG00000015834,ENSGALG00000015622,ENSGALG00000028091,ENSGALG00000008351,ENSGALG00000010794,ENSGALG00000010529,ENSGALG00000010936,ENSGALG00000015487,ENSGALG00000003782,ENSGALG00000014463,ENSGALG00000014917,ENSGALG00000014699
GO:1901606	alpha-amino acid catabolic process	4.4732e-06	ENSGALG00000008953,ENSGALG00000012418,ENSGALG00000000893,ENSGALG00000012754,ENSGALG00000005046,ENSGALG00000020943,ENSGALG00000011100,ENSGALG00000006306,ENSGALG00000009926,ENSGALG00000011414		GO:0072358	cardiovascular system development	2.8178e-05	ENSGALG00000026366,ENSGALG00000012290,ENSGALG00000015487,ENSGALG00000012044,ENSGALG00000026180,ENSGALG00000009514,ENSGALG00000006726,ENSGALG00000001472,ENSGALG00000016160,ENSGALG00000014463,ENSGALG00000008351,ENSGALG00000010529,ENSGALG00000010794,ENSGALG00000015834,ENSGALG00000028236,ENSGALG00000026854,ENSGALG00000001006,ENSGALG00000015622,ENSGALG00000016945,ENSGALG00000016330,ENSGALG00000027364,…
GO:0043648	dicarboxylic acid metabolic process	4.4732e-06	ENSGALG00000011414,ENSGALG00000009926,ENSGALG00000011797,ENSGALG00000011594,ENSGALG00000003804,ENSGALG00000005046,ENSGALG00000000893,ENSGALG00000012418,ENSGALG00000004158,ENSGALG00000001949		GO:0072359	circulatory system development	2.8178e-05	ENSGALG00000008351,ENSGALG00000010529,ENSGALG00000010794,ENSGALG00000026366,ENSGALG00000015487,ENSGALG00000012290,ENSGALG00000026180,ENSGALG00000009514,ENSGALG00000006726,ENSGALG00000014463,ENSGALG00000016160,ENSGALG00000001472,ENSGALG00000012044,ENSGALG00000016330,ENSGALG00000016945,ENSGALG00000028069,ENSGALG00000005180,ENSGALG00000006751,ENSGALG00000027364,ENSGALG00000029175,ENSGALG00000028236,…
GO:0044283	small molecule biosynthetic process	5.8237e-06	ENSGALG00000020943,ENSGALG00000008518,ENSGALG00000011704,ENSGALG00000009700,ENSGALG00000007636,ENSGALG00000010402,ENSGALG00000015180,ENSGALG00000009926,ENSGALG00000016491,ENSGALG00000012834,ENSGALG00000009791,ENSGALG00000009748,ENSGALG00000006917,ENSGALG00000017394,ENSGALG00000028928,ENSGALG00000012418,ENSGALG00000011797,ENSGALG00000011594,ENSGALG00000003804,ENSGALG00000028046		GO:0051216	cartilage development	3.3848e-05	ENSGALG00000011970,ENSGALG00000026821,ENSGALG00000028091,ENSGALG00000026484,ENSGALG00000017183,ENSGALG00000026180,ENSGALG00000003782,ENSGALG00000015015,ENSGALG00000028236,ENSGALG00000026873,ENSGALG00000005180,ENSGALG00000002763
GO:0031982	vesicle	6.5826e-06	ENSGALG00000012834,ENSGALG00000010926,ENSGALG00000013726,ENSGALG00000006855,ENSGALG00000016216,ENSGALG00000001949,ENSGALG00000015983,ENSGALG00000000318,ENSGALG00000013742,ENSGALG00000016223,ENSGALG00000003495,ENSGALG00000010152,ENSGALG00000008319,ENSGALG00000016555,ENSGALG00000015913,ENSGALG00000008332,ENSGALG00000008469,ENSGALG00000003445,ENSGALG00000015207,ENSGALG00000010343,ENSGALG00000013708,…		GO:0060537	muscle tissue development	3.8718e-05	ENSGALG00000028091,ENSGALG00000015622,ENSGALG00000015834,ENSGALG00000001006,ENSGALG00000029175,ENSGALG00000027364,ENSGALG00000005180,ENSGALG00000014699,ENSGALG00000014917,ENSGALG00000014463,ENSGALG00000003782,ENSGALG00000015487,ENSGALG00000010936,ENSGALG00000010529,ENSGALG00000010794,ENSGALG00000008351
GO:0030170	pyridoxal phosphate binding	1.2037e-05	ENSGALG00000000054,ENSGALG00000008992,ENSGALG00000008317,ENSGALG00000015180,ENSGALG00000028195,ENSGALG00000004158,ENSGALG00000012418,ENSGALG00000000893,ENSGALG00000005046,ENSGALG00000020943		GO:0061448	connective tissue development	5.3792e-05	ENSGALG00000026873,ENSGALG00000028236,ENSGALG00000015015,ENSGALG00000003782,ENSGALG00000026180,ENSGALG00000017183,ENSGALG00000028091,ENSGALG00000026484,ENSGALG00000011970,ENSGALG00000026821,ENSGALG00000000242,ENSGALG00000002763,ENSGALG00000005180
GO:0005615	extracellular space	1.2363e-05	ENSGALG00000007419,ENSGALG00000013878,ENSGALG00000012437,ENSGALG00000015409,ENSGALG00000009266,ENSGALG00000007090,ENSGALG00000009474,ENSGALG00000005114,ENSGALG00000010978,ENSGALG00000009268,ENSGALG00000028928,ENSGALG00000004591,ENSGALG00000028939,ENSGALG00000021087,ENSGALG00000008701,ENSGALG00000014684,ENSGALG00000000619,ENSGALG00000010926,ENSGALG00000028529,ENSGALG00000016491,ENSGALG00000002507,…		GO:0050793	regulation of developmental process	7.9895e-05	ENSGALG00000002763,ENSGALG00000014014,ENSGALG00000010114,ENSGALG00000009572,ENSGALG00000016945,ENSGALG00000016330,ENSGALG00000027364,ENSGALG00000015834,ENSGALG00000011970,ENSGALG00000011962,ENSGALG00000014201,ENSGALG00000008351,ENSGALG00000010529,ENSGALG00000008898,ENSGALG00000012290,ENSGALG00000026873,ENSGALG00000014699,ENSGALG00000008961,ENSGALG00000026484,ENSGALG00000016160,ENSGALG00000009514,…
GO:0016053	organic acid biosynthetic process	1.4009e-05	ENSGALG00000009700,ENSGALG00000010402,ENSGALG00000011704,ENSGALG00000008518,ENSGALG00000020943,ENSGALG00000012834,ENSGALG00000009791,ENSGALG00000015180,ENSGALG00000009926,ENSGALG00000012418,ENSGALG00000017394,ENSGALG00000009748,ENSGALG00000011797,ENSGALG00000011594,ENSGALG00000028046,ENSGALG00000003804		GO:2000026	regulation of multicellular organismal development	8.9808e-05	ENSGALG00000010133,ENSGALG00000011319,ENSGALG00000006726,ENSGALG00000026180,ENSGALG00000007690,ENSGALG00000016069,ENSGALG00000029175,ENSGALG00000015403,ENSGALG00000011541,ENSGALG00000015622,ENSGALG00000004526,ENSGALG00000009003,ENSGALG00000001006,ENSGALG00000010529,ENSGALG00000008898,ENSGALG00000008351,ENSGALG00000016160,ENSGALG00000009514,ENSGALG00000014699,ENSGALG00000008961,ENSGALG00000026484,…
GO:0046394	carboxylic acid biosynthetic process	1.4009e-05	ENSGALG00000011594,ENSGALG00000011797,ENSGALG00000028046,ENSGALG00000003804,ENSGALG00000012418,ENSGALG00000017394,ENSGALG00000009748,ENSGALG00000009791,ENSGALG00000012834,ENSGALG00000015180,ENSGALG00000009926,ENSGALG00000009700,ENSGALG00000010402,ENSGALG00000011704,ENSGALG00000008518,ENSGALG00000020943		GO:0048598	embryonic morphogenesis	0.00011272	ENSGALG00000013193,ENSGALG00000005180,ENSGALG00000028069,ENSGALG00000002763,ENSGALG00000025740,ENSGALG00000028091,ENSGALG00000013987,ENSGALG00000015622,ENSGALG00000015896,ENSGALG00000011696,ENSGALG00000015834,ENSGALG00000028236,ENSGALG00000010529,ENSGALG00000026484,ENSGALG00000026180,ENSGALG00000006726,ENSGALG00000025875,ENSGALG00000015487,ENSGALG00000016069,ENSGALG00000026873
GO:0044711	single-organism biosynthetic process	1.6032e-05	ENSGALG00000011704,ENSGALG00000015983,ENSGALG00000016200,ENSGALG00000009791,ENSGALG00000012834,ENSGALG00000013726,ENSGALG00000016491,ENSGALG00000009926,ENSGALG00000011104,ENSGALG00000005554,ENSGALG00000008332,ENSGALG00000003804,ENSGALG00000028046,ENSGALG00000013728,ENSGALG00000003579,ENSGALG00000015544,ENSGALG00000009700,ENSGALG00000007636,ENSGALG00000010402,ENSGALG00000020943,ENSGALG00000003689,…		GO:0007155	cell adhesion	0.00011744	ENSGALG00000009514,ENSGALG00000006726,ENSGALG00000001472,ENSGALG00000014463,ENSGALG00000011254,ENSGALG00000026484,ENSGALG00000004472,ENSGALG00000014699,ENSGALG00000009719,ENSGALG00000015627,ENSGALG00000000164,ENSGALG00000010529,ENSGALG00000000299,ENSGALG00000014201,ENSGALG00000004526,ENSGALG00000011696,ENSGALG00000028091,ENSGALG00000011962,ENSGALG00000000644,ENSGALG00000015834,ENSGALG00000026854,…
GO:0008152	metabolic process	3.4368e-05	ENSGALG00000016805,ENSGALG00000015544,ENSGALG00000009390,ENSGALG00000008518,ENSGALG00000007090,ENSGALG00000013678,ENSGALG00000026661,ENSGALG00000007606,ENSGALG00000014884,ENSGALG00000012613,ENSGALG00000005504,ENSGALG00000006300,ENSGALG00000007878,ENSGALG00000008072,ENSGALG00000026677,ENSGALG00000008608,ENSGALG00000010628,ENSGALG00000015828,ENSGALG00000014398,ENSGALG00000011797,ENSGALG00000009286,…		GO:0022610	biological adhesion	0.0001237	ENSGALG00000015834,ENSGALG00000026854,ENSGALG00000028576,ENSGALG00000004526,ENSGALG00000014201,ENSGALG00000011696,ENSGALG00000011962,ENSGALG00000028091,ENSGALG00000000644,ENSGALG00000015403,ENSGALG00000016330,ENSGALG00000014014,ENSGALG00000004320,ENSGALG00000029175,ENSGALG00000006726,ENSGALG00000009514,ENSGALG00000001472,ENSGALG00000014463,ENSGALG00000004472,ENSGALG00000026484,ENSGALG00000011254,…
GO:0006144	purine nucleobase metabolic process	7.3909e-05	ENSGALG00000013728,ENSGALG00000000549,ENSGALG00000015983,ENSGALG00000013726,ENSGALG00000005046,ENSGALG00000008701		GO:0007389	pattern specification process	0.00039698	ENSGALG00000015622,ENSGALG00000028091,ENSGALG00000025740,ENSGALG00000015834,ENSGALG00000028576,ENSGALG00000013193,ENSGALG00000027364,ENSGALG00000001264,ENSGALG00000026180,ENSGALG00000003965,ENSGALG00000003782,ENSGALG00000025875,ENSGALG00000010936,ENSGALG00000010529,ENSGALG00000010797,ENSGALG00000010794
GO:0044699	single-organism process	7.3979e-05	ENSGALG00000010001,ENSGALG00000003495,ENSGALG00000013742,ENSGALG00000027874,ENSGALG00000028259,ENSGALG00000025915,ENSGALG00000000318,ENSGALG00000006855,ENSGALG00000010926,ENSGALG00000009791,ENSGALG00000013726,ENSGALG00000007617,ENSGALG00000015662,ENSGALG00000005554,ENSGALG00000000608,ENSGALG00000012117,ENSGALG00000015670,ENSGALG00000027963,ENSGALG00000010343,ENSGALG00000001328,ENSGALG00000012668,…		GO:0048568	embryonic organ development	0.00040172	ENSGALG00000002763,ENSGALG00000010529,ENSGALG00000028069,ENSGALG00000005180,ENSGALG00000025875,ENSGALG00000028236,ENSGALG00000016069,ENSGALG00000015834,ENSGALG00000015487,ENSGALG00000013987,ENSGALG00000028091,ENSGALG00000026484,ENSGALG00000006726,ENSGALG00000015896,ENSGALG00000015622
GO:1901565	organonitrogen compound catabolic process	0.00011122	ENSGALG00000009926,ENSGALG00000015866,ENSGALG00000011414,ENSGALG00000011100,ENSGALG00000013878,ENSGALG00000006306,ENSGALG00000005046,ENSGALG00000008701,ENSGALG00000002412,ENSGALG00000020943,ENSGALG00000008953,ENSGALG00000000893,ENSGALG00000012418,ENSGALG00000012754		GO:0061053	somite development	0.00042873	ENSGALG00000028576,ENSGALG00000015834,ENSGALG00000028091,ENSGALG00000002763,ENSGALG00000001264,ENSGALG00000010936,ENSGALG00000010529,ENSGALG00000010794
GO:0008150	biological_process	0.00011122	ENSGALG00000027217,ENSGALG00000010628,ENSGALG00000026677,ENSGALG00000008608,ENSGALG00000015947,ENSGALG00000008072,ENSGALG00000026727,ENSGALG00000006300,ENSGALG00000007878,ENSGALG00000014398,ENSGALG00000004058,ENSGALG00000015828,ENSGALG00000002182,ENSGALG00000004511,ENSGALG00000009286,ENSGALG00000004345,ENSGALG00000007943,ENSGALG00000011797,ENSGALG00000002805,ENSGALG00000004285,ENSGALG00000002564,…		GO:0000981	RNA polymerase II transcription factor activity, sequence-specific DNA binding	0.00055762	ENSGALG00000010794,ENSGALG00000010936,ENSGALG00000010529,ENSGALG00000025875,ENSGALG00000003782,ENSGALG00000007690,ENSGALG00000012290,ENSGALG00000011254,ENSGALG00000026484,ENSGALG00000026180,ENSGALG00000006726,ENSGALG00000000242,ENSGALG00000010114,ENSGALG00000016439,ENSGALG00000001006,ENSGALG00000028091,ENSGALG00000025740
GO:0008483	transaminase activity	0.00016505	ENSGALG00000000054,ENSGALG00000000893,ENSGALG00000008992,ENSGALG00000004158,ENSGALG00000015180,ENSGALG00000020943		GO:0005578	proteinaceous extracellular matrix	0.00055762	ENSGALG00000027471,ENSGALG00000026736,ENSGALG00000014014,ENSGALG00000002081,ENSGALG00000009572,ENSGALG00000011270,ENSGALG00000005180,ENSGALG00000015627,ENSGALG00000028069,ENSGALG00000008424,ENSGALG00000004526,ENSGALG00000008961,ENSGALG00000011962
GO:0072521	purine-containing compound metabolic process	0.00016505	ENSGALG00000011797,ENSGALG00000002479,ENSGALG00000009286,ENSGALG00000014971,ENSGALG00000011104,ENSGALG00000000549,ENSGALG00000008701,ENSGALG00000005046,ENSGALG00000014398,ENSGALG00000013726,ENSGALG00000007936,ENSGALG00000007606,ENSGALG00000012613,ENSGALG00000004809,ENSGALG00000015544,ENSGALG00000015983,ENSGALG00000003579,ENSGALG00000013728,ENSGALG00000003689,ENSGALG00000003267		GO:0035282	segmentation	0.00070176	ENSGALG00000028091,ENSGALG00000028576,ENSGALG00000015834,ENSGALG00000010529,ENSGALG00000010794,ENSGALG00000010936,ENSGALG00000013193,ENSGALG00000001264
GO:0006732	coenzyme metabolic process	0.00024476	ENSGALG00000003267,ENSGALG00000005046,ENSGALG00000003579,ENSGALG00000012418,ENSGALG00000009700,ENSGALG00000015544,ENSGALG00000009926,ENSGALG00000012613,ENSGALG00000007606,ENSGALG00000007936,ENSGALG00000027835,ENSGALG00000002479,ENSGALG00000011797,ENSGALG00000011100		GO:0003002	regionalization	0.00070176	ENSGALG00000028576,ENSGALG00000025875,ENSGALG00000003782,ENSGALG00000015834,ENSGALG00000028091,ENSGALG00000025740,ENSGALG00000026180,ENSGALG00000003965,ENSGALG00000001264,ENSGALG00000027364,ENSGALG00000010529,ENSGALG00000010794,ENSGALG00000010936,ENSGALG00000013193
GO:0010565	regulation of cellular ketone metabolic process	0.00031431	ENSGALG00000012613,ENSGALG00000009791,ENSGALG00000028046,ENSGALG00000011594,ENSGALG00000005554,ENSGALG00000014398,ENSGALG00000017394,ENSGALG00000016200,ENSGALG00000011104,ENSGALG00000009700		GO:0048736	appendage development	0.00073236	ENSGALG00000001264,ENSGALG00000010529,ENSGALG00000010794,ENSGALG00000015487,ENSGALG00000028236,ENSGALG00000016069,ENSGALG00000026873,ENSGALG00000025875,ENSGALG00000026180,ENSGALG00000025740,ENSGALG00000026484
GO:0016769	transferase activity, transferring nitrogenous groups	0.00032398	ENSGALG00000015180,ENSGALG00000020943,ENSGALG00000000054,ENSGALG00000008992,ENSGALG00000004158,ENSGALG00000000893		GO:0060173	limb development	0.00073236	ENSGALG00000010794,ENSGALG00000010529,ENSGALG00000001264,ENSGALG00000026484,ENSGALG00000025740,ENSGALG00000026180,ENSGALG00000025875,ENSGALG00000016069,ENSGALG00000028236,ENSGALG00000026873,ENSGALG00000015487
GO:0044712	single-organism catabolic process	0.00036425	ENSGALG00000015913,ENSGALG00000003267,ENSGALG00000020943,ENSGALG00000008953,ENSGALG00000015544,ENSGALG00000003579,ENSGALG00000009926,ENSGALG00000016491,ENSGALG00000012613,ENSGALG00000015866,ENSGALG00000002159,ENSGALG00000007936,ENSGALG00000012554,ENSGALG00000013878,ENSGALG00000012834,ENSGALG00000006306,ENSGALG00000007606,ENSGALG00000005046,ENSGALG00000008701,ENSGALG00000015662,ENSGALG00000002412,…		GO:0048666	neuron development	0.00074102	ENSGALG00000001812,ENSGALG00000007911,ENSGALG00000008898,ENSGALG00000000112,ENSGALG00000012290,ENSGALG00000008961,ENSGALG00000026821,ENSGALG00000009514,ENSGALG00000006726,ENSGALG00000014014,ENSGALG00000015403,ENSGALG00000006751,ENSGALG00000020199,ENSGALG00000017056,ENSGALG00000012265,ENSGALG00000001006,ENSGALG00000011962,ENSGALG00000025740,ENSGALG00000000644,ENSGALG00000009003,ENSGALG00000004526
GO:0042180	cellular ketone metabolic process	0.00043169	ENSGALG00000005554,ENSGALG00000016200,ENSGALG00000017394,ENSGALG00000014398,ENSGALG00000012418,ENSGALG00000009700,ENSGALG00000011104,ENSGALG00000012613,ENSGALG00000009791,ENSGALG00000011594,ENSGALG00000028046		GO:0002009	morphogenesis of an epithelium	0.00077297	ENSGALG00000006726,ENSGALG00000026180,ENSGALG00000026873,ENSGALG00000016069,ENSGALG00000012290,ENSGALG00000010529,ENSGALG00000008351,ENSGALG00000011696,ENSGALG00000015622,ENSGALG00000010163,ENSGALG00000015834,ENSGALG00000029175,ENSGALG00000028069,ENSGALG00000013193,ENSGALG00000012873,ENSGALG00000002763
GO:0072378	blood coagulation, fibrin clot formation	0.00059457	ENSGALG00000009268,ENSGALG00000003957,ENSGALG00000004591,ENSGALG00000009266		GO:0048562	embryonic organ morphogenesis	0.00089133	ENSGALG00000028091,ENSGALG00000013987,ENSGALG00000026484,ENSGALG00000006726,ENSGALG00000015896,ENSGALG00000015622,ENSGALG00000025875,ENSGALG00000028236,ENSGALG00000016069,ENSGALG00000015834,ENSGALG00000028069,ENSGALG00000005180,ENSGALG00000002763
GO:0055086	nucleobase-containing small molecule metabolic process	0.00067746	ENSGALG00000008701,ENSGALG00000014398,ENSGALG00000005046,ENSGALG00000000549,ENSGALG00000012418,ENSGALG00000011104,ENSGALG00000009286,ENSGALG00000011797,ENSGALG00000002479,ENSGALG00000011100,ENSGALG00000003689,ENSGALG00000003267,ENSGALG00000013728,ENSGALG00000003579,ENSGALG00000015544,ENSGALG00000015983,ENSGALG00000004809,ENSGALG00000012613,ENSGALG00000009926,ENSGALG00000007606,ENSGALG00000013726,…		GO:0009952	anterior/posterior pattern specification	0.00090771	ENSGALG00000028091,ENSGALG00000025740,ENSGALG00000026180,ENSGALG00000028576,ENSGALG00000025875,ENSGALG00000015834,ENSGALG00000027364,ENSGALG00000010529,ENSGALG00000010794,ENSGALG00000010936,ENSGALG00000001264
GO:0009161	ribonucleoside monophosphate metabolic process	0.00077136	ENSGALG00000015544,ENSGALG00000015983,ENSGALG00000003579,ENSGALG00000013728,ENSGALG00000014398,ENSGALG00000003267,ENSGALG00000013726,ENSGALG00000012554,ENSGALG00000007936,ENSGALG00000009286,ENSGALG00000007606,ENSGALG00000012613,ENSGALG00000004809		GO:0001756	somitogenesis	0.00090771	ENSGALG00000028576,ENSGALG00000001264,ENSGALG00000015834,ENSGALG00000010936,ENSGALG00000010529,ENSGALG00000010794,ENSGALG00000028091
GO:0009308	amine metabolic process	0.0011398	ENSGALG00000010645,ENSGALG00000028939,ENSGALG00000006917,ENSGALG00000028928,ENSGALG00000012418,ENSGALG00000009926,ENSGALG00000000780,ENSGALG00000011594,ENSGALG00000013678		GO:0050794	regulation of cellular process	0.000952	ENSGALG00000014201,ENSGALG00000011696,ENSGALG00000011970,ENSGALG00000012390,ENSGALG00000027232,ENSGALG00000010692,ENSGALG00000010114,ENSGALG00000002763,ENSGALG00000007623,ENSGALG00000013193,ENSGALG00000027364,ENSGALG00000015018,ENSGALG00000026873,ENSGALG00000026366,ENSGALG00000015487,ENSGALG00000015015,ENSGALG00000012635,ENSGALG00000009514,ENSGALG00000016160,ENSGALG00000013803,ENSGALG00000014917,…
GO:0051186	cofactor metabolic process	0.0012404	ENSGALG00000015544,ENSGALG00000009700,ENSGALG00000012418,ENSGALG00000003579,ENSGALG00000005046,ENSGALG00000003267,ENSGALG00000011797,ENSGALG00000027835,ENSGALG00000011100,ENSGALG00000002479,ENSGALG00000007936,ENSGALG00000007606,ENSGALG00000012613,ENSGALG00000009926		GO:0001228	transcriptional activator activity, RNA polymerase II transcription regulatory region sequence-specific binding	0.00099015	ENSGALG00000001006,ENSGALG00000016439,ENSGALG00000007690,ENSGALG00000025875,ENSGALG00000006726,ENSGALG00000028091,ENSGALG00000026484,ENSGALG00000010114,ENSGALG00000000242,ENSGALG00000010794,ENSGALG00000010936,ENSGALG00000010529
GO:0009074	aromatic amino acid family catabolic process	0.0012404	ENSGALG00000009926,ENSGALG00000012754,ENSGALG00000012418,ENSGALG00000000893		GO:0035107	appendage morphogenesis	0.0011368	ENSGALG00000010529,ENSGALG00000001264,ENSGALG00000026180,ENSGALG00000025740,ENSGALG00000026484,ENSGALG00000015487,ENSGALG00000026873,ENSGALG00000028236,ENSGALG00000016069,ENSGALG00000025875
GO:0009123	nucleoside monophosphate metabolic process	0.0013278	ENSGALG00000012613,ENSGALG00000004809,ENSGALG00000012554,ENSGALG00000007936,ENSGALG00000013726,ENSGALG00000007606,ENSGALG00000009286,ENSGALG00000014398,ENSGALG00000003267,ENSGALG00000015983,ENSGALG00000015544,ENSGALG00000013728,ENSGALG00000003579		GO:0035108	limb morphogenesis	0.0011368	ENSGALG00000015487,ENSGALG00000026873,ENSGALG00000028236,ENSGALG00000016069,ENSGALG00000025875,ENSGALG00000026180,ENSGALG00000025740,ENSGALG00000026484,ENSGALG00000001264,ENSGALG00000010529
GO:0009167	purine ribonucleoside monophosphate metabolic process	0.0016746	ENSGALG00000015544,ENSGALG00000015983,ENSGALG00000013728,ENSGALG00000003579,ENSGALG00000014398,ENSGALG00000003267,ENSGALG00000013726,ENSGALG00000007936,ENSGALG00000009286,ENSGALG00000007606,ENSGALG00000004809,ENSGALG00000012613		GO:0007423	sensory organ development	0.0012154	ENSGALG00000015015,ENSGALG00000016069,ENSGALG00000006726,ENSGALG00000010529,ENSGALG00000010163,ENSGALG00000015834,ENSGALG00000028236,ENSGALG00000028091,ENSGALG00000013987,ENSGALG00000015622,ENSGALG00000011696,ENSGALG00000011270,ENSGALG00000002763,ENSGALG00000020199,ENSGALG00000006751,ENSGALG00000028069,ENSGALG00000005180
GO:0019362	pyridine nucleotide metabolic process	0.0016746	ENSGALG00000003267,ENSGALG00000003579,ENSGALG00000012418,ENSGALG00000015544,ENSGALG00000009926,ENSGALG00000012613,ENSGALG00000007606,ENSGALG00000007936,ENSGALG00000011100		GO:0043583	ear development	0.0012369	ENSGALG00000015015,ENSGALG00000010163,ENSGALG00000016069,ENSGALG00000028236,ENSGALG00000015834,ENSGALG00000013987,ENSGALG00000015622,ENSGALG00000011696,ENSGALG00000006726,ENSGALG00000002763,ENSGALG00000005180
GO:0046496	nicotinamide nucleotide metabolic process	0.0016746	ENSGALG00000003267,ENSGALG00000015544,ENSGALG00000012418,ENSGALG00000003579,ENSGALG00000012613,ENSGALG00000009926,ENSGALG00000011100,ENSGALG00000007936,ENSGALG00000007606		GO:0035295	tube development	0.0012369	ENSGALG00000025875,ENSGALG00000003782,ENSGALG00000015487,ENSGALG00000012290,ENSGALG00000026873,ENSGALG00000016069,ENSGALG00000006726,ENSGALG00000008351,ENSGALG00000010529,ENSGALG00000010163,ENSGALG00000015834,ENSGALG00000001006,ENSGALG00000026854,ENSGALG00000025740,ENSGALG00000015622,ENSGALG00000001264,ENSGALG00000029175,ENSGALG00000013193
GO:0009126	purine nucleoside monophosphate metabolic process	0.0018821	ENSGALG00000014398,ENSGALG00000003267,ENSGALG00000015544,ENSGALG00000015983,ENSGALG00000003579,ENSGALG00000013728,ENSGALG00000012613,ENSGALG00000004809,ENSGALG00000013726,ENSGALG00000007936,ENSGALG00000007606,ENSGALG00000009286		GO:0042692	muscle cell differentiation	0.0015684	ENSGALG00000010936,ENSGALG00000029175,ENSGALG00000010529,ENSGALG00000027364,ENSGALG00000015018,ENSGALG00000008351,ENSGALG00000011541,ENSGALG00000012712,ENSGALG00000014699,ENSGALG00000012044,ENSGALG00000014463,ENSGALG00000026366,ENSGALG00000015834
GO:0006094	gluconeogenesis	0.0018821	ENSGALG00000005554,ENSGALG00000016200,ENSGALG00000012613,ENSGALG00000007606,ENSGALG00000011104,ENSGALG00000007636,ENSGALG00000015544		GO:0030326	embryonic limb morphogenesis	0.0019666	ENSGALG00000025740,ENSGALG00000026484,ENSGALG00000026180,ENSGALG00000025875,ENSGALG00000015487,ENSGALG00000016069,ENSGALG00000028236,ENSGALG00000026873,ENSGALG00000010529
GO:0044255	cellular lipid metabolic process	0.0019208	ENSGALG00000005554,ENSGALG00000002412,ENSGALG00000006917,ENSGALG00000014398,ENSGALG00000017394,ENSGALG00000028928,ENSGALG00000004875,ENSGALG00000010628,ENSGALG00000011894,ENSGALG00000003957,ENSGALG00000002960,ENSGALG00000010978,ENSGALG00000028046,ENSGALG00000006680,ENSGALG00000016200,ENSGALG00000015913,ENSGALG00000011704,ENSGALG00000001915,ENSGALG00000009700,ENSGALG00000010402,ENSGALG00000007636,…		GO:0035113	embryonic appendage morphogenesis	0.0019666	ENSGALG00000010529,ENSGALG00000026180,ENSGALG00000025740,ENSGALG00000026484,ENSGALG00000015487,ENSGALG00000028236,ENSGALG00000026873,ENSGALG00000016069,ENSGALG00000025875
GO:0006631	fatty acid metabolic process	0.0022447	ENSGALG00000017394,ENSGALG00000015913,ENSGALG00000014398,ENSGALG00000005554,ENSGALG00000009700,ENSGALG00000010402,ENSGALG00000011894,ENSGALG00000011704,ENSGALG00000010628,ENSGALG00000002159,ENSGALG00000010978,ENSGALG00000028046,ENSGALG00000006680		GO:0045165	cell fate commitment	0.0022278	ENSGALG00000015622,ENSGALG00000011696,ENSGALG00000003965,ENSGALG00000006726,ENSGALG00000026484,ENSGALG00000007690,ENSGALG00000003782,ENSGALG00000010797,ENSGALG00000010936,ENSGALG00000010133,ENSGALG00000000242
GO:0009112	nucleobase metabolic process	0.0022447	ENSGALG00000005046,ENSGALG00000008701,ENSGALG00000015983,ENSGALG00000013726,ENSGALG00000013728,ENSGALG00000000549		GO:0007517	muscle organ development	0.0025349	ENSGALG00000010529,ENSGALG00000029175,ENSGALG00000010794,ENSGALG00000010936,ENSGALG00000027364,ENSGALG00000005180,ENSGALG00000025875,ENSGALG00000003782,ENSGALG00000001006,ENSGALG00000014917,ENSGALG00000014699,ENSGALG00000028091
GO:0072524	pyridine-containing compound metabolic process	0.002408	ENSGALG00000007606,ENSGALG00000007936,ENSGALG00000011100,ENSGALG00000009926,ENSGALG00000012613,ENSGALG00000012418,ENSGALG00000003579,ENSGALG00000015544,ENSGALG00000003267		GO:0048839	inner ear development	0.0025586	ENSGALG00000006726,ENSGALG00000015622,ENSGALG00000011696,ENSGALG00000010163,ENSGALG00000015015,ENSGALG00000028236,ENSGALG00000015834,ENSGALG00000016069,ENSGALG00000005180,ENSGALG00000002763
GO:1901361	organic cyclic compound catabolic process	0.002408	ENSGALG00000006306,ENSGALG00000012834,ENSGALG00000027737,ENSGALG00000012554,ENSGALG00000011414,ENSGALG00000012613,ENSGALG00000009926,ENSGALG00000012754,ENSGALG00000012418,ENSGALG00000026858,ENSGALG00000000893,ENSGALG00000003579,ENSGALG00000003267,ENSGALG00000008701		GO:0045595	regulation of cell differentiation	0.002863	ENSGALG00000011541,ENSGALG00000009572,ENSGALG00000002763,ENSGALG00000015403,ENSGALG00000027364,ENSGALG00000029175,ENSGALG00000011962,ENSGALG00000009003,ENSGALG00000011970,ENSGALG00000004526,ENSGALG00000015622,ENSGALG00000008351,ENSGALG00000012712,ENSGALG00000010133,ENSGALG00000010529,ENSGALG00000010797,ENSGALG00000008898,ENSGALG00000003782,ENSGALG00000012290,ENSGALG00000008961,ENSGALG00000026484,…
GO:0006733	oxidoreduction coenzyme metabolic process	0.0029326	ENSGALG00000009926,ENSGALG00000012613,ENSGALG00000007606,ENSGALG00000007936,ENSGALG00000011100,ENSGALG00000003267,ENSGALG00000003579,ENSGALG00000012418,ENSGALG00000015544		GO:0007507	heart development	0.0029901	ENSGALG00000008351,ENSGALG00000029175,ENSGALG00000027364,ENSGALG00000005180,ENSGALG00000028069,ENSGALG00000012290,ENSGALG00000015487,ENSGALG00000015834,ENSGALG00000001006,ENSGALG00000026366,ENSGALG00000012044,ENSGALG00000014463,ENSGALG00000015622,ENSGALG00000026180,ENSGALG00000006726
GO:0019319	hexose biosynthetic process	0.0033223	ENSGALG00000007636,ENSGALG00000011104,ENSGALG00000015544,ENSGALG00000007606,ENSGALG00000016200,ENSGALG00000012613,ENSGALG00000005554		GO:0051239	regulation of multicellular organismal process	0.0035461	ENSGALG00000008961,ENSGALG00000026484,ENSGALG00000012044,ENSGALG00000014699,ENSGALG00000009514,ENSGALG00000016160,ENSGALG00000026873,ENSGALG00000012290,ENSGALG00000015487,ENSGALG00000008898,ENSGALG00000010529,ENSGALG00000008351,ENSGALG00000011962,ENSGALG00000011970,ENSGALG00000015834,ENSGALG00000027364,ENSGALG00000015018,ENSGALG00000007623,ENSGALG00000016945,ENSGALG00000009572,ENSGALG00000010114,…
GO:0048878	chemical homeostasis	0.0035523	ENSGALG00000002159,ENSGALG00000006855,ENSGALG00000016491,ENSGALG00000000619,ENSGALG00000003267,ENSGALG00000028259,ENSGALG00000007220,ENSGALG00000009390,ENSGALG00000003579,ENSGALG00000009700,ENSGALG00000023576,ENSGALG00000004285,ENSGALG00000007650,ENSGALG00000008544,ENSGALG00000008332,ENSGALG00000004345,ENSGALG00000002182,ENSGALG00000010978,ENSGALG00000005554,ENSGALG00000007617,ENSGALG00000026862,…		GO:0007417	central nervous system development	0.0043244	ENSGALG00000001006,ENSGALG00000025740,ENSGALG00000004526,ENSGALG00000011541,ENSGALG00000001264,ENSGALG00000010692,ENSGALG00000017056,ENSGALG00000003782,ENSGALG00000016069,ENSGALG00000007690,ENSGALG00000026366,ENSGALG00000012290,ENSGALG00000008961,ENSGALG00000009514,ENSGALG00000003965,ENSGALG00000010529,ENSGALG00000008898,ENSGALG00000015627,ENSGALG00000000112
GO:0044444	cytoplasmic part	0.0036171	ENSGALG00000008229,ENSGALG00000011704,ENSGALG00000018595,ENSGALG00000015663,ENSGALG00000028529,ENSGALG00000000780,ENSGALG00000003521,ENSGALG00000015866,ENSGALG00000004809,ENSGALG00000002470,ENSGALG00000009926,ENSGALG00000016491,ENSGALG00000010811,ENSGALG00000002421,ENSGALG00000000549,ENSGALG00000008676,ENSGALG00000011483,ENSGALG00000006775,ENSGALG00000006680,ENSGALG00000027737,ENSGALG00000003316,…		GO:0031175	neuron projection development	0.0045187	ENSGALG00000015403,ENSGALG00000014014,ENSGALG00000012265,ENSGALG00000017056,ENSGALG00000020199,ENSGALG00000004526,ENSGALG00000009003,ENSGALG00000000644,ENSGALG00000011962,ENSGALG00000007911,ENSGALG00000001812,ENSGALG00000000112,ENSGALG00000008898,ENSGALG00000009514,ENSGALG00000006726,ENSGALG00000026821,ENSGALG00000008961
GO:0019439	aromatic compound catabolic process	0.0041666	ENSGALG00000012754,ENSGALG00000026858,ENSGALG00000003579,ENSGALG00000012418,ENSGALG00000000893,ENSGALG00000008701,ENSGALG00000003267,ENSGALG00000012554,ENSGALG00000006306,ENSGALG00000027737,ENSGALG00000012613,ENSGALG00000009926,ENSGALG00000011414		GO:0003008	system process	0.0045187	ENSGALG00000006591,ENSGALG00000015018,ENSGALG00000005180,ENSGALG00000007623,ENSGALG00000015834,ENSGALG00000013987,ENSGALG00000009003,ENSGALG00000000644,ENSGALG00000004526,ENSGALG00000011696,ENSGALG00000008351,ENSGALG00000007911,ENSGALG00000015419,ENSGALG00000012783,ENSGALG00000008898,ENSGALG00000010529,ENSGALG00000007366,ENSGALG00000026366,ENSGALG00000015487,ENSGALG00000008961,ENSGALG00000012044,…
GO:0070887	cellular response to chemical stimulus	0.0041666	ENSGALG00000015828,ENSGALG00000008701,ENSGALG00000014398,ENSGALG00000028939,ENSGALG00000007878,ENSGALG00000007669,ENSGALG00000008072,ENSGALG00000027217,ENSGALG00000013098,ENSGALG00000010628,ENSGALG00000011894,ENSGALG00000009369,ENSGALG00000004346,ENSGALG00000004285,ENSGALG00000023576,ENSGALG00000011594,ENSGALG00000002182,ENSGALG00000028291,ENSGALG00000003267,ENSGALG00000001915,ENSGALG00000009700,…		GO:0048522	positive regulation of cellular process	0.0045187	ENSGALG00000029175,ENSGALG00000008896,ENSGALG00000011541,ENSGALG00000000242,ENSGALG00000006591,ENSGALG00000015403,ENSGALG00000028091,ENSGALG00000025740,ENSGALG00000009003,ENSGALG00000004526,ENSGALG00000015622,ENSGALG00000010163,ENSGALG00000001006,ENSGALG00000016439,ENSGALG00000010133,ENSGALG00000010936,ENSGALG00000010794,ENSGALG00000027861,ENSGALG00000011319,ENSGALG00000026452,ENSGALG00000003567,…
GO:0006576	cellular biogenic amine metabolic process	0.004913	ENSGALG00000010645,ENSGALG00000006917,ENSGALG00000009926,ENSGALG00000028928,ENSGALG00000012418,ENSGALG00000000780,ENSGALG00000013678		GO:0042471	ear morphogenesis	0.0045187	ENSGALG00000002763,ENSGALG00000005180,ENSGALG00000016069,ENSGALG00000028236,ENSGALG00000015834,ENSGALG00000006726,ENSGALG00000015622,ENSGALG00000013987
GO:0044106	cellular amine metabolic process	0.004913	ENSGALG00000000780,ENSGALG00000011594,ENSGALG00000013678,ENSGALG00000009926,ENSGALG00000028928,ENSGALG00000012418,ENSGALG00000010645,ENSGALG00000006917		GO:0030017	sarcomere	0.004688	ENSGALG00000014463,ENSGALG00000026452,ENSGALG00000012044,ENSGALG00000026366,ENSGALG00000004155,ENSGALG00000015018,ENSGALG00000006591,ENSGALG00000011991
GO:0042730	fibrinolysis	0.0051613	ENSGALG00000008332,ENSGALG00000003957,ENSGALG00000009266,ENSGALG00000009268		GO:0035115	embryonic forelimb morphogenesis	0.004688	ENSGALG00000025740,ENSGALG00000026484,ENSGALG00000026180,ENSGALG00000025875,ENSGALG00000026873
GO:0031639	plasminogen activation	0.0051613	ENSGALG00000003957,ENSGALG00000009266,ENSGALG00000006855,ENSGALG00000009268		GO:0048706	embryonic skeletal system development	0.004688	ENSGALG00000005180,ENSGALG00000025875,ENSGALG00000003782,ENSGALG00000028236,ENSGALG00000026484,ENSGALG00000028091,ENSGALG00000015896,ENSGALG00000015622
GO:0046364	monosaccharide biosynthetic process	0.0053779	ENSGALG00000005554,ENSGALG00000016200,ENSGALG00000012613,ENSGALG00000007606,ENSGALG00000011104,ENSGALG00000007636,ENSGALG00000015544		GO:0045944	positive regulation of transcription from RNA polymerase II promoter	0.0048542	ENSGALG00000010529,ENSGALG00000010936,ENSGALG00000010794,ENSGALG00000008898,ENSGALG00000026484,ENSGALG00000026452,ENSGALG00000014917,ENSGALG00000006726,ENSGALG00000015015,ENSGALG00000003782,ENSGALG00000025875,ENSGALG00000007690,ENSGALG00000012290,ENSGALG00000000242,ENSGALG00000010114,ENSGALG00000028091,ENSGALG00000025740,ENSGALG00000015622,ENSGALG00000028576,ENSGALG00000016439,ENSGALG00000001006
GO:0001867	complement activation, lectin pathway	0.0055294	ENSGALG00000003016,ENSGALG00000007419,ENSGALG00000002507		GO:0048704	embryonic skeletal system morphogenesis	0.0048756	ENSGALG00000025875,ENSGALG00000028236,ENSGALG00000026484,ENSGALG00000028091,ENSGALG00000015622,ENSGALG00000015896,ENSGALG00000005180
GO:0005737	cytoplasm	0.0057041	ENSGALG00000003521,ENSGALG00000028529,ENSGALG00000006090,ENSGALG00000011704,ENSGALG00000008229,ENSGALG00000029169,ENSGALG00000027390,ENSGALG00000003316,ENSGALG00000027835,ENSGALG00000014995,ENSGALG00000002421,ENSGALG00000008676,ENSGALG00000011483,ENSGALG00000006306,ENSGALG00000014869,ENSGALG00000002159,ENSGALG00000004158,ENSGALG00000001915,ENSGALG00000009266,ENSGALG00000010402,ENSGALG00000020943,…		GO:0000977	RNA polymerase II regulatory region sequence-specific DNA binding	0.0051227	ENSGALG00000007690,ENSGALG00000016439,ENSGALG00000001006,ENSGALG00000012290,ENSGALG00000025875,ENSGALG00000006726,ENSGALG00000026180,ENSGALG00000011254,ENSGALG00000026484,ENSGALG00000025740,ENSGALG00000000242,ENSGALG00000010114,ENSGALG00000010794,ENSGALG00000010529
GO:0043069	negative regulation of programmed cell death	0.0065596	ENSGALG00000009390,ENSGALG00000009700,ENSGALG00000009266,ENSGALG00000003267,ENSGALG00000000619,ENSGALG00000017186,ENSGALG00000014884,ENSGALG00000028249,ENSGALG00000005504,ENSGALG00000004809,ENSGALG00000027217,ENSGALG00000010811,ENSGALG00000003957,ENSGALG00000011104,ENSGALG00000007669,ENSGALG00000009748,ENSGALG00000001021,ENSGALG00000014398,ENSGALG00000027737,ENSGALG00000009268,ENSGALG00000023576,…		GO:0001012	RNA polymerase II regulatory region DNA binding	0.0052387	ENSGALG00000026180,ENSGALG00000006726,ENSGALG00000011254,ENSGALG00000026484,ENSGALG00000025740,ENSGALG00000016439,ENSGALG00000001006,ENSGALG00000007690,ENSGALG00000012290,ENSGALG00000025875,ENSGALG00000010794,ENSGALG00000010529,ENSGALG00000000242,ENSGALG00000010114
GO:0019216	regulation of lipid metabolic process	0.0072339	ENSGALG00000011594,ENSGALG00000010978,ENSGALG00000028046,ENSGALG00000009791,ENSGALG00000016491,ENSGALG00000004285,ENSGALG00000009700,ENSGALG00000001915,ENSGALG00000016200,ENSGALG00000017394,ENSGALG00000014398,ENSGALG00000005554		GO:0050789	regulation of biological process	0.0064884	ENSGALG00000011970,ENSGALG00000014201,ENSGALG00000011696,ENSGALG00000027364,ENSGALG00000015018,ENSGALG00000013193,ENSGALG00000007623,ENSGALG00000002763,ENSGALG00000010114,ENSGALG00000027232,ENSGALG00000012390,ENSGALG00000010692,ENSGALG00000013803,ENSGALG00000014917,ENSGALG00000009514,ENSGALG00000016160,ENSGALG00000015015,ENSGALG00000012635,ENSGALG00000026873,ENSGALG00000026366,ENSGALG00000015487,…
GO:0042221	response to chemical	0.0096294	ENSGALG00000029169,ENSGALG00000016216,ENSGALG00000002118,ENSGALG00000016783,ENSGALG00000003521,ENSGALG00000010926,ENSGALG00000004809,ENSGALG00000009926,ENSGALG00000002219,ENSGALG00000007082,ENSGALG00000011104,ENSGALG00000015670,ENSGALG00000001021,ENSGALG00000000608,ENSGALG00000005554,ENSGALG00000007617,ENSGALG00000027737,ENSGALG00000015286,ENSGALG00000028015,ENSGALG00000027864,ENSGALG00000006211,…		GO:0090596	sensory organ morphogenesis	0.0070969	ENSGALG00000010529,ENSGALG00000006751,ENSGALG00000005180,ENSGALG00000028069,ENSGALG00000002763,ENSGALG00000013987,ENSGALG00000015622,ENSGALG00000006726,ENSGALG00000028236,ENSGALG00000015834,ENSGALG00000016069
GO:0031016	pancreas development	0.0098345	ENSGALG00000029169,ENSGALG00000014884,ENSGALG00000003579,ENSGALG00000009791,ENSGALG00000002182,ENSGALG00000028015,ENSGALG00000005504		GO:0048705	skeletal system morphogenesis	0.007847	ENSGALG00000026484,ENSGALG00000028091,ENSGALG00000017183,ENSGALG00000015896,ENSGALG00000015622,ENSGALG00000026180,ENSGALG00000025875,ENSGALG00000028576,ENSGALG00000028236,ENSGALG00000005180
GO:0019637	organophosphate metabolic process	0.010111	ENSGALG00000012554,ENSGALG00000007936,ENSGALG00000013726,ENSGALG00000000780,ENSGALG00000007606,ENSGALG00000009926,ENSGALG00000012613,ENSGALG00000004809,ENSGALG00000016285,ENSGALG00000015983,ENSGALG00000015544,ENSGALG00000001915,ENSGALG00000003579,ENSGALG00000013728,ENSGALG00000003267,ENSGALG00000003689,ENSGALG00000010978,ENSGALG00000011797,ENSGALG00000011100,ENSGALG00000009286,ENSGALG00000011104,…		GO:0044449	contractile fiber part	0.0079336	ENSGALG00000026366,ENSGALG00000004155,ENSGALG00000014463,ENSGALG00000012044,ENSGALG00000026452,ENSGALG00000006591,ENSGALG00000011991,ENSGALG00000015018
GO:0043650	dicarboxylic acid biosynthetic process	0.010557	ENSGALG00000011797,ENSGALG00000003804,ENSGALG00000012418,ENSGALG00000009926		GO:0001071	nucleic acid binding transcription factor activity	0.0082326	ENSGALG00000010529,ENSGALG00000010936,ENSGALG00000010794,ENSGALG00000026821,ENSGALG00000011254,ENSGALG00000026484,ENSGALG00000006726,ENSGALG00000026180,ENSGALG00000025875,ENSGALG00000003782,ENSGALG00000012290,ENSGALG00000007690,ENSGALG00000027364,ENSGALG00000010114,ENSGALG00000000242,ENSGALG00000025740,ENSGALG00000028091,ENSGALG00000015834,ENSGALG00000001006,ENSGALG00000016439
GO:0009117	nucleotide metabolic process	0.011366	ENSGALG00000014398,ENSGALG00000011104,ENSGALG00000012418,ENSGALG00000011100,ENSGALG00000011797,ENSGALG00000009286,ENSGALG00000003689,ENSGALG00000003267,ENSGALG00000015544,ENSGALG00000015983,ENSGALG00000013728,ENSGALG00000003579,ENSGALG00000004809,ENSGALG00000012613,ENSGALG00000009926,ENSGALG00000013726,ENSGALG00000007936,ENSGALG00000012554,ENSGALG00000007606		GO:0003700	transcription factor activity, sequence-specific DNA binding	0.0082326	ENSGALG00000028091,ENSGALG00000025740,ENSGALG00000015834,ENSGALG00000001006,ENSGALG00000016439,ENSGALG00000027364,ENSGALG00000000242,ENSGALG00000010114,ENSGALG00000011254,ENSGALG00000026484,ENSGALG00000026821,ENSGALG00000006726,ENSGALG00000026180,ENSGALG00000025875,ENSGALG00000003782,ENSGALG00000007690,ENSGALG00000012290,ENSGALG00000010794,ENSGALG00000010936,ENSGALG00000010529
GO:0006189	'de novo' IMP biosynthetic process	0.012209	ENSGALG00000015983,ENSGALG00000013726,ENSGALG00000013728		GO:0098609	cell-cell adhesion	0.0090522	ENSGALG00000009514,ENSGALG00000006726,ENSGALG00000001472,ENSGALG00000026484,ENSGALG00000004472,ENSGALG00000011254,ENSGALG00000014699,ENSGALG00000000299,ENSGALG00000009719,ENSGALG00000010529,ENSGALG00000015834,ENSGALG00000026854,ENSGALG00000028576,ENSGALG00000004526,ENSGALG00000011696,ENSGALG00000000644,ENSGALG00000004320
GO:0019693	ribose phosphate metabolic process	0.012209	ENSGALG00000009286,ENSGALG00000011100,ENSGALG00000011104,ENSGALG00000014398,ENSGALG00000007606,ENSGALG00000013726,ENSGALG00000012554,ENSGALG00000007936,ENSGALG00000004809,ENSGALG00000012613,ENSGALG00000003579,ENSGALG00000013728,ENSGALG00000015544,ENSGALG00000015983,ENSGALG00000003689,ENSGALG00000003267		GO:0030198	extracellular matrix organization	0.010982	ENSGALG00000012873,ENSGALG00000005180,ENSGALG00000009572,ENSGALG00000027471,ENSGALG00000028091,ENSGALG00000017183,ENSGALG00000011962,ENSGALG00000011970,ENSGALG00000004526
GO:0016614	oxidoreductase activity, acting on CH-OH group of donors	0.012209	ENSGALG00000008701,ENSGALG00000016555,ENSGALG00000013257,ENSGALG00000001949,ENSGALG00000006300,ENSGALG00000014185,ENSGALG00000011100,ENSGALG00000006680,ENSGALG00000012834		GO:0043062	extracellular structure organization	0.011456	ENSGALG00000009572,ENSGALG00000027471,ENSGALG00000005180,ENSGALG00000012873,ENSGALG00000011970,ENSGALG00000028091,ENSGALG00000011962,ENSGALG00000017183,ENSGALG00000004526
GO:0006006	glucose metabolic process	0.012209	ENSGALG00000005554,ENSGALG00000016200,ENSGALG00000003579,ENSGALG00000011104,ENSGALG00000007636,ENSGALG00000015544,ENSGALG00000009700,ENSGALG00000012613,ENSGALG00000007606		GO:0042472	inner ear morphogenesis	0.011514	ENSGALG00000015834,ENSGALG00000028236,ENSGALG00000016069,ENSGALG00000002763,ENSGALG00000005180,ENSGALG00000015622,ENSGALG00000006726
GO:0009116	nucleoside metabolic process	0.012256	ENSGALG00000003689,ENSGALG00000003267,ENSGALG00000014398,ENSGALG00000003579,ENSGALG00000013728,ENSGALG00000015544,ENSGALG00000004809,ENSGALG00000012613,ENSGALG00000009286,ENSGALG00000007606,ENSGALG00000002479,ENSGALG00000012554,ENSGALG00000007936		GO:0006928	movement of cell or subcellular component	0.012272	ENSGALG00000029175,ENSGALG00000017056,ENSGALG00000020199,ENSGALG00000004320,ENSGALG00000000628,ENSGALG00000014014,ENSGALG00000016330,ENSGALG00000001264,ENSGALG00000010692,ENSGALG00000000644,ENSGALG00000011962,ENSGALG00000004526,ENSGALG00000009321,ENSGALG00000026854,ENSGALG00000010529,ENSGALG00000007911,ENSGALG00000002081,ENSGALG00000012044,ENSGALG00000026821,ENSGALG00000004472,ENSGALG00000001472,…
GO:0006096	glycolytic process	0.012256	ENSGALG00000003267,ENSGALG00000012613,ENSGALG00000007606,ENSGALG00000003579,ENSGALG00000015544,ENSGALG00000007936		GO:0043565	sequence-specific DNA binding	0.01278	ENSGALG00000001006,ENSGALG00000028236,ENSGALG00000016439,ENSGALG00000028091,ENSGALG00000025740,ENSGALG00000000242,ENSGALG00000010114,ENSGALG00000013193,ENSGALG00000027364,ENSGALG00000007690,ENSGALG00000012290,ENSGALG00000025875,ENSGALG00000003782,ENSGALG00000026180,ENSGALG00000006726,ENSGALG00000003965,ENSGALG00000011254,ENSGALG00000026484,ENSGALG00000010794,ENSGALG00000010529
GO:0043066	negative regulation of apoptotic process	0.012256	ENSGALG00000009266,ENSGALG00000009700,ENSGALG00000003267,ENSGALG00000014884,ENSGALG00000017186,ENSGALG00000000619,ENSGALG00000028249,ENSGALG00000005504,ENSGALG00000004809,ENSGALG00000027217,ENSGALG00000011104,ENSGALG00000007669,ENSGALG00000010811,ENSGALG00000003957,ENSGALG00000009748,ENSGALG00000014398,ENSGALG00000001021,ENSGALG00000027737,ENSGALG00000023576,ENSGALG00000009268,ENSGALG00000006211,…		GO:0030016	myofibril	0.01278	ENSGALG00000004155,ENSGALG00000026366,ENSGALG00000026452,ENSGALG00000012044,ENSGALG00000014463,ENSGALG00000006591,ENSGALG00000011991,ENSGALG00000015018
GO:0007596	blood coagulation	0.012256	ENSGALG00000003689,ENSGALG00000026677,ENSGALG00000004591,ENSGALG00000003957,ENSGALG00000000318,ENSGALG00000009266,ENSGALG00000009268,ENSGALG00000004285,ENSGALG00000015207,ENSGALG00000008332		GO:0035136	forelimb morphogenesis	0.012818	ENSGALG00000025875,ENSGALG00000026873,ENSGALG00000026484,ENSGALG00000025740,ENSGALG00000026180
GO:0006753	nucleoside phosphate metabolic process	0.012342	ENSGALG00000011797,ENSGALG00000011100,ENSGALG00000009286,ENSGALG00000014398,ENSGALG00000011104,ENSGALG00000012418,ENSGALG00000012613,ENSGALG00000004809,ENSGALG00000009926,ENSGALG00000013726,ENSGALG00000007936,ENSGALG00000012554,ENSGALG00000007606,ENSGALG00000003689,ENSGALG00000003267,ENSGALG00000015544,ENSGALG00000015983,ENSGALG00000013728,ENSGALG00000003579		GO:0016337	single organismal cell-cell adhesion	0.012821	ENSGALG00000010529,ENSGALG00000000299,ENSGALG00000011696,ENSGALG00000001472,ENSGALG00000006726,ENSGALG00000009514,ENSGALG00000004526,ENSGALG00000014699,ENSGALG00000000644,ENSGALG00000011254,ENSGALG00000026484,ENSGALG00000004472,ENSGALG00000026854,ENSGALG00000015834,ENSGALG00000028576
GO:0006956	complement activation	0.01239	ENSGALG00000007419,ENSGALG00000002507,ENSGALG00000012126,ENSGALG00000003016,ENSGALG00000010853		GO:0021700	developmental maturation	0.013727	ENSGALG00000012290,ENSGALG00000026484,ENSGALG00000000644,ENSGALG00000026821,ENSGALG00000026180,ENSGALG00000009514,ENSGALG00000006726,ENSGALG00000008898,ENSGALG00000000112
GO:0007599	hemostasis	0.012767	ENSGALG00000008332,ENSGALG00000009268,ENSGALG00000004285,ENSGALG00000015207,ENSGALG00000026677,ENSGALG00000003957,ENSGALG00000004591,ENSGALG00000000318,ENSGALG00000009266,ENSGALG00000003689		GO:0000976	transcription regulatory region sequence-specific DNA binding	0.01391	ENSGALG00000010529,ENSGALG00000010794,ENSGALG00000010114,ENSGALG00000000242,ENSGALG00000025740,ENSGALG00000011254,ENSGALG00000026484,ENSGALG00000026180,ENSGALG00000006726,ENSGALG00000025875,ENSGALG00000012290,ENSGALG00000007690,ENSGALG00000016439,ENSGALG00000001006
GO:0034358	plasma lipoprotein particle	0.012845	ENSGALG00000016491,ENSGALG00000003957,ENSGALG00000013878,ENSGALG00000028928		GO:0065007	biological regulation	0.014051	ENSGALG00000012635,ENSGALG00000015015,ENSGALG00000015487,ENSGALG00000026366,ENSGALG00000026873,ENSGALG00000013803,ENSGALG00000014917,ENSGALG00000016160,ENSGALG00000009514,ENSGALG00000002081,ENSGALG00000011970,ENSGALG00000011696,ENSGALG00000014201,ENSGALG00000002763,ENSGALG00000010114,ENSGALG00000010692,ENSGALG00000012390,ENSGALG00000027232,ENSGALG00000015018,ENSGALG00000027364,ENSGALG00000013193,…
GO:1990777	lipoprotein particle	0.012845	ENSGALG00000013878,ENSGALG00000003957,ENSGALG00000028928,ENSGALG00000016491		GO:0048514	blood vessel morphogenesis	0.018242	ENSGALG00000016330,ENSGALG00000016945,ENSGALG00000029175,ENSGALG00000010529,ENSGALG00000010794,ENSGALG00000027364,ENSGALG00000006751,ENSGALG00000015487,ENSGALG00000028236,ENSGALG00000016160,ENSGALG00000015622,ENSGALG00000001472,ENSGALG00000009514
GO:0006091	generation of precursor metabolites and energy	0.012845	ENSGALG00000012613,ENSGALG00000004809,ENSGALG00000002159,ENSGALG00000007936,ENSGALG00000007606,ENSGALG00000014398,ENSGALG00000002412,ENSGALG00000003267,ENSGALG00000015544,ENSGALG00000007878,ENSGALG00000001949,ENSGALG00000003579		GO:0048518	positive regulation of biological process	0.01827	ENSGALG00000011962,ENSGALG00000028576,ENSGALG00000028236,ENSGALG00000015834,ENSGALG00000026854,ENSGALG00000027364,ENSGALG00000007623,ENSGALG00000028069,ENSGALG00000010114,ENSGALG00000014014,ENSGALG00000002763,ENSGALG00000009572,ENSGALG00000010692,ENSGALG00000027232,ENSGALG00000012044,ENSGALG00000014917,ENSGALG00000026484,ENSGALG00000016160,ENSGALG00000025875,ENSGALG00000027887,ENSGALG00000015015,…
GO:0006757	ATP generation from ADP	0.013139	ENSGALG00000007936,ENSGALG00000015544,ENSGALG00000003579,ENSGALG00000007606,ENSGALG00000012613,ENSGALG00000003267		GO:0006357	regulation of transcription from RNA polymerase II promoter	0.0184	ENSGALG00000010936,ENSGALG00000010529,ENSGALG00000010797,ENSGALG00000010794,ENSGALG00000008898,ENSGALG00000006726,ENSGALG00000026180,ENSGALG00000003965,ENSGALG00000014917,ENSGALG00000026484,ENSGALG00000026452,ENSGALG00000011254,ENSGALG00000012290,ENSGALG00000007690,ENSGALG00000025875,ENSGALG00000003782,ENSGALG00000015015,ENSGALG00000006722,ENSGALG00000027364,ENSGALG00000010114,ENSGALG00000000242,…
GO:0060548	negative regulation of cell death	0.013541	ENSGALG00000007669,ENSGALG00000011104,ENSGALG00000010811,ENSGALG00000003957,ENSGALG00000027217,ENSGALG00000014398,ENSGALG00000001021,ENSGALG00000009748,ENSGALG00000027737,ENSGALG00000006211,ENSGALG00000009369,ENSGALG00000023576,ENSGALG00000009268,ENSGALG00000009266,ENSGALG00000009700,ENSGALG00000009390,ENSGALG00000003267,ENSGALG00000028249,ENSGALG00000014884,ENSGALG00000000619,ENSGALG00000017186,…		GO:0043292	contractile fiber	0.018657	ENSGALG00000014463,ENSGALG00000026452,ENSGALG00000012044,ENSGALG00000026366,ENSGALG00000004155,ENSGALG00000015018,ENSGALG00000011991,ENSGALG00000006591
GO:0044724	single-organism carbohydrate catabolic process	0.014443	ENSGALG00000007606,ENSGALG00000003579,ENSGALG00000015544,ENSGALG00000007936,ENSGALG00000003267,ENSGALG00000002412,ENSGALG00000012613		GO:0060306	regulation of membrane repolarization	0.019125	ENSGALG00000012044,ENSGALG00000015018,ENSGALG00000015487,ENSGALG00000008351
GO:0006641	triglyceride metabolic process	0.014886	ENSGALG00000028046,ENSGALG00000007636,ENSGALG00000003957,ENSGALG00000016491,ENSGALG00000017394,ENSGALG00000016200		GO:0060828	regulation of canonical Wnt signaling pathway	0.019499	ENSGALG00000002763,ENSGALG00000010797,ENSGALG00000010529,ENSGALG00000010163,ENSGALG00000026873,ENSGALG00000016069,ENSGALG00000012290,ENSGALG00000028041
GO:1901657	glycosyl compound metabolic process	0.015359	ENSGALG00000002479,ENSGALG00000007936,ENSGALG00000012554,ENSGALG00000007606,ENSGALG00000009286,ENSGALG00000012613,ENSGALG00000004809,ENSGALG00000015544,ENSGALG00000013728,ENSGALG00000003579,ENSGALG00000014398,ENSGALG00000003689,ENSGALG00000003267		GO:1900825	regulation of membrane depolarization during cardiac muscle cell action potential	0.020541	ENSGALG00000008351,ENSGALG00000015487
GO:0050817	coagulation	0.015481	ENSGALG00000003689,ENSGALG00000026677,ENSGALG00000004591,ENSGALG00000003957,ENSGALG00000009266,ENSGALG00000000318,ENSGALG00000009268,ENSGALG00000004285,ENSGALG00000015207,ENSGALG00000008332		GO:0035637	multicellular organismal signaling	0.020559	ENSGALG00000015487,ENSGALG00000001472,ENSGALG00000004526,ENSGALG00000009514,ENSGALG00000000644,ENSGALG00000012044
GO:0055088	lipid homeostasis	0.015662	ENSGALG00000010978,ENSGALG00000002182,ENSGALG00000000619,ENSGALG00000028928,ENSGALG00000016491,ENSGALG00000004285,ENSGALG00000002159		GO:0072534	perineuronal net	0.022295	ENSGALG00000004526,ENSGALG00000008961
GO:0006163	purine nucleotide metabolic process	0.017943	ENSGALG00000011797,ENSGALG00000013726,ENSGALG00000007936,ENSGALG00000007606,ENSGALG00000009286,ENSGALG00000012613,ENSGALG00000004809,ENSGALG00000015544,ENSGALG00000015983,ENSGALG00000011104,ENSGALG00000003579,ENSGALG00000013728,ENSGALG00000014398,ENSGALG00000003689,ENSGALG00000003267		GO:0003205	cardiac chamber development	0.022295	ENSGALG00000015487,ENSGALG00000008351,ENSGALG00000005180,ENSGALG00000006726,ENSGALG00000026180,ENSGALG00000012044,ENSGALG00000027364
GO:0009259	ribonucleotide metabolic process	0.018547	ENSGALG00000011104,ENSGALG00000015983,ENSGALG00000015544,ENSGALG00000003579,ENSGALG00000013728,ENSGALG00000014398,ENSGALG00000003267,ENSGALG00000003689,ENSGALG00000007936,ENSGALG00000012554,ENSGALG00000013726,ENSGALG00000009286,ENSGALG00000007606,ENSGALG00000012613,ENSGALG00000004809		GO:0001944	vasculature development	0.022767	ENSGALG00000026854,ENSGALG00000028236,ENSGALG00000015487,ENSGALG00000009514,ENSGALG00000016160,ENSGALG00000001472,ENSGALG00000015622,ENSGALG00000016330,ENSGALG00000016945,ENSGALG00000027364,ENSGALG00000006751,ENSGALG00000010529,ENSGALG00000029175,ENSGALG00000010794
GO:0016627	oxidoreductase activity, acting on the CH-CH group of donors	0.018581	ENSGALG00000002159,ENSGALG00000008040,ENSGALG00000015913,ENSGALG00000012834,ENSGALG00000002891,ENSGALG00000007878		GO:0007166	cell surface receptor signaling pathway	0.024598	ENSGALG00000015622,ENSGALG00000011696,ENSGALG00000010163,ENSGALG00000028236,ENSGALG00000027364,ENSGALG00000006751,ENSGALG00000029175,ENSGALG00000028069,ENSGALG00000016945,ENSGALG00000002763,ENSGALG00000015403,ENSGALG00000016330,ENSGALG00000001264,ENSGALG00000026484,ENSGALG00000026821,ENSGALG00000013803,ENSGALG00000006726,ENSGALG00000026180,ENSGALG00000003074,ENSGALG00000016160,ENSGALG00000012635,…
GO:0016052	carbohydrate catabolic process	0.018674	ENSGALG00000003267,ENSGALG00000002412,ENSGALG00000012613,ENSGALG00000003579,ENSGALG00000007606,ENSGALG00000007936,ENSGALG00000015544		GO:0048469	cell maturation	0.024726	ENSGALG00000000112,ENSGALG00000009514,ENSGALG00000006726,ENSGALG00000026821,ENSGALG00000000644,ENSGALG00000026484,ENSGALG00000012290
GO:0016485	protein processing	0.018992	ENSGALG00000027874,ENSGALG00000008701,ENSGALG00000012126,ENSGALG00000010001,ENSGALG00000009266,ENSGALG00000003957,ENSGALG00000006855,ENSGALG00000009268,ENSGALG00000010853,ENSGALG00000017186,ENSGALG00000007419		GO:0048738	cardiac muscle tissue development	0.024885	ENSGALG00000027364,ENSGALG00000029175,ENSGALG00000005180,ENSGALG00000008351,ENSGALG00000014463,ENSGALG00000001006,ENSGALG00000015834,ENSGALG00000015487
GO:0009118	regulation of nucleoside metabolic process	0.018992	ENSGALG00000012613,ENSGALG00000004809,ENSGALG00000014398,ENSGALG00000003267,ENSGALG00000003579		GO:0001077	transcriptional activator activity, RNA polymerase II core promoter proximal region sequence-specific binding	0.024885	ENSGALG00000000242,ENSGALG00000010794,ENSGALG00000010529,ENSGALG00000016439,ENSGALG00000001006,ENSGALG00000007690,ENSGALG00000026484,ENSGALG00000006726
GO:1903578	regulation of ATP metabolic process	0.018992	ENSGALG00000003579,ENSGALG00000014398,ENSGALG00000004809,ENSGALG00000012613,ENSGALG00000003267		GO:0060070	canonical Wnt signaling pathway	0.02502	ENSGALG00000010529,ENSGALG00000010797,ENSGALG00000002763,ENSGALG00000006726,ENSGALG00000026873,ENSGALG00000016069,ENSGALG00000012290,ENSGALG00000028041,ENSGALG00000010163
GO:1901615	organic hydroxy compound metabolic process	0.019525	ENSGALG00000010978,ENSGALG00000028046,ENSGALG00000011594,ENSGALG00000012834,ENSGALG00000002182,ENSGALG00000000780,ENSGALG00000009791,ENSGALG00000016491,ENSGALG00000007636,ENSGALG00000028928,ENSGALG00000017394,ENSGALG00000006917,ENSGALG00000003495,ENSGALG00000010645		GO:0006366	transcription from RNA polymerase II promoter	0.027703	ENSGALG00000028576,ENSGALG00000016439,ENSGALG00000001006,ENSGALG00000025740,ENSGALG00000028091,ENSGALG00000015622,ENSGALG00000010114,ENSGALG00000000242,ENSGALG00000027364,ENSGALG00000006722,ENSGALG00000003782,ENSGALG00000025875,ENSGALG00000015015,ENSGALG00000012290,ENSGALG00000007690,ENSGALG00000014917,ENSGALG00000011254,ENSGALG00000026484,ENSGALG00000026452,ENSGALG00000003965,ENSGALG00000026180,…
GO:0014070	response to organic cyclic compound	0.019653	ENSGALG00000007669,ENSGALG00000015670,ENSGALG00000012418,ENSGALG00000000608,ENSGALG00000028939,ENSGALG00000011594,ENSGALG00000027737,ENSGALG00000002182,ENSGALG00000006211,ENSGALG00000027864,ENSGALG00000005708,ENSGALG00000004285,ENSGALG00000003267,ENSGALG00000010926,ENSGALG00000007082,ENSGALG00000002219		GO:0040011	locomotion	0.029115	ENSGALG00000027861,ENSGALG00000010529,ENSGALG00000007911,ENSGALG00000002081,ENSGALG00000001472,ENSGALG00000026180,ENSGALG00000006726,ENSGALG00000009514,ENSGALG00000026821,ENSGALG00000004472,ENSGALG00000012290,ENSGALG00000026366,ENSGALG00000029175,ENSGALG00000020199,ENSGALG00000004320,ENSGALG00000017056,ENSGALG00000001264,ENSGALG00000016330,ENSGALG00000010692,ENSGALG00000014014,ENSGALG00000004526,…
GO:0070613	regulation of protein processing	0.019775	ENSGALG00000017186,ENSGALG00000007419,ENSGALG00000027874,ENSGALG00000006855,ENSGALG00000012126,ENSGALG00000010853		GO:0061564	axon development	0.029115	ENSGALG00000007911,ENSGALG00000014014,ENSGALG00000000112,ENSGALG00000017056,ENSGALG00000008898,ENSGALG00000004526,ENSGALG00000009514,ENSGALG00000006726,ENSGALG00000008961,ENSGALG00000026821,ENSGALG00000000644
GO:1903317	regulation of protein maturation	0.019775	ENSGALG00000007419,ENSGALG00000017186,ENSGALG00000006855,ENSGALG00000012126,ENSGALG00000027874,ENSGALG00000010853		GO:0098602	single organism cell adhesion	0.029125	ENSGALG00000010529,ENSGALG00000000299,ENSGALG00000011696,ENSGALG00000001472,ENSGALG00000009514,ENSGALG00000006726,ENSGALG00000004526,ENSGALG00000014699,ENSGALG00000000644,ENSGALG00000004472,ENSGALG00000026484,ENSGALG00000011254,ENSGALG00000015834,ENSGALG00000026854,ENSGALG00000028576
GO:0032994	protein-lipid complex	0.019775	ENSGALG00000003957,ENSGALG00000013878,ENSGALG00000028928,ENSGALG00000016491		GO:0008544	epidermis development	0.029125	ENSGALG00000010133,ENSGALG00000028069,ENSGALG00000011254,ENSGALG00000011696,ENSGALG00000026180,ENSGALG00000006726,ENSGALG00000016439,ENSGALG00000007690
GO:0044262	cellular carbohydrate metabolic process	0.019775	ENSGALG00000005554,ENSGALG00000003267,ENSGALG00000002412,ENSGALG00000016200,ENSGALG00000013257,ENSGALG00000003579,ENSGALG00000006300,ENSGALG00000009700,ENSGALG00000001949,ENSGALG00000011104,ENSGALG00000007636,ENSGALG00000012613,ENSGALG00000010978		GO:0003007	heart morphogenesis	0.032255	ENSGALG00000027364,ENSGALG00000028069,ENSGALG00000005180,ENSGALG00000008351,ENSGALG00000006726,ENSGALG00000026180,ENSGALG00000015622,ENSGALG00000026366,ENSGALG00000015487
GO:1901617	organic hydroxy compound biosynthetic process	0.019775	ENSGALG00000016491,ENSGALG00000009791,ENSGALG00000012834,ENSGALG00000011594,ENSGALG00000028046,ENSGALG00000006917,ENSGALG00000017394,ENSGALG00000028928,ENSGALG00000007636		GO:0008283	cell proliferation	0.032891	ENSGALG00000026854,ENSGALG00000028236,ENSGALG00000015834,ENSGALG00000001006,ENSGALG00000028576,ENSGALG00000010163,ENSGALG00000016702,ENSGALG00000015622,ENSGALG00000011696,ENSGALG00000015896,ENSGALG00000016945,ENSGALG00000002763,ENSGALG00000028069,ENSGALG00000012873,ENSGALG00000029175,ENSGALG00000016069,ENSGALG00000007690,ENSGALG00000012290,ENSGALG00000003782,ENSGALG00000026180,ENSGALG00000006726,…
GO:0008202	steroid metabolic process	0.019775	ENSGALG00000009791,ENSGALG00000002182,ENSGALG00000012834,ENSGALG00000011594,ENSGALG00000028046,ENSGALG00000010978,ENSGALG00000016491,ENSGALG00000028928,ENSGALG00000023120,ENSGALG00000017394		GO:0001525	angiogenesis	0.033018	ENSGALG00000001472,ENSGALG00000016160,ENSGALG00000009514,ENSGALG00000015487,ENSGALG00000010794,ENSGALG00000029175,ENSGALG00000010529,ENSGALG00000006751,ENSGALG00000027364,ENSGALG00000016330,ENSGALG00000016945
GO:0031406	carboxylic acid binding	0.019775	ENSGALG00000004285,ENSGALG00000028529,ENSGALG00000011594,ENSGALG00000020943,ENSGALG00000005554,ENSGALG00000010001,ENSGALG00000007636,ENSGALG00000012754		GO:0044700	single organism signaling	0.033018	ENSGALG00000026484,ENSGALG00000013803,ENSGALG00000012044,ENSGALG00000009514,ENSGALG00000016160,ENSGALG00000001472,ENSGALG00000027887,ENSGALG00000012635,ENSGALG00000026366,ENSGALG00000026873,ENSGALG00000028041,ENSGALG00000012290,ENSGALG00000015487,ENSGALG00000015419,ENSGALG00000010529,ENSGALG00000008898,ENSGALG00000008351,ENSGALG00000000644,ENSGALG00000028047,ENSGALG00000011696,ENSGALG00000028236,…
GO:0043177	organic acid binding	0.019775	ENSGALG00000007636,ENSGALG00000012754,ENSGALG00000020943,ENSGALG00000005554,ENSGALG00000010001,ENSGALG00000028529,ENSGALG00000011594,ENSGALG00000004285		GO:0044212	transcription regulatory region DNA binding	0.033092	ENSGALG00000010114,ENSGALG00000000242,ENSGALG00000010936,ENSGALG00000010529,ENSGALG00000010794,ENSGALG00000012290,ENSGALG00000016439,ENSGALG00000001006,ENSGALG00000007690,ENSGALG00000025875,ENSGALG00000006726,ENSGALG00000026180,ENSGALG00000025740,ENSGALG00000011254,ENSGALG00000026484
GO:1901575	organic substance catabolic process	0.019781	ENSGALG00000005046,ENSGALG00000008701,ENSGALG00000026858,ENSGALG00000012418,ENSGALG00000000893,ENSGALG00000011414,ENSGALG00000010978,ENSGALG00000003267,ENSGALG00000020943,ENSGALG00000003579,ENSGALG00000008953,ENSGALG00000015544,ENSGALG00000002159,ENSGALG00000012613,ENSGALG00000006306,ENSGALG00000007606,ENSGALG00000007936,ENSGALG00000012554,ENSGALG00000013878,ENSGALG00000002412,ENSGALG00000015662,…		GO:0060307	regulation of ventricular cardiac muscle cell membrane repolarization	0.033092	ENSGALG00000008351,ENSGALG00000015487,ENSGALG00000012044
GO:1901700	response to oxygen-containing compound	0.020581	ENSGALG00000011594,ENSGALG00000015286,ENSGALG00000009369,ENSGALG00000027864,ENSGALG00000008544,ENSGALG00000006211,ENSGALG00000004346,ENSGALG00000004285,ENSGALG00000023576,ENSGALG00000011104,ENSGALG00000007669,ENSGALG00000013098,ENSGALG00000000608,ENSGALG00000005554,ENSGALG00000007617,ENSGALG00000010926,ENSGALG00000003521,ENSGALG00000004809,ENSGALG00000005504,ENSGALG00000007082,ENSGALG00000009700,…		GO:0098901	regulation of cardiac muscle cell action potential	0.033092	ENSGALG00000012044,ENSGALG00000008351,ENSGALG00000015487
GO:0009119	ribonucleoside metabolic process	0.021579	ENSGALG00000014398,ENSGALG00000003689,ENSGALG00000003267,ENSGALG00000015544,ENSGALG00000003579,ENSGALG00000004809,ENSGALG00000012613,ENSGALG00000002479,ENSGALG00000012554,ENSGALG00000007936,ENSGALG00000007606,ENSGALG00000009286		GO:0023052	signaling	0.033092	ENSGALG00000028602,ENSGALG00000008896,ENSGALG00000029175,ENSGALG00000006751,ENSGALG00000015403,ENSGALG00000015622,ENSGALG00000004526,ENSGALG00000009003,ENSGALG00000001006,ENSGALG00000009012,ENSGALG00000008424,ENSGALG00000010163,ENSGALG00000003550,ENSGALG00000027861,ENSGALG00000010797,ENSGALG00000001905,ENSGALG00000010133,ENSGALG00000011319,ENSGALG00000014463,ENSGALG00000003074,ENSGALG00000006726,…
GO:0046031	ADP metabolic process	0.023445	ENSGALG00000015544,ENSGALG00000007936,ENSGALG00000007606,ENSGALG00000003579,ENSGALG00000012613,ENSGALG00000003267		GO:0002062	chondrocyte differentiation	0.034519	ENSGALG00000026180,ENSGALG00000005180,ENSGALG00000026484,ENSGALG00000011970,ENSGALG00000026821,ENSGALG00000015015
GO:0009064	glutamine family amino acid metabolic process	0.023445	ENSGALG00000003804,ENSGALG00000013678,ENSGALG00000011594,ENSGALG00000000893,ENSGALG00000008518,ENSGALG00000011414		GO:0086009	membrane repolarization	0.03513	ENSGALG00000008351,ENSGALG00000015487,ENSGALG00000012044,ENSGALG00000015018
GO:0051055	negative regulation of lipid biosynthetic process	0.023445	ENSGALG00000028046,ENSGALG00000011594,ENSGALG00000009791,ENSGALG00000017394,ENSGALG00000016200		GO:0048663	neuron fate commitment	0.03538	ENSGALG00000003782,ENSGALG00000007690,ENSGALG00000011696,ENSGALG00000015622,ENSGALG00000003965
GO:2000257	regulation of protein activation cascade	0.023445	ENSGALG00000007419,ENSGALG00000004591,ENSGALG00000010853,ENSGALG00000012126		GO:0000975	regulatory region DNA binding	0.03538	ENSGALG00000000242,ENSGALG00000010114,ENSGALG00000010794,ENSGALG00000010529,ENSGALG00000010936,ENSGALG00000025875,ENSGALG00000016439,ENSGALG00000001006,ENSGALG00000007690,ENSGALG00000012290,ENSGALG00000011254,ENSGALG00000026484,ENSGALG00000025740,ENSGALG00000006726,ENSGALG00000026180
GO:0009746	response to hexose	0.023445	ENSGALG00000005554,ENSGALG00000005504,ENSGALG00000007617,ENSGALG00000023576,ENSGALG00000004285,ENSGALG00000011104,ENSGALG00000007669		GO:0001067	regulatory region nucleic acid binding	0.03538	ENSGALG00000025875,ENSGALG00000016439,ENSGALG00000001006,ENSGALG00000007690,ENSGALG00000012290,ENSGALG00000026484,ENSGALG00000011254,ENSGALG00000025740,ENSGALG00000026180,ENSGALG00000006726,ENSGALG00000000242,ENSGALG00000010114,ENSGALG00000010794,ENSGALG00000010529,ENSGALG00000010936
GO:0009749	response to glucose	0.023445	ENSGALG00000004285,ENSGALG00000023576,ENSGALG00000007617,ENSGALG00000005554,ENSGALG00000005504,ENSGALG00000007669,ENSGALG00000011104		GO:0055001	muscle cell development	0.03538	ENSGALG00000008351,ENSGALG00000026366,ENSGALG00000010529,ENSGALG00000014699,ENSGALG00000012044,ENSGALG00000015018,ENSGALG00000014463
GO:0034284	response to monosaccharide	0.023445	ENSGALG00000007669,ENSGALG00000011104,ENSGALG00000005554,ENSGALG00000005504,ENSGALG00000023576,ENSGALG00000004285,ENSGALG00000007617		GO:0090090	negative regulation of canonical Wnt signaling pathway	0.03538	ENSGALG00000010529,ENSGALG00000010797,ENSGALG00000016069,ENSGALG00000028041,ENSGALG00000012290,ENSGALG00000002763
GO:0016616	oxidoreductase activity, acting on the CH-OH group of donors, NAD or NADP as acceptor	0.023445	ENSGALG00000001949,ENSGALG00000006300,ENSGALG00000013257,ENSGALG00000008701,ENSGALG00000016555,ENSGALG00000012834,ENSGALG00000006680,ENSGALG00000011100		GO:0060415	muscle tissue morphogenesis	0.037922	ENSGALG00000027364,ENSGALG00000028091,ENSGALG00000010936,ENSGALG00000005180,ENSGALG00000003782
GO:0050662	coenzyme binding	0.023606	ENSGALG00000002159,ENSGALG00000003316,ENSGALG00000014869,ENSGALG00000002925,ENSGALG00000006680,ENSGALG00000011100,ENSGALG00000016223,ENSGALG00000015913,ENSGALG00000008701,ENSGALG00000002891,ENSGALG00000008953		GO:0006935	chemotaxis	0.039769	ENSGALG00000000644,ENSGALG00000026821,ENSGALG00000001472,ENSGALG00000006726,ENSGALG00000009514,ENSGALG00000007911,ENSGALG00000014014,ENSGALG00000002081,ENSGALG00000016330,ENSGALG00000029175,ENSGALG00000010529
GO:0015833	peptide transport	0.024777	ENSGALG00000011104,ENSGALG00000009266,ENSGALG00000015947,ENSGALG00000007617,ENSGALG00000000780,ENSGALG00000007650,ENSGALG00000027864,ENSGALG00000004285,ENSGALG00000023576,ENSGALG00000005504,ENSGALG00000009268		GO:0042330	taxis	0.039769	ENSGALG00000000644,ENSGALG00000026821,ENSGALG00000009514,ENSGALG00000006726,ENSGALG00000001472,ENSGALG00000010529,ENSGALG00000029175,ENSGALG00000002081,ENSGALG00000014014,ENSGALG00000007911,ENSGALG00000016330
GO:0042632	cholesterol homeostasis	0.024777	ENSGALG00000016491,ENSGALG00000002159,ENSGALG00000004285,ENSGALG00000010978,ENSGALG00000028928,ENSGALG00000002182		GO:0001568	blood vessel development	0.040703	ENSGALG00000009514,ENSGALG00000016160,ENSGALG00000015622,ENSGALG00000001472,ENSGALG00000028236,ENSGALG00000015487,ENSGALG00000006751,ENSGALG00000027364,ENSGALG00000029175,ENSGALG00000010794,ENSGALG00000010529,ENSGALG00000016330,ENSGALG00000016945
GO:0055092	sterol homeostasis	0.024777	ENSGALG00000004285,ENSGALG00000002159,ENSGALG00000016491,ENSGALG00000002182,ENSGALG00000028928,ENSGALG00000010978		GO:0044699	single-organism process	0.041067	ENSGALG00000009037,ENSGALG00000002763,ENSGALG00000010114,ENSGALG00000027232,ENSGALG00000010692,ENSGALG00000020199,ENSGALG00000027364,ENSGALG00000015018,ENSGALG00000012265,ENSGALG00000000628,ENSGALG00000007623,ENSGALG00000013193,ENSGALG00000014634,ENSGALG00000011883,ENSGALG00000013987,ENSGALG00000000644,ENSGALG00000011970,ENSGALG00000014201,ENSGALG00000011696,ENSGALG00000002081,ENSGALG00000026802,…
GO:0016903	oxidoreductase activity, acting on the aldehyde or oxo group of donors	0.02575	ENSGALG00000008701,ENSGALG00000003495,ENSGALG00000008229,ENSGALG00000008953,ENSGALG00000003804		GO:0006936	muscle contraction	0.04174	ENSGALG00000012783,ENSGALG00000015018,ENSGALG00000006591,ENSGALG00000008351,ENSGALG00000014463,ENSGALG00000012044,ENSGALG00000015487,ENSGALG00000026366
GO:0009113	purine nucleobase biosynthetic process	0.02575	ENSGALG00000015983,ENSGALG00000013728,ENSGALG00000005046		GO:0035239	tube morphogenesis	0.0424	ENSGALG00000012290,ENSGALG00000001006,ENSGALG00000026873,ENSGALG00000016069,ENSGALG00000010163,ENSGALG00000015622,ENSGALG00000006726,ENSGALG00000008351,ENSGALG00000013193,ENSGALG00000010529,ENSGALG00000029175
GO:0051004	regulation of lipoprotein lipase activity	0.02575	ENSGALG00000003957,ENSGALG00000010978,ENSGALG00000000619		GO:0002027	regulation of heart rate	0.043393	ENSGALG00000007623,ENSGALG00000015018,ENSGALG00000012044,ENSGALG00000015487,ENSGALG00000008351
GO:0043067	regulation of programmed cell death	0.026084	ENSGALG00000027217,ENSGALG00000003957,ENSGALG00000010811,ENSGALG00000007669,ENSGALG00000011104,ENSGALG00000005554,ENSGALG00000009748,ENSGALG00000006775,ENSGALG00000008701,ENSGALG00000001021,ENSGALG00000014398,ENSGALG00000027737,ENSGALG00000023933,ENSGALG00000009268,ENSGALG00000023576,ENSGALG00000009369,ENSGALG00000006211,ENSGALG00000007650,ENSGALG00000009390,ENSGALG00000009700,ENSGALG00000009266,…		GO:0098902	regulation of membrane depolarization during action potential	0.046473	ENSGALG00000015487,ENSGALG00000008351
GO:0046890	regulation of lipid biosynthetic process	0.02642	ENSGALG00000028046,ENSGALG00000009700,ENSGALG00000011594,ENSGALG00000009791,ENSGALG00000017394,ENSGALG00000016491,ENSGALG00000016200		GO:0098904	regulation of AV node cell action potential	0.048606	ENSGALG00000012044,ENSGALG00000015487
GO:0009135	purine nucleoside diphosphate metabolic process	0.02642	ENSGALG00000007936,ENSGALG00000015544,ENSGALG00000003579,ENSGALG00000007606,ENSGALG00000012613,ENSGALG00000003267		GO:0098910	regulation of atrial cardiac muscle cell action potential	0.048606	ENSGALG00000015487,ENSGALG00000012044
GO:0009179	purine ribonucleoside diphosphate metabolic process	0.02642	ENSGALG00000003579,ENSGALG00000007606,ENSGALG00000007936,ENSGALG00000015544,ENSGALG00000003267,ENSGALG00000012613		GO:0035880	embryonic nail plate morphogenesis	0.048606	ENSGALG00000026180,ENSGALG00000016069
GO:0006639	acylglycerol metabolic process	0.02642	ENSGALG00000028046,ENSGALG00000007636,ENSGALG00000003957,ENSGALG00000016491,ENSGALG00000017394,ENSGALG00000016200		GO:0002076	osteoblast development	0.049507	ENSGALG00000026180,ENSGALG00000027364,ENSGALG00000026484
GO:0006536	glutamate metabolic process	0.027077	ENSGALG00000011594,ENSGALG00000003804,ENSGALG00000000893,ENSGALG00000011414		GO:0007154	cell communication	0.050932	ENSGALG00000014463,ENSGALG00000003074,ENSGALG00000026180,ENSGALG00000006726,ENSGALG00000026821,ENSGALG00000021542,ENSGALG00000016069,ENSGALG00000005499,ENSGALG00000015627,ENSGALG00000027861,ENSGALG00000010797,ENSGALG00000001905,ENSGALG00000010133,ENSGALG00000011319,ENSGALG00000015622,ENSGALG00000004526,ENSGALG00000009003,ENSGALG00000009012,ENSGALG00000001006,ENSGALG00000008424,ENSGALG00000003550,…
GO:0046034	ATP metabolic process	0.028345	ENSGALG00000014398,ENSGALG00000003267,ENSGALG00000015544,ENSGALG00000003579,ENSGALG00000004809,ENSGALG00000012613,ENSGALG00000007936,ENSGALG00000009286,ENSGALG00000007606		GO:0000904	cell morphogenesis involved in differentiation	0.055099	ENSGALG00000026821,ENSGALG00000000644,ENSGALG00000008961,ENSGALG00000006726,ENSGALG00000026180,ENSGALG00000009514,ENSGALG00000004526,ENSGALG00000007911,ENSGALG00000014014,ENSGALG00000016945,ENSGALG00000008898,ENSGALG00000010529,ENSGALG00000017056,ENSGALG00000027364,ENSGALG00000028069
GO:0009150	purine ribonucleotide metabolic process	0.028447	ENSGALG00000003579,ENSGALG00000013728,ENSGALG00000015983,ENSGALG00000011104,ENSGALG00000015544,ENSGALG00000003267,ENSGALG00000003689,ENSGALG00000014398,ENSGALG00000009286,ENSGALG00000007606,ENSGALG00000007936,ENSGALG00000013726,ENSGALG00000012613,ENSGALG00000004809		GO:0000982	transcription factor activity, RNA polymerase II core promoter proximal region sequence-specific binding	0.055567	ENSGALG00000006726,ENSGALG00000025740,ENSGALG00000026484,ENSGALG00000016439,ENSGALG00000007690,ENSGALG00000001006,ENSGALG00000010529,ENSGALG00000010794,ENSGALG00000000242
GO:0006638	neutral lipid metabolic process	0.028941	ENSGALG00000007636,ENSGALG00000028046,ENSGALG00000003957,ENSGALG00000017394,ENSGALG00000016491,ENSGALG00000016200		GO:0000987	core promoter proximal region sequence-specific DNA binding	0.056932	ENSGALG00000012290,ENSGALG00000001006,ENSGALG00000016439,ENSGALG00000006726,ENSGALG00000025740,ENSGALG00000026484,ENSGALG00000000242,ENSGALG00000010529,ENSGALG00000010794
GO:0051604	protein maturation	0.029263	ENSGALG00000017186,ENSGALG00000007419,ENSGALG00000010853,ENSGALG00000009268,ENSGALG00000006855,ENSGALG00000003957,ENSGALG00000009266,ENSGALG00000010001,ENSGALG00000012126,ENSGALG00000008701,ENSGALG00000027874		GO:0001159	core promoter proximal region DNA binding	0.056932	ENSGALG00000000242,ENSGALG00000010794,ENSGALG00000010529,ENSGALG00000012290,ENSGALG00000016439,ENSGALG00000001006,ENSGALG00000006726,ENSGALG00000025740,ENSGALG00000026484
GO:0019318	hexose metabolic process	0.029381	ENSGALG00000012613,ENSGALG00000007606,ENSGALG00000016200,ENSGALG00000005554,ENSGALG00000015544,ENSGALG00000009700,ENSGALG00000011104,ENSGALG00000007636,ENSGALG00000003579		GO:0048644	muscle organ morphogenesis	0.05705	ENSGALG00000003782,ENSGALG00000027364,ENSGALG00000028091,ENSGALG00000010936,ENSGALG00000005180
GO:0033500	carbohydrate homeostasis	0.029381	ENSGALG00000004285,ENSGALG00000023576,ENSGALG00000005554,ENSGALG00000007617,ENSGALG00000003267,ENSGALG00000009390,ENSGALG00000003579,ENSGALG00000009700,ENSGALG00000011104		GO:0043367	CD4-positive, alpha-beta T cell differentiation	0.058213	ENSGALG00000011254,ENSGALG00000010529,ENSGALG00000006726,ENSGALG00000028576
GO:0042593	glucose homeostasis	0.029381	ENSGALG00000009700,ENSGALG00000011104,ENSGALG00000009390,ENSGALG00000003579,ENSGALG00000005554,ENSGALG00000007617,ENSGALG00000003267,ENSGALG00000023576,ENSGALG00000004285		GO:0003206	cardiac chamber morphogenesis	0.058832	ENSGALG00000005180,ENSGALG00000026180,ENSGALG00000006726,ENSGALG00000027364,ENSGALG00000015487,ENSGALG00000008351
GO:0009185	ribonucleoside diphosphate metabolic process	0.031132	ENSGALG00000007936,ENSGALG00000015544,ENSGALG00000003579,ENSGALG00000007606,ENSGALG00000012613,ENSGALG00000003267		GO:0060037	pharyngeal system development	0.058832	ENSGALG00000001264,ENSGALG00000006726,ENSGALG00000015622
GO:0008203	cholesterol metabolic process	0.031132	ENSGALG00000016491,ENSGALG00000017394,ENSGALG00000012834,ENSGALG00000028928,ENSGALG00000028046,ENSGALG00000010978		GO:0031672	A band	0.058832	ENSGALG00000004155,ENSGALG00000026366,ENSGALG00000012044
GO:0019217	regulation of fatty acid metabolic process	0.031405	ENSGALG00000014398,ENSGALG00000017394,ENSGALG00000005554,ENSGALG00000028046,ENSGALG00000009700		GO:0005509	calcium ion binding	0.061574	ENSGALG00000017183,ENSGALG00000011883,ENSGALG00000011696,ENSGALG00000015896,ENSGALG00000014463,ENSGALG00000016702,ENSGALG00000019060,ENSGALG00000008424,ENSGALG00000021542,ENSGALG00000004320,ENSGALG00000015018,ENSGALG00000008898,ENSGALG00000009719,ENSGALG00000002081,ENSGALG00000010692
GO:0009743	response to carbohydrate	0.031405	ENSGALG00000023576,ENSGALG00000004285,ENSGALG00000007617,ENSGALG00000005504,ENSGALG00000005554,ENSGALG00000011104,ENSGALG00000007669		GO:0007409	axonogenesis	0.064416	ENSGALG00000007911,ENSGALG00000014014,ENSGALG00000017056,ENSGALG00000008898,ENSGALG00000008961,ENSGALG00000000644,ENSGALG00000026821,ENSGALG00000009514,ENSGALG00000006726,ENSGALG00000004526
GO:0008206	bile acid metabolic process	0.031405	ENSGALG00000012834,ENSGALG00000002182,ENSGALG00000009791,ENSGALG00000011594		GO:0045597	positive regulation of cell differentiation	0.064978	ENSGALG00000012290,ENSGALG00000003567,ENSGALG00000011962,ENSGALG00000026484,ENSGALG00000006726,ENSGALG00000026180,ENSGALG00000008351,ENSGALG00000002763,ENSGALG00000009572,ENSGALG00000011541,ENSGALG00000015403,ENSGALG00000010529,ENSGALG00000029175,ENSGALG00000010133,ENSGALG00000027364
GO:0009072	aromatic amino acid family metabolic process	0.031405	ENSGALG00000000893,ENSGALG00000012418,ENSGALG00000012754,ENSGALG00000009926		GO:0030018	Z disc	0.074715	ENSGALG00000011991,ENSGALG00000014463,ENSGALG00000015018,ENSGALG00000026452,ENSGALG00000012044
GO:0005506	iron ion binding	0.031405	ENSGALG00000009926,ENSGALG00000006855,ENSGALG00000002470,ENSGALG00000011894,ENSGALG00000012754,ENSGALG00000004869,ENSGALG00000007220,ENSGALG00000008701,ENSGALG00000005795,ENSGALG00000010001		GO:0035326	enhancer binding	0.074715	ENSGALG00000007690,ENSGALG00000012290,ENSGALG00000010794,ENSGALG00000010529,ENSGALG00000006726
GO:1901701	cellular response to oxygen-containing compound	0.032468	ENSGALG00000023576,ENSGALG00000009369,ENSGALG00000027864,ENSGALG00000006211,ENSGALG00000008544,ENSGALG00000004346,ENSGALG00000011594,ENSGALG00000005554,ENSGALG00000007617,ENSGALG00000000608,ENSGALG00000013098,ENSGALG00000011104,ENSGALG00000007669,ENSGALG00000004809,ENSGALG00000003521,ENSGALG00000003267,ENSGALG00000003579,ENSGALG00000009390,ENSGALG00000009700		GO:0016055	Wnt signaling pathway	0.080619	ENSGALG00000010163,ENSGALG00000012290,ENSGALG00000028041,ENSGALG00000026873,ENSGALG00000016069,ENSGALG00000006726,ENSGALG00000002763,ENSGALG00000010529,ENSGALG00000010797,ENSGALG00000028069
GO:0042802	identical protein binding	0.032468	ENSGALG00000012418,ENSGALG00000003957,ENSGALG00000011104,ENSGALG00000005554,ENSGALG00000026862,ENSGALG00000028939,ENSGALG00000007617,ENSGALG00000006917,ENSGALG00000008701,ENSGALG00000005046,ENSGALG00000027737,ENSGALG00000027835,ENSGALG00000003804,ENSGALG00000004285,ENSGALG00000009369,ENSGALG00000028015,ENSGALG00000006211,ENSGALG00000027864,ENSGALG00000029169,ENSGALG00000015544,ENSGALG00000010402,…		GO:0010628	positive regulation of gene expression	0.080619	ENSGALG00000028069,ENSGALG00000000242,ENSGALG00000006591,ENSGALG00000010114,ENSGALG00000028091,ENSGALG00000025740,ENSGALG00000015622,ENSGALG00000028576,ENSGALG00000016439,ENSGALG00000001006,ENSGALG00000008898,ENSGALG00000010936,ENSGALG00000010794,ENSGALG00000010529,ENSGALG00000000112,ENSGALG00000026452,ENSGALG00000026484,ENSGALG00000014917,ENSGALG00000012044,ENSGALG00000006726,ENSGALG00000015015,…
GO:0046128	purine ribonucleoside metabolic process	0.032468	ENSGALG00000015544,ENSGALG00000003579,ENSGALG00000014398,ENSGALG00000003689,ENSGALG00000003267,ENSGALG00000002479,ENSGALG00000007936,ENSGALG00000009286,ENSGALG00000007606,ENSGALG00000012613,ENSGALG00000004809		GO:0051960	regulation of nervous system development	0.082638	ENSGALG00000015403,ENSGALG00000011319,ENSGALG00000011541,ENSGALG00000008898,ENSGALG00000010529,ENSGALG00000012290,ENSGALG00000006726,ENSGALG00000009514,ENSGALG00000004526,ENSGALG00000015622,ENSGALG00000016160,ENSGALG00000008961,ENSGALG00000011962,ENSGALG00000009003
GO:0016125	sterol metabolic process	0.032468	ENSGALG00000017394,ENSGALG00000016491,ENSGALG00000012834,ENSGALG00000028928,ENSGALG00000010978,ENSGALG00000028046		GO:0098900	regulation of action potential	0.082638	ENSGALG00000012044,ENSGALG00000008351,ENSGALG00000015487
GO:1902652	secondary alcohol metabolic process	0.032468	ENSGALG00000016491,ENSGALG00000017394,ENSGALG00000010978,ENSGALG00000028046,ENSGALG00000028928,ENSGALG00000012834		GO:2000677	regulation of transcription regulatory region DNA binding	0.083222	ENSGALG00000027364,ENSGALG00000006726,ENSGALG00000026180
GO:0044270	cellular nitrogen compound catabolic process	0.032468	ENSGALG00000012554,ENSGALG00000006306,ENSGALG00000027737,ENSGALG00000012613,ENSGALG00000009926,ENSGALG00000011414,ENSGALG00000012418,ENSGALG00000026858,ENSGALG00000003579,ENSGALG00000008701,ENSGALG00000003267		GO:0033010	paranodal junction	0.083408	ENSGALG00000000644,ENSGALG00000001472
GO:1901607	alpha-amino acid biosynthetic process	0.032468	ENSGALG00000003804,ENSGALG00000011797,ENSGALG00000008518,ENSGALG00000015180,ENSGALG00000009748,ENSGALG00000020943		GO:0086080	protein binding involved in heterotypic cell-cell adhesion	0.083408	ENSGALG00000009514,ENSGALG00000000644
GO:0005740	mitochondrial envelope	0.032893	ENSGALG00000016223,ENSGALG00000016555,ENSGALG00000007289,ENSGALG00000011483,ENSGALG00000001240,ENSGALG00000013098,ENSGALG00000027963,ENSGALG00000009700,ENSGALG00000001949,ENSGALG00000007878,ENSGALG00000006211,ENSGALG00000002470,ENSGALG00000027737,ENSGALG00000014869,ENSGALG00000002960		GO:0051252	regulation of RNA metabolic process	0.086741	ENSGALG00000006722,ENSGALG00000015968,ENSGALG00000000242,ENSGALG00000006591,ENSGALG00000015622,ENSGALG00000028091,ENSGALG00000025740,ENSGALG00000016439,ENSGALG00000001006,ENSGALG00000010936,ENSGALG00000010794,ENSGALG00000010797,ENSGALG00000006726,ENSGALG00000026180,ENSGALG00000014463,ENSGALG00000026452,ENSGALG00000026821,ENSGALG00000015497,ENSGALG00000016069,ENSGALG00000007690,ENSGALG00000007366,…
GO:0061017	hepatoblast differentiation	0.032893	ENSGALG00000005504,ENSGALG00000029169		GO:2000027	regulation of organ morphogenesis	0.089419	ENSGALG00000016069,ENSGALG00000026873,ENSGALG00000010114,ENSGALG00000008351,ENSGALG00000006726,ENSGALG00000015622,ENSGALG00000026484
GO:1900118	negative regulation of execution phase of apoptosis	0.032893	ENSGALG00000011104,ENSGALG00000027737,ENSGALG00000006211		GO:0035710	CD4-positive, alpha-beta T cell activation	0.09146	ENSGALG00000028576,ENSGALG00000011254,ENSGALG00000010529,ENSGALG00000006726
GO:0006188	IMP biosynthetic process	0.032893	ENSGALG00000015983,ENSGALG00000013726,ENSGALG00000013728		GO:0019226	transmission of nerve impulse	0.09146	ENSGALG00000000644,ENSGALG00000001472,ENSGALG00000009514,ENSGALG00000004526
GO:0005913	cell-cell adherens junction	0.032893	ENSGALG00000000608,ENSGALG00000009474,ENSGALG00000014995,ENSGALG00000006090,ENSGALG00000016216		GO:0045893	positive regulation of transcription, DNA-templated	0.093162	ENSGALG00000010794,ENSGALG00000010936,ENSGALG00000010529,ENSGALG00000008898,ENSGALG00000012290,ENSGALG00000007690,ENSGALG00000003782,ENSGALG00000025875,ENSGALG00000015015,ENSGALG00000006726,ENSGALG00000014917,ENSGALG00000026452,ENSGALG00000026484,ENSGALG00000010114,ENSGALG00000006591,ENSGALG00000000242,ENSGALG00000016439,ENSGALG00000001006,ENSGALG00000028576,ENSGALG00000015622,ENSGALG00000025740,…
GO:0044429	mitochondrial part	0.032893	ENSGALG00000027737,ENSGALG00000002960,ENSGALG00000006211,ENSGALG00000013098,ENSGALG00000027963,ENSGALG00000007878,ENSGALG00000011483,ENSGALG00000014869,ENSGALG00000028249,ENSGALG00000015866,ENSGALG00000002470,ENSGALG00000001240,ENSGALG00000009700,ENSGALG00000001949,ENSGALG00000016223,ENSGALG00000007289,ENSGALG00000016555		GO:1903508	positive regulation of nucleic acid-templated transcription	0.093162	ENSGALG00000010114,ENSGALG00000006591,ENSGALG00000000242,ENSGALG00000001006,ENSGALG00000016439,ENSGALG00000028576,ENSGALG00000015622,ENSGALG00000025740,ENSGALG00000028091,ENSGALG00000010936,ENSGALG00000008898,ENSGALG00000010794,ENSGALG00000010529,ENSGALG00000012290,ENSGALG00000007690,ENSGALG00000003782,ENSGALG00000025875,ENSGALG00000015015,ENSGALG00000006726,ENSGALG00000014917,ENSGALG00000026484,…
GO:0097136	Bcl-2 family protein complex	0.032893	ENSGALG00000028249,ENSGALG00000006211		GO:1902680	positive regulation of RNA biosynthetic process	0.093985	ENSGALG00000010529,ENSGALG00000010936,ENSGALG00000010794,ENSGALG00000008898,ENSGALG00000025875,ENSGALG00000003782,ENSGALG00000015015,ENSGALG00000012290,ENSGALG00000007690,ENSGALG00000014917,ENSGALG00000026452,ENSGALG00000026484,ENSGALG00000006726,ENSGALG00000010114,ENSGALG00000006591,ENSGALG00000000242,ENSGALG00000028576,ENSGALG00000016439,ENSGALG00000001006,ENSGALG00000025740,ENSGALG00000028091,…
GO:0004457	lactate dehydrogenase activity	0.032893	ENSGALG00000006300,ENSGALG00000013257		GO:0030030	cell projection organization	0.099954	ENSGALG00000014201,ENSGALG00000004526,ENSGALG00000000644,ENSGALG00000009003,ENSGALG00000011962,ENSGALG00000012265,ENSGALG00000020199,ENSGALG00000017056,ENSGALG00000015403,ENSGALG00000014014,ENSGALG00000014463,ENSGALG00000009514,ENSGALG00000006726,ENSGALG00000026821,ENSGALG00000008961,ENSGALG00000000112,ENSGALG00000008898,ENSGALG00000007911,ENSGALG00000001812
GO:0004459	L-lactate dehydrogenase activity	0.032893	ENSGALG00000006300,ENSGALG00000013257		GO:0032989	cellular component morphogenesis	0.10565	ENSGALG00000026180,ENSGALG00000009514,ENSGALG00000006726,ENSGALG00000014463,ENSGALG00000008961,ENSGALG00000026821,ENSGALG00000008898,ENSGALG00000010529,ENSGALG00000007911,ENSGALG00000008351,ENSGALG00000004526,ENSGALG00000014201,ENSGALG00000000644,ENSGALG00000026854,ENSGALG00000028069,ENSGALG00000027364,ENSGALG00000017056,ENSGALG00000015018,ENSGALG00000020199,ENSGALG00000016945,ENSGALG00000014014
GO:0010038	response to metal ion	0.032893	ENSGALG00000002118,ENSGALG00000009266,ENSGALG00000028939,ENSGALG00000000608,ENSGALG00000009268,ENSGALG00000004809,ENSGALG00000012613,ENSGALG00000009926		GO:0016043	cellular component organization	0.10619	ENSGALG00000015622,ENSGALG00000004526,ENSGALG00000009003,ENSGALG00000028091,ENSGALG00000001006,ENSGALG00000028602,ENSGALG00000012873,ENSGALG00000008896,ENSGALG00000027471,ENSGALG00000015403,ENSGALG00000011541,ENSGALG00000014463,ENSGALG00000026180,ENSGALG00000006726,ENSGALG00000026821,ENSGALG00000017183,ENSGALG00000021542,ENSGALG00000003782,ENSGALG00000000112,ENSGALG00000015627,ENSGALG00000000299,…
GO:0051005	negative regulation of lipoprotein lipase activity	0.032893	ENSGALG00000010978,ENSGALG00000000619		GO:0030111	regulation of Wnt signaling pathway	0.10811	ENSGALG00000002763,ENSGALG00000010797,ENSGALG00000010529,ENSGALG00000012290,ENSGALG00000028041,ENSGALG00000026873,ENSGALG00000016069,ENSGALG00000010163
GO:0007597	blood coagulation, intrinsic pathway	0.032893	ENSGALG00000004591,ENSGALG00000003957		GO:0030879	mammary gland development	0.10837	ENSGALG00000006726,ENSGALG00000010529,ENSGALG00000008351
GO:0046700	heterocycle catabolic process	0.033305	ENSGALG00000009926,ENSGALG00000012613,ENSGALG00000011414,ENSGALG00000012554,ENSGALG00000027737,ENSGALG00000006306,ENSGALG00000008701,ENSGALG00000003267,ENSGALG00000012418,ENSGALG00000026858,ENSGALG00000003579		GO:0090103	cochlea morphogenesis	0.10925	ENSGALG00000015834,ENSGALG00000002763,ENSGALG00000015622
GO:0072330	monocarboxylic acid biosynthetic process	0.033874	ENSGALG00000028046,ENSGALG00000011594,ENSGALG00000012834,ENSGALG00000009791,ENSGALG00000017394,ENSGALG00000010402,ENSGALG00000009700,ENSGALG00000011704		GO:0042474	middle ear morphogenesis	0.10925	ENSGALG00000015622,ENSGALG00000013987,ENSGALG00000028236
GO:0010894	negative regulation of steroid biosynthetic process	0.033874	ENSGALG00000011594,ENSGALG00000028046,ENSGALG00000009791,ENSGALG00000017394		GO:0030178	negative regulation of Wnt signaling pathway	0.11109	ENSGALG00000012290,ENSGALG00000028041,ENSGALG00000016069,ENSGALG00000002763,ENSGALG00000010529,ENSGALG00000010797
GO:0045939	negative regulation of steroid metabolic process	0.033874	ENSGALG00000017394,ENSGALG00000028046,ENSGALG00000011594,ENSGALG00000009791		GO:0001764	neuron migration	0.11109	ENSGALG00000011962,ENSGALG00000020199,ENSGALG00000017056,ENSGALG00000004472,ENSGALG00000006726,ENSGALG00000007911
GO:0042278	purine nucleoside metabolic process	0.033874	ENSGALG00000003579,ENSGALG00000015544,ENSGALG00000003689,ENSGALG00000003267,ENSGALG00000014398,ENSGALG00000009286,ENSGALG00000007606,ENSGALG00000002479,ENSGALG00000007936,ENSGALG00000012613,ENSGALG00000004809		GO:0016477	cell migration	0.11266	ENSGALG00000014014,ENSGALG00000016330,ENSGALG00000010692,ENSGALG00000001264,ENSGALG00000020199,ENSGALG00000017056,ENSGALG00000004320,ENSGALG00000029175,ENSGALG00000011962,ENSGALG00000004526,ENSGALG00000002081,ENSGALG00000007911,ENSGALG00000010529,ENSGALG00000012290,ENSGALG00000004472,ENSGALG00000006726,ENSGALG00000026180,ENSGALG00000001472
GO:0007219	Notch signaling pathway	0.033874	ENSGALG00000027874,ENSGALG00000003267,ENSGALG00000020943,ENSGALG00000029169,ENSGALG00000027864,ENSGALG00000028015,ENSGALG00000005504,ENSGALG00000011594		GO:0060350	endochondral bone morphogenesis	0.11387	ENSGALG00000015896,ENSGALG00000026180,ENSGALG00000017183,ENSGALG00000026484
GO:0010876	lipid localization	0.033874	ENSGALG00000028928,ENSGALG00000010628,ENSGALG00000005554,ENSGALG00000006471,ENSGALG00000021024,ENSGALG00000010978,ENSGALG00000004511,ENSGALG00000027737,ENSGALG00000027864,ENSGALG00000016491,ENSGALG00000007650		GO:0060563	neuroepithelial cell differentiation	0.11395	ENSGALG00000009572,ENSGALG00000012290,ENSGALG00000010529,ENSGALG00000006726,ENSGALG00000011696
GO:0042886	amide transport	0.035434	ENSGALG00000007617,ENSGALG00000015947,ENSGALG00000009266,ENSGALG00000011104,ENSGALG00000004285,ENSGALG00000023576,ENSGALG00000005504,ENSGALG00000009268,ENSGALG00000007650,ENSGALG00000027864,ENSGALG00000000780		GO:0060373	regulation of ventricular cardiac muscle cell membrane depolarization	0.11714	ENSGALG00000008351,ENSGALG00000015487
GO:0042981	regulation of apoptotic process	0.036045	ENSGALG00000008701,ENSGALG00000001021,ENSGALG00000014398,ENSGALG00000009748,ENSGALG00000005554,ENSGALG00000006775,ENSGALG00000003957,ENSGALG00000010811,ENSGALG00000011104,ENSGALG00000007669,ENSGALG00000027217,ENSGALG00000009369,ENSGALG00000007650,ENSGALG00000006211,ENSGALG00000009268,ENSGALG00000023576,ENSGALG00000023933,ENSGALG00000027737,ENSGALG00000003267,ENSGALG00000010001,ENSGALG00000009700,…		GO:0031674	I band	0.11714	ENSGALG00000014463,ENSGALG00000012044,ENSGALG00000026452,ENSGALG00000015018,ENSGALG00000011991
GO:0050878	regulation of body fluid levels	0.038604	ENSGALG00000000318,ENSGALG00000009266,ENSGALG00000004591,ENSGALG00000003957,ENSGALG00000026677,ENSGALG00000026862,ENSGALG00000003689,ENSGALG00000008332,ENSGALG00000015207,ENSGALG00000004285,ENSGALG00000009268		GO:0060349	bone morphogenesis	0.11714	ENSGALG00000028576,ENSGALG00000017183,ENSGALG00000026484,ENSGALG00000015896,ENSGALG00000026180
GO:0008652	cellular amino acid biosynthetic process	0.039406	ENSGALG00000020943,ENSGALG00000009748,ENSGALG00000015180,ENSGALG00000008518,ENSGALG00000003804,ENSGALG00000011797		GO:0060017	parathyroid gland development	0.11714	ENSGALG00000028576,ENSGALG00000006726
GO:0050810	regulation of steroid biosynthetic process	0.039871	ENSGALG00000017394,ENSGALG00000016491,ENSGALG00000009791,ENSGALG00000011594,ENSGALG00000028046		GO:0010557	positive regulation of macromolecule biosynthetic process	0.11714	ENSGALG00000010936,ENSGALG00000010794,ENSGALG00000008898,ENSGALG00000010529,ENSGALG00000015015,ENSGALG00000003782,ENSGALG00000025875,ENSGALG00000007690,ENSGALG00000012290,ENSGALG00000026452,ENSGALG00000026484,ENSGALG00000014917,ENSGALG00000006726,ENSGALG00000000242,ENSGALG00000010114,ENSGALG00000006591,ENSGALG00000027232,ENSGALG00000028576,ENSGALG00000016439,ENSGALG00000001006,ENSGALG00000028091,…
GO:0043276	anoikis	0.039991	ENSGALG00000009700,ENSGALG00000028249,ENSGALG00000016200,ENSGALG00000006211		GO:0086016	AV node cell action potential	0.11714	ENSGALG00000012044,ENSGALG00000015487
GO:0010677	negative regulation of cellular carbohydrate metabolic process	0.039991	ENSGALG00000003267,ENSGALG00000005554,ENSGALG00000016200,ENSGALG00000012613		GO:0086027	AV node cell to bundle of His cell signaling	0.11714	ENSGALG00000015487,ENSGALG00000012044
GO:0072562	blood microparticle	0.042675	ENSGALG00000004591,ENSGALG00000009266,ENSGALG00000000619,ENSGALG00000008332,ENSGALG00000015409,ENSGALG00000009268		GO:0086067	AV node cell to bundle of His cell communication	0.11714	ENSGALG00000012044,ENSGALG00000015487
GO:0045978	negative regulation of nucleoside metabolic process	0.042675	ENSGALG00000003267,ENSGALG00000004809,ENSGALG00000012613		GO:0007158	neuron cell-cell adhesion	0.11714	ENSGALG00000004526,ENSGALG00000004472
GO:1903579	negative regulation of ATP metabolic process	0.042675	ENSGALG00000004809,ENSGALG00000012613,ENSGALG00000003267		GO:0045162	clustering of voltage-gated sodium channels	0.11714	ENSGALG00000000644,ENSGALG00000009514
GO:0034361	very-low-density lipoprotein particle	0.042675	ENSGALG00000013878,ENSGALG00000003957,ENSGALG00000016491		GO:0098632	protein binding involved in cell-cell adhesion	0.11714	ENSGALG00000000644,ENSGALG00000009514
GO:0034385	triglyceride-rich lipoprotein particle	0.042675	ENSGALG00000013878,ENSGALG00000003957,ENSGALG00000016491		GO:0003179	heart valve morphogenesis	0.11721	ENSGALG00000015487,ENSGALG00000006726,ENSGALG00000027364
GO:0005743	mitochondrial inner membrane	0.046494	ENSGALG00000002470,ENSGALG00000002960,ENSGALG00000014869,ENSGALG00000016555,ENSGALG00000011483,ENSGALG00000007289,ENSGALG00000016223,ENSGALG00000009700,ENSGALG00000001949,ENSGALG00000027963,ENSGALG00000001240,ENSGALG00000013098		GO:0003012	muscle system process	0.11933	ENSGALG00000014463,ENSGALG00000012044,ENSGALG00000026366,ENSGALG00000015487,ENSGALG00000015018,ENSGALG00000012783,ENSGALG00000008351,ENSGALG00000006591
GO:0051193	regulation of cofactor metabolic process	0.046827	ENSGALG00000003267,ENSGALG00000012613,ENSGALG00000003579,ENSGALG00000009700		GO:0051094	positive regulation of developmental process	0.11968	ENSGALG00000006726,ENSGALG00000026180,ENSGALG00000016160,ENSGALG00000026484,ENSGALG00000003567,ENSGALG00000012290,ENSGALG00000010133,ENSGALG00000010529,ENSGALG00000011319,ENSGALG00000008351,ENSGALG00000011962,ENSGALG00000015834,ENSGALG00000027364,ENSGALG00000029175,ENSGALG00000015403,ENSGALG00000009572,ENSGALG00000011541,ENSGALG00000002763
GO:0051196	regulation of coenzyme metabolic process	0.046827	ENSGALG00000003267,ENSGALG00000012613,ENSGALG00000003579,ENSGALG00000009700		GO:0050767	regulation of neurogenesis	0.11968	ENSGALG00000009514,ENSGALG00000004526,ENSGALG00000006726,ENSGALG00000015622,ENSGALG00000008961,ENSGALG00000011962,ENSGALG00000009003,ENSGALG00000012290,ENSGALG00000010529,ENSGALG00000008898,ENSGALG00000015403,ENSGALG00000011541
GO:0010941	regulation of cell death	0.046886	ENSGALG00000005504,ENSGALG00000004809,ENSGALG00000017186,ENSGALG00000000619,ENSGALG00000014884,ENSGALG00000028249,ENSGALG00000010001,ENSGALG00000003267,ENSGALG00000009390,ENSGALG00000009700,ENSGALG00000009266,ENSGALG00000009268,ENSGALG00000023576,ENSGALG00000009369,ENSGALG00000006211,ENSGALG00000007650,ENSGALG00000027737,ENSGALG00000023933,ENSGALG00000009748,ENSGALG00000005554,ENSGALG00000006775,…		GO:0043523	regulation of neuron apoptotic process	0.12265	ENSGALG00000006726,ENSGALG00000011962,ENSGALG00000008898,ENSGALG00000001006,ENSGALG00000021542,ENSGALG00000007911
GO:0010906	regulation of glucose metabolic process	0.049832	ENSGALG00000011104,ENSGALG00000009700,ENSGALG00000003579,ENSGALG00000016200,ENSGALG00000012613,ENSGALG00000005554		GO:0051254	positive regulation of RNA metabolic process	0.12305	ENSGALG00000010794,ENSGALG00000010936,ENSGALG00000010529,ENSGALG00000008898,ENSGALG00000006726,ENSGALG00000026452,ENSGALG00000026484,ENSGALG00000014917,ENSGALG00000007690,ENSGALG00000012290,ENSGALG00000015015,ENSGALG00000003782,ENSGALG00000025875,ENSGALG00000000242,ENSGALG00000010114,ENSGALG00000006591,ENSGALG00000015622,ENSGALG00000028091,ENSGALG00000025740,ENSGALG00000016439,ENSGALG00000001006,…
GO:0009205	purine ribonucleoside triphosphate metabolic process	0.051978	ENSGALG00000004809,ENSGALG00000012613,ENSGALG00000007936,ENSGALG00000007606,ENSGALG00000009286,ENSGALG00000014398,ENSGALG00000003267,ENSGALG00000015544,ENSGALG00000003579		GO:0048812	neuron projection morphogenesis	0.12495	ENSGALG00000007911,ENSGALG00000014014,ENSGALG00000008898,ENSGALG00000017056,ENSGALG00000020199,ENSGALG00000009514,ENSGALG00000004526,ENSGALG00000006726,ENSGALG00000000644,ENSGALG00000026821,ENSGALG00000008961
GO:0065008	regulation of biological quality	0.052012	ENSGALG00000007650,ENSGALG00000009369,ENSGALG00000023576,ENSGALG00000004285,ENSGALG00000009268,ENSGALG00000010978,ENSGALG00000011797,ENSGALG00000002182,ENSGALG00000004345,ENSGALG00000014398,ENSGALG00000026862,ENSGALG00000007669,ENSGALG00000004591,ENSGALG00000026677,ENSGALG00000028928,ENSGALG00000002159,ENSGALG00000005504,ENSGALG00000007222,ENSGALG00000003267,ENSGALG00000003689,ENSGALG00000019845,…		GO:0048863	stem cell differentiation	0.12495	ENSGALG00000027364,ENSGALG00000020199,ENSGALG00000010529,ENSGALG00000028069,ENSGALG00000002763,ENSGALG00000026484,ENSGALG00000026180,ENSGALG00000012290
GO:0072522	purine-containing compound biosynthetic process	0.052012	ENSGALG00000014398,ENSGALG00000005046,ENSGALG00000003689,ENSGALG00000011104,ENSGALG00000015983,ENSGALG00000013728,ENSGALG00000011797,ENSGALG00000002479,ENSGALG00000013726,ENSGALG00000009286		GO:0043473	pigmentation	0.12502	ENSGALG00000010529,ENSGALG00000025740,ENSGALG00000012290,ENSGALG00000014634,ENSGALG00000009572
GO:0010035	response to inorganic substance	0.052012	ENSGALG00000028939,ENSGALG00000000608,ENSGALG00000002118,ENSGALG00000009390,ENSGALG00000009266,ENSGALG00000009268,ENSGALG00000009926,ENSGALG00000012613,ENSGALG00000004809,ENSGALG00000009369		GO:0060284	regulation of cell development	0.12954	ENSGALG00000015403,ENSGALG00000011541,ENSGALG00000002763,ENSGALG00000008351,ENSGALG00000008898,ENSGALG00000010529,ENSGALG00000012290,ENSGALG00000009514,ENSGALG00000004526,ENSGALG00000006726,ENSGALG00000015622,ENSGALG00000011962,ENSGALG00000008961,ENSGALG00000009003
GO:0034599	cellular response to oxidative stress	0.052231	ENSGALG00000014398,ENSGALG00000013098,ENSGALG00000009390,ENSGALG00000004809,ENSGALG00000009369,ENSGALG00000008544,ENSGALG00000003521,ENSGALG00000028249		GO:0018149	peptide cross-linking	0.13069	ENSGALG00000013762,ENSGALG00000012802,ENSGALG00000011962
GO:0006165	nucleoside diphosphate phosphorylation	0.053003	ENSGALG00000003579,ENSGALG00000007606,ENSGALG00000007936,ENSGALG00000015544,ENSGALG00000003267,ENSGALG00000012613		GO:0000978	RNA polymerase II core promoter proximal region sequence-specific DNA binding	0.13117	ENSGALG00000012290,ENSGALG00000016439,ENSGALG00000001006,ENSGALG00000025740,ENSGALG00000026484,ENSGALG00000000242,ENSGALG00000010794,ENSGALG00000010529
GO:0006979	response to oxidative stress	0.053004	ENSGALG00000013098,ENSGALG00000009390,ENSGALG00000005554,ENSGALG00000014398,ENSGALG00000003521,ENSGALG00000015286,ENSGALG00000028249,ENSGALG00000026661,ENSGALG00000008544,ENSGALG00000004809,ENSGALG00000009369		GO:1903506	regulation of nucleic acid-templated transcription	0.13117	ENSGALG00000006726,ENSGALG00000026180,ENSGALG00000014463,ENSGALG00000026452,ENSGALG00000026821,ENSGALG00000015497,ENSGALG00000007690,ENSGALG00000016069,ENSGALG00000003782,ENSGALG00000010936,ENSGALG00000010794,ENSGALG00000010797,ENSGALG00000015622,ENSGALG00000028091,ENSGALG00000025740,ENSGALG00000016439,ENSGALG00000001006,ENSGALG00000006722,ENSGALG00000000242,ENSGALG00000006591,ENSGALG00000003965,…
GO:0005996	monosaccharide metabolic process	0.053004	ENSGALG00000003579,ENSGALG00000011104,ENSGALG00000007636,ENSGALG00000015544,ENSGALG00000009700,ENSGALG00000005554,ENSGALG00000016200,ENSGALG00000007606,ENSGALG00000012613		GO:2001141	regulation of RNA biosynthetic process	0.13312	ENSGALG00000010114,ENSGALG00000013193,ENSGALG00000027364,ENSGALG00000028236,ENSGALG00000015834,ENSGALG00000028576,ENSGALG00000008898,ENSGALG00000010529,ENSGALG00000012290,ENSGALG00000015015,ENSGALG00000025875,ENSGALG00000003965,ENSGALG00000026484,ENSGALG00000011254,ENSGALG00000014917,ENSGALG00000000242,ENSGALG00000006591,ENSGALG00000006722,ENSGALG00000016439,ENSGALG00000001006,ENSGALG00000015622,…
GO:0045912	negative regulation of carbohydrate metabolic process	0.053004	ENSGALG00000016200,ENSGALG00000012613,ENSGALG00000005554,ENSGALG00000003267		GO:0044763	single-organism cellular process	0.13443	ENSGALG00000000299,ENSGALG00000011319,ENSGALG00000015627,ENSGALG00000010133,ENSGALG00000001905,ENSGALG00000021542,ENSGALG00000007690,ENSGALG00000005499,ENSGALG00000003782,ENSGALG00000003074,ENSGALG00000006726,ENSGALG00000026821,ENSGALG00000017183,ENSGALG00000027471,ENSGALG00000000242,ENSGALG00000028602,ENSGALG00000029175,ENSGALG00000004320,ENSGALG00000006751,ENSGALG00000009012,ENSGALG00000003550,…
GO:0030195	negative regulation of blood coagulation	0.053004	ENSGALG00000009268,ENSGALG00000008332,ENSGALG00000003957,ENSGALG00000009266		GO:0009913	epidermal cell differentiation	0.13544	ENSGALG00000007690,ENSGALG00000028069,ENSGALG00000026180,ENSGALG00000006726,ENSGALG00000011696,ENSGALG00000010133
GO:1900047	negative regulation of hemostasis	0.053004	ENSGALG00000009268,ENSGALG00000003957,ENSGALG00000009266,ENSGALG00000008332		GO:0070997	neuron death	0.13904	ENSGALG00000007911,ENSGALG00000001006,ENSGALG00000021542,ENSGALG00000011962,ENSGALG00000008898,ENSGALG00000010794,ENSGALG00000006726
GO:0009755	hormone-mediated signaling pathway	0.053149	ENSGALG00000004285,ENSGALG00000005554,ENSGALG00000005708,ENSGALG00000015670,ENSGALG00000010628,ENSGALG00000002182,ENSGALG00000011594		GO:0055117	regulation of cardiac muscle contraction	0.13914	ENSGALG00000015018,ENSGALG00000012044,ENSGALG00000008351,ENSGALG00000015487
GO:0010675	regulation of cellular carbohydrate metabolic process	0.053149	ENSGALG00000016200,ENSGALG00000012613,ENSGALG00000005554,ENSGALG00000003267,ENSGALG00000009700,ENSGALG00000011104,ENSGALG00000003579		GO:0005581	collagen trimer	0.13977	ENSGALG00000027887,ENSGALG00000027232,ENSGALG00000005628,ENSGALG00000005180
GO:0034114	regulation of heterotypic cell-cell adhesion	0.054411	ENSGALG00000005554,ENSGALG00000009268,ENSGALG00000009266		GO:0006941	striated muscle contraction	0.13977	ENSGALG00000015487,ENSGALG00000008351,ENSGALG00000006591,ENSGALG00000012044,ENSGALG00000015018
GO:0010743	regulation of macrophage derived foam cell differentiation	0.054411	ENSGALG00000005554,ENSGALG00000027864,ENSGALG00000016491		GO:0003254	regulation of membrane depolarization	0.13977	ENSGALG00000007623,ENSGALG00000008351,ENSGALG00000015487
GO:0009070	serine family amino acid biosynthetic process	0.054411	ENSGALG00000011797,ENSGALG00000020943,ENSGALG00000015180		GO:0086010	membrane depolarization during action potential	0.13977	ENSGALG00000007623,ENSGALG00000015487,ENSGALG00000008351
GO:0009156	ribonucleoside monophosphate biosynthetic process	0.054894	ENSGALG00000014398,ENSGALG00000009286,ENSGALG00000013728,ENSGALG00000013726,ENSGALG00000012554,ENSGALG00000015983		GO:0042476	odontogenesis	0.13977	ENSGALG00000026484,ENSGALG00000010114,ENSGALG00000026873
GO:0009108	coenzyme biosynthetic process	0.054894	ENSGALG00000009926,ENSGALG00000011797,ENSGALG00000027835,ENSGALG00000009700,ENSGALG00000002479,ENSGALG00000012418		GO:0042481	regulation of odontogenesis	0.13977	ENSGALG00000010114,ENSGALG00000026873,ENSGALG00000026484
GO:0006959	humoral immune response	0.054894	ENSGALG00000012126,ENSGALG00000003016,ENSGALG00000010853,ENSGALG00000009266,ENSGALG00000007419,ENSGALG00000002507		GO:0003170	heart valve development	0.13977	ENSGALG00000015487,ENSGALG00000006726,ENSGALG00000027364
GO:0031638	zymogen activation	0.054894	ENSGALG00000009268,ENSGALG00000010001,ENSGALG00000006855,ENSGALG00000008701,ENSGALG00000003957,ENSGALG00000009266		GO:0050877	neurological system process	0.13977	ENSGALG00000007366,ENSGALG00000015834,ENSGALG00000000644,ENSGALG00000009003,ENSGALG00000008961,ENSGALG00000013987,ENSGALG00000001472,ENSGALG00000004526,ENSGALG00000009514,ENSGALG00000007911,ENSGALG00000010529,ENSGALG00000008898,ENSGALG00000015419,ENSGALG00000005180
GO:0035051	cardiocyte differentiation	0.055328	ENSGALG00000007943,ENSGALG00000009791,ENSGALG00000014884,ENSGALG00000008544,ENSGALG00000028015,ENSGALG00000016200,ENSGALG00000001021		GO:0001958	endochondral ossification	0.13977	ENSGALG00000015896,ENSGALG00000017183,ENSGALG00000026484
GO:0042592	homeostatic process	0.055328	ENSGALG00000011104,ENSGALG00000028928,ENSGALG00000014398,ENSGALG00000005554,ENSGALG00000007617,ENSGALG00000026862,ENSGALG00000006775,ENSGALG00000011797,ENSGALG00000010978,ENSGALG00000008332,ENSGALG00000004345,ENSGALG00000002182,ENSGALG00000027737,ENSGALG00000008544,ENSGALG00000007650,ENSGALG00000023576,ENSGALG00000004285,ENSGALG00000009700,ENSGALG00000007220,ENSGALG00000003579,ENSGALG00000009390,…		GO:0036075	replacement ossification	0.13977	ENSGALG00000017183,ENSGALG00000026484,ENSGALG00000015896
GO:0006066	alcohol metabolic process	0.055328	ENSGALG00000016491,ENSGALG00000012834,ENSGALG00000000780,ENSGALG00000010978,ENSGALG00000028046,ENSGALG00000010645,ENSGALG00000006917,ENSGALG00000017394,ENSGALG00000028928,ENSGALG00000007636		GO:0007411	axon guidance	0.13977	ENSGALG00000007911,ENSGALG00000014014,ENSGALG00000009514,ENSGALG00000006726,ENSGALG00000000644,ENSGALG00000026821
GO:0043227	membrane-bounded organelle	0.05621	ENSGALG00000007636,ENSGALG00000004869,ENSGALG00000014185,ENSGALG00000015180,ENSGALG00000005000,ENSGALG00000028249,ENSGALG00000013878,ENSGALG00000002925,ENSGALG00000028939,ENSGALG00000007669,ENSGALG00000012418,ENSGALG00000026858,ENSGALG00000011894,ENSGALG00000000893,ENSGALG00000007650,ENSGALG00000028580,ENSGALG00000002960,ENSGALG00000011594,ENSGALG00000027874,ENSGALG00000025915,ENSGALG00000028259,…		GO:0097485	neuron projection guidance	0.13977	ENSGALG00000009514,ENSGALG00000006726,ENSGALG00000000644,ENSGALG00000026821,ENSGALG00000014014,ENSGALG00000007911
GO:0012501	programmed cell death	0.05911	ENSGALG00000005504,ENSGALG00000004809,ENSGALG00000000619,ENSGALG00000017186,ENSGALG00000014884,ENSGALG00000028249,ENSGALG00000003267,ENSGALG00000010001,ENSGALG00000016200,ENSGALG00000027874,ENSGALG00000009390,ENSGALG00000009700,ENSGALG00000009266,ENSGALG00000009268,ENSGALG00000023576,ENSGALG00000009369,ENSGALG00000006211,ENSGALG00000007650,ENSGALG00000027737,ENSGALG00000023933,ENSGALG00000005554,…		GO:0086012	membrane depolarization during cardiac muscle cell action potential	0.14161	ENSGALG00000015487,ENSGALG00000008351
GO:0016620	oxidoreductase activity, acting on the aldehyde or oxo group of donors, NAD or NADP as acceptor	0.05911	ENSGALG00000008229,ENSGALG00000008953,ENSGALG00000003804,ENSGALG00000003495		GO:0040007	growth	0.14161	ENSGALG00000003782,ENSGALG00000012290,ENSGALG00000026873,ENSGALG00000001006,ENSGALG00000026366,ENSGALG00000025740,ENSGALG00000017183,ENSGALG00000011962,ENSGALG00000026180,ENSGALG00000006726,ENSGALG00000004526,ENSGALG00000002763,ENSGALG00000010529,ENSGALG00000017056,ENSGALG00000008896
GO:0048844	artery morphogenesis	0.062413	ENSGALG00000009791,ENSGALG00000010978,ENSGALG00000001021,ENSGALG00000028015,ENSGALG00000016491		GO:0042391	regulation of membrane potential	0.14161	ENSGALG00000012044,ENSGALG00000014463,ENSGALG00000013954,ENSGALG00000015487,ENSGALG00000008898,ENSGALG00000015018,ENSGALG00000007623,ENSGALG00000008351
GO:0009144	purine nucleoside triphosphate metabolic process	0.063815	ENSGALG00000004809,ENSGALG00000012613,ENSGALG00000007936,ENSGALG00000009286,ENSGALG00000007606,ENSGALG00000014398,ENSGALG00000003267,ENSGALG00000015544,ENSGALG00000003579		GO:0030855	epithelial cell differentiation	0.14161	ENSGALG00000002763,ENSGALG00000016945,ENSGALG00000009572,ENSGALG00000010529,ENSGALG00000010133,ENSGALG00000028069,ENSGALG00000012290,ENSGALG00000007690,ENSGALG00000011696,ENSGALG00000015622,ENSGALG00000026180,ENSGALG00000006726
GO:0009199	ribonucleoside triphosphate metabolic process	0.063815	ENSGALG00000012613,ENSGALG00000004809,ENSGALG00000007606,ENSGALG00000009286,ENSGALG00000007936,ENSGALG00000003267,ENSGALG00000014398,ENSGALG00000003579,ENSGALG00000015544		GO:0060562	epithelial tube morphogenesis	0.14161	ENSGALG00000010163,ENSGALG00000026873,ENSGALG00000016069,ENSGALG00000015622,ENSGALG00000006726,ENSGALG00000008351,ENSGALG00000010529,ENSGALG00000029175,ENSGALG00000013193
GO:0015850	organic hydroxy compound transport	0.064364	ENSGALG00000005554,ENSGALG00000028928,ENSGALG00000007878,ENSGALG00000007596,ENSGALG00000016491,ENSGALG00000027864,ENSGALG00000007650,ENSGALG00000021024		GO:0010644	cell communication by electrical coupling	0.14161	ENSGALG00000015018,ENSGALG00000015487
GO:0006109	regulation of carbohydrate metabolic process	0.066018	ENSGALG00000003579,ENSGALG00000011104,ENSGALG00000009700,ENSGALG00000003267,ENSGALG00000005554,ENSGALG00000012613,ENSGALG00000016200		GO:0032616	interleukin-13 production	0.14161	ENSGALG00000006726,ENSGALG00000010529
GO:0032870	cellular response to hormone stimulus	0.066018	ENSGALG00000004346,ENSGALG00000004285,ENSGALG00000002219,ENSGALG00000005708,ENSGALG00000011594,ENSGALG00000002182,ENSGALG00000003267,ENSGALG00000005554,ENSGALG00000007669,ENSGALG00000009700,ENSGALG00000003579,ENSGALG00000015670,ENSGALG00000010628		GO:0032656	regulation of interleukin-13 production	0.14161	ENSGALG00000010529,ENSGALG00000006726
GO:0045944	positive regulation of transcription from RNA polymerase II promoter	0.066018	ENSGALG00000005504,ENSGALG00000002219,ENSGALG00000007082,ENSGALG00000009791,ENSGALG00000014884,ENSGALG00000005839,ENSGALG00000003267,ENSGALG00000009390,ENSGALG00000014834,ENSGALG00000029169,ENSGALG00000007636,ENSGALG00000004285,ENSGALG00000028015,ENSGALG00000027864,ENSGALG00000002182,ENSGALG00000011594,ENSGALG00000028046,ENSGALG00000001021,ENSGALG00000015828,ENSGALG00000014398,ENSGALG00000029024,…		GO:0010881	regulation of cardiac muscle contraction by regulation of the release of sequestered calcium ion	0.14161	ENSGALG00000012044,ENSGALG00000015018
GO:2000255	negative regulation of male germ cell proliferation	0.066018	ENSGALG00000028529,ENSGALG00000010402		GO:0060371	regulation of atrial cardiac muscle cell membrane depolarization	0.14161	ENSGALG00000007623,ENSGALG00000015487
GO:0071704	organic substance metabolic process	0.066018	ENSGALG00000004875,ENSGALG00000011104,ENSGALG00000026646,ENSGALG00000028046,ENSGALG00000011100,ENSGALG00000005708,ENSGALG00000002507,ENSGALG00000015983,ENSGALG00000001949,ENSGALG00000006665,ENSGALG00000015913,ENSGALG00000016200,ENSGALG00000012834,ENSGALG00000002219,ENSGALG00000016285,ENSGALG00000004591,ENSGALG00000029024,ENSGALG00000013257,ENSGALG00000005046,ENSGALG00000017394,ENSGALG00000006917,…		GO:0086015	SA node cell action potential	0.14161	ENSGALG00000012044,ENSGALG00000015487
GO:0046939	nucleotide phosphorylation	0.066018	ENSGALG00000012613,ENSGALG00000003267,ENSGALG00000015544,ENSGALG00000007936,ENSGALG00000007606,ENSGALG00000003579		GO:0086018	SA node cell to atrial cardiac muscle cell signalling	0.14161	ENSGALG00000015487,ENSGALG00000012044
GO:0006111	regulation of gluconeogenesis	0.066018	ENSGALG00000011104,ENSGALG00000012613,ENSGALG00000016200,ENSGALG00000005554		GO:0086070	SA node cell to atrial cardiac muscle cell communication	0.14161	ENSGALG00000015487,ENSGALG00000012044
GO:0050660	flavin adenine dinucleotide binding	0.066018	ENSGALG00000008701,ENSGALG00000002159,ENSGALG00000016223,ENSGALG00000003316,ENSGALG00000002925,ENSGALG00000002891		GO:0035878	nail development	0.14161	ENSGALG00000026180,ENSGALG00000016069
GO:0019395	fatty acid oxidation	0.066018	ENSGALG00000015913,ENSGALG00000014398,ENSGALG00000002159,ENSGALG00000005554,ENSGALG00000009700		GO:0014816	skeletal muscle satellite cell differentiation	0.14161	ENSGALG00000003782,ENSGALG00000014699
GO:0045833	negative regulation of lipid metabolic process	0.066018	ENSGALG00000009791,ENSGALG00000011594,ENSGALG00000028046,ENSGALG00000016200,ENSGALG00000017394		GO:0006521	regulation of cellular amino acid metabolic process	0.14161	ENSGALG00000001812,ENSGALG00000006726
GO:0046112	nucleobase biosynthetic process	0.066018	ENSGALG00000005046,ENSGALG00000015983,ENSGALG00000013728		GO:0071840	cellular component organization or biogenesis	0.14466	ENSGALG00000002763,ENSGALG00000014014,ENSGALG00000009572,ENSGALG00000016945,ENSGALG00000027232,ENSGALG00000017056,ENSGALG00000027364,ENSGALG00000020199,ENSGALG00000015018,ENSGALG00000005180,ENSGALG00000012265,ENSGALG00000028069,ENSGALG00000014634,ENSGALG00000009321,ENSGALG00000026854,ENSGALG00000011970,ENSGALG00000000644,ENSGALG00000011962,ENSGALG00000014201,ENSGALG00000008351,ENSGALG00000010529,…
GO:0046040	IMP metabolic process	0.066018	ENSGALG00000015983,ENSGALG00000013726,ENSGALG00000013728		GO:0046189	phenol-containing compound biosynthetic process	0.14699	ENSGALG00000027861,ENSGALG00000006726,ENSGALG00000014634
GO:0004505	phenylalanine 4-monooxygenase activity	0.068608	ENSGALG00000012754,ENSGALG00000027835		GO:0033238	regulation of cellular amine metabolic process	0.14699	ENSGALG00000027861,ENSGALG00000006726,ENSGALG00000001812
GO:0051434	BH3 domain binding	0.068906	ENSGALG00000006211,ENSGALG00000028249		GO:0060322	head development	0.1471	ENSGALG00000004526,ENSGALG00000025740,ENSGALG00000001006,ENSGALG00000016069,ENSGALG00000007690,ENSGALG00000026366,ENSGALG00000000112,ENSGALG00000008898,ENSGALG00000010529,ENSGALG00000017056,ENSGALG00000001264,ENSGALG00000010692,ENSGALG00000010114
GO:0032937	SREBP-SCAP-Insig complex	0.068906	ENSGALG00000028046,ENSGALG00000017394		GO:0060485	mesenchyme development	0.15117	ENSGALG00000002763,ENSGALG00000028576,ENSGALG00000012290,ENSGALG00000010529,ENSGALG00000027364,ENSGALG00000028069,ENSGALG00000026180
GO:0001889	liver development	0.068906	ENSGALG00000028015,ENSGALG00000005504,ENSGALG00000029169,ENSGALG00000015544,ENSGALG00000009390,ENSGALG00000009791		GO:0007519	skeletal muscle tissue development	0.15245	ENSGALG00000003782,ENSGALG00000014917,ENSGALG00000010936,ENSGALG00000014699,ENSGALG00000010794,ENSGALG00000028091
GO:0043420	anthranilate metabolic process	0.068906	ENSGALG00000009926,ENSGALG00000012418		GO:0060840	artery development	0.15436	ENSGALG00000015622,ENSGALG00000027364,ENSGALG00000015487,ENSGALG00000028236
GO:0031995	insulin-like growth factor II binding	0.068906	ENSGALG00000003579,ENSGALG00000012437		GO:0030856	regulation of epithelial cell differentiation	0.156	ENSGALG00000026180,ENSGALG00000006726,ENSGALG00000010133,ENSGALG00000009572,ENSGALG00000002763
GO:0006522	alanine metabolic process	0.068906	ENSGALG00000020943,ENSGALG00000004158		GO:0001503	ossification	0.16908	ENSGALG00000010529,ENSGALG00000027364,ENSGALG00000026873,ENSGALG00000015896,ENSGALG00000026180,ENSGALG00000028091,ENSGALG00000011883,ENSGALG00000026484,ENSGALG00000017183
GO:0009078	pyruvate family amino acid metabolic process	0.068906	ENSGALG00000020943,ENSGALG00000004158		GO:0045664	regulation of neuron differentiation	0.16936	ENSGALG00000010529,ENSGALG00000008898,ENSGALG00000015403,ENSGALG00000011541,ENSGALG00000015622,ENSGALG00000009514,ENSGALG00000004526,ENSGALG00000006726,ENSGALG00000009003,ENSGALG00000011962
GO:0042851	L-alanine metabolic process	0.068906	ENSGALG00000004158,ENSGALG00000020943		GO:0048870	cell motility	0.17207	ENSGALG00000020199,ENSGALG00000004320,ENSGALG00000017056,ENSGALG00000029175,ENSGALG00000014014,ENSGALG00000016330,ENSGALG00000010692,ENSGALG00000001264,ENSGALG00000011962,ENSGALG00000004526,ENSGALG00000010529,ENSGALG00000002081,ENSGALG00000007911,ENSGALG00000004472,ENSGALG00000026180,ENSGALG00000006726,ENSGALG00000001472,ENSGALG00000012290
GO:0008219	cell death	0.073151	ENSGALG00000006211,ENSGALG00000027737,ENSGALG00000023933,ENSGALG00000006775,ENSGALG00000005554,ENSGALG00000001021,ENSGALG00000011104,ENSGALG00000010811,ENSGALG00000003957,ENSGALG00000017185,ENSGALG00000004809,ENSGALG00000000619,ENSGALG00000010001,ENSGALG00000027874,ENSGALG00000016200,ENSGALG00000023576,ENSGALG00000009268,ENSGALG00000007650,ENSGALG00000009369,ENSGALG00000009748,ENSGALG00000014398,…		GO:0051674	localization of cell	0.17207	ENSGALG00000029175,ENSGALG00000017056,ENSGALG00000020199,ENSGALG00000004320,ENSGALG00000014014,ENSGALG00000001264,ENSGALG00000010692,ENSGALG00000016330,ENSGALG00000011962,ENSGALG00000004526,ENSGALG00000010529,ENSGALG00000007911,ENSGALG00000002081,ENSGALG00000004472,ENSGALG00000001472,ENSGALG00000026180,ENSGALG00000006726,ENSGALG00000012290
GO:0016265	death	0.073151	ENSGALG00000001021,ENSGALG00000005554,ENSGALG00000006775,ENSGALG00000003957,ENSGALG00000010811,ENSGALG00000011104,ENSGALG00000006211,ENSGALG00000023933,ENSGALG00000027737,ENSGALG00000016200,ENSGALG00000027874,ENSGALG00000010001,ENSGALG00000004809,ENSGALG00000017185,ENSGALG00000000619,ENSGALG00000008701,ENSGALG00000014398,ENSGALG00000009748,ENSGALG00000007669,ENSGALG00000027217,ENSGALG00000009369,…		GO:0031328	positive regulation of cellular biosynthetic process	0.17247	ENSGALG00000010529,ENSGALG00000010936,ENSGALG00000010794,ENSGALG00000008898,ENSGALG00000007690,ENSGALG00000012290,ENSGALG00000015015,ENSGALG00000003782,ENSGALG00000025875,ENSGALG00000006726,ENSGALG00000026452,ENSGALG00000026484,ENSGALG00000014917,ENSGALG00000027232,ENSGALG00000000242,ENSGALG00000006591,ENSGALG00000010114,ENSGALG00000016439,ENSGALG00000001006,ENSGALG00000028576,ENSGALG00000015622,…
GO:0050819	negative regulation of coagulation	0.073151	ENSGALG00000009268,ENSGALG00000008332,ENSGALG00000003957,ENSGALG00000009266		GO:0006942	regulation of striated muscle contraction	0.17401	ENSGALG00000008351,ENSGALG00000015487,ENSGALG00000015018,ENSGALG00000012044
GO:0009124	nucleoside monophosphate biosynthetic process	0.073255	ENSGALG00000013728,ENSGALG00000009286,ENSGALG00000012554,ENSGALG00000015983,ENSGALG00000013726,ENSGALG00000014398		GO:0097481	neuronal postsynaptic density	0.17489	ENSGALG00000003074,ENSGALG00000012044,ENSGALG00000008898,ENSGALG00000017056
GO:0061008	hepaticobiliary system development	0.073255	ENSGALG00000028015,ENSGALG00000005504,ENSGALG00000029169,ENSGALG00000015544,ENSGALG00000009791,ENSGALG00000009390		GO:0006355	regulation of transcription, DNA-templated	0.177	ENSGALG00000010797,ENSGALG00000010794,ENSGALG00000010936,ENSGALG00000026452,ENSGALG00000015497,ENSGALG00000026821,ENSGALG00000006726,ENSGALG00000026180,ENSGALG00000003782,ENSGALG00000016069,ENSGALG00000007690,ENSGALG00000006722,ENSGALG00000000242,ENSGALG00000006591,ENSGALG00000028091,ENSGALG00000025740,ENSGALG00000015622,ENSGALG00000001006,ENSGALG00000016439,ENSGALG00000008898,ENSGALG00000010529,…
GO:0097285	cell-type specific apoptotic process	0.075134	ENSGALG00000006211,ENSGALG00000009268,ENSGALG00000005504,ENSGALG00000028249,ENSGALG00000000619,ENSGALG00000014884,ENSGALG00000001021,ENSGALG00000014398,ENSGALG00000005554,ENSGALG00000010811,ENSGALG00000003957,ENSGALG00000009266,ENSGALG00000027217		GO:0045214	sarcomere organization	0.17722	ENSGALG00000014463,ENSGALG00000015018,ENSGALG00000008351
GO:0034440	lipid oxidation	0.076608	ENSGALG00000002159,ENSGALG00000005554,ENSGALG00000014398,ENSGALG00000015913,ENSGALG00000009700		GO:0060317	cardiac epithelial to mesenchymal transition	0.17765	ENSGALG00000026180,ENSGALG00000028069,ENSGALG00000027364
GO:0043255	regulation of carbohydrate biosynthetic process	0.076608	ENSGALG00000005554,ENSGALG00000012613,ENSGALG00000016200,ENSGALG00000003579,ENSGALG00000011104		GO:0001709	cell fate determination	0.17765	ENSGALG00000010133,ENSGALG00000006726,ENSGALG00000000242
GO:0006915	apoptotic process	0.076672	ENSGALG00000009369,ENSGALG00000007650,ENSGALG00000006211,ENSGALG00000009268,ENSGALG00000023576,ENSGALG00000023933,ENSGALG00000027737,ENSGALG00000001021,ENSGALG00000008701,ENSGALG00000014398,ENSGALG00000005554,ENSGALG00000009748,ENSGALG00000006775,ENSGALG00000010811,ENSGALG00000003957,ENSGALG00000007669,ENSGALG00000011104,ENSGALG00000027217,ENSGALG00000004809,ENSGALG00000005504,ENSGALG00000028249,…		GO:0002063	chondrocyte development	0.17765	ENSGALG00000026484,ENSGALG00000005180,ENSGALG00000026180
GO:0006699	bile acid biosynthetic process	0.079367	ENSGALG00000011594,ENSGALG00000012834,ENSGALG00000009791		GO:0086014	atrial cardiac muscle cell action potential	0.17849	ENSGALG00000012044,ENSGALG00000015487
GO:0042304	regulation of fatty acid biosynthetic process	0.079367	ENSGALG00000017394,ENSGALG00000009700,ENSGALG00000028046		GO:0086026	atrial cardiac muscle cell to AV node cell signaling	0.17849	ENSGALG00000015487,ENSGALG00000012044
GO:0010742	macrophage derived foam cell differentiation	0.079367	ENSGALG00000005554,ENSGALG00000027864,ENSGALG00000016491		GO:0086066	atrial cardiac muscle cell to AV node cell communication	0.17849	ENSGALG00000012044,ENSGALG00000015487
GO:0090077	foam cell differentiation	0.079367	ENSGALG00000016491,ENSGALG00000027864,ENSGALG00000005554		GO:1903779	regulation of cardiac conduction	0.17849	ENSGALG00000012044,ENSGALG00000015487
GO:0003995	acyl-CoA dehydrogenase activity	0.079367	ENSGALG00000002891,ENSGALG00000008040,ENSGALG00000002159		GO:0045161	neuronal ion channel clustering	0.17849	ENSGALG00000009514,ENSGALG00000000644
GO:0044275	cellular carbohydrate catabolic process	0.081421	ENSGALG00000012613,ENSGALG00000002412,ENSGALG00000003267,ENSGALG00000003579		GO:0018958	phenol-containing compound metabolic process	0.17919	ENSGALG00000006726,ENSGALG00000027861,ENSGALG00000014634,ENSGALG00000021542
GO:0052689	carboxylic ester hydrolase activity	0.083142	ENSGALG00000015662,ENSGALG00000021087,ENSGALG00000006917,ENSGALG00000010364,ENSGALG00000005114,ENSGALG00000009689		GO:0010468	regulation of gene expression	0.18071	ENSGALG00000028236,ENSGALG00000015834,ENSGALG00000028576,ENSGALG00000028069,ENSGALG00000013193,ENSGALG00000027364,ENSGALG00000010114,ENSGALG00000003965,ENSGALG00000011254,ENSGALG00000026484,ENSGALG00000012044,ENSGALG00000014917,ENSGALG00000012290,ENSGALG00000015015,ENSGALG00000025875,ENSGALG00000010529,ENSGALG00000008898,ENSGALG00000015622,ENSGALG00000028091,ENSGALG00000025740,ENSGALG00000001006,…
GO:0005975	carbohydrate metabolic process	0.087796	ENSGALG00000006300,ENSGALG00000011104,ENSGALG00000013257,ENSGALG00000005554,ENSGALG00000002412,ENSGALG00000010978,ENSGALG00000014995,ENSGALG00000001949,ENSGALG00000015544,ENSGALG00000009700,ENSGALG00000007636,ENSGALG00000005924,ENSGALG00000003579,ENSGALG00000016200,ENSGALG00000006665,ENSGALG00000003267,ENSGALG00000007936,ENSGALG00000007606,ENSGALG00000012613,ENSGALG00000016285		GO:0097659	nucleic acid-templated transcription	0.18201	ENSGALG00000016439,ENSGALG00000001006,ENSGALG00000025740,ENSGALG00000028091,ENSGALG00000015622,ENSGALG00000006591,ENSGALG00000000242,ENSGALG00000006722,ENSGALG00000003782,ENSGALG00000007690,ENSGALG00000016069,ENSGALG00000026821,ENSGALG00000015497,ENSGALG00000026452,ENSGALG00000014463,ENSGALG00000006726,ENSGALG00000026180,ENSGALG00000010797,ENSGALG00000010794,ENSGALG00000010936,ENSGALG00000028576,…
GO:0019866	organelle inner membrane	0.088339	ENSGALG00000014869,ENSGALG00000002960,ENSGALG00000002470,ENSGALG00000001240,ENSGALG00000013098,ENSGALG00000027963,ENSGALG00000009700,ENSGALG00000001949,ENSGALG00000016223,ENSGALG00000007289,ENSGALG00000016555,ENSGALG00000011483		GO:0030054	cell junction	0.18229	ENSGALG00000015487,ENSGALG00000027198,ENSGALG00000001472,ENSGALG00000014463,ENSGALG00000012044,ENSGALG00000006025,ENSGALG00000000299,ENSGALG00000008898,ENSGALG00000001006,ENSGALG00000014201,ENSGALG00000015556,ENSGALG00000009003,ENSGALG00000000644,ENSGALG00000006751,ENSGALG00000004320,ENSGALG00000029175
GO:0046165	alcohol biosynthetic process	0.088902	ENSGALG00000016491,ENSGALG00000017394,ENSGALG00000006917,ENSGALG00000028928,ENSGALG00000007636,ENSGALG00000028046		GO:0043524	negative regulation of neuron apoptotic process	0.18735	ENSGALG00000008898,ENSGALG00000011962,ENSGALG00000021542,ENSGALG00000001006,ENSGALG00000007911
GO:0008610	lipid biosynthetic process	0.088902	ENSGALG00000006917,ENSGALG00000016200,ENSGALG00000017394,ENSGALG00000028928,ENSGALG00000011704,ENSGALG00000010628,ENSGALG00000009700,ENSGALG00000010402,ENSGALG00000007636,ENSGALG00000016491,ENSGALG00000012834,ENSGALG00000009791,ENSGALG00000011594,ENSGALG00000002960,ENSGALG00000028046		GO:0060538	skeletal muscle organ development	0.18735	ENSGALG00000010794,ENSGALG00000014917,ENSGALG00000014699,ENSGALG00000010936,ENSGALG00000028091,ENSGALG00000003782
GO:0009165	nucleotide biosynthetic process	0.091004	ENSGALG00000012554,ENSGALG00000013726,ENSGALG00000011797,ENSGALG00000009286,ENSGALG00000009926,ENSGALG00000011104,ENSGALG00000015983,ENSGALG00000013728,ENSGALG00000012418,ENSGALG00000014398,ENSGALG00000003689		GO:0035914	skeletal muscle cell differentiation	0.18735	ENSGALG00000028091,ENSGALG00000014699,ENSGALG00000010936,ENSGALG00000003782
GO:0006950	response to stress	0.096227	ENSGALG00000014884,ENSGALG00000017186,ENSGALG00000007419,ENSGALG00000028249,ENSGALG00000026661,ENSGALG00000009390,ENSGALG00000009266,ENSGALG00000007636,ENSGALG00000009700,ENSGALG00000001915,ENSGALG00000003689,ENSGALG00000019845,ENSGALG00000004285,ENSGALG00000009268,ENSGALG00000003016,ENSGALG00000009369,ENSGALG00000013098,ENSGALG00000026858,ENSGALG00000012418,ENSGALG00000026677,ENSGALG00000007669,…		GO:0006584	catecholamine metabolic process	0.18735	ENSGALG00000006726,ENSGALG00000027861,ENSGALG00000021542
GO:0042803	protein homodimerization activity	0.096607	ENSGALG00000012418,ENSGALG00000008701,ENSGALG00000006917,ENSGALG00000005046,ENSGALG00000005554,ENSGALG00000028939,ENSGALG00000007617,ENSGALG00000027737,ENSGALG00000028015,ENSGALG00000006211,ENSGALG00000004285,ENSGALG00000029169,ENSGALG00000010402,ENSGALG00000009474,ENSGALG00000020943,ENSGALG00000007419,ENSGALG00000005504		GO:0009712	catechol-containing compound metabolic process	0.18735	ENSGALG00000021542,ENSGALG00000027861,ENSGALG00000006726
GO:2000811	negative regulation of anoikis	0.097837	ENSGALG00000009700,ENSGALG00000028249,ENSGALG00000006211		GO:0086001	cardiac muscle cell action potential	0.18735	ENSGALG00000012044,ENSGALG00000008351,ENSGALG00000015487
GO:0031091	platelet alpha granule	0.097837	ENSGALG00000009266,ENSGALG00000009268,ENSGALG00000015207		GO:0032774	RNA biosynthetic process	0.18999	ENSGALG00000011254,ENSGALG00000026484,ENSGALG00000014917,ENSGALG00000003965,ENSGALG00000015015,ENSGALG00000025875,ENSGALG00000012290,ENSGALG00000010529,ENSGALG00000008898,ENSGALG00000028576,ENSGALG00000028236,ENSGALG00000015834,ENSGALG00000027364,ENSGALG00000013193,ENSGALG00000010114,ENSGALG00000026452,ENSGALG00000015497,ENSGALG00000026821,ENSGALG00000026180,ENSGALG00000006726,ENSGALG00000014463,…
GO:0009056	catabolic process	0.097878	ENSGALG00000010811,ENSGALG00000012754,ENSGALG00000005554,ENSGALG00000015662,ENSGALG00000002412,ENSGALG00000011100,ENSGALG00000027737,ENSGALG00000007289,ENSGALG00000015913,ENSGALG00000013742,ENSGALG00000012834,ENSGALG00000015866,ENSGALG00000016491,ENSGALG00000009926,ENSGALG00000026858,ENSGALG00000012418,ENSGALG00000000893,ENSGALG00000011894,ENSGALG00000008701,ENSGALG00000005046,ENSGALG00000010978,…		GO:0051146	striated muscle cell differentiation	0.19115	ENSGALG00000008351,ENSGALG00000026366,ENSGALG00000012712,ENSGALG00000015018,ENSGALG00000010529,ENSGALG00000029175,ENSGALG00000014463
GO:0009725	response to hormone	0.10375	ENSGALG00000002182,ENSGALG00000011594,ENSGALG00000004285,ENSGALG00000002219,ENSGALG00000005708,ENSGALG00000004346,ENSGALG00000015670,ENSGALG00000010628,ENSGALG00000003579,ENSGALG00000007636,ENSGALG00000007669,ENSGALG00000009700,ENSGALG00000003267,ENSGALG00000005554		GO:0007626	locomotory behavior	0.19115	ENSGALG00000007911,ENSGALG00000004472,ENSGALG00000015419,ENSGALG00000008898,ENSGALG00000009003,ENSGALG00000027861,ENSGALG00000004526
GO:1901293	nucleoside phosphate biosynthetic process	0.10375	ENSGALG00000012418,ENSGALG00000013728,ENSGALG00000011104,ENSGALG00000015983,ENSGALG00000003689,ENSGALG00000014398,ENSGALG00000009286,ENSGALG00000011797,ENSGALG00000013726,ENSGALG00000012554,ENSGALG00000009926		GO:2000021	regulation of ion homeostasis	0.19115	ENSGALG00000012044,ENSGALG00000015018,ENSGALG00000007623,ENSGALG00000008351,ENSGALG00000015487
GO:0031966	mitochondrial membrane	0.10375	ENSGALG00000009700,ENSGALG00000001949,ENSGALG00000027963,ENSGALG00000001240,ENSGALG00000013098,ENSGALG00000007289,ENSGALG00000016555,ENSGALG00000011483,ENSGALG00000016223,ENSGALG00000002960,ENSGALG00000014869,ENSGALG00000002470,ENSGALG00000006211		GO:0009891	positive regulation of biosynthetic process	0.19144	ENSGALG00000015622,ENSGALG00000028091,ENSGALG00000025740,ENSGALG00000001006,ENSGALG00000016439,ENSGALG00000028576,ENSGALG00000027232,ENSGALG00000000242,ENSGALG00000010114,ENSGALG00000006591,ENSGALG00000006726,ENSGALG00000026452,ENSGALG00000026484,ENSGALG00000014917,ENSGALG00000007690,ENSGALG00000012290,ENSGALG00000015015,ENSGALG00000025875,ENSGALG00000003782,ENSGALG00000010529,ENSGALG00000010936,…
GO:0009168	purine ribonucleoside monophosphate biosynthetic process	0.10535	ENSGALG00000014398,ENSGALG00000013728,ENSGALG00000009286,ENSGALG00000015983,ENSGALG00000013726		GO:0051173	positive regulation of nitrogen compound metabolic process	0.19999	ENSGALG00000003782,ENSGALG00000025875,ENSGALG00000015015,ENSGALG00000012290,ENSGALG00000007690,ENSGALG00000014917,ENSGALG00000026484,ENSGALG00000026452,ENSGALG00000006726,ENSGALG00000010936,ENSGALG00000010794,ENSGALG00000010529,ENSGALG00000008898,ENSGALG00000027861,ENSGALG00000028576,ENSGALG00000016439,ENSGALG00000001006,ENSGALG00000025740,ENSGALG00000028091,ENSGALG00000015622,ENSGALG00000010114,…
GO:0003707	steroid hormone receptor activity	0.10541	ENSGALG00000011594,ENSGALG00000002182,ENSGALG00000015670,ENSGALG00000004285,ENSGALG00000005708		GO:0048667	cell morphogenesis involved in neuron differentiation	0.20098	ENSGALG00000008961,ENSGALG00000026821,ENSGALG00000000644,ENSGALG00000009514,ENSGALG00000006726,ENSGALG00000004526,ENSGALG00000007911,ENSGALG00000014014,ENSGALG00000017056,ENSGALG00000008898
GO:0060840	artery development	0.10541	ENSGALG00000016491,ENSGALG00000028015,ENSGALG00000001021,ENSGALG00000009791,ENSGALG00000010978		GO:1901214	regulation of neuron death	0.20274	ENSGALG00000021542,ENSGALG00000001006,ENSGALG00000007911,ENSGALG00000006726,ENSGALG00000008898,ENSGALG00000011962
GO:0044238	primary metabolic process	0.10657	ENSGALG00000028015,ENSGALG00000027864,ENSGALG00000003765,ENSGALG00000010853,ENSGALG00000009382,ENSGALG00000006680,ENSGALG00000027737,ENSGALG00000002412,ENSGALG00000006775,ENSGALG00000010811,ENSGALG00000000549,ENSGALG00000012754,ENSGALG00000015866,ENSGALG00000004809,ENSGALG00000016491,ENSGALG00000009926,ENSGALG00000007082,ENSGALG00000000780,ENSGALG00000016721,ENSGALG00000004285,ENSGALG00000011797,…		GO:1901016	regulation of potassium ion transmembrane transporter activity	0.20519	ENSGALG00000014463,ENSGALG00000015018,ENSGALG00000012044
GO:0009719	response to endogenous stimulus	0.10664	ENSGALG00000011594,ENSGALG00000002182,ENSGALG00000027737,ENSGALG00000027864,ENSGALG00000006211,ENSGALG00000004346,ENSGALG00000028015,ENSGALG00000004285,ENSGALG00000005708,ENSGALG00000007669,ENSGALG00000015670,ENSGALG00000012418,ENSGALG00000010628,ENSGALG00000008072,ENSGALG00000000608,ENSGALG00000001021,ENSGALG00000028939,ENSGALG00000005554,ENSGALG00000002219,ENSGALG00000007082,ENSGALG00000007636,…		GO:0001158	enhancer sequence-specific DNA binding	0.20768	ENSGALG00000006726,ENSGALG00000010794,ENSGALG00000012290,ENSGALG00000007690
GO:0044763	single-organism cellular process	0.10821	ENSGALG00000016216,ENSGALG00000002118,ENSGALG00000001949,ENSGALG00000015983,ENSGALG00000006665,ENSGALG00000016200,ENSGALG00000015913,ENSGALG00000012834,ENSGALG00000002219,ENSGALG00000004875,ENSGALG00000011104,ENSGALG00000011100,ENSGALG00000023933,ENSGALG00000028046,ENSGALG00000005708,ENSGALG00000008544,ENSGALG00000016163,ENSGALG00000001240,ENSGALG00000009700,ENSGALG00000007596,ENSGALG00000008953,…		GO:0048762	mesenchymal cell differentiation	0.20768	ENSGALG00000012290,ENSGALG00000002763,ENSGALG00000026180,ENSGALG00000028069,ENSGALG00000027364,ENSGALG00000010529
GO:0009132	nucleoside diphosphate metabolic process	0.10821	ENSGALG00000012613,ENSGALG00000003267,ENSGALG00000007936,ENSGALG00000015544,ENSGALG00000003579,ENSGALG00000007606		GO:0007420	brain development	0.20768	ENSGALG00000001264,ENSGALG00000010692,ENSGALG00000017056,ENSGALG00000008898,ENSGALG00000010529,ENSGALG00000000112,ENSGALG00000007690,ENSGALG00000016069,ENSGALG00000001006,ENSGALG00000026366,ENSGALG00000025740,ENSGALG00000004526
GO:0009127	purine nucleoside monophosphate biosynthetic process	0.10821	ENSGALG00000015983,ENSGALG00000013726,ENSGALG00000013728,ENSGALG00000009286,ENSGALG00000014398		GO:0097285	cell-type specific apoptotic process	0.20768	ENSGALG00000007911,ENSGALG00000010529,ENSGALG00000008898,ENSGALG00000021542,ENSGALG00000001006,ENSGALG00000011962,ENSGALG00000011696,ENSGALG00000006726,ENSGALG00000026180
GO:0006869	lipid transport	0.10821	ENSGALG00000016491,ENSGALG00000007650,ENSGALG00000027864,ENSGALG00000004511,ENSGALG00000021024,ENSGALG00000005554,ENSGALG00000006471,ENSGALG00000028928,ENSGALG00000010628		GO:0048589	developmental growth	0.20768	ENSGALG00000017056,ENSGALG00000003782,ENSGALG00000012290,ENSGALG00000026873,ENSGALG00000001006,ENSGALG00000026366,ENSGALG00000025740,ENSGALG00000017183,ENSGALG00000004526,ENSGALG00000026180,ENSGALG00000006726
GO:0030193	regulation of blood coagulation	0.10821	ENSGALG00000003957,ENSGALG00000004591,ENSGALG00000009266,ENSGALG00000008332,ENSGALG00000009268		GO:0051171	regulation of nitrogen compound metabolic process	0.20768	ENSGALG00000027364,ENSGALG00000013193,ENSGALG00000010114,ENSGALG00000028576,ENSGALG00000015834,ENSGALG00000028236,ENSGALG00000010529,ENSGALG00000008898,ENSGALG00000014917,ENSGALG00000026484,ENSGALG00000011254,ENSGALG00000003965,ENSGALG00000025875,ENSGALG00000015015,ENSGALG00000012290,ENSGALG00000006722,ENSGALG00000006591,ENSGALG00000000242,ENSGALG00000015968,ENSGALG00000025740,ENSGALG00000028091,…
GO:1900046	regulation of hemostasis	0.10821	ENSGALG00000009266,ENSGALG00000004591,ENSGALG00000003957,ENSGALG00000008332,ENSGALG00000009268		GO:0010646	regulation of cell communication	0.20768	ENSGALG00000016069,ENSGALG00000026821,ENSGALG00000006726,ENSGALG00000026180,ENSGALG00000014463,ENSGALG00000010797,ENSGALG00000027861,ENSGALG00000010163,ENSGALG00000001006,ENSGALG00000009003,ENSGALG00000004526,ENSGALG00000015622,ENSGALG00000006751,ENSGALG00000027887,ENSGALG00000026873,ENSGALG00000026366,ENSGALG00000028041,ENSGALG00000012290,ENSGALG00000015487,ENSGALG00000026484,ENSGALG00000012044,…
GO:0048029	monosaccharide binding	0.10821	ENSGALG00000010001,ENSGALG00000015544,ENSGALG00000002507,ENSGALG00000027390		GO:0051402	neuron apoptotic process	0.20768	ENSGALG00000007911,ENSGALG00000001006,ENSGALG00000021542,ENSGALG00000011962,ENSGALG00000008898,ENSGALG00000006726
GO:0061045	negative regulation of wound healing	0.10821	ENSGALG00000008332,ENSGALG00000009266,ENSGALG00000003957,ENSGALG00000009268		GO:0003188	heart valve formation	0.20768	ENSGALG00000027364,ENSGALG00000015487
GO:0009069	serine family amino acid metabolic process	0.10821	ENSGALG00000011797,ENSGALG00000020943,ENSGALG00000015180,ENSGALG00000005046		GO:0043374	CD8-positive, alpha-beta T cell differentiation	0.20768	ENSGALG00000028576,ENSGALG00000011254
GO:0061009	common bile duct development	0.10821	ENSGALG00000029169,ENSGALG00000028015		GO:2000678	negative regulation of transcription regulatory region DNA binding	0.20768	ENSGALG00000027364,ENSGALG00000026180
GO:0016646	oxidoreductase activity, acting on the CH-NH group of donors, NAD or NADP as acceptor	0.10821	ENSGALG00000003804,ENSGALG00000008953,ENSGALG00000011797		GO:0032634	interleukin-5 production	0.20768	ENSGALG00000006726,ENSGALG00000010529
GO:0009081	branched-chain amino acid metabolic process	0.10821	ENSGALG00000015866,ENSGALG00000011100		GO:0032674	regulation of interleukin-5 production	0.20768	ENSGALG00000006726,ENSGALG00000010529
GO:0009083	branched-chain amino acid catabolic process	0.10821	ENSGALG00000015866,ENSGALG00000011100		GO:0003810	protein-glutamine gamma-glutamyltransferase activity	0.20768	ENSGALG00000012802,ENSGALG00000013762
GO:0051400	BH domain binding	0.10821	ENSGALG00000006211,ENSGALG00000028249		GO:0009713	catechol-containing compound biosynthetic process	0.20768	ENSGALG00000006726,ENSGALG00000027861
GO:0009141	nucleoside triphosphate metabolic process	0.10821	ENSGALG00000014398,ENSGALG00000003267,ENSGALG00000015544,ENSGALG00000003579,ENSGALG00000012613,ENSGALG00000004809,ENSGALG00000007936,ENSGALG00000009286,ENSGALG00000007606		GO:0031430	M band	0.20768	ENSGALG00000012044,ENSGALG00000004155
GO:0010745	negative regulation of macrophage derived foam cell differentiation	0.10821	ENSGALG00000005554,ENSGALG00000027864		GO:0033240	positive regulation of cellular amine metabolic process	0.20768	ENSGALG00000006726,ENSGALG00000027861
GO:2000189	positive regulation of cholesterol homeostasis	0.10821	ENSGALG00000004285,ENSGALG00000002159		GO:0042423	catecholamine biosynthetic process	0.20768	ENSGALG00000006726,ENSGALG00000027861
GO:0006569	tryptophan catabolic process	0.10821	ENSGALG00000012418,ENSGALG00000009926		GO:0019219	regulation of nucleobase-containing compound metabolic process	0.20966	ENSGALG00000003965,ENSGALG00000026484,ENSGALG00000011254,ENSGALG00000014917,ENSGALG00000012290,ENSGALG00000015015,ENSGALG00000025875,ENSGALG00000008898,ENSGALG00000010529,ENSGALG00000015834,ENSGALG00000028236,ENSGALG00000028576,ENSGALG00000013193,ENSGALG00000027364,ENSGALG00000010114,ENSGALG00000026180,ENSGALG00000006726,ENSGALG00000014463,ENSGALG00000026452,ENSGALG00000015497,ENSGALG00000026821,…
GO:0019805	quinolinate biosynthetic process	0.10821	ENSGALG00000009926,ENSGALG00000012418		GO:0043392	negative regulation of DNA binding	0.21273	ENSGALG00000027364,ENSGALG00000010529,ENSGALG00000026180
GO:0034354	'de novo' NAD biosynthetic process from tryptophan	0.10821	ENSGALG00000009926,ENSGALG00000012418		GO:0072132	mesenchyme morphogenesis	0.21273	ENSGALG00000026180,ENSGALG00000027364,ENSGALG00000010529
GO:0034627	'de novo' NAD biosynthetic process	0.10821	ENSGALG00000012418,ENSGALG00000009926		GO:0051101	regulation of DNA binding	0.22206	ENSGALG00000026180,ENSGALG00000006726,ENSGALG00000010529,ENSGALG00000027364
GO:0042436	indole-containing compound catabolic process	0.10821	ENSGALG00000012418,ENSGALG00000009926		GO:0019888	protein phosphatase regulator activity	0.23234	ENSGALG00000016702,ENSGALG00000012390,ENSGALG00000008896
GO:0046218	indolalkylamine catabolic process	0.10821	ENSGALG00000009926,ENSGALG00000012418		GO:0045935	positive regulation of nucleobase-containing compound metabolic process	0.23282	ENSGALG00000025740,ENSGALG00000028091,ENSGALG00000015622,ENSGALG00000028576,ENSGALG00000016439,ENSGALG00000001006,ENSGALG00000006591,ENSGALG00000010114,ENSGALG00000000242,ENSGALG00000014917,ENSGALG00000026484,ENSGALG00000026452,ENSGALG00000006726,ENSGALG00000003782,ENSGALG00000025875,ENSGALG00000015015,ENSGALG00000012290,ENSGALG00000007690,ENSGALG00000010936,ENSGALG00000010529,ENSGALG00000010794,…
GO:0070858	negative regulation of bile acid biosynthetic process	0.10821	ENSGALG00000011594,ENSGALG00000009791		GO:0046632	alpha-beta T cell differentiation	0.23467	ENSGALG00000011254,ENSGALG00000010529,ENSGALG00000006726,ENSGALG00000028576
GO:1904252	negative regulation of bile acid metabolic process	0.10821	ENSGALG00000011594,ENSGALG00000009791		GO:0003279	cardiac septum development	0.23467	ENSGALG00000026180,ENSGALG00000006726,ENSGALG00000012044,ENSGALG00000015487
GO:0000098	sulfur amino acid catabolic process	0.10821	ENSGALG00000020943,ENSGALG00000013878		GO:0050673	epithelial cell proliferation	0.23482	ENSGALG00000015622,ENSGALG00000006726,ENSGALG00000015834,ENSGALG00000010163,ENSGALG00000012873,ENSGALG00000028069,ENSGALG00000029175,ENSGALG00000016945
GO:0005579	membrane attack complex	0.10821	ENSGALG00000010853,ENSGALG00000014835		GO:0042127	regulation of cell proliferation	0.24008	ENSGALG00000010529,ENSGALG00000006726,ENSGALG00000026180,ENSGALG00000026484,ENSGALG00000008961,ENSGALG00000012290,ENSGALG00000007690,ENSGALG00000003782,ENSGALG00000012873,ENSGALG00000029175,ENSGALG00000002763,ENSGALG00000016945,ENSGALG00000015622,ENSGALG00000011696,ENSGALG00000001006,ENSGALG00000028236,ENSGALG00000015834,ENSGALG00000016702,ENSGALG00000010163
GO:0006547	histidine metabolic process	0.10821	ENSGALG00000011414,ENSGALG00000006306		GO:0030217	T cell differentiation	0.24133	ENSGALG00000028576,ENSGALG00000010529,ENSGALG00000011254,ENSGALG00000026484,ENSGALG00000011696,ENSGALG00000006726
GO:0006548	histidine catabolic process	0.10821	ENSGALG00000011414,ENSGALG00000006306		GO:0004222	metalloendopeptidase activity	0.24133	ENSGALG00000017183,ENSGALG00000015896,ENSGALG00000009572,ENSGALG00000002081,ENSGALG00000019060
GO:0052803	imidazole-containing compound metabolic process	0.10821	ENSGALG00000011414,ENSGALG00000006306		GO:0004864	protein phosphatase inhibitor activity	0.24574	ENSGALG00000012390,ENSGALG00000008896
GO:0052805	imidazole-containing compound catabolic process	0.10821	ENSGALG00000006306,ENSGALG00000011414		GO:0051093	negative regulation of developmental process	0.24648	ENSGALG00000011970,ENSGALG00000016160,ENSGALG00000004526,ENSGALG00000026180,ENSGALG00000006726,ENSGALG00000026873,ENSGALG00000001006,ENSGALG00000010797,ENSGALG00000010529,ENSGALG00000008351,ENSGALG00000002763,ENSGALG00000016945,ENSGALG00000016330
GO:0061113	pancreas morphogenesis	0.10821	ENSGALG00000002182,ENSGALG00000009791		GO:0061383	trabecula morphogenesis	0.24648	ENSGALG00000026180,ENSGALG00000027364,ENSGALG00000008351
GO:0043467	regulation of generation of precursor metabolites and energy	0.11335	ENSGALG00000014398,ENSGALG00000004809,ENSGALG00000012613,ENSGALG00000003267,ENSGALG00000003579		GO:0036037	CD8-positive, alpha-beta T cell activation	0.24648	ENSGALG00000028576,ENSGALG00000011254
GO:0043167	ion binding	0.11688	ENSGALG00000008332,ENSGALG00000015207,ENSGALG00000005708,ENSGALG00000013708,ENSGALG00000015670,ENSGALG00000009693,ENSGALG00000000608,ENSGALG00000015662,ENSGALG00000005554,ENSGALG00000013726,ENSGALG00000000054,ENSGALG00000007652,ENSGALG00000006855,ENSGALG00000006337,ENSGALG00000000318,ENSGALG00000015983,ENSGALG00000002507,ENSGALG00000015913,ENSGALG00000016200,ENSGALG00000007289,ENSGALG00000006665,…		GO:0003198	epithelial to mesenchymal transition involved in endocardial cushion formation	0.24648	ENSGALG00000027364,ENSGALG00000026180
GO:0006575	cellular modified amino acid metabolic process	0.11864	ENSGALG00000002479,ENSGALG00000013878,ENSGALG00000011797,ENSGALG00000012418,ENSGALG00000013098,ENSGALG00000005046,ENSGALG00000010001		GO:0021535	cell migration in hindbrain	0.24648	ENSGALG00000010529,ENSGALG00000001264
GO:0019218	regulation of steroid metabolic process	0.12278	ENSGALG00000016491,ENSGALG00000017394,ENSGALG00000009791,ENSGALG00000011594,ENSGALG00000028046		GO:0010880	regulation of release of sequestered calcium ion into cytosol by sarcoplasmic reticulum	0.24648	ENSGALG00000012044,ENSGALG00000015018
GO:0030072	peptide hormone secretion	0.1254	ENSGALG00000000780,ENSGALG00000009268,ENSGALG00000005504,ENSGALG00000023576,ENSGALG00000004285,ENSGALG00000011104,ENSGALG00000009266,ENSGALG00000007617		GO:0006351	transcription, DNA-templated	0.24648	ENSGALG00000010114,ENSGALG00000027364,ENSGALG00000013193,ENSGALG00000028576,ENSGALG00000015834,ENSGALG00000028236,ENSGALG00000008898,ENSGALG00000010529,ENSGALG00000025875,ENSGALG00000015015,ENSGALG00000012290,ENSGALG00000014917,ENSGALG00000026484,ENSGALG00000011254,ENSGALG00000003965,ENSGALG00000006591,ENSGALG00000000242,ENSGALG00000006722,ENSGALG00000016439,ENSGALG00000001006,ENSGALG00000025740,…
GO:0015718	monocarboxylic acid transport	0.1254	ENSGALG00000006471,ENSGALG00000007650,ENSGALG00000011483,ENSGALG00000010628,ENSGALG00000007596,ENSGALG00000021024		GO:0098909	regulation of cardiac muscle cell action potential involved in regulation of contraction	0.24648	ENSGALG00000012044,ENSGALG00000015487
GO:0010033	response to organic substance	0.1258	ENSGALG00000007636,ENSGALG00000009700,ENSGALG00000003579,ENSGALG00000028291,ENSGALG00000003267,ENSGALG00000028249,ENSGALG00000005504,ENSGALG00000007669,ENSGALG00000027217,ENSGALG00000013098,ENSGALG00000010628,ENSGALG00000012418,ENSGALG00000008072,ENSGALG00000008701,ENSGALG00000028939,ENSGALG00000011594,ENSGALG00000002182,ENSGALG00000004346,ENSGALG00000009369,ENSGALG00000023576,ENSGALG00000004285,…		GO:0071837	HMG box domain binding	0.24648	ENSGALG00000025875,ENSGALG00000006726
GO:2000209	regulation of anoikis	0.12812	ENSGALG00000006211,ENSGALG00000009700,ENSGALG00000028249		GO:1901018	positive regulation of potassium ion transmembrane transporter activity	0.24648	ENSGALG00000014463,ENSGALG00000012044
GO:0030449	regulation of complement activation	0.12812	ENSGALG00000010853,ENSGALG00000012126,ENSGALG00000007419		GO:0048732	gland development	0.24884	ENSGALG00000006726,ENSGALG00000012290,ENSGALG00000007690,ENSGALG00000028576,ENSGALG00000012873,ENSGALG00000010529,ENSGALG00000008351,ENSGALG00000002763
GO:0004029	aldehyde dehydrogenase (NAD) activity	0.12812	ENSGALG00000003495,ENSGALG00000003804,ENSGALG00000008229		GO:1901215	negative regulation of neuron death	0.25303	ENSGALG00000007911,ENSGALG00000001006,ENSGALG00000021542,ENSGALG00000011962,ENSGALG00000008898
GO:0042439	ethanolamine-containing compound metabolic process	0.12962	ENSGALG00000028928,ENSGALG00000000780,ENSGALG00000006917,ENSGALG00000010645		GO:0035265	organ growth	0.25359	ENSGALG00000017183,ENSGALG00000026180,ENSGALG00000026366,ENSGALG00000026873,ENSGALG00000001006
GO:0010243	response to organonitrogen compound	0.12991	ENSGALG00000012418,ENSGALG00000003579,ENSGALG00000007669,ENSGALG00000007636,ENSGALG00000009700,ENSGALG00000028939,ENSGALG00000003267,ENSGALG00000005554,ENSGALG00000000608,ENSGALG00000011594,ENSGALG00000007082,ENSGALG00000006211,ENSGALG00000027864		GO:0001508	action potential	0.26487	ENSGALG00000012044,ENSGALG00000007623,ENSGALG00000008351,ENSGALG00000015487
GO:0043401	steroid hormone mediated signaling pathway	0.13053	ENSGALG00000005708,ENSGALG00000004285,ENSGALG00000002182,ENSGALG00000015670,ENSGALG00000011594		GO:0042063	gliogenesis	0.26487	ENSGALG00000010692,ENSGALG00000012290,ENSGALG00000011541,ENSGALG00000000112,ENSGALG00000010529,ENSGALG00000008961
GO:0006694	steroid biosynthetic process	0.13097	ENSGALG00000017394,ENSGALG00000016491,ENSGALG00000009791,ENSGALG00000012834,ENSGALG00000028046,ENSGALG00000011594		GO:0090102	cochlea development	0.26527	ENSGALG00000015834,ENSGALG00000002763,ENSGALG00000015622
GO:0051188	cofactor biosynthetic process	0.13963	ENSGALG00000012418,ENSGALG00000027835,ENSGALG00000009700,ENSGALG00000011797,ENSGALG00000002479,ENSGALG00000009926		GO:0035116	embryonic hindlimb morphogenesis	0.26527	ENSGALG00000026180,ENSGALG00000026873,ENSGALG00000025875
GO:1904019	epithelial cell apoptotic process	0.14043	ENSGALG00000009266,ENSGALG00000000619,ENSGALG00000027217,ENSGALG00000006211,ENSGALG00000009268		GO:0071695	anatomical structure maturation	0.26527	ENSGALG00000026180,ENSGALG00000006726,ENSGALG00000008898
GO:0009611	response to wounding	0.14258	ENSGALG00000012126,ENSGALG00000005554,ENSGALG00000003689,ENSGALG00000000318,ENSGALG00000009266,ENSGALG00000004591,ENSGALG00000003957,ENSGALG00000026677,ENSGALG00000015207,ENSGALG00000004285,ENSGALG00000009268,ENSGALG00000010853,ENSGALG00000014884,ENSGALG00000007419,ENSGALG00000008332		GO:0055002	striated muscle cell development	0.27068	ENSGALG00000015018,ENSGALG00000010529,ENSGALG00000014463,ENSGALG00000008351,ENSGALG00000026366
GO:0002790	peptide secretion	0.14671	ENSGALG00000009266,ENSGALG00000011104,ENSGALG00000007617,ENSGALG00000000780,ENSGALG00000023576,ENSGALG00000004285,ENSGALG00000009268,ENSGALG00000005504		GO:0050808	synapse organization	0.27068	ENSGALG00000004526,ENSGALG00000016160,ENSGALG00000008898,ENSGALG00000000644,ENSGALG00000011319,ENSGALG00000021542
GO:1900117	regulation of execution phase of apoptosis	0.15101	ENSGALG00000011104,ENSGALG00000027737,ENSGALG00000006211		GO:0016331	morphogenesis of embryonic epithelium	0.27099	ENSGALG00000015834,ENSGALG00000016069,ENSGALG00000006726,ENSGALG00000028069,ENSGALG00000011696,ENSGALG00000013193
GO:0006110	regulation of glycolytic process	0.15101	ENSGALG00000003579,ENSGALG00000003267,ENSGALG00000012613		GO:0023051	regulation of signaling	0.27339	ENSGALG00000012044,ENSGALG00000026484,ENSGALG00000028041,ENSGALG00000012290,ENSGALG00000015487,ENSGALG00000026366,ENSGALG00000026873,ENSGALG00000027887,ENSGALG00000010529,ENSGALG00000008898,ENSGALG00000008351,ENSGALG00000028236,ENSGALG00000028069,ENSGALG00000027364,ENSGALG00000027232,ENSGALG00000002763,ENSGALG00000014014,ENSGALG00000009572,ENSGALG00000016945,ENSGALG00000014463,ENSGALG00000006726,…
GO:0050818	regulation of coagulation	0.15122	ENSGALG00000009268,ENSGALG00000008332,ENSGALG00000009266,ENSGALG00000004591,ENSGALG00000003957		GO:0060021	palate development	0.27554	ENSGALG00000025875,ENSGALG00000011696,ENSGALG00000010794,ENSGALG00000010529
GO:0043168	anion binding	0.15253	ENSGALG00000007289,ENSGALG00000016200,ENSGALG00000015913,ENSGALG00000016223,ENSGALG00000010001,ENSGALG00000015983,ENSGALG00000007652,ENSGALG00000016491,ENSGALG00000003073,ENSGALG00000013726,ENSGALG00000028529,ENSGALG00000000054,ENSGALG00000008992,ENSGALG00000005554,ENSGALG00000015662,ENSGALG00000003957,ENSGALG00000012754,ENSGALG00000003316,ENSGALG00000008518,ENSGALG00000020943,ENSGALG00000003689,…		GO:0008016	regulation of heart contraction	0.2793	ENSGALG00000015487,ENSGALG00000008351,ENSGALG00000007623,ENSGALG00000015018,ENSGALG00000012044
GO:0006826	iron ion transport	0.15639	ENSGALG00000028259,ENSGALG00000006855,ENSGALG00000007220,ENSGALG00000015954		GO:0000902	cell morphogenesis	0.28436	ENSGALG00000014014,ENSGALG00000016945,ENSGALG00000028069,ENSGALG00000017056,ENSGALG00000027364,ENSGALG00000020199,ENSGALG00000026854,ENSGALG00000004526,ENSGALG00000014201,ENSGALG00000000644,ENSGALG00000007911,ENSGALG00000010529,ENSGALG00000008898,ENSGALG00000026180,ENSGALG00000006726,ENSGALG00000009514,ENSGALG00000026821,ENSGALG00000008961
GO:2000254	regulation of male germ cell proliferation	0.15639	ENSGALG00000010402,ENSGALG00000028529		GO:0061333	renal tubule morphogenesis	0.28579	ENSGALG00000010163,ENSGALG00000006726,ENSGALG00000013193,ENSGALG00000015622
GO:0030258	lipid modification	0.15639	ENSGALG00000014398,ENSGALG00000015913,ENSGALG00000012613,ENSGALG00000005554,ENSGALG00000002159,ENSGALG00000009700,ENSGALG00000028928		GO:1901017	negative regulation of potassium ion transmembrane transporter activity	0.28579	ENSGALG00000015018,ENSGALG00000014463
GO:0008199	ferric iron binding	0.15845	ENSGALG00000007220,ENSGALG00000006855		GO:0010882	regulation of cardiac muscle contraction by calcium ion signaling	0.28579	ENSGALG00000012044,ENSGALG00000015018
GO:0034614	cellular response to reactive oxygen species	0.15845	ENSGALG00000004809,ENSGALG00000009369,ENSGALG00000008544,ENSGALG00000003521,ENSGALG00000009390		GO:0014808	release of sequestered calcium ion into cytosol by sarcoplasmic reticulum	0.28579	ENSGALG00000012044,ENSGALG00000015018
GO:0070365	hepatocyte differentiation	0.15845	ENSGALG00000009791,ENSGALG00000029169		GO:1903514	calcium ion transport from endoplasmic reticulum to cytosol	0.28579	ENSGALG00000012044,ENSGALG00000015018
GO:0005537	mannose binding	0.15845	ENSGALG00000002507,ENSGALG00000027390		GO:0030057	desmosome	0.28579	ENSGALG00000000299,ENSGALG00000001472
GO:0072217	negative regulation of metanephros development	0.15845	ENSGALG00000005504,ENSGALG00000005554		GO:0072178	nephric duct morphogenesis	0.28579	ENSGALG00000029175,ENSGALG00000006726
GO:0033211	adiponectin-activated signaling pathway	0.15845	ENSGALG00000010628,ENSGALG00000005554		GO:0098631	protein binding involved in cell adhesion	0.28579	ENSGALG00000000644,ENSGALG00000009514
GO:0006568	tryptophan metabolic process	0.15845	ENSGALG00000009926,ENSGALG00000012418		GO:0022603	regulation of anatomical structure morphogenesis	0.29665	ENSGALG00000010529,ENSGALG00000008898,ENSGALG00000016945,ENSGALG00000008351,ENSGALG00000010114,ENSGALG00000016330,ENSGALG00000026484,ENSGALG00000006726,ENSGALG00000014201,ENSGALG00000004526,ENSGALG00000015622,ENSGALG00000016160,ENSGALG00000016069,ENSGALG00000026873
GO:0006586	indolalkylamine metabolic process	0.15845	ENSGALG00000012418,ENSGALG00000009926		GO:0007610	behavior	0.29665	ENSGALG00000009003,ENSGALG00000008961,ENSGALG00000004472,ENSGALG00000001472,ENSGALG00000004526,ENSGALG00000007911,ENSGALG00000002081,ENSGALG00000016330,ENSGALG00000029175,ENSGALG00000008898,ENSGALG00000015419,ENSGALG00000027861
GO:0046874	quinolinate metabolic process	0.15845	ENSGALG00000012418,ENSGALG00000009926		GO:0060048	cardiac muscle contraction	0.29665	ENSGALG00000015487,ENSGALG00000008351,ENSGALG00000015018,ENSGALG00000012044
GO:0060192	negative regulation of lipase activity	0.15845	ENSGALG00000000619,ENSGALG00000010978		GO:0010556	regulation of macromolecule biosynthetic process	0.3048	ENSGALG00000001006,ENSGALG00000016439,ENSGALG00000025740,ENSGALG00000028091,ENSGALG00000015622,ENSGALG00000006591,ENSGALG00000000242,ENSGALG00000006722,ENSGALG00000003782,ENSGALG00000007690,ENSGALG00000016069,ENSGALG00000026821,ENSGALG00000015497,ENSGALG00000026452,ENSGALG00000014463,ENSGALG00000006726,ENSGALG00000026180,ENSGALG00000010797,ENSGALG00000010794,ENSGALG00000010936,ENSGALG00000028576,…
GO:0030812	negative regulation of nucleotide catabolic process	0.15845	ENSGALG00000012613,ENSGALG00000003267		GO:0048585	negative regulation of response to stimulus	0.3144	ENSGALG00000016069,ENSGALG00000028041,ENSGALG00000012290,ENSGALG00000006726,ENSGALG00000026484,ENSGALG00000002081,ENSGALG00000008351,ENSGALG00000027861,ENSGALG00000010797,ENSGALG00000010529,ENSGALG00000008898,ENSGALG00000004526,ENSGALG00000015622,ENSGALG00000016330,ENSGALG00000016945,ENSGALG00000002763,ENSGALG00000027364,ENSGALG00000006751
GO:0045820	negative regulation of glycolytic process	0.15845	ENSGALG00000003267,ENSGALG00000012613		GO:0019208	phosphatase regulator activity	0.3229	ENSGALG00000008896,ENSGALG00000012390,ENSGALG00000016702
GO:0051195	negative regulation of cofactor metabolic process	0.15845	ENSGALG00000003267,ENSGALG00000012613		GO:0048701	embryonic cranial skeleton morphogenesis	0.32416	ENSGALG00000026484,ENSGALG00000015896,ENSGALG00000028236
GO:0051198	negative regulation of coenzyme metabolic process	0.15845	ENSGALG00000003267,ENSGALG00000012613		GO:0003009	skeletal muscle contraction	0.32416	ENSGALG00000008351,ENSGALG00000006591
GO:0046930	pore complex	0.15845	ENSGALG00000010853,ENSGALG00000014835		GO:0009987	cellular process	0.32416	ENSGALG00000011962,ENSGALG00000028047,ENSGALG00000028576,ENSGALG00000028236,ENSGALG00000015834,ENSGALG00000026854,ENSGALG00000009321,ENSGALG00000017056,ENSGALG00000028069,ENSGALG00000005180,ENSGALG00000016945,ENSGALG00000009572,ENSGALG00000014014,ENSGALG00000001264,ENSGALG00000016330,ENSGALG00000008961,ENSGALG00000026484,ENSGALG00000011254,ENSGALG00000012044,ENSGALG00000014699,ENSGALG00000003965,…
GO:0044248	cellular catabolic process	0.16034	ENSGALG00000011414,ENSGALG00000009369,ENSGALG00000027737,ENSGALG00000010978,ENSGALG00000011100,ENSGALG00000002412,ENSGALG00000005554,ENSGALG00000005046,ENSGALG00000008701,ENSGALG00000012418,ENSGALG00000026858,ENSGALG00000000893,ENSGALG00000011894,ENSGALG00000012754,ENSGALG00000010811,ENSGALG00000002159,ENSGALG00000009926,ENSGALG00000016491,ENSGALG00000012613,ENSGALG00000015866,ENSGALG00000006306,…		GO:2000112	regulation of cellular macromolecule biosynthetic process	0.32416	ENSGALG00000010529,ENSGALG00000008898,ENSGALG00000015015,ENSGALG00000025875,ENSGALG00000012290,ENSGALG00000026484,ENSGALG00000011254,ENSGALG00000014917,ENSGALG00000003965,ENSGALG00000010114,ENSGALG00000027232,ENSGALG00000027364,ENSGALG00000013193,ENSGALG00000028576,ENSGALG00000028236,ENSGALG00000015834,ENSGALG00000010794,ENSGALG00000010797,ENSGALG00000010936,ENSGALG00000003782,ENSGALG00000016069,…
GO:1901566	organonitrogen compound biosynthetic process	0.16034	ENSGALG00000015983,ENSGALG00000011704,ENSGALG00000013728,ENSGALG00000008518,ENSGALG00000003689,ENSGALG00000020943,ENSGALG00000012554,ENSGALG00000013678,ENSGALG00000013726,ENSGALG00000009926,ENSGALG00000015180,ENSGALG00000011104,ENSGALG00000026858,ENSGALG00000012418,ENSGALG00000028928,ENSGALG00000014398,ENSGALG00000005046,ENSGALG00000006917,ENSGALG00000009748,ENSGALG00000003804,ENSGALG00000002479,…		GO:0007165	signal transduction	0.32416	ENSGALG00000011696,ENSGALG00000028047,ENSGALG00000028236,ENSGALG00000026854,ENSGALG00000017056,ENSGALG00000027364,ENSGALG00000015018,ENSGALG00000028069,ENSGALG00000002763,ENSGALG00000009572,ENSGALG00000016945,ENSGALG00000001264,ENSGALG00000016330,ENSGALG00000027232,ENSGALG00000013803,ENSGALG00000012044,ENSGALG00000026484,ENSGALG00000016160,ENSGALG00000012635,ENSGALG00000027887,ENSGALG00000012290,…
GO:0060537	muscle tissue development	0.16494	ENSGALG00000007943,ENSGALG00000003521,ENSGALG00000014884,ENSGALG00000009791,ENSGALG00000008544,ENSGALG00000007669,ENSGALG00000009390,ENSGALG00000026858,ENSGALG00000014398,ENSGALG00000029024,ENSGALG00000001021,ENSGALG00000016200		GO:0019212	phosphatase inhibitor activity	0.32615	ENSGALG00000008896,ENSGALG00000012390
GO:0000041	transition metal ion transport	0.16494	ENSGALG00000007220,ENSGALG00000026727,ENSGALG00000015954,ENSGALG00000006855,ENSGALG00000028259		GO:0070296	sarcoplasmic reticulum calcium ion transport	0.33157	ENSGALG00000012044,ENSGALG00000015018
GO:0002793	positive regulation of peptide secretion	0.16494	ENSGALG00000011104,ENSGALG00000009266,ENSGALG00000007617,ENSGALG00000009268		GO:0086019	cell-cell signaling involved in cardiac conduction	0.33157	ENSGALG00000015487,ENSGALG00000012044
GO:0090277	positive regulation of peptide hormone secretion	0.16494	ENSGALG00000009266,ENSGALG00000011104,ENSGALG00000007617,ENSGALG00000009268		GO:0097094	craniofacial suture morphogenesis	0.33157	ENSGALG00000015896,ENSGALG00000026180
GO:0042558	pteridine-containing compound metabolic process	0.16494	ENSGALG00000011797,ENSGALG00000027835,ENSGALG00000005046		GO:0072189	ureter development	0.33157	ENSGALG00000015834,ENSGALG00000006726
GO:0006695	cholesterol biosynthetic process	0.16494	ENSGALG00000028046,ENSGALG00000016491,ENSGALG00000017394		GO:0001227	transcriptional repressor activity, RNA polymerase II transcription regulatory region sequence-specific binding	0.33617	ENSGALG00000007690,ENSGALG00000006726,ENSGALG00000026180,ENSGALG00000025740,ENSGALG00000011254
GO:1902653	secondary alcohol biosynthetic process	0.16494	ENSGALG00000016491,ENSGALG00000017394,ENSGALG00000028046		GO:0060548	negative regulation of cell death	0.33693	ENSGALG00000012290,ENSGALG00000021542,ENSGALG00000001006,ENSGALG00000015622,ENSGALG00000026180,ENSGALG00000006726,ENSGALG00000011962,ENSGALG00000007911,ENSGALG00000009572,ENSGALG00000027861,ENSGALG00000028069,ENSGALG00000008898,ENSGALG00000010529
GO:0010955	negative regulation of protein processing	0.16494	ENSGALG00000007419,ENSGALG00000017186,ENSGALG00000027874		GO:0008237	metallopeptidase activity	0.33786	ENSGALG00000006819,ENSGALG00000017183,ENSGALG00000015896,ENSGALG00000019060,ENSGALG00000002081,ENSGALG00000009572
GO:1903318	negative regulation of protein maturation	0.16494	ENSGALG00000027874,ENSGALG00000007419,ENSGALG00000017186		GO:0021543	pallium development	0.34681	ENSGALG00000007690,ENSGALG00000001006,ENSGALG00000010692,ENSGALG00000008898,ENSGALG00000010529
GO:2000352	negative regulation of endothelial cell apoptotic process	0.16494	ENSGALG00000009268,ENSGALG00000000619,ENSGALG00000009266		GO:0003272	endocardial cushion formation	0.38439	ENSGALG00000027364,ENSGALG00000026180
GO:0030811	regulation of nucleotide catabolic process	0.16494	ENSGALG00000003267,ENSGALG00000012613,ENSGALG00000003579		GO:0030574	collagen catabolic process	0.38439	ENSGALG00000017183,ENSGALG00000015896
GO:0016042	lipid catabolic process	0.16725	ENSGALG00000010978,ENSGALG00000012834,ENSGALG00000016491,ENSGALG00000002159,ENSGALG00000015913,ENSGALG00000005554,ENSGALG00000015662,ENSGALG00000002412		GO:0007379	segment specification	0.38439	ENSGALG00000010794,ENSGALG00000013193
GO:1903034	regulation of response to wounding	0.16776	ENSGALG00000009266,ENSGALG00000003957,ENSGALG00000004591,ENSGALG00000012126,ENSGALG00000005554,ENSGALG00000014884,ENSGALG00000007419,ENSGALG00000008332,ENSGALG00000009268,ENSGALG00000010853		GO:0042475	odontogenesis of dentin-containing tooth	0.38439	ENSGALG00000026873,ENSGALG00000026484
GO:0004497	monooxygenase activity	0.17195	ENSGALG00000011894,ENSGALG00000003316,ENSGALG00000012754,ENSGALG00000027835,ENSGALG00000005795,ENSGALG00000002470		GO:0042487	regulation of odontogenesis of dentin-containing tooth	0.38439	ENSGALG00000026873,ENSGALG00000026484
GO:0097164	ammonium ion metabolic process	0.17195	ENSGALG00000028928,ENSGALG00000000780,ENSGALG00000013678,ENSGALG00000003495,ENSGALG00000010645,ENSGALG00000006917		GO:0071599	otic vesicle development	0.38439	ENSGALG00000006726,ENSGALG00000015622
GO:0046486	glycerolipid metabolic process	0.17404	ENSGALG00000012613,ENSGALG00000016491,ENSGALG00000028046,ENSGALG00000016200,ENSGALG00000006917,ENSGALG00000017394,ENSGALG00000003957,ENSGALG00000007636,ENSGALG00000028928		GO:0010975	regulation of neuron projection development	0.38706	ENSGALG00000011962,ENSGALG00000009003,ENSGALG00000008898,ENSGALG00000004526,ENSGALG00000009514,ENSGALG00000006726,ENSGALG00000015403
GO:0048584	positive regulation of response to stimulus	0.17588	ENSGALG00000004809,ENSGALG00000025915,ENSGALG00000012126,ENSGALG00000029169,ENSGALG00000002507,ENSGALG00000027864,ENSGALG00000012668,ENSGALG00000028015,ENSGALG00000010853,ENSGALG00000023933,ENSGALG00000008332,ENSGALG00000001021,ENSGALG00000007617,ENSGALG00000005554,ENSGALG00000011104,ENSGALG00000003957,ENSGALG00000028249,ENSGALG00000014884,ENSGALG00000017186,ENSGALG00000007419,ENSGALG00000028291,…		GO:0048066	developmental pigmentation	0.39133	ENSGALG00000009572,ENSGALG00000012290,ENSGALG00000010529
GO:0004879	RNA polymerase II transcription factor activity, ligand-activated sequence-specific DNA binding	0.17682	ENSGALG00000003267,ENSGALG00000004285,ENSGALG00000011594,ENSGALG00000015670		GO:1901379	regulation of potassium ion transmembrane transport	0.39133	ENSGALG00000012044,ENSGALG00000015018,ENSGALG00000014463
GO:0098531	transcription factor activity, direct ligand regulated sequence-specific DNA binding	0.17682	ENSGALG00000003267,ENSGALG00000004285,ENSGALG00000015670,ENSGALG00000011594		GO:0071772	response to BMP	0.39311	ENSGALG00000026484,ENSGALG00000010797,ENSGALG00000010529,ENSGALG00000026180,ENSGALG00000006726
GO:1903035	negative regulation of response to wounding	0.18062	ENSGALG00000014884,ENSGALG00000008332,ENSGALG00000009266,ENSGALG00000003957,ENSGALG00000005554,ENSGALG00000009268		GO:0071773	cellular response to BMP stimulus	0.39311	ENSGALG00000006726,ENSGALG00000026180,ENSGALG00000026484,ENSGALG00000010797,ENSGALG00000010529
GO:0071702	organic substance transport	0.1824	ENSGALG00000027737,ENSGALG00000014971,ENSGALG00000028015,ENSGALG00000027864,ENSGALG00000004875,ENSGALG00000010343,ENSGALG00000008676,ENSGALG00000011104,ENSGALG00000005554,ENSGALG00000007617,ENSGALG00000015944,ENSGALG00000011483,ENSGALG00000000608,ENSGALG00000012117,ENSGALG00000000780,ENSGALG00000021024,ENSGALG00000009730,ENSGALG00000016491,ENSGALG00000003073,ENSGALG00000029169,ENSGALG00000013742,…		GO:0002065	columnar/cuboidal epithelial cell differentiation	0.39311	ENSGALG00000012290,ENSGALG00000009572,ENSGALG00000011696,ENSGALG00000006726,ENSGALG00000010529
GO:0051262	protein tetramerization	0.18376	ENSGALG00000027835,ENSGALG00000003579,ENSGALG00000012613,ENSGALG00000015913,ENSGALG00000005046		GO:0016202	regulation of striated muscle tissue development	0.39999	ENSGALG00000001006,ENSGALG00000014699,ENSGALG00000029175,ENSGALG00000010529
GO:0003705	transcription factor activity, RNA polymerase II distal enhancer sequence-specific binding	0.18404	ENSGALG00000009791,ENSGALG00000011594,ENSGALG00000004285,ENSGALG00000005504,ENSGALG00000015828		GO:0044291	cell-cell contact zone	0.41011	ENSGALG00000012044,ENSGALG00000001472,ENSGALG00000015487
GO:0016829	lyase activity	0.18518	ENSGALG00000006306,ENSGALG00000027835,ENSGALG00000013726,ENSGALG00000011704,ENSGALG00000000893,ENSGALG00000028195,ENSGALG00000015544,ENSGALG00000007636		GO:0045598	regulation of fat cell differentiation	0.41011	ENSGALG00000002763,ENSGALG00000003567,ENSGALG00000006726,ENSGALG00000026180
GO:0048585	negative regulation of response to stimulus	0.1858	ENSGALG00000005554,ENSGALG00000029024,ENSGALG00000008701,ENSGALG00000008072,ENSGALG00000007669,ENSGALG00000011104,ENSGALG00000003957,ENSGALG00000010811,ENSGALG00000023576,ENSGALG00000009268,ENSGALG00000027864,ENSGALG00000002564,ENSGALG00000007650,ENSGALG00000006211,ENSGALG00000027737,ENSGALG00000008332,ENSGALG00000027874,ENSGALG00000025915,ENSGALG00000009390,ENSGALG00000009266,ENSGALG00000029169,…		GO:0048634	regulation of muscle organ development	0.41011	ENSGALG00000029175,ENSGALG00000014699,ENSGALG00000010529,ENSGALG00000001006
GO:0016126	sterol biosynthetic process	0.1858	ENSGALG00000017394,ENSGALG00000016491,ENSGALG00000028046		GO:0019438	aromatic compound biosynthetic process	0.41011	ENSGALG00000016439,ENSGALG00000001006,ENSGALG00000015622,ENSGALG00000025740,ENSGALG00000028091,ENSGALG00000006591,ENSGALG00000000242,ENSGALG00000006722,ENSGALG00000007690,ENSGALG00000016069,ENSGALG00000003782,ENSGALG00000014463,ENSGALG00000026180,ENSGALG00000006726,ENSGALG00000015497,ENSGALG00000026821,ENSGALG00000026452,ENSGALG00000027861,ENSGALG00000010794,ENSGALG00000010797,ENSGALG00000010936,…
GO:0055090	acylglycerol homeostasis	0.1858	ENSGALG00000004285,ENSGALG00000000619,ENSGALG00000010978		GO:0003677	DNA binding	0.41011	ENSGALG00000025740,ENSGALG00000028091,ENSGALG00000028236,ENSGALG00000015834,ENSGALG00000001006,ENSGALG00000016439,ENSGALG00000028576,ENSGALG00000013193,ENSGALG00000027364,ENSGALG00000010114,ENSGALG00000000242,ENSGALG00000003965,ENSGALG00000026180,ENSGALG00000006726,ENSGALG00000026821,ENSGALG00000026484,ENSGALG00000011254,ENSGALG00000012290,ENSGALG00000007690,ENSGALG00000025875,ENSGALG00000003782,…
GO:0019674	NAD metabolic process	0.1858	ENSGALG00000009926,ENSGALG00000012418,ENSGALG00000015544		GO:0010001	glial cell differentiation	0.41011	ENSGALG00000000112,ENSGALG00000010529,ENSGALG00000008961,ENSGALG00000012290,ENSGALG00000011541
GO:0043470	regulation of carbohydrate catabolic process	0.1858	ENSGALG00000003579,ENSGALG00000003267,ENSGALG00000012613		GO:0032673	regulation of interleukin-4 production	0.41011	ENSGALG00000006726,ENSGALG00000010529
GO:0043471	regulation of cellular carbohydrate catabolic process	0.1858	ENSGALG00000003267,ENSGALG00000012613,ENSGALG00000003579		GO:1901380	negative regulation of potassium ion transmembrane transport	0.41011	ENSGALG00000014463,ENSGALG00000015018
GO:0090087	regulation of peptide transport	0.19781	ENSGALG00000009268,ENSGALG00000023576,ENSGALG00000004285,ENSGALG00000007617,ENSGALG00000027864,ENSGALG00000011104,ENSGALG00000009266		GO:0003161	cardiac conduction system development	0.41011	ENSGALG00000015834,ENSGALG00000015487
GO:0071705	nitrogen compound transport	0.20293	ENSGALG00000009266,ENSGALG00000011104,ENSGALG00000029169,ENSGALG00000007878,ENSGALG00000015947,ENSGALG00000010343,ENSGALG00000007617,ENSGALG00000000780,ENSGALG00000007650,ENSGALG00000027864,ENSGALG00000023576,ENSGALG00000004285,ENSGALG00000009268,ENSGALG00000009730,ENSGALG00000005504		GO:0072176	nephric duct development	0.41011	ENSGALG00000006726,ENSGALG00000029175
GO:0051254	positive regulation of RNA metabolic process	0.20458	ENSGALG00000026858,ENSGALG00000015670,ENSGALG00000007669,ENSGALG00000011104,ENSGALG00000029024,ENSGALG00000000608,ENSGALG00000017394,ENSGALG00000014398,ENSGALG00000015828,ENSGALG00000001021,ENSGALG00000002182,ENSGALG00000028046,ENSGALG00000011594,ENSGALG00000004285,ENSGALG00000027864,ENSGALG00000028015,ENSGALG00000009369,ENSGALG00000014834,ENSGALG00000003579,ENSGALG00000009390,ENSGALG00000007636,…		GO:1901381	positive regulation of potassium ion transmembrane transport	0.41011	ENSGALG00000012044,ENSGALG00000014463
GO:0090407	organophosphate biosynthetic process	0.20575	ENSGALG00000009926,ENSGALG00000012554,ENSGALG00000011797,ENSGALG00000013726,ENSGALG00000009286,ENSGALG00000014398,ENSGALG00000006917,ENSGALG00000003689,ENSGALG00000011104,ENSGALG00000015983,ENSGALG00000012418,ENSGALG00000013728,ENSGALG00000028928		GO:0050896	response to stimulus	0.41011	ENSGALG00000015419,ENSGALG00000010529,ENSGALG00000008898,ENSGALG00000012802,ENSGALG00000008351,ENSGALG00000011254,ENSGALG00000026484,ENSGALG00000012044,ENSGALG00000001472,ENSGALG00000027887,ENSGALG00000012290,ENSGALG00000028041,ENSGALG00000017056,ENSGALG00000028069,ENSGALG00000005180,ENSGALG00000009572,ENSGALG00000016945,ENSGALG00000014014,ENSGALG00000001264,ENSGALG00000016330,ENSGALG00000028047,…
GO:0000302	response to reactive oxygen species	0.20585	ENSGALG00000015286,ENSGALG00000009390,ENSGALG00000003521,ENSGALG00000004809,ENSGALG00000009369,ENSGALG00000008544		GO:0008219	cell death	0.41011	ENSGALG00000025875,ENSGALG00000021542,ENSGALG00000012290,ENSGALG00000026821,ENSGALG00000006726,ENSGALG00000026180,ENSGALG00000007911,ENSGALG00000010794,ENSGALG00000008898,ENSGALG00000010529,ENSGALG00000027861,ENSGALG00000009012,ENSGALG00000001006,ENSGALG00000011962,ENSGALG00000011696,ENSGALG00000015622,ENSGALG00000002763,ENSGALG00000009572,ENSGALG00000011541,ENSGALG00000028069
GO:0016830	carbon-carbon lyase activity	0.20585	ENSGALG00000007636,ENSGALG00000015544,ENSGALG00000028195,ENSGALG00000013726		GO:0016265	death	0.41011	ENSGALG00000009012,ENSGALG00000001006,ENSGALG00000011962,ENSGALG00000011696,ENSGALG00000015622,ENSGALG00000011541,ENSGALG00000009572,ENSGALG00000002763,ENSGALG00000028069,ENSGALG00000025875,ENSGALG00000021542,ENSGALG00000012290,ENSGALG00000026821,ENSGALG00000026180,ENSGALG00000006726,ENSGALG00000007911,ENSGALG00000010794,ENSGALG00000008898,ENSGALG00000010529,ENSGALG00000027861
GO:0071383	cellular response to steroid hormone stimulus	0.20585	ENSGALG00000002219,ENSGALG00000004285,ENSGALG00000005708,ENSGALG00000015670,ENSGALG00000002182,ENSGALG00000011594		GO:0090287	regulation of cellular response to growth factor stimulus	0.41011	ENSGALG00000016945,ENSGALG00000008351,ENSGALG00000006726,ENSGALG00000026180,ENSGALG00000026484,ENSGALG00000010797
GO:0015918	sterol transport	0.20585	ENSGALG00000005554,ENSGALG00000016491,ENSGALG00000027864,ENSGALG00000028928		GO:1901861	regulation of muscle tissue development	0.41011	ENSGALG00000029175,ENSGALG00000014699,ENSGALG00000010529,ENSGALG00000001006
GO:0030301	cholesterol transport	0.20585	ENSGALG00000016491,ENSGALG00000027864,ENSGALG00000005554,ENSGALG00000028928		GO:0014031	mesenchymal cell development	0.41011	ENSGALG00000012290,ENSGALG00000026180,ENSGALG00000028069,ENSGALG00000027364,ENSGALG00000010529
GO:0070513	death domain binding	0.20726	ENSGALG00000028249,ENSGALG00000006211		GO:0038009	regulation of signal transduction by receptor internalization	0.41011	ENSGALG00000008351
GO:0006857	oligopeptide transport	0.20726	ENSGALG00000007650,ENSGALG00000015947		GO:0051394	regulation of nerve growth factor receptor activity	0.41011	ENSGALG00000008351
GO:0003857	3-hydroxyacyl-CoA dehydrogenase activity	0.20726	ENSGALG00000016555,ENSGALG00000006680		GO:0060299	negative regulation of sarcomere organization	0.41011	ENSGALG00000008351
GO:0042537	benzene-containing compound metabolic process	0.20726	ENSGALG00000009926,ENSGALG00000012418		GO:1900826	negative regulation of membrane depolarization during cardiac muscle cell action potential	0.41011	ENSGALG00000008351
GO:0070857	regulation of bile acid biosynthetic process	0.20726	ENSGALG00000011594,ENSGALG00000009791		GO:0030239	myofibril assembly	0.41011	ENSGALG00000014463,ENSGALG00000015018,ENSGALG00000008351
GO:0006563	L-serine metabolic process	0.20726	ENSGALG00000005046,ENSGALG00000015180		GO:0030155	regulation of cell adhesion	0.41011	ENSGALG00000011696,ENSGALG00000006726,ENSGALG00000004526,ENSGALG00000011962,ENSGALG00000028091,ENSGALG00000015834,ENSGALG00000010529,ENSGALG00000016330,ENSGALG00000015403,ENSGALG00000014014
GO:0042627	chylomicron	0.20726	ENSGALG00000016491,ENSGALG00000003957		GO:0035137	hindlimb morphogenesis	0.41011	ENSGALG00000026180,ENSGALG00000025875,ENSGALG00000026873
GO:0006790	sulfur compound metabolic process	0.20773	ENSGALG00000020943,ENSGALG00000003689,ENSGALG00000013098,ENSGALG00000009700,ENSGALG00000016805,ENSGALG00000013878,ENSGALG00000002479,ENSGALG00000011797		GO:0046631	alpha-beta T cell activation	0.41011	ENSGALG00000010529,ENSGALG00000011254,ENSGALG00000006726,ENSGALG00000028576
GO:0001659	temperature homeostasis	0.20812	ENSGALG00000027737,ENSGALG00000025915,ENSGALG00000003267		GO:0001837	epithelial to mesenchymal transition	0.41011	ENSGALG00000027364,ENSGALG00000010529,ENSGALG00000028069,ENSGALG00000026180
GO:0032846	positive regulation of homeostatic process	0.21282	ENSGALG00000007617,ENSGALG00000004285,ENSGALG00000002159,ENSGALG00000014398,ENSGALG00000008332,ENSGALG00000011104		GO:0008092	cytoskeletal protein binding	0.41011	ENSGALG00000009321,ENSGALG00000014463,ENSGALG00000014201,ENSGALG00000009514,ENSGALG00000012044,ENSGALG00000006025,ENSGALG00000011991,ENSGALG00000006591,ENSGALG00000008351,ENSGALG00000001812,ENSGALG00000011541,ENSGALG00000000628,ENSGALG00000006819
GO:0010628	positive regulation of gene expression	0.21982	ENSGALG00000000608,ENSGALG00000001021,ENSGALG00000011104,ENSGALG00000015670,ENSGALG00000027864,ENSGALG00000028015,ENSGALG00000028046,ENSGALG00000013742,ENSGALG00000029169,ENSGALG00000014834,ENSGALG00000016491,ENSGALG00000006855,ENSGALG00000007082,ENSGALG00000002219,ENSGALG00000009791,ENSGALG00000017394,ENSGALG00000029024,ENSGALG00000014398,ENSGALG00000015828,ENSGALG00000007669,ENSGALG00000026858,…		GO:0031326	regulation of cellular biosynthetic process	0.41011	ENSGALG00000028576,ENSGALG00000028236,ENSGALG00000015834,ENSGALG00000027364,ENSGALG00000013193,ENSGALG00000010114,ENSGALG00000027232,ENSGALG00000026484,ENSGALG00000011254,ENSGALG00000014917,ENSGALG00000003965,ENSGALG00000015015,ENSGALG00000025875,ENSGALG00000012290,ENSGALG00000008898,ENSGALG00000010529,ENSGALG00000028091,ENSGALG00000025740,ENSGALG00000015622,ENSGALG00000001006,ENSGALG00000016439,…
GO:0009166	nucleotide catabolic process	0.21982	ENSGALG00000012554,ENSGALG00000003579,ENSGALG00000012613,ENSGALG00000003267		GO:0061180	mammary gland epithelium development	0.41011	ENSGALG00000006726,ENSGALG00000008351
GO:0019915	lipid storage	0.21982	ENSGALG00000027864,ENSGALG00000016491,ENSGALG00000027737,ENSGALG00000010978		GO:0003231	cardiac ventricle development	0.41011	ENSGALG00000015487,ENSGALG00000027364,ENSGALG00000005180,ENSGALG00000006726
GO:0045861	negative regulation of proteolysis	0.22409	ENSGALG00000009369,ENSGALG00000008469,ENSGALG00000007419,ENSGALG00000017186,ENSGALG00000008332,ENSGALG00000027874,ENSGALG00000026646,ENSGALG00000004591,ENSGALG00000008608		GO:0070366	regulation of hepatocyte differentiation	0.41011	ENSGALG00000002763
GO:0061134	peptidase regulator activity	0.227	ENSGALG00000009369,ENSGALG00000007289,ENSGALG00000004591,ENSGALG00000026646,ENSGALG00000008469,ENSGALG00000017186,ENSGALG00000008608		GO:0070367	negative regulation of hepatocyte differentiation	0.41011	ENSGALG00000002763
GO:0045893	positive regulation of transcription, DNA-templated	0.22815	ENSGALG00000003579,ENSGALG00000014834,ENSGALG00000009390,ENSGALG00000029169,ENSGALG00000007636,ENSGALG00000003267,ENSGALG00000005839,ENSGALG00000014884,ENSGALG00000009791,ENSGALG00000005504,ENSGALG00000007082,ENSGALG00000002219,ENSGALG00000015670,ENSGALG00000011104,ENSGALG00000007669,ENSGALG00000015828,ENSGALG00000001021,ENSGALG00000000608,ENSGALG00000029024,ENSGALG00000017394,ENSGALG00000014398,…		GO:0060669	embryonic placenta morphogenesis	0.41011	ENSGALG00000010529
GO:1903508	positive regulation of nucleic acid-templated transcription	0.22815	ENSGALG00000028046,ENSGALG00000011594,ENSGALG00000002182,ENSGALG00000027864,ENSGALG00000009369,ENSGALG00000028015,ENSGALG00000004285,ENSGALG00000011104,ENSGALG00000007669,ENSGALG00000015670,ENSGALG00000029024,ENSGALG00000017394,ENSGALG00000014398,ENSGALG00000000608,ENSGALG00000015828,ENSGALG00000001021,ENSGALG00000005839,ENSGALG00000014884,ENSGALG00000009791,ENSGALG00000002219,ENSGALG00000007082,…		GO:0060710	chorio-allantoic fusion	0.41011	ENSGALG00000010529
GO:0071495	cellular response to endogenous stimulus	0.22865	ENSGALG00000003267,ENSGALG00000009700,ENSGALG00000003579,ENSGALG00000002219,ENSGALG00000001021,ENSGALG00000000608,ENSGALG00000005554,ENSGALG00000028939,ENSGALG00000007669,ENSGALG00000008072,ENSGALG00000015670,ENSGALG00000010628,ENSGALG00000028015,ENSGALG00000004346,ENSGALG00000006211,ENSGALG00000005708,ENSGALG00000004285,ENSGALG00000011594,ENSGALG00000002182,ENSGALG00000027737		GO:0060711	labyrinthine layer development	0.41011	ENSGALG00000010529
GO:0006164	purine nucleotide biosynthetic process	0.22932	ENSGALG00000014398,ENSGALG00000003689,ENSGALG00000015983,ENSGALG00000011104,ENSGALG00000013728,ENSGALG00000011797,ENSGALG00000013726,ENSGALG00000009286		GO:0060713	labyrinthine layer morphogenesis	0.41011	ENSGALG00000010529
GO:1902680	positive regulation of RNA biosynthetic process	0.22992	ENSGALG00000027864,ENSGALG00000028015,ENSGALG00000009369,ENSGALG00000004285,ENSGALG00000028046,ENSGALG00000011594,ENSGALG00000002182,ENSGALG00000029024,ENSGALG00000017394,ENSGALG00000000608,ENSGALG00000014398,ENSGALG00000015828,ENSGALG00000001021,ENSGALG00000011104,ENSGALG00000007669,ENSGALG00000015670,ENSGALG00000002219,ENSGALG00000007082,ENSGALG00000005504,ENSGALG00000014884,ENSGALG00000009791,…		GO:0071838	cell proliferation in bone marrow	0.41011	ENSGALG00000010529
GO:0044242	cellular lipid catabolic process	0.23199	ENSGALG00000010978,ENSGALG00000005554,ENSGALG00000002159,ENSGALG00000002412,ENSGALG00000015913,ENSGALG00000016491		GO:0071863	regulation of cell proliferation in bone marrow	0.41011	ENSGALG00000010529
GO:0016645	oxidoreductase activity, acting on the CH-NH group of donors	0.23411	ENSGALG00000011797,ENSGALG00000008953,ENSGALG00000003804		GO:0071864	positive regulation of cell proliferation in bone marrow	0.41011	ENSGALG00000010529
GO:0002526	acute inflammatory response	0.23547	ENSGALG00000008332,ENSGALG00000007419,ENSGALG00000010853,ENSGALG00000012126		GO:0071865	regulation of apoptotic process in bone marrow	0.41011	ENSGALG00000010529
GO:0002253	activation of immune response	0.23547	ENSGALG00000027864,ENSGALG00000003016,ENSGALG00000010853,ENSGALG00000017186,ENSGALG00000007419,ENSGALG00000028291,ENSGALG00000012126,ENSGALG00000001915,ENSGALG00000002507		GO:0071866	negative regulation of apoptotic process in bone marrow	0.41011	ENSGALG00000010529
GO:0016051	carbohydrate biosynthetic process	0.23571	ENSGALG00000007606,ENSGALG00000012613,ENSGALG00000003579,ENSGALG00000007636,ENSGALG00000011104,ENSGALG00000015544,ENSGALG00000005554,ENSGALG00000016200		GO:0071898	regulation of estrogen receptor binding	0.41011	ENSGALG00000010529
GO:0014706	striated muscle tissue development	0.24128	ENSGALG00000008544,ENSGALG00000009791,ENSGALG00000003521,ENSGALG00000014884,ENSGALG00000007943,ENSGALG00000016200,ENSGALG00000001021,ENSGALG00000029024,ENSGALG00000009390,ENSGALG00000026858,ENSGALG00000007669		GO:0071899	negative regulation of estrogen receptor binding	0.41011	ENSGALG00000010529
GO:0004866	endopeptidase inhibitor activity	0.24128	ENSGALG00000009369,ENSGALG00000008469,ENSGALG00000026646,ENSGALG00000004591,ENSGALG00000008608,ENSGALG00000017186		GO:2000820	negative regulation of transcription from RNA polymerase II promoter involved in smooth muscle cell differentiation	0.41011	ENSGALG00000027364
GO:0090276	regulation of peptide hormone secretion	0.24128	ENSGALG00000009266,ENSGALG00000011104,ENSGALG00000023576,ENSGALG00000004285,ENSGALG00000007617,ENSGALG00000009268		GO:0003416	endochondral bone growth	0.41011	ENSGALG00000017183,ENSGALG00000026180
GO:0005102	receptor binding	0.24843	ENSGALG00000016491,ENSGALG00000002159,ENSGALG00000009791,ENSGALG00000009474,ENSGALG00000025915,ENSGALG00000007222,ENSGALG00000027874,ENSGALG00000020943,ENSGALG00000001915,ENSGALG00000009266,ENSGALG00000002507,ENSGALG00000014834,ENSGALG00000003579,ENSGALG00000007650,ENSGALG00000009268,ENSGALG00000004285,ENSGALG00000011594,ENSGALG00000006680,ENSGALG00000010978,ENSGALG00000008332,ENSGALG00000029024,…		GO:0003283	atrial septum development	0.41011	ENSGALG00000012044,ENSGALG00000015487
GO:0001725	stress fiber	0.25301	ENSGALG00000009474,ENSGALG00000014995,ENSGALG00000007943,ENSGALG00000003521		GO:0044243	multicellular organismal catabolic process	0.41011	ENSGALG00000015896,ENSGALG00000017183
GO:0002791	regulation of peptide secretion	0.25301	ENSGALG00000009268,ENSGALG00000023576,ENSGALG00000007617,ENSGALG00000004285,ENSGALG00000009266,ENSGALG00000011104		GO:0033018	sarcoplasmic reticulum lumen	0.41011	ENSGALG00000015018
GO:0006807	nitrogen compound metabolic process	0.25362	ENSGALG00000002479,ENSGALG00000011797,ENSGALG00000009286,ENSGALG00000002182,ENSGALG00000009369,ENSGALG00000011414,ENSGALG00000004285,ENSGALG00000008072,ENSGALG00000028928,ENSGALG00000013098,ENSGALG00000015828,ENSGALG00000008701,ENSGALG00000014398,ENSGALG00000009748,ENSGALG00000007936,ENSGALG00000013678,ENSGALG00000006306,ENSGALG00000007606,ENSGALG00000014884,ENSGALG00000012613,ENSGALG00000005504,…		GO:0036143	kringle domain binding	0.41011	ENSGALG00000011883
GO:0009260	ribonucleotide biosynthetic process	0.25656	ENSGALG00000003689,ENSGALG00000014398,ENSGALG00000013728,ENSGALG00000015983,ENSGALG00000011104,ENSGALG00000009286,ENSGALG00000013726,ENSGALG00000012554		GO:0055006	cardiac cell development	0.41011	ENSGALG00000008351,ENSGALG00000012290,ENSGALG00000014463
GO:1900543	negative regulation of purine nucleotide metabolic process	0.25656	ENSGALG00000012613,ENSGALG00000004809,ENSGALG00000003267		GO:1990079	cartilage homeostasis	0.41011	ENSGALG00000015015
GO:1904036	negative regulation of epithelial cell apoptotic process	0.25656	ENSGALG00000009268,ENSGALG00000000619,ENSGALG00000009266		GO:0021537	telencephalon development	0.41011	ENSGALG00000010529,ENSGALG00000008898,ENSGALG00000004526,ENSGALG00000010692,ENSGALG00000007690,ENSGALG00000001006
GO:0044765	single-organism transport	0.25656	ENSGALG00000015944,ENSGALG00000011483,ENSGALG00000000608,ENSGALG00000012117,ENSGALG00000005554,ENSGALG00000006775,ENSGALG00000007617,ENSGALG00000011104,ENSGALG00000004875,ENSGALG00000027963,ENSGALG00000010343,ENSGALG00000028015,ENSGALG00000006211,ENSGALG00000027864,ENSGALG00000008544,ENSGALG00000008332,ENSGALG00000014971,ENSGALG00000027737,ENSGALG00000028259,ENSGALG00000013742,ENSGALG00000029169,…		GO:0048844	artery morphogenesis	0.41011	ENSGALG00000015622,ENSGALG00000015487,ENSGALG00000028236
GO:0001046	core promoter sequence-specific DNA binding	0.25656	ENSGALG00000009791,ENSGALG00000004285,ENSGALG00000007082,ENSGALG00000002219,ENSGALG00000001021		GO:0045682	regulation of epidermis development	0.41011	ENSGALG00000007690,ENSGALG00000010133,ENSGALG00000026180
GO:0055007	cardiac muscle cell differentiation	0.25656	ENSGALG00000008544,ENSGALG00000001021,ENSGALG00000016200,ENSGALG00000009791,ENSGALG00000007943		GO:0048519	negative regulation of biological process	0.41011	ENSGALG00000029175,ENSGALG00000006751,ENSGALG00000012873,ENSGALG00000008896,ENSGALG00000006722,ENSGALG00000011541,ENSGALG00000025740,ENSGALG00000015622,ENSGALG00000004526,ENSGALG00000016702,ENSGALG00000001006,ENSGALG00000010797,ENSGALG00000010936,ENSGALG00000027861,ENSGALG00000007911,ENSGALG00000001812,ENSGALG00000014463,ENSGALG00000006726,ENSGALG00000026180,ENSGALG00000021542,ENSGALG00000007690,…
GO:0030162	regulation of proteolysis	0.25656	ENSGALG00000027874,ENSGALG00000008701,ENSGALG00000012126,ENSGALG00000007289,ENSGALG00000010001,ENSGALG00000026646,ENSGALG00000004591,ENSGALG00000008608,ENSGALG00000006855,ENSGALG00000009369,ENSGALG00000010853,ENSGALG00000008469,ENSGALG00000017186,ENSGALG00000007419,ENSGALG00000008332		GO:0060987	lipid tube	0.41011	ENSGALG00000011541
GO:0045717	negative regulation of fatty acid biosynthetic process	0.25656	ENSGALG00000017394,ENSGALG00000028046		GO:1902167	positive regulation of intrinsic apoptotic signaling pathway in response to DNA damage by p53 class mediator	0.41011	ENSGALG00000001006
GO:0045721	negative regulation of gluconeogenesis	0.25656	ENSGALG00000005554,ENSGALG00000016200		GO:0098633	collagen fibril binding	0.41011	ENSGALG00000011970
GO:0010155	regulation of proton transport	0.25656	ENSGALG00000004809,ENSGALG00000007650		GO:1904026	regulation of collagen fibril organization	0.41011	ENSGALG00000011970
GO:2000188	regulation of cholesterol homeostasis	0.25656	ENSGALG00000004285,ENSGALG00000002159		GO:1904027	negative regulation of collagen fibril organization	0.41011	ENSGALG00000011970
GO:0006103	2-oxoglutarate metabolic process	0.25656	ENSGALG00000004158,ENSGALG00000000893		GO:0086017	Purkinje myocyte action potential	0.41011	ENSGALG00000015487
GO:0042402	cellular biogenic amine catabolic process	0.25656	ENSGALG00000012418,ENSGALG00000009926		GO:0086053	AV node cell to bundle of His cell communication by electrical coupling	0.41011	ENSGALG00000015487
GO:1904251	regulation of bile acid metabolic process	0.25656	ENSGALG00000011594,ENSGALG00000009791		GO:0086054	bundle of His cell to Purkinje myocyte communication by electrical coupling	0.41011	ENSGALG00000015487
GO:0005577	fibrinogen complex	0.25656	ENSGALG00000009268,ENSGALG00000009266		GO:0086075	gap junction channel activity involved in cardiac conduction electrical coupling	0.41011	ENSGALG00000015487
GO:0034116	positive regulation of heterotypic cell-cell adhesion	0.25656	ENSGALG00000009268,ENSGALG00000009266		GO:0086077	gap junction channel activity involved in AV node cell-bundle of His cell electrical coupling	0.41011	ENSGALG00000015487
GO:0003263	cardioblast proliferation	0.25656	ENSGALG00000028015,ENSGALG00000014884		GO:0098905	regulation of bundle of His cell action potential	0.41011	ENSGALG00000015487
GO:0003264	regulation of cardioblast proliferation	0.25656	ENSGALG00000014884,ENSGALG00000028015		GO:0098906	regulation of Purkinje myocyte action potential	0.41011	ENSGALG00000015487
GO:0003266	regulation of secondary heart field cardioblast proliferation	0.25656	ENSGALG00000028015,ENSGALG00000014884		GO:0060047	heart contraction	0.41011	ENSGALG00000008351,ENSGALG00000015487,ENSGALG00000015018,ENSGALG00000012044,ENSGALG00000007623
GO:0034364	high-density lipoprotein particle	0.25656	ENSGALG00000028928,ENSGALG00000003957		GO:0014813	skeletal muscle satellite cell commitment	0.41011	ENSGALG00000003782
GO:0016742	hydroxymethyl-, formyl- and related transferase activity	0.25656	ENSGALG00000005046,ENSGALG00000015983		GO:0048864	stem cell development	0.41011	ENSGALG00000012290,ENSGALG00000027364,ENSGALG00000010529,ENSGALG00000028069,ENSGALG00000026180
GO:0046653	tetrahydrofolate metabolic process	0.25656	ENSGALG00000011797,ENSGALG00000005046		GO:0070032	synaptobrevin 2-SNAP-25-syntaxin-1a-complexin I complex	0.41011	ENSGALG00000009003
GO:0031994	insulin-like growth factor I binding	0.25656	ENSGALG00000012437,ENSGALG00000003579		GO:0090138	regulation of actin cytoskeleton organization by cell-cell adhesion	0.41011	ENSGALG00000001472
GO:0046390	ribose phosphate biosynthetic process	0.25767	ENSGALG00000013726,ENSGALG00000012554,ENSGALG00000009286,ENSGALG00000014398,ENSGALG00000003689,ENSGALG00000015983,ENSGALG00000011104,ENSGALG00000013728		GO:0008355	olfactory learning	0.41011	ENSGALG00000008898
GO:0008593	regulation of Notch signaling pathway	0.26106	ENSGALG00000028015,ENSGALG00000027864,ENSGALG00000027874,ENSGALG00000003267		GO:0018964	propylene metabolic process	0.41011	ENSGALG00000008898
GO:0042060	wound healing	0.26124	ENSGALG00000008332,ENSGALG00000009268,ENSGALG00000004285,ENSGALG00000015207,ENSGALG00000026677,ENSGALG00000004591,ENSGALG00000003957,ENSGALG00000009266,ENSGALG00000000318,ENSGALG00000003689		GO:0043449	cellular alkene metabolic process	0.41011	ENSGALG00000008898
GO:0008285	negative regulation of cell proliferation	0.26498	ENSGALG00000003267,ENSGALG00000005554,ENSGALG00000001021,ENSGALG00000008701,ENSGALG00000026858,ENSGALG00000007220,ENSGALG00000016216,ENSGALG00000010402,ENSGALG00000003957,ENSGALG00000004285,ENSGALG00000007650,ENSGALG00000028015,ENSGALG00000009791,ENSGALG00000028529		GO:0071963	establishment or maintenance of cell polarity regulating cell shape	0.41011	ENSGALG00000014201
GO:0046942	carboxylic acid transport	0.26633	ENSGALG00000021024,ENSGALG00000007650,ENSGALG00000009730,ENSGALG00000007596,ENSGALG00000010628,ENSGALG00000011483,ENSGALG00000020943,ENSGALG00000006471		GO:0032458	slow endocytic recycling	0.41011	ENSGALG00000012265
GO:0015849	organic acid transport	0.27623	ENSGALG00000011483,ENSGALG00000006471,ENSGALG00000020943,ENSGALG00000007596,ENSGALG00000010628,ENSGALG00000007650,ENSGALG00000009730,ENSGALG00000021024		GO:0033477	S-methylmethionine metabolic process	0.41011	ENSGALG00000004518
GO:0061135	endopeptidase regulator activity	0.27666	ENSGALG00000009369,ENSGALG00000026646,ENSGALG00000004591,ENSGALG00000008469,ENSGALG00000008608,ENSGALG00000017186		GO:0033528	S-methylmethionine cycle	0.41011	ENSGALG00000004518
GO:0045980	negative regulation of nucleotide metabolic process	0.28001	ENSGALG00000003267,ENSGALG00000012613,ENSGALG00000004809		GO:0035898	parathyroid hormone secretion	0.41011	ENSGALG00000006726
GO:0010883	regulation of lipid storage	0.28001	ENSGALG00000016491,ENSGALG00000027864,ENSGALG00000027737		GO:0047150	betaine-homocysteine S-methyltransferase activity	0.41011	ENSGALG00000004518
GO:0050839	cell adhesion molecule binding	0.28955	ENSGALG00000013742,ENSGALG00000009268,ENSGALG00000009474,ENSGALG00000016216,ENSGALG00000010978,ENSGALG00000009266		GO:0050928	negative regulation of positive chemotaxis	0.41011	ENSGALG00000016330
GO:0032432	actin filament bundle	0.30246	ENSGALG00000007943,ENSGALG00000003521,ENSGALG00000009474,ENSGALG00000014995		GO:0070080	titin Z domain binding	0.41011	ENSGALG00000014463
GO:0048545	response to steroid hormone	0.30259	ENSGALG00000002182,ENSGALG00000015670,ENSGALG00000011594,ENSGALG00000002219,ENSGALG00000004285,ENSGALG00000003267,ENSGALG00000005708		GO:2000212	negative regulation of glutamate metabolic process	0.41011	ENSGALG00000001812
GO:0004252	serine-type endopeptidase activity	0.30259	ENSGALG00000012126,ENSGALG00000003016,ENSGALG00000028886,ENSGALG00000026677,ENSGALG00000007419,ENSGALG00000008332		GO:2000606	regulation of cell proliferation involved in mesonephros development	0.41011	ENSGALG00000006726
GO:0005829	cytosol	0.30346	ENSGALG00000008332,ENSGALG00000002479,ENSGALG00000027864,ENSGALG00000006211,ENSGALG00000009369,ENSGALG00000012418,ENSGALG00000006775,ENSGALG00000005046,ENSGALG00000013257,ENSGALG00000015828,ENSGALG00000008701,ENSGALG00000012834,ENSGALG00000007606,ENSGALG00000006306,ENSGALG00000028249,ENSGALG00000013726,ENSGALG00000009926,ENSGALG00000012613,ENSGALG00000004869,ENSGALG00000007636,ENSGALG00000015544,…		GO:2000607	negative regulation of cell proliferation involved in mesonephros development	0.41011	ENSGALG00000006726
GO:0033293	monocarboxylic acid binding	0.31007	ENSGALG00000028529,ENSGALG00000011594,ENSGALG00000004285		GO:2000609	regulation of thyroid hormone generation	0.41011	ENSGALG00000006726
GO:0005575	cellular_component	0.31007	ENSGALG00000009266,ENSGALG00000006593,ENSGALG00000010402,ENSGALG00000001915,ENSGALG00000003579,ENSGALG00000004158,ENSGALG00000028291,ENSGALG00000003267,ENSGALG00000020943,ENSGALG00000019845,ENSGALG00000014869,ENSGALG00000007419,ENSGALG00000006306,ENSGALG00000002159,ENSGALG00000013098,ENSGALG00000002891,ENSGALG00000028928,ENSGALG00000014684,ENSGALG00000008701,ENSGALG00000002479,ENSGALG00000009369,…		GO:2000611	positive regulation of thyroid hormone generation	0.41011	ENSGALG00000006726
GO:1901698	response to nitrogen compound	0.31162	ENSGALG00000011594,ENSGALG00000007082,ENSGALG00000006211,ENSGALG00000027864,ENSGALG00000003579,ENSGALG00000012418,ENSGALG00000009700,ENSGALG00000007669,ENSGALG00000007636,ENSGALG00000005554,ENSGALG00000003267,ENSGALG00000028939,ENSGALG00000000608		GO:2000683	regulation of cellular response to X-ray	0.41011	ENSGALG00000006726
GO:0006730	one-carbon metabolic process	0.31162	ENSGALG00000002479,ENSGALG00000011797,ENSGALG00000005046		GO:2000699	fibroblast growth factor receptor signaling pathway involved in ureteric bud formation	0.41011	ENSGALG00000006726
GO:0002176	male germ cell proliferation	0.31273	ENSGALG00000010402,ENSGALG00000028529		GO:2000701	glial cell-derived neurotrophic factor receptor signaling pathway involved in ureteric bud formation	0.41011	ENSGALG00000006726
GO:0036093	germ cell proliferation	0.31273	ENSGALG00000028529,ENSGALG00000010402		GO:2000702	regulation of fibroblast growth factor receptor signaling pathway involved in ureteric bud formation	0.41011	ENSGALG00000006726
GO:0016812	hydrolase activity, acting on carbon-nitrogen (but not peptide) bonds, in cyclic amides	0.31389	ENSGALG00000011414,ENSGALG00000000549		GO:2000703	negative regulation of fibroblast growth factor receptor signaling pathway involved in ureteric bud formation	0.41011	ENSGALG00000006726
GO:0016714	oxidoreductase activity, acting on paired donors, with incorporation or reduction of molecular oxygen, reduced pteridine as one donor, and incorporation of one atom of oxygen	0.31389	ENSGALG00000027835,ENSGALG00000012754		GO:2000733	regulation of glial cell-derived neurotrophic factor receptor signaling pathway involved in ureteric bud formation	0.41011	ENSGALG00000006726
GO:0015721	bile acid and bile salt transport	0.31389	ENSGALG00000021024,ENSGALG00000007650		GO:2000734	negative regulation of glial cell-derived neurotrophic factor receptor signaling pathway involved in ureteric bud formation	0.41011	ENSGALG00000006726
GO:0006991	response to sterol depletion	0.31389	ENSGALG00000017394,ENSGALG00000028046		GO:0048688	negative regulation of sprouting of injured axon	0.41011	ENSGALG00000004526
GO:0032933	SREBP signaling pathway	0.31389	ENSGALG00000028046,ENSGALG00000017394		GO:0048692	negative regulation of axon extension involved in regeneration	0.41011	ENSGALG00000004526
GO:0060363	cranial suture morphogenesis	0.31389	ENSGALG00000017394,ENSGALG00000028046		GO:1990134	epithelial cell apoptotic process involved in palatal shelf morphogenesis	0.41011	ENSGALG00000011696
GO:0071501	cellular response to sterol depletion	0.31389	ENSGALG00000017394,ENSGALG00000028046		GO:0010045	response to nickel cation	0.41011	ENSGALG00000007623
GO:0010642	negative regulation of platelet-derived growth factor receptor signaling pathway	0.31389	ENSGALG00000005554,ENSGALG00000007650		GO:0021934	hindbrain tangential cell migration	0.41011	ENSGALG00000001264
GO:0034383	low-density lipoprotein particle clearance	0.31389	ENSGALG00000005554,ENSGALG00000016491		GO:0021935	cerebellar granule cell precursor tangential migration	0.41011	ENSGALG00000001264
GO:0016705	oxidoreductase activity, acting on paired donors, with incorporation or reduction of molecular oxygen	0.31389	ENSGALG00000002470,ENSGALG00000010001,ENSGALG00000005795,ENSGALG00000027835,ENSGALG00000012754,ENSGALG00000003316,ENSGALG00000011894		GO:0032222	regulation of synaptic transmission, cholinergic	0.41011	ENSGALG00000014014
GO:0009310	amine catabolic process	0.31389	ENSGALG00000012418,ENSGALG00000009926		GO:0032224	positive regulation of synaptic transmission, cholinergic	0.41011	ENSGALG00000014014
GO:0044273	sulfur compound catabolic process	0.31389	ENSGALG00000013878,ENSGALG00000020943		GO:0036309	protein localization to M-band	0.41011	ENSGALG00000012044
GO:0061418	regulation of transcription from RNA polymerase II promoter in response to hypoxia	0.31389	ENSGALG00000015828,ENSGALG00000007669		GO:0036371	protein localization to T-tubule	0.41011	ENSGALG00000012044
GO:1901978	positive regulation of cell cycle checkpoint	0.31389	ENSGALG00000009791,ENSGALG00000016216		GO:0070444	oligodendrocyte progenitor proliferation	0.41011	ENSGALG00000008961
GO:0048012	hepatocyte growth factor receptor signaling pathway	0.31389	ENSGALG00000009390,ENSGALG00000028291		GO:0070445	regulation of oligodendrocyte progenitor proliferation	0.41011	ENSGALG00000008961
GO:1900542	regulation of purine nucleotide metabolic process	0.31861	ENSGALG00000014398,ENSGALG00000012613,ENSGALG00000004809,ENSGALG00000003267,ENSGALG00000011104,ENSGALG00000003579		GO:0043056	forward locomotion	0.41011	ENSGALG00000026366
GO:0071407	cellular response to organic cyclic compound	0.32864	ENSGALG00000005708,ENSGALG00000002219,ENSGALG00000004285,ENSGALG00000011594,ENSGALG00000002182,ENSGALG00000000608,ENSGALG00000028939,ENSGALG00000007669,ENSGALG00000015670		GO:0000980	RNA polymerase II distal enhancer sequence-specific DNA binding	0.43262	ENSGALG00000012290,ENSGALG00000007690,ENSGALG00000010794
GO:0040008	regulation of growth	0.32864	ENSGALG00000012613,ENSGALG00000005504,ENSGALG00000004285,ENSGALG00000012437,ENSGALG00000008332,ENSGALG00000009791,ENSGALG00000015944,ENSGALG00000001021,ENSGALG00000013742,ENSGALG00000003267,ENSGALG00000010811,ENSGALG00000002507,ENSGALG00000003579		GO:0061326	renal tubule development	0.4342	ENSGALG00000015622,ENSGALG00000013193,ENSGALG00000006726,ENSGALG00000010163
GO:0030414	peptidase inhibitor activity	0.33225	ENSGALG00000017186,ENSGALG00000008608,ENSGALG00000026646,ENSGALG00000008469,ENSGALG00000004591,ENSGALG00000009369		GO:0003015	heart process	0.43567	ENSGALG00000007623,ENSGALG00000012044,ENSGALG00000015018,ENSGALG00000015487,ENSGALG00000008351
GO:0046879	hormone secretion	0.33244	ENSGALG00000000780,ENSGALG00000009268,ENSGALG00000005504,ENSGALG00000023576,ENSGALG00000004285,ENSGALG00000009266,ENSGALG00000011104,ENSGALG00000007617		GO:0097458	neuron part	0.44895	ENSGALG00000009514,ENSGALG00000003074,ENSGALG00000012044,ENSGALG00000009003,ENSGALG00000000644,ENSGALG00000007284,ENSGALG00000020199,ENSGALG00000017056,ENSGALG00000006751,ENSGALG00000008898,ENSGALG00000011541,ENSGALG00000001812,ENSGALG00000007911
GO:1901292	nucleoside phosphate catabolic process	0.33244	ENSGALG00000003267,ENSGALG00000012613,ENSGALG00000003579,ENSGALG00000012554		GO:2001259	positive regulation of cation channel activity	0.45378	ENSGALG00000012044,ENSGALG00000014463
GO:0055081	anion homeostasis	0.33244	ENSGALG00000004285,ENSGALG00000007650,ENSGALG00000010978		GO:0021766	hippocampus development	0.45648	ENSGALG00000001006,ENSGALG00000010692,ENSGALG00000010529
GO:0002920	regulation of humoral immune response	0.33244	ENSGALG00000007419,ENSGALG00000012126,ENSGALG00000010853		GO:0009889	regulation of biosynthetic process	0.47442	ENSGALG00000028236,ENSGALG00000015834,ENSGALG00000028576,ENSGALG00000027232,ENSGALG00000010114,ENSGALG00000013193,ENSGALG00000027364,ENSGALG00000012290,ENSGALG00000015015,ENSGALG00000025875,ENSGALG00000003965,ENSGALG00000026484,ENSGALG00000011254,ENSGALG00000014917,ENSGALG00000008898,ENSGALG00000010529,ENSGALG00000016439,ENSGALG00000001006,ENSGALG00000015622,ENSGALG00000028091,ENSGALG00000025740,…
GO:0043388	positive regulation of DNA binding	0.33244	ENSGALG00000014884,ENSGALG00000001021,ENSGALG00000028015		GO:0030029	actin filament-based process	0.48118	ENSGALG00000012044,ENSGALG00000001472,ENSGALG00000014463,ENSGALG00000014201,ENSGALG00000015487,ENSGALG00000009321,ENSGALG00000015018,ENSGALG00000008351,ENSGALG00000006025,ENSGALG00000015403
GO:0001709	cell fate determination	0.33244	ENSGALG00000028015,ENSGALG00000009791,ENSGALG00000014884		GO:0051098	regulation of binding	0.48123	ENSGALG00000010529,ENSGALG00000027364,ENSGALG00000026180,ENSGALG00000006726,ENSGALG00000003782,ENSGALG00000000242
GO:0006633	fatty acid biosynthetic process	0.3347	ENSGALG00000009700,ENSGALG00000028046,ENSGALG00000010402,ENSGALG00000011704,ENSGALG00000017394		GO:0045669	positive regulation of osteoblast differentiation	0.48263	ENSGALG00000026180,ENSGALG00000027364,ENSGALG00000026484
GO:1901135	carbohydrate derivative metabolic process	0.33674	ENSGALG00000007082,ENSGALG00000016285,ENSGALG00000012613,ENSGALG00000004809,ENSGALG00000007606,ENSGALG00000007936,ENSGALG00000012554,ENSGALG00000013726,ENSGALG00000003267,ENSGALG00000006665,ENSGALG00000003689,ENSGALG00000003579,ENSGALG00000013728,ENSGALG00000005924,ENSGALG00000015983,ENSGALG00000015544,ENSGALG00000009286,ENSGALG00000002479,ENSGALG00000011100,ENSGALG00000002412,ENSGALG00000014398,…		GO:1901362	organic cyclic compound biosynthetic process	0.48263	ENSGALG00000026821,ENSGALG00000015497,ENSGALG00000026452,ENSGALG00000014463,ENSGALG00000006726,ENSGALG00000026180,ENSGALG00000003782,ENSGALG00000007690,ENSGALG00000016069,ENSGALG00000010936,ENSGALG00000010794,ENSGALG00000010797,ENSGALG00000027861,ENSGALG00000025740,ENSGALG00000028091,ENSGALG00000015622,ENSGALG00000016439,ENSGALG00000001006,ENSGALG00000006722,ENSGALG00000006591,ENSGALG00000000242,…
GO:0006140	regulation of nucleotide metabolic process	0.34186	ENSGALG00000014398,ENSGALG00000012613,ENSGALG00000004809,ENSGALG00000003267,ENSGALG00000011104,ENSGALG00000003579		GO:0006937	regulation of muscle contraction	0.48263	ENSGALG00000012044,ENSGALG00000015018,ENSGALG00000008351,ENSGALG00000015487
GO:0006475	internal protein amino acid acetylation	0.34186	ENSGALG00000002219,ENSGALG00000001021,ENSGALG00000014884,ENSGALG00000006680,ENSGALG00000007636,ENSGALG00000001949		GO:0007218	neuropeptide signaling pathway	0.48349	ENSGALG00000011319,ENSGALG00000015419,ENSGALG00000013803,ENSGALG00000016160
GO:0010557	positive regulation of macromolecule biosynthetic process	0.34472	ENSGALG00000004285,ENSGALG00000027864,ENSGALG00000009369,ENSGALG00000028015,ENSGALG00000002182,ENSGALG00000008332,ENSGALG00000028046,ENSGALG00000011594,ENSGALG00000029024,ENSGALG00000014398,ENSGALG00000017394,ENSGALG00000000608,ENSGALG00000001021,ENSGALG00000015828,ENSGALG00000015670,ENSGALG00000011104,ENSGALG00000007669,ENSGALG00000002219,ENSGALG00000007082,ENSGALG00000005504,ENSGALG00000009791,…		GO:0048523	negative regulation of cellular process	0.49766	ENSGALG00000004526,ENSGALG00000015622,ENSGALG00000025740,ENSGALG00000001006,ENSGALG00000016702,ENSGALG00000006722,ENSGALG00000012873,ENSGALG00000006751,ENSGALG00000029175,ENSGALG00000011541,ENSGALG00000006726,ENSGALG00000026180,ENSGALG00000014463,ENSGALG00000016069,ENSGALG00000007690,ENSGALG00000021542,ENSGALG00000027861,ENSGALG00000010936,ENSGALG00000010797,ENSGALG00000001812,ENSGALG00000007911,…
GO:0009914	hormone transport	0.35105	ENSGALG00000007617,ENSGALG00000011104,ENSGALG00000009266,ENSGALG00000023576,ENSGALG00000004285,ENSGALG00000009268,ENSGALG00000005504,ENSGALG00000000780		GO:0035051	cardiocyte differentiation	0.49766	ENSGALG00000012290,ENSGALG00000008351,ENSGALG00000014463,ENSGALG00000029175
GO:0072329	monocarboxylic acid catabolic process	0.35227	ENSGALG00000005554,ENSGALG00000020943,ENSGALG00000002159,ENSGALG00000015913		GO:0051147	regulation of muscle cell differentiation	0.49766	ENSGALG00000029175,ENSGALG00000014699,ENSGALG00000008351,ENSGALG00000012712
GO:0071248	cellular response to metal ion	0.35227	ENSGALG00000028939,ENSGALG00000000608,ENSGALG00000004809,ENSGALG00000012613		GO:0060438	trachea development	0.49766	ENSGALG00000026873,ENSGALG00000010529
GO:0071310	cellular response to organic substance	0.35549	ENSGALG00000002182,ENSGALG00000027737,ENSGALG00000011594,ENSGALG00000005708,ENSGALG00000004285,ENSGALG00000023576,ENSGALG00000028015,ENSGALG00000027864,ENSGALG00000006211,ENSGALG00000004346,ENSGALG00000008072,ENSGALG00000010628,ENSGALG00000027217,ENSGALG00000015670,ENSGALG00000011104,ENSGALG00000007669,ENSGALG00000005554,ENSGALG00000007617,ENSGALG00000028939,ENSGALG00000001021,ENSGALG00000008701,…		GO:0070670	response to interleukin-4	0.49766	ENSGALG00000006726,ENSGALG00000010529
GO:0051291	protein heterooligomerization	0.3617	ENSGALG00000005554,ENSGALG00000003579,ENSGALG00000027835		GO:0071353	cellular response to interleukin-4	0.49766	ENSGALG00000006726,ENSGALG00000010529
GO:0006508	proteolysis	0.3617	ENSGALG00000008469,ENSGALG00000009382,ENSGALG00000008332,ENSGALG00000009369,ENSGALG00000010853,ENSGALG00000003016,ENSGALG00000009373,ENSGALG00000009268,ENSGALG00000004591,ENSGALG00000026646,ENSGALG00000010811,ENSGALG00000003957,ENSGALG00000008608,ENSGALG00000026677,ENSGALG00000009693,ENSGALG00000014684,ENSGALG00000008701,ENSGALG00000028886,ENSGALG00000013878,ENSGALG00000017186,ENSGALG00000007419,…		GO:0086005	ventricular cardiac muscle cell action potential	0.49766	ENSGALG00000012044,ENSGALG00000015487
GO:0010470	regulation of gastrulation	0.3617	ENSGALG00000005554,ENSGALG00000005504,ENSGALG00000004285		GO:0016755	transferase activity, transferring amino-acyl groups	0.49766	ENSGALG00000012802,ENSGALG00000013762
GO:0004869	cysteine-type endopeptidase inhibitor activity	0.3617	ENSGALG00000008608,ENSGALG00000017186,ENSGALG00000009369		GO:0043268	positive regulation of potassium ion transport	0.49766	ENSGALG00000012044,ENSGALG00000014463
GO:0033344	cholesterol efflux	0.3617	ENSGALG00000027864,ENSGALG00000016491,ENSGALG00000005554		GO:0051899	membrane depolarization	0.49863	ENSGALG00000008351,ENSGALG00000015487,ENSGALG00000007623
GO:0002673	regulation of acute inflammatory response	0.3617	ENSGALG00000010853,ENSGALG00000012126,ENSGALG00000007419		GO:0043266	regulation of potassium ion transport	0.49952	ENSGALG00000014463,ENSGALG00000012044,ENSGALG00000015018
GO:0006818	hydrogen transport	0.36497	ENSGALG00000007650,ENSGALG00000004809,ENSGALG00000014869,ENSGALG00000009286,ENSGALG00000027963,ENSGALG00000014185		GO:0002039	p53 binding	0.49952	ENSGALG00000006722,ENSGALG00000009012,ENSGALG00000001006
GO:0032844	regulation of homeostatic process	0.36693	ENSGALG00000008332,ENSGALG00000002159,ENSGALG00000023576,ENSGALG00000004285,ENSGALG00000009700,ENSGALG00000011104,ENSGALG00000025915,ENSGALG00000014398,ENSGALG00000007617		GO:0010941	regulation of cell death	0.50145	ENSGALG00000027861,ENSGALG00000008898,ENSGALG00000010529,ENSGALG00000007911,ENSGALG00000006726,ENSGALG00000026180,ENSGALG00000026821,ENSGALG00000012290,ENSGALG00000021542,ENSGALG00000025875,ENSGALG00000028069,ENSGALG00000009572,ENSGALG00000011541,ENSGALG00000002763,ENSGALG00000015622,ENSGALG00000011962,ENSGALG00000001006
GO:0042641	actomyosin	0.37147	ENSGALG00000014995,ENSGALG00000009474,ENSGALG00000003521,ENSGALG00000007943		GO:0070161	anchoring junction	0.50545	ENSGALG00000029175,ENSGALG00000004320,ENSGALG00000006751,ENSGALG00000000299,ENSGALG00000000644,ENSGALG00000015556,ENSGALG00000014463,ENSGALG00000001472,ENSGALG00000014201
GO:0016868	intramolecular transferase activity, phosphotransferases	0.37192	ENSGALG00000014995,ENSGALG00000007606		GO:0014069	postsynaptic density	0.51137	ENSGALG00000017056,ENSGALG00000008898,ENSGALG00000012044,ENSGALG00000003074
GO:0070293	renal absorption	0.37221	ENSGALG00000005554,ENSGALG00000007650		GO:0016525	negative regulation of angiogenesis	0.52663	ENSGALG00000016330,ENSGALG00000016945,ENSGALG00000016160
GO:0010875	positive regulation of cholesterol efflux	0.37221	ENSGALG00000027864,ENSGALG00000005554		GO:0044420	extracellular matrix component	0.53073	ENSGALG00000008961,ENSGALG00000004526,ENSGALG00000014014,ENSGALG00000027471
GO:0055091	phospholipid homeostasis	0.37221	ENSGALG00000004285,ENSGALG00000010978		GO:0021953	central nervous system neuron differentiation	0.53708	ENSGALG00000010529,ENSGALG00000017056,ENSGALG00000003965,ENSGALG00000003782,ENSGALG00000007690
GO:0070498	interleukin-1-mediated signaling pathway	0.37221	ENSGALG00000016783,ENSGALG00000007669		GO:0060343	trabecula formation	0.53979	ENSGALG00000026180,ENSGALG00000008351
GO:0010656	negative regulation of muscle cell apoptotic process	0.37221	ENSGALG00000001021,ENSGALG00000003957		GO:0016070	RNA metabolic process	0.53979	ENSGALG00000015968,ENSGALG00000006591,ENSGALG00000000242,ENSGALG00000006722,ENSGALG00000016439,ENSGALG00000001006,ENSGALG00000015622,ENSGALG00000025740,ENSGALG00000028091,ENSGALG00000006025,ENSGALG00000010797,ENSGALG00000010936,ENSGALG00000010794,ENSGALG00000007690,ENSGALG00000016069,ENSGALG00000003782,ENSGALG00000007366,ENSGALG00000014463,ENSGALG00000006726,ENSGALG00000026180,ENSGALG00000026821,…
GO:0006534	cysteine metabolic process	0.37221	ENSGALG00000011797,ENSGALG00000020943		GO:0003203	endocardial cushion morphogenesis	0.53979	ENSGALG00000026180,ENSGALG00000027364
GO:0009605	response to external stimulus	0.37228	ENSGALG00000016491,ENSGALG00000007419,ENSGALG00000014884,ENSGALG00000010926,ENSGALG00000028291,ENSGALG00000016200,ENSGALG00000012126,ENSGALG00000019845,ENSGALG00000009700,ENSGALG00000001915,ENSGALG00000009266,ENSGALG00000007636,ENSGALG00000002507,ENSGALG00000009390,ENSGALG00000009369,ENSGALG00000027864,ENSGALG00000006211,ENSGALG00000008544,ENSGALG00000009268,ENSGALG00000010853,ENSGALG00000008332,…		GO:0060561	apoptotic process involved in morphogenesis	0.53979	ENSGALG00000011696,ENSGALG00000010529
GO:0048738	cardiac muscle tissue development	0.37228	ENSGALG00000007943,ENSGALG00000003521,ENSGALG00000014884,ENSGALG00000009791,ENSGALG00000008544,ENSGALG00000001021,ENSGALG00000016200		GO:0048665	neuron fate specification	0.53979	ENSGALG00000003965,ENSGALG00000015622
GO:0046872	metal ion binding	0.37498	ENSGALG00000009474,ENSGALG00000003267,ENSGALG00000007090,ENSGALG00000010402,ENSGALG00000015954,ENSGALG00000007636,ENSGALG00000001915,ENSGALG00000013728,ENSGALG00000007220,ENSGALG00000014185,ENSGALG00000004869,ENSGALG00000015409,ENSGALG00000012613,ENSGALG00000013678,ENSGALG00000026661,ENSGALG00000014884,ENSGALG00000017186,ENSGALG00000007419,ENSGALG00000014684,ENSGALG00000008701,ENSGALG00000028939,…		GO:0043267	negative regulation of potassium ion transport	0.53979	ENSGALG00000015018,ENSGALG00000014463
GO:0061041	regulation of wound healing	0.37791	ENSGALG00000009268,ENSGALG00000008332,ENSGALG00000003957,ENSGALG00000004591,ENSGALG00000009266		GO:0031312	extrinsic component of organelle membrane	0.53979	ENSGALG00000019060,ENSGALG00000012290
GO:0033993	response to lipid	0.3861	ENSGALG00000005708,ENSGALG00000004285,ENSGALG00000002219,ENSGALG00000009369,ENSGALG00000004346,ENSGALG00000027864,ENSGALG00000002182,ENSGALG00000010926,ENSGALG00000011594,ENSGALG00000003267,ENSGALG00000015670,ENSGALG00000009700		GO:0086065	cell communication involved in cardiac conduction	0.53979	ENSGALG00000015487,ENSGALG00000012044
GO:0006635	fatty acid beta-oxidation	0.3861	ENSGALG00000002159,ENSGALG00000005554,ENSGALG00000015913		GO:0072079	nephron tubule formation	0.53979	ENSGALG00000006726,ENSGALG00000013193
GO:0016831	carboxy-lyase activity	0.3861	ENSGALG00000013726,ENSGALG00000028195,ENSGALG00000007636		GO:0035640	exploration behavior	0.53979	ENSGALG00000004526,ENSGALG00000007911
GO:0048518	positive regulation of biological process	0.3861	ENSGALG00000003521,ENSGALG00000004809,ENSGALG00000016491,ENSGALG00000007082,ENSGALG00000029169,ENSGALG00000014834,ENSGALG00000012126,ENSGALG00000027737,ENSGALG00000028015,ENSGALG00000027864,ENSGALG00000006211,ENSGALG00000010853,ENSGALG00000003957,ENSGALG00000001021,ENSGALG00000015944,ENSGALG00000006775,ENSGALG00000007419,ENSGALG00000014884,ENSGALG00000005504,ENSGALG00000002159,ENSGALG00000001915,…		GO:1903522	regulation of blood circulation	0.54157	ENSGALG00000007623,ENSGALG00000015018,ENSGALG00000012044,ENSGALG00000015487,ENSGALG00000008351
GO:0034113	heterotypic cell-cell adhesion	0.3861	ENSGALG00000009268,ENSGALG00000005554,ENSGALG00000009266		GO:0061035	regulation of cartilage development	0.54247	ENSGALG00000011970,ENSGALG00000026484,ENSGALG00000002763
GO:0050661	NADP binding	0.3861	ENSGALG00000015913,ENSGALG00000014869,ENSGALG00000003316		GO:0006029	proteoglycan metabolic process	0.54247	ENSGALG00000011962,ENSGALG00000005180,ENSGALG00000015015
GO:0070265	necrotic cell death	0.3861	ENSGALG00000004809,ENSGALG00000017185,ENSGALG00000017186		GO:0071363	cellular response to growth factor stimulus	0.56193	ENSGALG00000006726,ENSGALG00000026180,ENSGALG00000026484,ENSGALG00000011883,ENSGALG00000010797,ENSGALG00000010529,ENSGALG00000008351,ENSGALG00000010114,ENSGALG00000016945
GO:2000351	regulation of endothelial cell apoptotic process	0.3861	ENSGALG00000000619,ENSGALG00000009266,ENSGALG00000009268		GO:2000181	negative regulation of blood vessel morphogenesis	0.57296	ENSGALG00000016160,ENSGALG00000016330,ENSGALG00000016945
GO:0009066	aspartate family amino acid metabolic process	0.3861	ENSGALG00000011797,ENSGALG00000008953,ENSGALG00000009748		GO:0061384	heart trabecula morphogenesis	0.58843	ENSGALG00000027364,ENSGALG00000008351
GO:0052547	regulation of peptidase activity	0.3861	ENSGALG00000009369,ENSGALG00000008469,ENSGALG00000017186,ENSGALG00000008701,ENSGALG00000007289,ENSGALG00000010001,ENSGALG00000026646,ENSGALG00000004591,ENSGALG00000008608		GO:0032633	interleukin-4 production	0.59262	ENSGALG00000006726,ENSGALG00000010529
GO:0003231	cardiac ventricle development	0.39059	ENSGALG00000003521,ENSGALG00000014884,ENSGALG00000009791,ENSGALG00000028015,ENSGALG00000001021		GO:0010604	positive regulation of macromolecule metabolic process	0.59262	ENSGALG00000010114,ENSGALG00000006591,ENSGALG00000000242,ENSGALG00000010692,ENSGALG00000027232,ENSGALG00000028069,ENSGALG00000028576,ENSGALG00000001006,ENSGALG00000016439,ENSGALG00000025740,ENSGALG00000028091,ENSGALG00000015622,ENSGALG00000008898,ENSGALG00000010936,ENSGALG00000010794,ENSGALG00000010529,ENSGALG00000000112,ENSGALG00000027861,ENSGALG00000027887,ENSGALG00000025875,ENSGALG00000003782,…
GO:0071396	cellular response to lipid	0.40865	ENSGALG00000009700,ENSGALG00000015670,ENSGALG00000011594,ENSGALG00000002182,ENSGALG00000004346,ENSGALG00000027864,ENSGALG00000004285,ENSGALG00000002219,ENSGALG00000005708		GO:0045061	thymic T cell selection	0.59262	ENSGALG00000006726,ENSGALG00000011696
GO:0051592	response to calcium ion	0.40968	ENSGALG00000002118,ENSGALG00000009266,ENSGALG00000009268,ENSGALG00000004809		GO:0043010	camera-type eye development	0.59377	ENSGALG00000028069,ENSGALG00000006726,ENSGALG00000010529,ENSGALG00000006751,ENSGALG00000028091,ENSGALG00000020199,ENSGALG00000011270
GO:0046887	positive regulation of hormone secretion	0.40968	ENSGALG00000011104,ENSGALG00000009266,ENSGALG00000009268,ENSGALG00000007617		GO:0032412	regulation of ion transmembrane transporter activity	0.59381	ENSGALG00000008351,ENSGALG00000012044,ENSGALG00000015018,ENSGALG00000014463
GO:0016879	ligase activity, forming carbon-nitrogen bonds	0.40968	ENSGALG00000015983,ENSGALG00000013726,ENSGALG00000011797,ENSGALG00000008518,ENSGALG00000009748		GO:0050920	regulation of chemotaxis	0.59531	ENSGALG00000016330,ENSGALG00000002081,ENSGALG00000001472,ENSGALG00000029175
GO:0051346	negative regulation of hydrolase activity	0.41031	ENSGALG00000009369,ENSGALG00000004809,ENSGALG00000008469,ENSGALG00000010978,ENSGALG00000000619,ENSGALG00000017186,ENSGALG00000004591,ENSGALG00000026646,ENSGALG00000008608		GO:0003208	cardiac ventricle morphogenesis	0.59599	ENSGALG00000005180,ENSGALG00000006726,ENSGALG00000027364
GO:0044723	single-organism carbohydrate metabolic process	0.41031	ENSGALG00000016200,ENSGALG00000006665,ENSGALG00000003267,ENSGALG00000002412,ENSGALG00000005554,ENSGALG00000011104,ENSGALG00000007636,ENSGALG00000005924,ENSGALG00000009700,ENSGALG00000015544,ENSGALG00000003579,ENSGALG00000012613,ENSGALG00000007936,ENSGALG00000010978,ENSGALG00000007606		GO:0003151	outflow tract morphogenesis	0.59599	ENSGALG00000015622,ENSGALG00000026180,ENSGALG00000015487
GO:0007166	cell surface receptor signaling pathway	0.41031	ENSGALG00000008701,ENSGALG00000008072,ENSGALG00000027217,ENSGALG00000010628,ENSGALG00000007669,ENSGALG00000009268,ENSGALG00000004285,ENSGALG00000007650,ENSGALG00000004346,ENSGALG00000011594,ENSGALG00000020943,ENSGALG00000003267,ENSGALG00000028291,ENSGALG00000012106,ENSGALG00000009390,ENSGALG00000003579,ENSGALG00000009700,ENSGALG00000001915,ENSGALG00000009266,ENSGALG00000005504,ENSGALG00000012437,…		GO:0045444	fat cell differentiation	0.59727	ENSGALG00000000242,ENSGALG00000002763,ENSGALG00000003567,ENSGALG00000006726,ENSGALG00000026180
GO:0000096	sulfur amino acid metabolic process	0.41031	ENSGALG00000020943,ENSGALG00000013878,ENSGALG00000011797		GO:0034654	nucleobase-containing compound biosynthetic process	0.60323	ENSGALG00000026821,ENSGALG00000015497,ENSGALG00000026452,ENSGALG00000014463,ENSGALG00000006726,ENSGALG00000026180,ENSGALG00000003782,ENSGALG00000016069,ENSGALG00000007690,ENSGALG00000010794,ENSGALG00000010936,ENSGALG00000010797,ENSGALG00000025740,ENSGALG00000028091,ENSGALG00000015622,ENSGALG00000016439,ENSGALG00000001006,ENSGALG00000006722,ENSGALG00000006591,ENSGALG00000000242,ENSGALG00000014917,…
GO:0071480	cellular response to gamma radiation	0.41031	ENSGALG00000006211,ENSGALG00000007669		GO:0070848	response to growth factor	0.60851	ENSGALG00000026180,ENSGALG00000006726,ENSGALG00000011883,ENSGALG00000026484,ENSGALG00000008351,ENSGALG00000010114,ENSGALG00000016945,ENSGALG00000010529,ENSGALG00000010797
GO:0045922	negative regulation of fatty acid metabolic process	0.41031	ENSGALG00000028046,ENSGALG00000017394		GO:1904062	regulation of cation transmembrane transport	0.60907	ENSGALG00000012044,ENSGALG00000015018,ENSGALG00000014463,ENSGALG00000008351
GO:0045923	positive regulation of fatty acid metabolic process	0.41031	ENSGALG00000014398,ENSGALG00000005554		GO:0050905	neuromuscular process	0.60994	ENSGALG00000007366,ENSGALG00000004526,ENSGALG00000015419,ENSGALG00000008898
GO:0042219	cellular modified amino acid catabolic process	0.41031	ENSGALG00000012418,ENSGALG00000013878		GO:0050678	regulation of epithelial cell proliferation	0.61069	ENSGALG00000016945,ENSGALG00000015834,ENSGALG00000029175,ENSGALG00000015622,ENSGALG00000012873,ENSGALG00000006726
GO:0045907	positive regulation of vasoconstriction	0.41031	ENSGALG00000009268,ENSGALG00000009266		GO:0048709	oligodendrocyte differentiation	0.61497	ENSGALG00000012290,ENSGALG00000000112,ENSGALG00000008961
GO:0009071	serine family amino acid catabolic process	0.41031	ENSGALG00000005046,ENSGALG00000020943		GO:0051153	regulation of striated muscle cell differentiation	0.61497	ENSGALG00000012712,ENSGALG00000008351,ENSGALG00000029175
GO:0045979	positive regulation of nucleoside metabolic process	0.41031	ENSGALG00000003579,ENSGALG00000014398		GO:0042383	sarcolemma	0.61497	ENSGALG00000012044,ENSGALG00000008351,ENSGALG00000014014
GO:1903580	positive regulation of ATP metabolic process	0.41031	ENSGALG00000003579,ENSGALG00000014398		GO:0014013	regulation of gliogenesis	0.61497	ENSGALG00000008961,ENSGALG00000011541,ENSGALG00000012290
GO:0009306	protein secretion	0.41031	ENSGALG00000023576,ENSGALG00000004285,ENSGALG00000005504,ENSGALG00000009268,ENSGALG00000027737,ENSGALG00000007617,ENSGALG00000013742,ENSGALG00000012117,ENSGALG00000011104,ENSGALG00000009266		GO:1901343	negative regulation of vasculature development	0.61497	ENSGALG00000016945,ENSGALG00000016330,ENSGALG00000016160
GO:0045935	positive regulation of nucleobase-containing compound metabolic process	0.41031	ENSGALG00000029024,ENSGALG00000017394,ENSGALG00000000608,ENSGALG00000014398,ENSGALG00000001021,ENSGALG00000015828,ENSGALG00000007669,ENSGALG00000011104,ENSGALG00000026858,ENSGALG00000015670,ENSGALG00000027864,ENSGALG00000028015,ENSGALG00000009369,ENSGALG00000004285,ENSGALG00000028046,ENSGALG00000011594,ENSGALG00000002182,ENSGALG00000003267,ENSGALG00000007636,ENSGALG00000029169,ENSGALG00000003579,…		GO:0030048	actin filament-based movement	0.61497	ENSGALG00000009321,ENSGALG00000015487,ENSGALG00000012044
GO:0008146	sulfotransferase activity	0.41031	ENSGALG00000023609,ENSGALG00000011287,ENSGALG00000023120,ENSGALG00000016805		GO:0001655	urogenital system development	0.61497	ENSGALG00000006726,ENSGALG00000015622,ENSGALG00000012873,ENSGALG00000013193,ENSGALG00000029175,ENSGALG00000015834,ENSGALG00000010163
GO:0042752	regulation of circadian rhythm	0.41031	ENSGALG00000028529,ENSGALG00000009791,ENSGALG00000016200,ENSGALG00000014398		GO:0001964	startle response	0.61497	ENSGALG00000008898,ENSGALG00000015419
GO:0009152	purine ribonucleotide biosynthetic process	0.41031	ENSGALG00000014398,ENSGALG00000003689,ENSGALG00000013726,ENSGALG00000011104,ENSGALG00000015983,ENSGALG00000009286,ENSGALG00000013728		GO:0061037	negative regulation of cartilage development	0.61497	ENSGALG00000011970,ENSGALG00000002763
GO:0004857	enzyme inhibitor activity	0.41031	ENSGALG00000000619,ENSGALG00000017186,ENSGALG00000008469,ENSGALG00000010978,ENSGALG00000009369,ENSGALG00000008608,ENSGALG00000026646,ENSGALG00000004591		GO:0050654	chondroitin sulfate proteoglycan metabolic process	0.61497	ENSGALG00000011962,ENSGALG00000015015
GO:0071417	cellular response to organonitrogen compound	0.41031	ENSGALG00000006211,ENSGALG00000011594,ENSGALG00000005554,ENSGALG00000003267,ENSGALG00000028939,ENSGALG00000000608,ENSGALG00000003579,ENSGALG00000009700,ENSGALG00000007669		GO:0050922	negative regulation of chemotaxis	0.61497	ENSGALG00000002081,ENSGALG00000016330
GO:0045446	endothelial cell differentiation	0.41031	ENSGALG00000013742,ENSGALG00000008701,ENSGALG00000009390,ENSGALG00000009791		GO:0086091	regulation of heart rate by cardiac conduction	0.61497	ENSGALG00000015487,ENSGALG00000012044
GO:0097006	regulation of plasma lipoprotein particle levels	0.41031	ENSGALG00000028928,ENSGALG00000005554,ENSGALG00000016491		GO:0022898	regulation of transmembrane transporter activity	0.61497	ENSGALG00000015018,ENSGALG00000012044,ENSGALG00000014463,ENSGALG00000008351
GO:0061178	regulation of insulin secretion involved in cellular response to glucose stimulus	0.41031	ENSGALG00000011104,ENSGALG00000007617,ENSGALG00000023576		GO:2000648	positive regulation of stem cell proliferation	0.61497	ENSGALG00000028236,ENSGALG00000015834,ENSGALG00000012290
GO:0008028	monocarboxylic acid transmembrane transporter activity	0.41031	ENSGALG00000007596,ENSGALG00000006471,ENSGALG00000011483		GO:0030098	lymphocyte differentiation	0.61497	ENSGALG00000006726,ENSGALG00000011696,ENSGALG00000026484,ENSGALG00000011254,ENSGALG00000010529,ENSGALG00000028576
GO:0072577	endothelial cell apoptotic process	0.41031	ENSGALG00000009268,ENSGALG00000009266,ENSGALG00000000619		GO:0031014	troponin T binding	0.61497	ENSGALG00000006591
GO:0048514	blood vessel morphogenesis	0.41031	ENSGALG00000000619,ENSGALG00000009791,ENSGALG00000014884,ENSGALG00000010978,ENSGALG00000028015,ENSGALG00000016491,ENSGALG00000003957,ENSGALG00000029169,ENSGALG00000001021,ENSGALG00000008701,ENSGALG00000014684,ENSGALG00000029024		GO:0014033	neural crest cell differentiation	0.61497	ENSGALG00000010529,ENSGALG00000012290,ENSGALG00000002763
GO:0004364	glutathione transferase activity	0.41031	ENSGALG00000010402,ENSGALG00000013098		GO:0035995	detection of muscle stretch	0.61497	ENSGALG00000008351
GO:0009163	nucleoside biosynthetic process	0.41031	ENSGALG00000012554,ENSGALG00000002479,ENSGALG00000009286,ENSGALG00000014398,ENSGALG00000003689		GO:0071253	connexin binding	0.61497	ENSGALG00000008351
GO:0042455	ribonucleoside biosynthetic process	0.41031	ENSGALG00000003689,ENSGALG00000014398,ENSGALG00000009286,ENSGALG00000012554,ENSGALG00000002479		GO:1904180	negative regulation of membrane depolarization	0.61497	ENSGALG00000008351
GO:0033971	hydroxyisourate hydrolase activity	0.41031	ENSGALG00000000549		GO:0008306	associative learning	0.61497	ENSGALG00000009003,ENSGALG00000008898,ENSGALG00000004526
GO:0046983	protein dimerization activity	0.41031	ENSGALG00000009474,ENSGALG00000003267,ENSGALG00000020943,ENSGALG00000010402,ENSGALG00000029169,ENSGALG00000005504,ENSGALG00000028249,ENSGALG00000021024,ENSGALG00000007419,ENSGALG00000005046,ENSGALG00000029024,ENSGALG00000006917,ENSGALG00000008701,ENSGALG00000028939,ENSGALG00000007617,ENSGALG00000005554,ENSGALG00000012418,ENSGALG00000006211,ENSGALG00000028015,ENSGALG00000004285,ENSGALG00000027737		GO:0090263	positive regulation of canonical Wnt signaling pathway	0.61497	ENSGALG00000026873,ENSGALG00000028041,ENSGALG00000010163
GO:0042559	pteridine-containing compound biosynthetic process	0.41031	ENSGALG00000027835,ENSGALG00000011797		GO:0050879	multicellular organismal movement	0.61497	ENSGALG00000006591,ENSGALG00000008351
GO:0097094	craniofacial suture morphogenesis	0.41031	ENSGALG00000028046,ENSGALG00000017394		GO:0050881	musculoskeletal movement	0.61497	ENSGALG00000006591,ENSGALG00000008351
GO:0032373	positive regulation of sterol transport	0.41031	ENSGALG00000027864,ENSGALG00000005554		GO:0060348	bone development	0.61497	ENSGALG00000028576,ENSGALG00000017183,ENSGALG00000026484,ENSGALG00000026180,ENSGALG00000015896
GO:0032376	positive regulation of cholesterol transport	0.41031	ENSGALG00000005554,ENSGALG00000027864		GO:0004865	protein serine/threonine phosphatase inhibitor activity	0.61497	ENSGALG00000012390
GO:0072202	cell differentiation involved in metanephros development	0.41031	ENSGALG00000005554,ENSGALG00000029024		GO:0010453	regulation of cell fate commitment	0.61497	ENSGALG00000010797,ENSGALG00000003782
GO:0072224	metanephric glomerulus development	0.41031	ENSGALG00000029024,ENSGALG00000005554		GO:0001502	cartilage condensation	0.61497	ENSGALG00000005180,ENSGALG00000028091
GO:0031690	adrenergic receptor binding	0.41031	ENSGALG00000025915,ENSGALG00000007650		GO:0032456	endocytic recycling	0.61497	ENSGALG00000014463,ENSGALG00000012265
GO:0009435	NAD biosynthetic process	0.41031	ENSGALG00000012418,ENSGALG00000009926		GO:0098743	cell aggregation	0.61497	ENSGALG00000028091,ENSGALG00000005180
GO:0006656	phosphatidylcholine biosynthetic process	0.41031	ENSGALG00000006917,ENSGALG00000028928		GO:0008376	acetylgalactosaminyltransferase activity	0.61497	ENSGALG00000012988,ENSGALG00000012544
GO:0055003	cardiac myofibril assembly	0.41031	ENSGALG00000007943,ENSGALG00000009791		GO:0043066	negative regulation of apoptotic process	0.61497	ENSGALG00000006726,ENSGALG00000026180,ENSGALG00000015622,ENSGALG00000011962,ENSGALG00000001006,ENSGALG00000012290,ENSGALG00000021542,ENSGALG00000008898,ENSGALG00000010529,ENSGALG00000009572,ENSGALG00000007911
GO:2000136	regulation of cell proliferation involved in heart morphogenesis	0.41031	ENSGALG00000014884,ENSGALG00000028015		GO:0021861	forebrain radial glial cell differentiation	0.61497	ENSGALG00000010529
GO:0060379	cardiac muscle cell myoblast differentiation	0.41031	ENSGALG00000014884,ENSGALG00000001021		GO:0032696	negative regulation of interleukin-13 production	0.61497	ENSGALG00000010529
GO:0006760	folic acid-containing compound metabolic process	0.41031	ENSGALG00000005046,ENSGALG00000011797		GO:0032714	negative regulation of interleukin-5 production	0.61497	ENSGALG00000010529
GO:0010884	positive regulation of lipid storage	0.41031	ENSGALG00000016491,ENSGALG00000027737		GO:0071839	apoptotic process in bone marrow	0.61497	ENSGALG00000010529
GO:0043226	organelle	0.41031	ENSGALG00000028939,ENSGALG00000026858,ENSGALG00000011894,ENSGALG00000012418,ENSGALG00000000893,ENSGALG00000007669,ENSGALG00000007650,ENSGALG00000028580,ENSGALG00000011594,ENSGALG00000002960,ENSGALG00000014185,ENSGALG00000012106,ENSGALG00000004869,ENSGALG00000007636,ENSGALG00000005000,ENSGALG00000015180,ENSGALG00000002925,ENSGALG00000028249,ENSGALG00000013878,ENSGALG00000007617,ENSGALG00000005554,…		GO:0003199	endocardial cushion to mesenchymal transition involved in heart valve formation	0.61497	ENSGALG00000027364
GO:0004667	prostaglandin-D synthase activity	0.41031	ENSGALG00000010402		GO:0003696	satellite DNA binding	0.61497	ENSGALG00000027364
GO:0043169	cation binding	0.41031	ENSGALG00000006337,ENSGALG00000007652,ENSGALG00000009926,ENSGALG00000002470,ENSGALG00000006855,ENSGALG00000002507,ENSGALG00000000318,ENSGALG00000015983,ENSGALG00000005795,ENSGALG00000006665,ENSGALG00000010001,ENSGALG00000016200,ENSGALG00000008332,ENSGALG00000009382,ENSGALG00000005708,ENSGALG00000015207,ENSGALG00000012250,ENSGALG00000015670,ENSGALG00000012754,ENSGALG00000009693,ENSGALG00000013708,…		GO:0035939	microsatellite binding	0.61497	ENSGALG00000027364
GO:0071449	cellular response to lipid hydroperoxide	0.41031	ENSGALG00000013098		GO:0071313	cellular response to caffeine	0.61497	ENSGALG00000015018
GO:0004082	bisphosphoglycerate mutase activity	0.41031	ENSGALG00000007606		GO:0071415	cellular response to purine-containing compound	0.61497	ENSGALG00000015018
GO:0004083	bisphosphoglycerate 2-phosphatase activity	0.41031	ENSGALG00000007606		GO:0043209	myelin sheath	0.61497	ENSGALG00000001472,ENSGALG00000000112,ENSGALG00000000644,ENSGALG00000009003,ENSGALG00000006751
GO:1901659	glycosyl compound biosynthetic process	0.41031	ENSGALG00000009286,ENSGALG00000002479,ENSGALG00000012554,ENSGALG00000003689,ENSGALG00000014398		GO:0061138	morphogenesis of a branching epithelium	0.61497	ENSGALG00000010529,ENSGALG00000015622,ENSGALG00000008351,ENSGALG00000012290,ENSGALG00000026873
GO:0046434	organophosphate catabolic process	0.41031	ENSGALG00000003579,ENSGALG00000012554,ENSGALG00000010978,ENSGALG00000003267,ENSGALG00000012613		GO:0060988	lipid tube assembly	0.61497	ENSGALG00000011541
GO:0061010	gall bladder development	0.41031	ENSGALG00000029169		GO:0042406	extrinsic component of endoplasmic reticulum membrane	0.61497	ENSGALG00000019060
GO:0061011	hepatic duct development	0.41031	ENSGALG00000029169		GO:0043271	negative regulation of ion transport	0.61497	ENSGALG00000015018,ENSGALG00000014463,ENSGALG00000008351
GO:0010951	negative regulation of endopeptidase activity	0.41031	ENSGALG00000009369,ENSGALG00000008608,ENSGALG00000017186,ENSGALG00000026646,ENSGALG00000004591,ENSGALG00000008469		GO:0010760	negative regulation of macrophage chemotaxis	0.61497	ENSGALG00000002081
GO:0043000	Golgi to plasma membrane CFTR protein transport	0.41031	ENSGALG00000027217		GO:0032585	multivesicular body membrane	0.61497	ENSGALG00000014634
GO:0001666	response to hypoxia	0.41031	ENSGALG00000010001,ENSGALG00000015828,ENSGALG00000001021,ENSGALG00000016216,ENSGALG00000007669,ENSGALG00000007878		GO:0003193	pulmonary valve formation	0.61497	ENSGALG00000015487
GO:0008235	metalloexopeptidase activity	0.41031	ENSGALG00000007090,ENSGALG00000014684,ENSGALG00000009693		GO:0003294	atrial ventricular junction remodeling	0.61497	ENSGALG00000015487
GO:0030374	ligand-dependent nuclear receptor transcription coactivator activity	0.41031	ENSGALG00000014834,ENSGALG00000009474,ENSGALG00000014398		GO:0035922	foramen ovale closure	0.61497	ENSGALG00000015487
GO:0035065	regulation of histone acetylation	0.41031	ENSGALG00000001021,ENSGALG00000002219,ENSGALG00000014884		GO:0055077	gap junction hemi-channel activity	0.61497	ENSGALG00000015487
GO:0003065	positive regulation of heart rate by epinephrine	0.41031	ENSGALG00000003521		GO:0086029	Purkinje myocyte to ventricular cardiac muscle cell signaling	0.61497	ENSGALG00000015487
GO:0047568	3-oxo-5-beta-steroid 4-dehydrogenase activity	0.41031	ENSGALG00000012834		GO:0086068	Purkinje myocyte to ventricular cardiac muscle cell communication	0.61497	ENSGALG00000015487
GO:0071241	cellular response to inorganic substance	0.41031	ENSGALG00000000608,ENSGALG00000004809,ENSGALG00000012613,ENSGALG00000028939		GO:1903763	gap junction channel activity involved in cell communication by electrical coupling	0.61497	ENSGALG00000015487
GO:0004027	alcohol sulfotransferase activity	0.41031	ENSGALG00000016805		GO:0032102	negative regulation of response to external stimulus	0.61497	ENSGALG00000004526,ENSGALG00000006726,ENSGALG00000008898,ENSGALG00000016330,ENSGALG00000002081
GO:0004062	aryl sulfotransferase activity	0.41031	ENSGALG00000016805		GO:0032792	negative regulation of CREB transcription factor activity	0.61497	ENSGALG00000026180
GO:0008783	agmatinase activity	0.41031	ENSGALG00000013678		GO:0060364	frontal suture morphogenesis	0.61497	ENSGALG00000026180
GO:0033388	putrescine biosynthetic process from arginine	0.41031	ENSGALG00000013678		GO:2001055	positive regulation of mesenchymal cell apoptotic process	0.61497	ENSGALG00000026180
GO:0008442	3-hydroxyisobutyrate dehydrogenase activity	0.41031	ENSGALG00000011100		GO:0042489	negative regulation of odontogenesis of dentin-containing tooth	0.61497	ENSGALG00000026873
GO:0019050	suppression by virus of host apoptotic process	0.41031	ENSGALG00000006211		GO:0060535	trachea cartilage morphogenesis	0.61497	ENSGALG00000026873
GO:0033668	negative regulation by symbiont of host apoptotic process	0.41031	ENSGALG00000006211		GO:0002523	leukocyte migration involved in inflammatory response	0.61497	ENSGALG00000001472
GO:0039526	modulation by virus of host apoptotic process	0.41031	ENSGALG00000006211		GO:0031315	extrinsic component of mitochondrial outer membrane	0.61497	ENSGALG00000012290
GO:0044531	modulation of programmed cell death in other organism	0.41031	ENSGALG00000006211		GO:0060945	cardiac neuron differentiation	0.61497	ENSGALG00000012290
GO:0044532	modulation of apoptotic process in other organism	0.41031	ENSGALG00000006211		GO:0060959	cardiac neuron development	0.61497	ENSGALG00000012290
GO:0046898	response to cycloheximide	0.41031	ENSGALG00000006211		GO:0072272	proximal/distal pattern formation involved in metanephric nephron development	0.61497	ENSGALG00000013193
GO:0052040	modulation by symbiont of host programmed cell death	0.41031	ENSGALG00000006211		GO:0021586	pons maturation	0.61497	ENSGALG00000008898
GO:0052041	negative regulation by symbiont of host programmed cell death	0.41031	ENSGALG00000006211		GO:1900673	olefin metabolic process	0.61497	ENSGALG00000008898
GO:0052150	modulation by symbiont of host apoptotic process	0.41031	ENSGALG00000006211		GO:0016936	galactoside binding	0.61497	ENSGALG00000029043
GO:0052248	modulation of programmed cell death in other organism involved in symbiotic interaction	0.41031	ENSGALG00000006211		GO:0005119	smoothened binding	0.61497	ENSGALG00000010133
GO:0052433	modulation by organism of apoptotic process in other organism involved in symbiotic interaction	0.41031	ENSGALG00000006211		GO:0030229	very-low-density lipoprotein particle receptor activity	0.61497	ENSGALG00000010692
GO:0052490	negative regulation by organism of programmed cell death in other organism involved in symbiotic interaction	0.41031	ENSGALG00000006211		GO:0032051	clathrin light chain binding	0.61497	ENSGALG00000028602
GO:0060154	cellular process regulating host cell cycle in response to virus	0.41031	ENSGALG00000006211		GO:0033278	cell proliferation in midbrain	0.61497	ENSGALG00000016069
GO:0045030	UTP-activated nucleotide receptor activity	0.41031	ENSGALG00000004346		GO:0035609	C-terminal protein deglutamylation	0.61497	ENSGALG00000006819
GO:0015993	molecular hydrogen transport	0.41031	ENSGALG00000014185		GO:0045763	negative regulation of cellular amino acid metabolic process	0.61497	ENSGALG00000001812
GO:0047988	hydroxyacid-oxoacid transhydrogenase activity	0.41031	ENSGALG00000014185		GO:0045915	positive regulation of catecholamine metabolic process	0.61497	ENSGALG00000027861
GO:0033691	sialic acid binding	0.41031	ENSGALG00000005554		GO:0045964	positive regulation of dopamine metabolic process	0.61497	ENSGALG00000027861
GO:0070994	detection of oxidative stress	0.41031	ENSGALG00000005554		GO:0051373	FATZ binding	0.61497	ENSGALG00000014463
GO:0097018	renal albumin absorption	0.41031	ENSGALG00000005554		GO:0051695	actin filament uncapping	0.61497	ENSGALG00000014463
GO:2000477	regulation of metanephric glomerular visceral epithelial cell development	0.41031	ENSGALG00000005554		GO:0060995	cell-cell signaling involved in kidney development	0.61497	ENSGALG00000006726
GO:2000478	positive regulation of metanephric glomerular visceral epithelial cell development	0.41031	ENSGALG00000005554		GO:0061289	Wnt signaling pathway involved in kidney development	0.61497	ENSGALG00000006726
GO:2000532	regulation of renal albumin absorption	0.41031	ENSGALG00000005554		GO:0061290	canonical Wnt signaling pathway involved in metanephric kidney development	0.61497	ENSGALG00000006726
GO:2000534	positive regulation of renal albumin absorption	0.41031	ENSGALG00000005554		GO:0072204	cell-cell signaling involved in metanephros development	0.61497	ENSGALG00000006726
GO:2000590	negative regulation of metanephric mesenchymal cell migration	0.41031	ENSGALG00000005554		GO:0086097	phospholipase C-activating angiotensin-activated signaling pathway	0.61497	ENSGALG00000014463
GO:0004618	phosphoglycerate kinase activity	0.41031	ENSGALG00000007936		GO:2000211	regulation of glutamate metabolic process	0.61497	ENSGALG00000001812
GO:0045098	type III intermediate filament	0.41031	ENSGALG00000012554		GO:2000664	positive regulation of interleukin-5 secretion	0.61497	ENSGALG00000006726
GO:0015403	thiamine uptake transmembrane transporter activity	0.41031	ENSGALG00000010343		GO:2000667	positive regulation of interleukin-13 secretion	0.61497	ENSGALG00000006726
GO:0015563	uptake transmembrane transporter activity	0.41031	ENSGALG00000010343		GO:2001013	epithelial cell proliferation involved in renal tubule morphogenesis	0.61497	ENSGALG00000010163
GO:0071934	thiamine transmembrane transport	0.41031	ENSGALG00000010343		GO:2001137	positive regulation of endocytic recycling	0.61497	ENSGALG00000014463
GO:0036293	response to decreased oxygen levels	0.41031	ENSGALG00000010001,ENSGALG00000015828,ENSGALG00000001021,ENSGALG00000016216,ENSGALG00000007878,ENSGALG00000007669		GO:0008332	low voltage-gated calcium channel activity	0.61497	ENSGALG00000007623
GO:0006473	protein acetylation	0.41031	ENSGALG00000002219,ENSGALG00000001021,ENSGALG00000014884,ENSGALG00000001949,ENSGALG00000007636,ENSGALG00000006680		GO:0008381	mechanically-gated ion channel activity	0.61497	ENSGALG00000013954
GO:0032416	negative regulation of sodium:proton antiporter activity	0.41031	ENSGALG00000007650		GO:0022833	mechanically gated channel activity	0.61497	ENSGALG00000013954
GO:0034635	glutathione transport	0.41031	ENSGALG00000007650		GO:0033292	T-tubule organization	0.61497	ENSGALG00000012044
GO:0042939	tripeptide transport	0.41031	ENSGALG00000007650		GO:0048681	negative regulation of axon regeneration	0.61497	ENSGALG00000004526
GO:0097291	renal phosphate ion absorption	0.41031	ENSGALG00000007650		GO:0048686	regulation of sprouting of injured axon	0.61497	ENSGALG00000004526
GO:0004838	L-tyrosine:2-oxoglutarate aminotransferase activity	0.41031	ENSGALG00000000893		GO:0048690	regulation of axon extension involved in regeneration	0.61497	ENSGALG00000004526
GO:0006572	tyrosine catabolic process	0.41031	ENSGALG00000000893		GO:0070571	negative regulation of neuron projection regeneration	0.61497	ENSGALG00000004526
GO:0070547	L-tyrosine aminotransferase activity	0.41031	ENSGALG00000000893		GO:0086036	regulation of cardiac muscle cell membrane potential	0.61497	ENSGALG00000012044
GO:0000334	3-hydroxyanthranilate 3,4-dioxygenase activity	0.41031	ENSGALG00000009926		GO:0098907	regulation of SA node cell action potential	0.61497	ENSGALG00000012044
GO:0004043	L-aminoadipate-semialdehyde dehydrogenase activity	0.41031	ENSGALG00000008229		GO:0033058	directional locomotion	0.61497	ENSGALG00000026366
GO:0010849	regulation of proton-transporting ATPase activity, rotational mechanism	0.41031	ENSGALG00000004809		GO:0030902	hindbrain development	0.61834	ENSGALG00000025740,ENSGALG00000008898,ENSGALG00000010529,ENSGALG00000001264
GO:1902445	regulation of mitochondrial membrane permeability involved in programmed necrotic cell death	0.41031	ENSGALG00000004809		GO:0043005	neuron projection	0.64524	ENSGALG00000009003,ENSGALG00000000644,ENSGALG00000009514,ENSGALG00000008898,ENSGALG00000020199,ENSGALG00000006751,ENSGALG00000007911,ENSGALG00000011541,ENSGALG00000001812
GO:0019145	aminobutyraldehyde dehydrogenase activity	0.41031	ENSGALG00000003495		GO:0023056	positive regulation of signaling	0.64898	ENSGALG00000028041,ENSGALG00000026873,ENSGALG00000027887,ENSGALG00000026180,ENSGALG00000006726,ENSGALG00000026821,ENSGALG00000027861,ENSGALG00000001006,ENSGALG00000028236,ENSGALG00000010163,ENSGALG00000015622,ENSGALG00000004526,ENSGALG00000009003,ENSGALG00000027232,ENSGALG00000014014,ENSGALG00000009572,ENSGALG00000028069
GO:0047105	4-trimethylammoniobutyraldehyde dehydrogenase activity	0.41031	ENSGALG00000003495		GO:0034765	regulation of ion transmembrane transport	0.64921	ENSGALG00000014463,ENSGALG00000007623,ENSGALG00000015018,ENSGALG00000012044,ENSGALG00000015487,ENSGALG00000008351
GO:0019676	ammonia assimilation cycle	0.41031	ENSGALG00000011594		GO:0070888	E-box binding	0.64921	ENSGALG00000006726,ENSGALG00000010936
GO:0034255	regulation of urea metabolic process	0.41031	ENSGALG00000011594		GO:1902742	apoptotic process involved in development	0.64921	ENSGALG00000011696,ENSGALG00000010529
GO:0038185	intracellular bile acid receptor signaling pathway	0.41031	ENSGALG00000011594		GO:0005911	cell-cell junction	0.64921	ENSGALG00000027198,ENSGALG00000001472,ENSGALG00000004320,ENSGALG00000000644,ENSGALG00000012044,ENSGALG00000015487,ENSGALG00000000299
GO:1902122	chenodeoxycholic acid binding	0.41031	ENSGALG00000011594		GO:0048521	negative regulation of behavior	0.64921	ENSGALG00000016330,ENSGALG00000002081
GO:1903314	regulation of nitrogen cycle metabolic process	0.41031	ENSGALG00000011594		GO:0086002	cardiac muscle cell action potential involved in contraction	0.64921	ENSGALG00000015487,ENSGALG00000012044
GO:1903412	response to bile acid	0.41031	ENSGALG00000011594		GO:0030318	melanocyte differentiation	0.64921	ENSGALG00000012290,ENSGALG00000009572
GO:1903413	cellular response to bile acid	0.41031	ENSGALG00000011594		GO:0001945	lymph vessel development	0.64921	ENSGALG00000029175,ENSGALG00000026854
GO:2000213	positive regulation of glutamate metabolic process	0.41031	ENSGALG00000011594		GO:0007219	Notch signaling pathway	0.65101	ENSGALG00000015622,ENSGALG00000011696,ENSGALG00000001905,ENSGALG00000027364
GO:2001248	regulation of ammonia assimilation cycle	0.41031	ENSGALG00000011594		GO:0005539	glycosaminoglycan binding	0.65101	ENSGALG00000015627,ENSGALG00000011883,ENSGALG00000011962,ENSGALG00000026873
GO:2001250	positive regulation of ammonia assimilation cycle	0.41031	ENSGALG00000011594		GO:0018130	heterocycle biosynthetic process	0.66063	ENSGALG00000008898,ENSGALG00000010529,ENSGALG00000012290,ENSGALG00000015015,ENSGALG00000025875,ENSGALG00000003965,ENSGALG00000026484,ENSGALG00000011254,ENSGALG00000014917,ENSGALG00000010114,ENSGALG00000013193,ENSGALG00000027364,ENSGALG00000028236,ENSGALG00000015834,ENSGALG00000028576,ENSGALG00000010794,ENSGALG00000010797,ENSGALG00000010936,ENSGALG00000007690,ENSGALG00000016069,ENSGALG00000003782,…
GO:0015132	prostaglandin transmembrane transporter activity	0.41031	ENSGALG00000006471		GO:0042733	embryonic digit morphogenesis	0.66279	ENSGALG00000025875,ENSGALG00000016069,ENSGALG00000026180
GO:0071714	icosanoid transmembrane transporter activity	0.41031	ENSGALG00000006471		GO:0051963	regulation of synapse assembly	0.66279	ENSGALG00000011319,ENSGALG00000008898,ENSGALG00000016160
GO:0035874	cellular response to copper ion starvation	0.41031	ENSGALG00000028939		GO:0060255	regulation of macromolecule metabolic process	0.66279	ENSGALG00000015015,ENSGALG00000025875,ENSGALG00000027887,ENSGALG00000012290,ENSGALG00000011254,ENSGALG00000026484,ENSGALG00000012044,ENSGALG00000014917,ENSGALG00000003965,ENSGALG00000008351,ENSGALG00000008898,ENSGALG00000010529,ENSGALG00000028576,ENSGALG00000028236,ENSGALG00000015834,ENSGALG00000010114,ENSGALG00000027232,ENSGALG00000010692,ENSGALG00000027364,ENSGALG00000028069,ENSGALG00000013193,…
GO:0052597	diamine oxidase activity	0.41031	ENSGALG00000028939		GO:0005615	extracellular space	0.66279	ENSGALG00000011883,ENSGALG00000001472,ENSGALG00000027887,ENSGALG00000028041,ENSGALG00000010797,ENSGALG00000012873,ENSGALG00000012802,ENSGALG00000028069,ENSGALG00000002763,ENSGALG00000009572,ENSGALG00000016330,ENSGALG00000026736,ENSGALG00000027232
GO:0097184	response to azide	0.41031	ENSGALG00000028939		GO:0051924	regulation of calcium ion transport	0.66279	ENSGALG00000008351,ENSGALG00000003074,ENSGALG00000012044,ENSGALG00000015018
GO:0097185	cellular response to azide	0.41031	ENSGALG00000028939		GO:0032409	regulation of transporter activity	0.66279	ENSGALG00000008351,ENSGALG00000014463,ENSGALG00000012044,ENSGALG00000015018
GO:0046327	glycerol biosynthetic process from pyruvate	0.41031	ENSGALG00000007636		GO:0050803	regulation of synapse structure or activity	0.66279	ENSGALG00000004526,ENSGALG00000016160,ENSGALG00000008898,ENSGALG00000009003,ENSGALG00000011319
GO:0001855	complement component C4b binding	0.41031	ENSGALG00000003016		GO:0043069	negative regulation of programmed cell death	0.66279	ENSGALG00000007911,ENSGALG00000009572,ENSGALG00000010529,ENSGALG00000008898,ENSGALG00000021542,ENSGALG00000012290,ENSGALG00000001006,ENSGALG00000011962,ENSGALG00000015622,ENSGALG00000006726,ENSGALG00000026180
GO:0061609	fructose-1-phosphate aldolase activity	0.41031	ENSGALG00000015544		GO:0001649	osteoblast differentiation	0.67849	ENSGALG00000026873,ENSGALG00000027364,ENSGALG00000026484,ENSGALG00000010529,ENSGALG00000026180
GO:0031769	glucagon receptor binding	0.41031	ENSGALG00000011104		GO:0010647	positive regulation of cell communication	0.68014	ENSGALG00000015622,ENSGALG00000004526,ENSGALG00000009003,ENSGALG00000028236,ENSGALG00000001006,ENSGALG00000010163,ENSGALG00000028069,ENSGALG00000027232,ENSGALG00000014014,ENSGALG00000009572,ENSGALG00000026180,ENSGALG00000006726,ENSGALG00000026821,ENSGALG00000028041,ENSGALG00000026873,ENSGALG00000027887,ENSGALG00000027861
GO:0070267	oncosis	0.41031	ENSGALG00000017185		GO:2000045	regulation of G1/S transition of mitotic cell cycle	0.68348	ENSGALG00000016702,ENSGALG00000026854,ENSGALG00000008896
GO:0044220	host cell perinuclear region of cytoplasm	0.41031	ENSGALG00000002805		GO:0030901	midbrain development	0.68348	ENSGALG00000016069,ENSGALG00000000112,ENSGALG00000025740
GO:0071691	cardiac muscle thin filament assembly	0.41031	ENSGALG00000007943		GO:0042417	dopamine metabolic process	0.68532	ENSGALG00000027861,ENSGALG00000021542
GO:0072377	blood coagulation, common pathway	0.41031	ENSGALG00000009266		GO:0045684	positive regulation of epidermis development	0.69001	ENSGALG00000010133,ENSGALG00000026180
GO:0000117	regulation of transcription involved in G2/M transition of mitotic cell cycle	0.41031	ENSGALG00000015828		GO:0040036	regulation of fibroblast growth factor receptor signaling pathway	0.69001	ENSGALG00000006726,ENSGALG00000026484
GO:0004103	choline kinase activity	0.41031	ENSGALG00000006917		GO:0032970	regulation of actin filament-based process	0.69854	ENSGALG00000012044,ENSGALG00000001472,ENSGALG00000014463,ENSGALG00000008351,ENSGALG00000015403,ENSGALG00000015487
GO:0048880	sensory system development	0.41031	ENSGALG00000014884		GO:0034329	cell junction assembly	0.70159	ENSGALG00000015487,ENSGALG00000015403,ENSGALG00000000644,ENSGALG00000014463
GO:0060913	cardiac cell fate determination	0.41031	ENSGALG00000014884		GO:0021761	limbic system development	0.71124	ENSGALG00000001006,ENSGALG00000010692,ENSGALG00000010529
GO:0004587	ornithine-oxo-acid transaminase activity	0.41031	ENSGALG00000000054		GO:0050806	positive regulation of synaptic transmission	0.71124	ENSGALG00000009003,ENSGALG00000004526,ENSGALG00000014014
GO:0004607	phosphatidylcholine-sterol O-acyltransferase activity	0.41031	ENSGALG00000028928		GO:0031589	cell-substrate adhesion	0.71124	ENSGALG00000016330,ENSGALG00000015403,ENSGALG00000001472,ENSGALG00000014463,ENSGALG00000028091,ENSGALG00000011962
GO:0090107	regulation of high-density lipoprotein particle assembly	0.41031	ENSGALG00000028928		GO:0030509	BMP signaling pathway	0.72015	ENSGALG00000010797,ENSGALG00000010529,ENSGALG00000026484,ENSGALG00000026180
GO:2000266	regulation of blood coagulation, intrinsic pathway	0.41031	ENSGALG00000004591		GO:0030900	forebrain development	0.72839	ENSGALG00000007690,ENSGALG00000001006,ENSGALG00000010692,ENSGALG00000017056,ENSGALG00000010529,ENSGALG00000008898,ENSGALG00000004526
GO:0070981	L-asparagine biosynthetic process	0.41031	ENSGALG00000009748		GO:0060325	face morphogenesis	0.73594	ENSGALG00000010114,ENSGALG00000010529
GO:0070982	L-asparagine metabolic process	0.41031	ENSGALG00000009748		GO:0002294	CD4-positive, alpha-beta T cell differentiation involved in immune response	0.73594	ENSGALG00000006726,ENSGALG00000010529
GO:0035565	regulation of pronephros size	0.41031	ENSGALG00000005504		GO:0042093	T-helper cell differentiation	0.73594	ENSGALG00000010529,ENSGALG00000006726
GO:0039019	pronephric nephron development	0.41031	ENSGALG00000005504		GO:0003705	transcription factor activity, RNA polymerase II distal enhancer sequence-specific binding	0.73594	ENSGALG00000010794,ENSGALG00000010529,ENSGALG00000012290
GO:0039020	pronephric nephron tubule development	0.41031	ENSGALG00000005504		GO:0001708	cell fate specification	0.73594	ENSGALG00000015622,ENSGALG00000003965,ENSGALG00000010133
GO:0061206	mesonephros morphogenesis	0.41031	ENSGALG00000005504		GO:0044325	ion channel binding	0.76322	ENSGALG00000014463,ENSGALG00000012044,ENSGALG00000008351
GO:0061215	mesonephric nephron development	0.41031	ENSGALG00000005504		GO:0050890	cognition	0.76322	ENSGALG00000007911,ENSGALG00000008961,ENSGALG00000008898,ENSGALG00000009003,ENSGALG00000004526
GO:0061228	mesonephric nephron morphogenesis	0.41031	ENSGALG00000005504		GO:0009605	response to external stimulus	0.76322	ENSGALG00000015627,ENSGALG00000010529,ENSGALG00000008898,ENSGALG00000015419,ENSGALG00000008351,ENSGALG00000007911,ENSGALG00000002081,ENSGALG00000001472,ENSGALG00000009514,ENSGALG00000006726,ENSGALG00000026821,ENSGALG00000011254,ENSGALG00000005180,ENSGALG00000029175,ENSGALG00000017056,ENSGALG00000016330,ENSGALG00000014014,ENSGALG00000004526,ENSGALG00000000644,ENSGALG00000009321
GO:0061235	mesenchymal stem cell maintenance involved in mesonephric nephron morphogenesis	0.41031	ENSGALG00000005504		GO:0048858	cell projection morphogenesis	0.76322	ENSGALG00000009514,ENSGALG00000004526,ENSGALG00000006726,ENSGALG00000008961,ENSGALG00000000644,ENSGALG00000026821,ENSGALG00000014014,ENSGALG00000007911,ENSGALG00000020199,ENSGALG00000017056,ENSGALG00000008898
GO:0061295	regulation of mesenchymal cell apoptotic process involved in mesonephric nephron morphogenesis	0.41031	ENSGALG00000005504		GO:0034762	regulation of transmembrane transport	0.76322	ENSGALG00000008351,ENSGALG00000015487,ENSGALG00000012044,ENSGALG00000015018,ENSGALG00000014463,ENSGALG00000007623
GO:0061296	negative regulation of mesenchymal cell apoptotic process involved in mesonephric nephron morphogenesis	0.41031	ENSGALG00000005504		GO:0061351	neural precursor cell proliferation	0.76322	ENSGALG00000012290,ENSGALG00000016069,ENSGALG00000010529,ENSGALG00000008961
GO:0072114	pronephros morphogenesis	0.41031	ENSGALG00000005504		GO:0007163	establishment or maintenance of cell polarity	0.76322	ENSGALG00000001472,ENSGALG00000015622,ENSGALG00000006726,ENSGALG00000014201
GO:1901146	mesenchymal cell apoptotic process involved in mesonephric nephron morphogenesis	0.41031	ENSGALG00000005504		GO:0001763	morphogenesis of a branching structure	0.76322	ENSGALG00000015622,ENSGALG00000010529,ENSGALG00000012290,ENSGALG00000026873,ENSGALG00000008351
GO:0004372	glycine hydroxymethyltransferase activity	0.41031	ENSGALG00000005046		GO:0008150	biological_process	0.76322	ENSGALG00000014014,ENSGALG00000001264,ENSGALG00000005180,ENSGALG00000028069,ENSGALG00000028576,ENSGALG00000007284,ENSGALG00000026854,ENSGALG00000028236,ENSGALG00000028047,ENSGALG00000027026,ENSGALG00000008898,ENSGALG00000010529,ENSGALG00000012783,ENSGALG00000015419,ENSGALG00000012802,ENSGALG00000004518,ENSGALG00000027887,ENSGALG00000012044,ENSGALG00000003965,ENSGALG00000011541,ENSGALG00000012988,…
GO:0006565	L-serine catabolic process	0.41031	ENSGALG00000005046		GO:0003197	endocardial cushion development	0.76322	ENSGALG00000026180,ENSGALG00000027364
GO:0046655	folic acid metabolic process	0.41031	ENSGALG00000005046		GO:0014015	positive regulation of gliogenesis	0.76322	ENSGALG00000011541,ENSGALG00000012290
GO:0008422	beta-glucosidase activity	0.41031	ENSGALG00000002412		GO:0072078	nephron tubule morphogenesis	0.76322	ENSGALG00000013193,ENSGALG00000015622,ENSGALG00000006726
GO:0009368	endopeptidase Clp complex	0.41031	ENSGALG00000007289		GO:0051270	regulation of cellular component movement	0.76322	ENSGALG00000001472,ENSGALG00000006726,ENSGALG00000012044,ENSGALG00000015487,ENSGALG00000026854,ENSGALG00000010529,ENSGALG00000001264,ENSGALG00000016330,ENSGALG00000014014,ENSGALG00000002081
GO:0009841	mitochondrial endopeptidase Clp complex	0.41031	ENSGALG00000007289		GO:0042981	regulation of apoptotic process	0.76322	ENSGALG00000012290,ENSGALG00000021542,ENSGALG00000001006,ENSGALG00000025875,ENSGALG00000015622,ENSGALG00000006726,ENSGALG00000026180,ENSGALG00000026821,ENSGALG00000011962,ENSGALG00000002763,ENSGALG00000007911,ENSGALG00000011541,ENSGALG00000009572,ENSGALG00000008898,ENSGALG00000010529
GO:0035905	ascending aorta development	0.41031	ENSGALG00000028015		GO:0006816	calcium ion transport	0.76322	ENSGALG00000007623,ENSGALG00000003074,ENSGALG00000015018,ENSGALG00000008898,ENSGALG00000012044,ENSGALG00000008351
GO:0035910	ascending aorta morphogenesis	0.41031	ENSGALG00000028015		GO:0072001	renal system development	0.76322	ENSGALG00000029175,ENSGALG00000006726,ENSGALG00000015622,ENSGALG00000013193,ENSGALG00000010163,ENSGALG00000015834
GO:0045977	positive regulation of mitotic cell cycle, embryonic	0.41031	ENSGALG00000028015		GO:0044854	plasma membrane raft assembly	0.76322	ENSGALG00000008351
GO:0046331	lateral inhibition	0.41031	ENSGALG00000028015		GO:0044857	plasma membrane raft organization	0.76322	ENSGALG00000008351
GO:0061102	stomach neuroendocrine cell differentiation	0.41031	ENSGALG00000028015		GO:0045759	negative regulation of action potential	0.76322	ENSGALG00000008351
GO:0061105	regulation of stomach neuroendocrine cell differentiation	0.41031	ENSGALG00000028015		GO:0070836	caveola assembly	0.76322	ENSGALG00000008351
GO:0061106	negative regulation of stomach neuroendocrine cell differentiation	0.41031	ENSGALG00000028015		GO:1902806	regulation of cell cycle G1/S phase transition	0.76322	ENSGALG00000016702,ENSGALG00000026854,ENSGALG00000008896
GO:0061626	pharyngeal arch artery morphogenesis	0.41031	ENSGALG00000028015		GO:0006915	apoptotic process	0.76322	ENSGALG00000012290,ENSGALG00000021542,ENSGALG00000025875,ENSGALG00000026180,ENSGALG00000006726,ENSGALG00000026821,ENSGALG00000007911,ENSGALG00000008898,ENSGALG00000010529,ENSGALG00000001006,ENSGALG00000009012,ENSGALG00000015622,ENSGALG00000011696,ENSGALG00000011962,ENSGALG00000009572,ENSGALG00000011541,ENSGALG00000002763
GO:0071820	N-box binding	0.41031	ENSGALG00000028015		GO:0045778	positive regulation of ossification	0.76322	ENSGALG00000026180,ENSGALG00000026484,ENSGALG00000027364
GO:2000226	regulation of pancreatic A cell differentiation	0.41031	ENSGALG00000028015		GO:0030216	keratinocyte differentiation	0.76322	ENSGALG00000026180,ENSGALG00000028069,ENSGALG00000007690
GO:2000227	negative regulation of pancreatic A cell differentiation	0.41031	ENSGALG00000028015		GO:0072088	nephron epithelium morphogenesis	0.76322	ENSGALG00000013193,ENSGALG00000015622,ENSGALG00000006726
GO:0004044	amidophosphoribosyltransferase activity	0.41031	ENSGALG00000013728		GO:0031433	telethonin binding	0.76322	ENSGALG00000011991
GO:0010756	positive regulation of plasminogen activation	0.41031	ENSGALG00000006855		GO:0001890	placenta development	0.76322	ENSGALG00000010529
GO:0003842	1-pyrroline-5-carboxylate dehydrogenase activity	0.41031	ENSGALG00000003804		GO:0001892	embryonic placenta development	0.76322	ENSGALG00000010529
GO:0003826	alpha-ketoacid dehydrogenase activity	0.41031	ENSGALG00000015866		GO:0021943	formation of radial glial scaffolds	0.76322	ENSGALG00000010529
GO:0005947	mitochondrial alpha-ketoglutarate dehydrogenase complex	0.41031	ENSGALG00000015866		GO:0032713	negative regulation of interleukin-4 production	0.76322	ENSGALG00000010529
GO:0030062	mitochondrial tricarboxylic acid cycle enzyme complex	0.41031	ENSGALG00000015866		GO:0061152	trachea submucosa development	0.76322	ENSGALG00000010529
GO:0009092	homoserine metabolic process	0.41031	ENSGALG00000011797		GO:0061153	trachea gland development	0.76322	ENSGALG00000010529
GO:0009257	10-formyltetrahydrofolate biosynthetic process	0.41031	ENSGALG00000011797		GO:0070742	C2H2 zinc finger domain binding	0.76322	ENSGALG00000010529
GO:0019346	transsulfuration	0.41031	ENSGALG00000011797		GO:0071895	odontoblast differentiation	0.76322	ENSGALG00000010529
GO:0005914	spot adherens junction	0.41031	ENSGALG00000014995		GO:0090500	endocardial cushion to mesenchymal transition	0.76322	ENSGALG00000027364
GO:0004760	serine-pyruvate transaminase activity	0.41031	ENSGALG00000020943		GO:0010649	regulation of cell communication by electrical coupling	0.76322	ENSGALG00000015018
GO:0009093	cysteine catabolic process	0.41031	ENSGALG00000020943		GO:0001652	granular component	0.76322	ENSGALG00000011883
GO:0019448	L-cysteine catabolic process	0.41031	ENSGALG00000020943		GO:0045843	negative regulation of striated muscle tissue development	0.76322	ENSGALG00000001006,ENSGALG00000010529
GO:0046724	oxalic acid secretion	0.41031	ENSGALG00000020943		GO:0090257	regulation of muscle system process	0.76322	ENSGALG00000012044,ENSGALG00000015018,ENSGALG00000008351,ENSGALG00000015487
GO:0002194	hepatocyte cell migration	0.41031	ENSGALG00000009791		GO:0017147	Wnt-protein binding	0.76322	ENSGALG00000002763,ENSGALG00000016069
GO:0004021	L-alanine:2-oxoglutarate aminotransferase activity	0.41031	ENSGALG00000004158		GO:0002287	alpha-beta T cell activation involved in immune response	0.76322	ENSGALG00000010529,ENSGALG00000006726
GO:0004638	phosphoribosylaminoimidazole carboxylase activity	0.41031	ENSGALG00000013726		GO:0002292	T cell differentiation involved in immune response	0.76322	ENSGALG00000006726,ENSGALG00000010529
GO:0004639	phosphoribosylaminoimidazolesuccinocarboxamide synthase activity	0.41031	ENSGALG00000013726		GO:0002293	alpha-beta T cell differentiation involved in immune response	0.76322	ENSGALG00000010529,ENSGALG00000006726
GO:0004648	O-phospho-L-serine:2-oxoglutarate aminotransferase activity	0.41031	ENSGALG00000015180		GO:0032413	negative regulation of ion transmembrane transporter activity	0.76322	ENSGALG00000015018,ENSGALG00000014463
GO:0004753	saccharopine dehydrogenase activity	0.41031	ENSGALG00000008953		GO:0003230	cardiac atrium development	0.76322	ENSGALG00000012044,ENSGALG00000015487
GO:0004854	xanthine dehydrogenase activity	0.41031	ENSGALG00000008701		GO:0086003	cardiac muscle cell contraction	0.76322	ENSGALG00000012044,ENSGALG00000015487
GO:0004855	xanthine oxidase activity	0.41031	ENSGALG00000008701		GO:0086004	regulation of cardiac muscle cell contraction	0.76322	ENSGALG00000012044,ENSGALG00000015487
GO:0005008	hepatocyte growth factor-activated receptor activity	0.41031	ENSGALG00000009390		GO:0048156	tau protein binding	0.76322	ENSGALG00000011541
GO:0005009	insulin-activated receptor activity	0.41031	ENSGALG00000003579		GO:0035563	positive regulation of chromatin binding	0.76322	ENSGALG00000000242
GO:0005899	insulin receptor complex	0.41031	ENSGALG00000003579		GO:1902255	positive regulation of intrinsic apoptotic signaling pathway by p53 class mediator	0.76322	ENSGALG00000001006
GO:0008746	NAD(P)+ transhydrogenase activity	0.41031	ENSGALG00000014869		GO:0086028	bundle of His cell to Purkinje myocyte signaling	0.76322	ENSGALG00000015487
GO:0008750	NAD(P)+ transhydrogenase (AB-specific) activity	0.41031	ENSGALG00000014869		GO:0086043	bundle of His cell action potential	0.76322	ENSGALG00000015487
GO:0009115	xanthine catabolic process	0.41031	ENSGALG00000008701		GO:0086064	cell communication by electrical coupling involved in cardiac conduction	0.76322	ENSGALG00000015487
GO:0010609	mRNA localization resulting in posttranscriptional regulation of gene expression	0.41031	ENSGALG00000003765		GO:1900133	regulation of renin secretion into blood stream	0.76322	ENSGALG00000015487
GO:0010868	negative regulation of triglyceride biosynthetic process	0.41031	ENSGALG00000016200		GO:0005593	FACIT collagen trimer	0.76322	ENSGALG00000005628
GO:0015111	iodide transmembrane transporter activity	0.41031	ENSGALG00000007617		GO:0005594	collagen type IX trimer	0.76322	ENSGALG00000005628
GO:0016153	urocanate hydratase activity	0.41031	ENSGALG00000006306		GO:0048818	positive regulation of hair follicle maturation	0.76322	ENSGALG00000026180
GO:0016652	oxidoreductase activity, acting on NAD(P)H, NAD(P) as acceptor	0.41031	ENSGALG00000014869		GO:0051795	positive regulation of catagen	0.76322	ENSGALG00000026180
GO:0016726	oxidoreductase activity, acting on CH or CH2 groups, NAD or NADP as acceptor	0.41031	ENSGALG00000008701		GO:0090427	activation of meiosis	0.76322	ENSGALG00000026180
GO:0016727	oxidoreductase activity, acting on CH or CH2 groups, oxygen as acceptor	0.41031	ENSGALG00000008701		GO:0072086	specification of loop of Henle identity	0.76322	ENSGALG00000013193
GO:0030429	kynureninase activity	0.41031	ENSGALG00000012418		GO:0072268	pattern specification involved in metanephros development	0.76322	ENSGALG00000013193
GO:0031651	negative regulation of heat generation	0.41031	ENSGALG00000025915		GO:0042048	olfactory behavior	0.76322	ENSGALG00000008898
GO:0034359	mature chylomicron	0.41031	ENSGALG00000016491		GO:0060179	male mating behavior	0.76322	ENSGALG00000008898
GO:0034363	intermediate-density lipoprotein particle	0.41031	ENSGALG00000016491		GO:0035256	G-protein coupled glutamate receptor binding	0.76322	ENSGALG00000003074
GO:0034516	response to vitamin B6	0.41031	ENSGALG00000012418		GO:0090403	oxidative stress-induced premature senescence	0.76322	ENSGALG00000028069
GO:0043546	molybdopterin cofactor binding	0.41031	ENSGALG00000008701		GO:0002051	osteoblast fate commitment	0.76322	ENSGALG00000026484
GO:0047130	saccharopine dehydrogenase (NADP+, L-lysine-forming) activity	0.41031	ENSGALG00000008953		GO:0002175	protein localization to paranode region of axon	0.76322	ENSGALG00000000644
GO:0047131	saccharopine dehydrogenase (NAD+, L-glutamate-forming) activity	0.41031	ENSGALG00000008953		GO:0002572	pro-T cell differentiation	0.76322	ENSGALG00000006726
GO:0047390	glycerophosphocholine cholinephosphodiesterase activity	0.41031	ENSGALG00000010645		GO:0008898	S-adenosylmethionine-homocysteine S-methyltransferase activity	0.76322	ENSGALG00000004518
GO:0047635	alanine-oxo-acid transaminase activity	0.41031	ENSGALG00000004158		GO:0009957	epidermal cell fate specification	0.76322	ENSGALG00000010133
GO:0048749	compound eye development	0.41031	ENSGALG00000008072		GO:0016576	histone dephosphorylation	0.76322	ENSGALG00000015622
GO:0050692	DBD domain binding	0.41031	ENSGALG00000009791		GO:0030035	microspike assembly	0.76322	ENSGALG00000014463
GO:0060397	JAK-STAT cascade involved in growth hormone signaling pathway	0.41031	ENSGALG00000003267		GO:0033239	negative regulation of cellular amine metabolic process	0.76322	ENSGALG00000001812
GO:0061114	branching involved in pancreas morphogenesis	0.41031	ENSGALG00000009791		GO:0035457	cellular response to interferon-alpha	0.76322	ENSGALG00000006726
GO:0090209	negative regulation of triglyceride metabolic process	0.41031	ENSGALG00000016200		GO:0035799	ureter maturation	0.76322	ENSGALG00000006726
GO:0090325	regulation of locomotion involved in locomotory behavior	0.41031	ENSGALG00000025915		GO:0035860	glial cell-derived neurotrophic factor receptor signaling pathway	0.76322	ENSGALG00000006726
GO:0090327	negative regulation of locomotion involved in locomotory behavior	0.41031	ENSGALG00000025915		GO:0042421	norepinephrine biosynthetic process	0.76322	ENSGALG00000006726
GO:0090425	acinar cell differentiation	0.41031	ENSGALG00000009791		GO:0043206	extracellular fibril organization	0.76322	ENSGALG00000027471
GO:0097052	L-kynurenine metabolic process	0.41031	ENSGALG00000012418		GO:0045764	positive regulation of cellular amino acid metabolic process	0.76322	ENSGALG00000006726
GO:0097053	L-kynurenine catabolic process	0.41031	ENSGALG00000012418		GO:0048014	Tie signaling pathway	0.76322	ENSGALG00000016330
GO:1903118	urate homeostasis	0.41031	ENSGALG00000004345		GO:0048677	axon extension involved in regeneration	0.76322	ENSGALG00000004526
GO:2000979	positive regulation of forebrain neuron differentiation	0.41031	ENSGALG00000009791		GO:0048682	sprouting of injured axon	0.76322	ENSGALG00000004526
GO:2001213	negative regulation of vasculogenesis	0.41031	ENSGALG00000008701		GO:0051971	positive regulation of transmission of nerve impulse	0.76322	ENSGALG00000004526
GO:0000981	RNA polymerase II transcription factor activity, sequence-specific DNA binding	0.41218	ENSGALG00000005504,ENSGALG00000004285,ENSGALG00000028015,ENSGALG00000002182,ENSGALG00000009791,ENSGALG00000011594,ENSGALG00000003267,ENSGALG00000015828,ENSGALG00000001021,ENSGALG00000029024,ENSGALG00000015670,ENSGALG00000029169,ENSGALG00000007669		GO:0071205	protein localization to juxtaparanode region of axon	0.76322	ENSGALG00000000644
GO:0044212	transcription regulatory region DNA binding	0.42125	ENSGALG00000007669,ENSGALG00000029169,ENSGALG00000029024,ENSGALG00000015828,ENSGALG00000001021,ENSGALG00000003267,ENSGALG00000011594,ENSGALG00000002182,ENSGALG00000014884,ENSGALG00000009791,ENSGALG00000028015,ENSGALG00000002219,ENSGALG00000004285,ENSGALG00000007082,ENSGALG00000005504		GO:0071481	cellular response to X-ray	0.76322	ENSGALG00000006726
GO:0071456	cellular response to hypoxia	0.42256	ENSGALG00000007669,ENSGALG00000007878,ENSGALG00000016216,ENSGALG00000015828		GO:0072513	positive regulation of secondary heart field cardioblast proliferation	0.76322	ENSGALG00000015622
GO:0050708	regulation of protein secretion	0.42343	ENSGALG00000027737,ENSGALG00000004285,ENSGALG00000023576,ENSGALG00000009268,ENSGALG00000011104,ENSGALG00000009266,ENSGALG00000007617,ENSGALG00000013742		GO:0072603	interleukin-5 secretion	0.76322	ENSGALG00000006726
GO:0035270	endocrine system development	0.42596	ENSGALG00000005504,ENSGALG00000028015,ENSGALG00000014884,ENSGALG00000003579,ENSGALG00000029169		GO:0072611	interleukin-13 secretion	0.76322	ENSGALG00000006726
GO:0051896	regulation of protein kinase B signaling	0.42596	ENSGALG00000007650,ENSGALG00000008701,ENSGALG00000015286,ENSGALG00000003579,ENSGALG00000026677		GO:2000662	regulation of interleukin-5 secretion	0.76322	ENSGALG00000006726
GO:0050714	positive regulation of protein secretion	0.42596	ENSGALG00000009268,ENSGALG00000013742,ENSGALG00000007617,ENSGALG00000011104,ENSGALG00000009266		GO:2000665	regulation of interleukin-13 secretion	0.76322	ENSGALG00000006726
GO:0061005	cell differentiation involved in kidney development	0.42833	ENSGALG00000029024,ENSGALG00000028015,ENSGALG00000005554		GO:2000729	positive regulation of mesenchymal cell proliferation involved in ureter development	0.76322	ENSGALG00000015834
GO:0046148	pigment biosynthetic process	0.42833	ENSGALG00000013728,ENSGALG00000015983,ENSGALG00000005046		GO:0001654	eye development	0.76531	ENSGALG00000006726,ENSGALG00000028069,ENSGALG00000028091,ENSGALG00000020199,ENSGALG00000006751,ENSGALG00000010529,ENSGALG00000011270
GO:0005504	fatty acid binding	0.43406	ENSGALG00000028529,ENSGALG00000004285		GO:0072028	nephron morphogenesis	0.77272	ENSGALG00000006726,ENSGALG00000013193,ENSGALG00000015622
GO:0097284	hepatocyte apoptotic process	0.43406	ENSGALG00000027217,ENSGALG00000006211		GO:0009966	regulation of signal transduction	0.77572	ENSGALG00000010163,ENSGALG00000028236,ENSGALG00000001006,ENSGALG00000015622,ENSGALG00000009572,ENSGALG00000016945,ENSGALG00000002763,ENSGALG00000027232,ENSGALG00000006751,ENSGALG00000027364,ENSGALG00000028069,ENSGALG00000027887,ENSGALG00000016069,ENSGALG00000026873,ENSGALG00000026366,ENSGALG00000028041,ENSGALG00000012290,ENSGALG00000026484,ENSGALG00000026821,ENSGALG00000006726,ENSGALG00000026180,…
GO:0010640	regulation of platelet-derived growth factor receptor signaling pathway	0.43406	ENSGALG00000007650,ENSGALG00000005554		GO:0001667	ameboidal-type cell migration	0.79454	ENSGALG00000016330,ENSGALG00000012290,ENSGALG00000006726,ENSGALG00000029175,ENSGALG00000010529,ENSGALG00000004320
GO:0010737	protein kinase A signaling	0.43406	ENSGALG00000005554,ENSGALG00000011104		GO:0010959	regulation of metal ion transport	0.80168	ENSGALG00000014463,ENSGALG00000003074,ENSGALG00000015018,ENSGALG00000012044,ENSGALG00000008351
GO:0034381	plasma lipoprotein particle clearance	0.43406	ENSGALG00000005554,ENSGALG00000016491		GO:0043067	regulation of programmed cell death	0.80258	ENSGALG00000008898,ENSGALG00000010529,ENSGALG00000007911,ENSGALG00000002763,ENSGALG00000009572,ENSGALG00000011541,ENSGALG00000015622,ENSGALG00000026180,ENSGALG00000006726,ENSGALG00000026821,ENSGALG00000011962,ENSGALG00000012290,ENSGALG00000021542,ENSGALG00000001006,ENSGALG00000025875
GO:0010939	regulation of necrotic cell death	0.43406	ENSGALG00000017186,ENSGALG00000004809		GO:0010830	regulation of myotube differentiation	0.80561	ENSGALG00000012712,ENSGALG00000008351
GO:0035066	positive regulation of histone acetylation	0.43406	ENSGALG00000002219,ENSGALG00000014884		GO:0048635	negative regulation of muscle organ development	0.80595	ENSGALG00000001006,ENSGALG00000010529
GO:2000758	positive regulation of peptidyl-lysine acetylation	0.43406	ENSGALG00000014884,ENSGALG00000002219		GO:0045599	negative regulation of fat cell differentiation	0.80595	ENSGALG00000006726,ENSGALG00000026180
GO:0061323	cell proliferation involved in heart morphogenesis	0.43406	ENSGALG00000028015,ENSGALG00000014884		GO:0034113	heterotypic cell-cell adhesion	0.80595	ENSGALG00000009514,ENSGALG00000000644
GO:0030194	positive regulation of blood coagulation	0.43406	ENSGALG00000008332,ENSGALG00000003957		GO:0042551	neuron maturation	0.80595	ENSGALG00000009514,ENSGALG00000000644
GO:1900048	positive regulation of hemostasis	0.43406	ENSGALG00000008332,ENSGALG00000003957		GO:0048013	ephrin receptor signaling pathway	0.80595	ENSGALG00000015403,ENSGALG00000029175
GO:0046320	regulation of fatty acid oxidation	0.43406	ENSGALG00000014398,ENSGALG00000009700		GO:0032990	cell part morphogenesis	0.81197	ENSGALG00000014014,ENSGALG00000007911,ENSGALG00000008898,ENSGALG00000020199,ENSGALG00000017056,ENSGALG00000000644,ENSGALG00000026821,ENSGALG00000008961,ENSGALG00000006726,ENSGALG00000009514,ENSGALG00000004526
GO:0036294	cellular response to decreased oxygen levels	0.4374	ENSGALG00000016216,ENSGALG00000007669,ENSGALG00000007878,ENSGALG00000015828		GO:0051241	negative regulation of multicellular organismal process	0.81354	ENSGALG00000001006,ENSGALG00000026873,ENSGALG00000011970,ENSGALG00000026180,ENSGALG00000006726,ENSGALG00000004526,ENSGALG00000016160,ENSGALG00000016945,ENSGALG00000002763,ENSGALG00000008351,ENSGALG00000016330,ENSGALG00000010529
GO:0042826	histone deacetylase binding	0.4374	ENSGALG00000028015,ENSGALG00000016200,ENSGALG00000001021,ENSGALG00000029024		GO:0072073	kidney epithelium development	0.81736	ENSGALG00000006726,ENSGALG00000013193,ENSGALG00000015622,ENSGALG00000029175
GO:0051241	negative regulation of multicellular organismal process	0.44183	ENSGALG00000010811,ENSGALG00000003957,ENSGALG00000005554,ENSGALG00000001021,ENSGALG00000008701,ENSGALG00000008332,ENSGALG00000027737,ENSGALG00000009268,ENSGALG00000028015,ENSGALG00000027864,ENSGALG00000029169,ENSGALG00000010402,ENSGALG00000009266,ENSGALG00000003267,ENSGALG00000025915,ENSGALG00000014884,ENSGALG00000028529,ENSGALG00000005504		GO:0044106	cellular amine metabolic process	0.82367	ENSGALG00000001812,ENSGALG00000027861,ENSGALG00000006726
GO:1902578	single-organism localization	0.44296	ENSGALG00000002466,ENSGALG00000004511,ENSGALG00000009286,ENSGALG00000023576,ENSGALG00000004285,ENSGALG00000009268,ENSGALG00000004346,ENSGALG00000007650,ENSGALG00000027217,ENSGALG00000010628,ENSGALG00000028928,ENSGALG00000015947,ENSGALG00000026727,ENSGALG00000007878,ENSGALG00000017394,ENSGALG00000016349,ENSGALG00000014869,ENSGALG00000005460,ENSGALG00000005504,ENSGALG00000009390,ENSGALG00000003761,…		GO:0050795	regulation of behavior	0.83906	ENSGALG00000029175,ENSGALG00000001472,ENSGALG00000002081,ENSGALG00000016330
GO:0000975	regulatory region DNA binding	0.44647	ENSGALG00000007669,ENSGALG00000029169,ENSGALG00000029024,ENSGALG00000015828,ENSGALG00000001021,ENSGALG00000003267,ENSGALG00000011594,ENSGALG00000014884,ENSGALG00000002182,ENSGALG00000009791,ENSGALG00000028015,ENSGALG00000002219,ENSGALG00000007082,ENSGALG00000004285,ENSGALG00000005504		GO:0007178	transmembrane receptor protein serine/threonine kinase signaling pathway	0.84287	ENSGALG00000010529,ENSGALG00000010797,ENSGALG00000026484,ENSGALG00000026180,ENSGALG00000008351,ENSGALG00000012635
GO:0001067	regulatory region nucleic acid binding	0.44647	ENSGALG00000029024,ENSGALG00000001021,ENSGALG00000015828,ENSGALG00000003267,ENSGALG00000007669,ENSGALG00000029169,ENSGALG00000028015,ENSGALG00000002219,ENSGALG00000004285,ENSGALG00000007082,ENSGALG00000005504,ENSGALG00000011594,ENSGALG00000009791,ENSGALG00000014884,ENSGALG00000002182		GO:0042552	myelination	0.84765	ENSGALG00000000112,ENSGALG00000001472,ENSGALG00000000644
GO:0007167	enzyme linked receptor protein signaling pathway	0.45016	ENSGALG00000005554,ENSGALG00000001021,ENSGALG00000008701,ENSGALG00000008072,ENSGALG00000007669,ENSGALG00000010811,ENSGALG00000004285,ENSGALG00000007650,ENSGALG00000028015,ENSGALG00000027737,ENSGALG00000003267,ENSGALG00000028291,ENSGALG00000003579,ENSGALG00000009390,ENSGALG00000009700,ENSGALG00000029169,ENSGALG00000012437		GO:0012501	programmed cell death	0.84765	ENSGALG00000002763,ENSGALG00000011541,ENSGALG00000009572,ENSGALG00000009012,ENSGALG00000001006,ENSGALG00000011962,ENSGALG00000011696,ENSGALG00000015622,ENSGALG00000007911,ENSGALG00000008898,ENSGALG00000010529,ENSGALG00000025875,ENSGALG00000012290,ENSGALG00000021542,ENSGALG00000026821,ENSGALG00000006726,ENSGALG00000026180
GO:0055010	ventricular cardiac muscle tissue morphogenesis	0.45247	ENSGALG00000009791,ENSGALG00000014884,ENSGALG00000003521		GO:0055007	cardiac muscle cell differentiation	0.84765	ENSGALG00000029175,ENSGALG00000014463,ENSGALG00000008351
GO:0045995	regulation of embryonic development	0.45247	ENSGALG00000003579,ENSGALG00000028015,ENSGALG00000004285,ENSGALG00000005504,ENSGALG00000005554		GO:1901019	regulation of calcium ion transmembrane transporter activity	0.84765	ENSGALG00000012044,ENSGALG00000008351
GO:0048306	calcium-dependent protein binding	0.45247	ENSGALG00000003016,ENSGALG00000002507,ENSGALG00000007419		GO:0030857	negative regulation of epithelial cell differentiation	0.84891	ENSGALG00000026180,ENSGALG00000002763
GO:2000756	regulation of peptidyl-lysine acetylation	0.45247	ENSGALG00000014884,ENSGALG00000002219,ENSGALG00000001021		GO:1903115	regulation of actin filament-based movement	0.84891	ENSGALG00000012044,ENSGALG00000015487
GO:0060191	regulation of lipase activity	0.45247	ENSGALG00000000619,ENSGALG00000003957,ENSGALG00000010978		GO:0002053	positive regulation of mesenchymal cell proliferation	0.84891	ENSGALG00000028236,ENSGALG00000015834
GO:0023061	signal release	0.4534	ENSGALG00000009266,ENSGALG00000011104,ENSGALG00000007617,ENSGALG00000015944,ENSGALG00000000780,ENSGALG00000023576,ENSGALG00000004285,ENSGALG00000005504,ENSGALG00000009268		GO:0009954	proximal/distal pattern formation	0.84891	ENSGALG00000025740,ENSGALG00000013193
GO:0046883	regulation of hormone secretion	0.45494	ENSGALG00000007617,ENSGALG00000023576,ENSGALG00000004285,ENSGALG00000009268,ENSGALG00000011104,ENSGALG00000009266		GO:0008022	protein C-terminus binding	0.84905	ENSGALG00000015497,ENSGALG00000014917,ENSGALG00000003074,ENSGALG00000008351
GO:0008236	serine-type peptidase activity	0.45494	ENSGALG00000028886,ENSGALG00000008332,ENSGALG00000026677,ENSGALG00000007419,ENSGALG00000012126,ENSGALG00000003016		GO:0031344	regulation of cell projection organization	0.85032	ENSGALG00000011962,ENSGALG00000008898,ENSGALG00000009003,ENSGALG00000006726,ENSGALG00000009514,ENSGALG00000004526,ENSGALG00000015403
GO:0030168	platelet activation	0.45494	ENSGALG00000008332,ENSGALG00000000318,ENSGALG00000009266,ENSGALG00000009268		GO:0043588	skin development	0.87396	ENSGALG00000010133,ENSGALG00000028069,ENSGALG00000026180,ENSGALG00000007690
GO:0015758	glucose transport	0.455	ENSGALG00000005554,ENSGALG00000013742,ENSGALG00000014971,ENSGALG00000009390		GO:0008201	heparin binding	0.87396	ENSGALG00000011962,ENSGALG00000011883,ENSGALG00000026873
GO:0009968	negative regulation of signal transduction	0.46824	ENSGALG00000027737,ENSGALG00000009268,ENSGALG00000027864,ENSGALG00000002564,ENSGALG00000007650,ENSGALG00000006211,ENSGALG00000008072,ENSGALG00000007669,ENSGALG00000011104,ENSGALG00000010811,ENSGALG00000005554,ENSGALG00000029024,ENSGALG00000008701,ENSGALG00000014884,ENSGALG00000028249,ENSGALG00000012613,ENSGALG00000004809,ENSGALG00000009266,ENSGALG00000029169,ENSGALG00000027874		GO:0001078	transcriptional repressor activity, RNA polymerase II core promoter proximal region sequence-specific binding	0.87396	ENSGALG00000007690,ENSGALG00000006726,ENSGALG00000025740
GO:0017171	serine hydrolase activity	0.47052	ENSGALG00000003016,ENSGALG00000012126,ENSGALG00000026677,ENSGALG00000008332,ENSGALG00000007419,ENSGALG00000028886		GO:0005575	cellular_component	0.87396	ENSGALG00000012873,ENSGALG00000006722,ENSGALG00000012988,ENSGALG00000015403,ENSGALG00000015968,ENSGALG00000011541,ENSGALG00000017132,ENSGALG00000003567,ENSGALG00000015497,ENSGALG00000003157,ENSGALG00000013954,ENSGALG00000007366,ENSGALG00000010794,ENSGALG00000006025,ENSGALG00000026940,ENSGALG00000007911,ENSGALG00000028047,ENSGALG00000017005,ENSGALG00000028236,ENSGALG00000026854,ENSGALG00000028576,…
GO:1901652	response to peptide	0.47273	ENSGALG00000009700,ENSGALG00000007669,ENSGALG00000007636,ENSGALG00000003579,ENSGALG00000027864,ENSGALG00000005554,ENSGALG00000003267		GO:0031323	regulation of cellular metabolic process	0.87396	ENSGALG00000027364,ENSGALG00000013193,ENSGALG00000028069,ENSGALG00000010114,ENSGALG00000010692,ENSGALG00000027232,ENSGALG00000012390,ENSGALG00000028576,ENSGALG00000028236,ENSGALG00000015834,ENSGALG00000008898,ENSGALG00000010529,ENSGALG00000008351,ENSGALG00000014917,ENSGALG00000026484,ENSGALG00000011254,ENSGALG00000003965,ENSGALG00000027887,ENSGALG00000025875,ENSGALG00000015015,ENSGALG00000012290,…
GO:0008645	hexose transport	0.4794	ENSGALG00000009390,ENSGALG00000014971,ENSGALG00000005554,ENSGALG00000013742		GO:0051716	cellular response to stimulus	0.87396	ENSGALG00000011883,ENSGALG00000028047,ENSGALG00000011696,ENSGALG00000028236,ENSGALG00000026854,ENSGALG00000027364,ENSGALG00000017056,ENSGALG00000015018,ENSGALG00000028069,ENSGALG00000009572,ENSGALG00000016945,ENSGALG00000010114,ENSGALG00000002763,ENSGALG00000027232,ENSGALG00000016330,ENSGALG00000001264,ENSGALG00000026484,ENSGALG00000012044,ENSGALG00000013803,ENSGALG00000016160,ENSGALG00000001472,…
GO:0052548	regulation of endopeptidase activity	0.48032	ENSGALG00000009369,ENSGALG00000008469,ENSGALG00000017186,ENSGALG00000008701,ENSGALG00000010001,ENSGALG00000004591,ENSGALG00000026646,ENSGALG00000008608		GO:0070509	calcium ion import	0.87396	ENSGALG00000008351,ENSGALG00000007623
GO:0048732	gland development	0.48032	ENSGALG00000005504,ENSGALG00000028015,ENSGALG00000014884,ENSGALG00000009791,ENSGALG00000006775,ENSGALG00000003579,ENSGALG00000009390,ENSGALG00000015544,ENSGALG00000029169		GO:0072089	stem cell proliferation	0.87396	ENSGALG00000010529,ENSGALG00000012290,ENSGALG00000028236,ENSGALG00000015834
GO:0072210	metanephric nephron development	0.48032	ENSGALG00000005554,ENSGALG00000029024,ENSGALG00000028015		GO:1901862	negative regulation of muscle tissue development	0.87396	ENSGALG00000001006,ENSGALG00000010529
GO:0009891	positive regulation of biosynthetic process	0.48032	ENSGALG00000011104,ENSGALG00000007669,ENSGALG00000015670,ENSGALG00000014398,ENSGALG00000029024,ENSGALG00000017394,ENSGALG00000000608,ENSGALG00000001021,ENSGALG00000015828,ENSGALG00000028046,ENSGALG00000011594,ENSGALG00000002182,ENSGALG00000008332,ENSGALG00000027864,ENSGALG00000028015,ENSGALG00000009369,ENSGALG00000004285,ENSGALG00000007636,ENSGALG00000029169,ENSGALG00000003579,ENSGALG00000014834,…		GO:0014704	intercalated disc	0.87396	ENSGALG00000012044,ENSGALG00000015487
GO:0070482	response to oxygen levels	0.48032	ENSGALG00000016216,ENSGALG00000007669,ENSGALG00000007878,ENSGALG00000010001,ENSGALG00000001021,ENSGALG00000015828		GO:0045604	regulation of epidermal cell differentiation	0.87396	ENSGALG00000026180,ENSGALG00000010133
GO:0006692	prostanoid metabolic process	0.48032	ENSGALG00000002159,ENSGALG00000010402		GO:0045058	T cell selection	0.87396	ENSGALG00000006726,ENSGALG00000011696
GO:0006693	prostaglandin metabolic process	0.48032	ENSGALG00000010402,ENSGALG00000002159		GO:0007272	ensheathment of neurons	0.87396	ENSGALG00000000112,ENSGALG00000001472,ENSGALG00000000644
GO:0019048	modulation by virus of host morphology or physiology	0.48032	ENSGALG00000006211,ENSGALG00000003579		GO:0008366	axon ensheathment	0.87396	ENSGALG00000001472,ENSGALG00000000112,ENSGALG00000000644
GO:0043027	cysteine-type endopeptidase inhibitor activity involved in apoptotic process	0.48032	ENSGALG00000017186,ENSGALG00000009369		GO:0009308	amine metabolic process	0.87396	ENSGALG00000027861,ENSGALG00000006726,ENSGALG00000001812
GO:0090185	negative regulation of kidney development	0.48032	ENSGALG00000005554,ENSGALG00000005504		GO:0023057	negative regulation of signaling	0.87396	ENSGALG00000002763,ENSGALG00000008351,ENSGALG00000016945,ENSGALG00000010797,ENSGALG00000010529,ENSGALG00000027364,ENSGALG00000006751,ENSGALG00000012290,ENSGALG00000028041,ENSGALG00000016069,ENSGALG00000015622,ENSGALG00000004526,ENSGALG00000006726,ENSGALG00000026484
GO:0033032	regulation of myeloid cell apoptotic process	0.48032	ENSGALG00000003957,ENSGALG00000005554		GO:0005102	receptor binding	0.87396	ENSGALG00000003074,ENSGALG00000011696,ENSGALG00000001472,ENSGALG00000006726,ENSGALG00000026873,ENSGALG00000029175,ENSGALG00000010529,ENSGALG00000008898,ENSGALG00000010133,ENSGALG00000006751,ENSGALG00000028069,ENSGALG00000014014,ENSGALG00000016330,ENSGALG00000027232,ENSGALG00000026736
GO:0030033	microvillus assembly	0.48032	ENSGALG00000013742,ENSGALG00000007650		GO:0030282	bone mineralization	0.87396	ENSGALG00000017183,ENSGALG00000011883,ENSGALG00000026873
GO:0019359	nicotinamide nucleotide biosynthetic process	0.48032	ENSGALG00000012418,ENSGALG00000009926		GO:0030010	establishment of cell polarity	0.87396	ENSGALG00000006726,ENSGALG00000015622,ENSGALG00000001472
GO:0019363	pyridine nucleotide biosynthetic process	0.48032	ENSGALG00000012418,ENSGALG00000009926		GO:0048754	branching morphogenesis of an epithelial tube	0.87396	ENSGALG00000008351,ENSGALG00000026873,ENSGALG00000010529,ENSGALG00000015622
GO:0010447	response to acidic pH	0.48032	ENSGALG00000007636,ENSGALG00000010811		GO:0010810	regulation of cell-substrate adhesion	0.87396	ENSGALG00000016330,ENSGALG00000015403,ENSGALG00000011962,ENSGALG00000028091
GO:0006071	glycerol metabolic process	0.48032	ENSGALG00000010978,ENSGALG00000007636		GO:0045216	cell-cell junction organization	0.87396	ENSGALG00000015403,ENSGALG00000015487,ENSGALG00000014463,ENSGALG00000000644
GO:0019432	triglyceride biosynthetic process	0.48032	ENSGALG00000007636,ENSGALG00000016200		GO:0045202	synapse	0.87396	ENSGALG00000021542,ENSGALG00000007284,ENSGALG00000009514,ENSGALG00000003074,ENSGALG00000009003,ENSGALG00000012044,ENSGALG00000017056,ENSGALG00000008898
GO:0034367	macromolecular complex remodeling	0.48032	ENSGALG00000028928,ENSGALG00000016491		GO:0014819	regulation of skeletal muscle contraction	0.87396	ENSGALG00000008351
GO:0034368	protein-lipid complex remodeling	0.48032	ENSGALG00000028928,ENSGALG00000016491		GO:0045792	negative regulation of cell size	0.87396	ENSGALG00000008351
GO:0034369	plasma lipoprotein particle remodeling	0.48032	ENSGALG00000028928,ENSGALG00000016491		GO:0051001	negative regulation of nitric-oxide synthase activity	0.87396	ENSGALG00000008351
GO:0006544	glycine metabolic process	0.48032	ENSGALG00000005046,ENSGALG00000020943		GO:0060297	regulation of sarcomere organization	0.87396	ENSGALG00000008351
GO:0072012	glomerulus vasculature development	0.48032	ENSGALG00000028015,ENSGALG00000029024		GO:0050982	detection of mechanical stimulus	0.87396	ENSGALG00000008351,ENSGALG00000005180
GO:0072148	epithelial cell fate commitment	0.48032	ENSGALG00000028015,ENSGALG00000009791		GO:0051155	positive regulation of striated muscle cell differentiation	0.87396	ENSGALG00000008351,ENSGALG00000029175
GO:0010466	negative regulation of peptidase activity	0.49071	ENSGALG00000009369,ENSGALG00000017186,ENSGALG00000008608,ENSGALG00000004591,ENSGALG00000026646,ENSGALG00000008469		GO:1903169	regulation of calcium ion transmembrane transport	0.87396	ENSGALG00000008351,ENSGALG00000012044
GO:0045834	positive regulation of lipid metabolic process	0.49159	ENSGALG00000014398,ENSGALG00000005554,ENSGALG00000010978,ENSGALG00000001915		GO:0060323	head morphogenesis	0.87396	ENSGALG00000010114,ENSGALG00000010529
GO:0003158	endothelium development	0.49159	ENSGALG00000008701,ENSGALG00000013742,ENSGALG00000009390,ENSGALG00000009791		GO:0050873	brown fat cell differentiation	0.87396	ENSGALG00000003567,ENSGALG00000000242
GO:0051173	positive regulation of nitrogen compound metabolic process	0.49162	ENSGALG00000007636,ENSGALG00000029169,ENSGALG00000009390,ENSGALG00000014834,ENSGALG00000003579,ENSGALG00000003267,ENSGALG00000009791,ENSGALG00000014884,ENSGALG00000005839,ENSGALG00000002219,ENSGALG00000007082,ENSGALG00000005504,ENSGALG00000011104,ENSGALG00000007669,ENSGALG00000015670,ENSGALG00000026858,ENSGALG00000029024,ENSGALG00000014398,ENSGALG00000017394,ENSGALG00000000608,ENSGALG00000015828,…		GO:0030199	collagen fibril organization	0.87396	ENSGALG00000011970,ENSGALG00000005180
GO:0050778	positive regulation of immune response	0.49449	ENSGALG00000017186,ENSGALG00000007419,ENSGALG00000003016,ENSGALG00000010853,ENSGALG00000027864,ENSGALG00000024372,ENSGALG00000002507,ENSGALG00000001915,ENSGALG00000012126,ENSGALG00000028291		GO:0060291	long-term synaptic potentiation	0.87396	ENSGALG00000004526,ENSGALG00000009003
GO:0051289	protein homotetramerization	0.50514	ENSGALG00000027835,ENSGALG00000015913,ENSGALG00000012613		GO:0050931	pigment cell differentiation	0.87396	ENSGALG00000009572,ENSGALG00000012290
GO:0070527	platelet aggregation	0.50514	ENSGALG00000009268,ENSGALG00000009266,ENSGALG00000000318		GO:0043616	keratinocyte proliferation	0.87396	ENSGALG00000029175,ENSGALG00000028069
GO:0035773	insulin secretion involved in cellular response to glucose stimulus	0.50514	ENSGALG00000011104,ENSGALG00000023576,ENSGALG00000007617		GO:0031362	anchored component of external side of plasma membrane	0.87396	ENSGALG00000006751
GO:1902882	regulation of response to oxidative stress	0.50514	ENSGALG00000028249,ENSGALG00000015286,ENSGALG00000009390		GO:0002118	aggressive behavior	0.87396	ENSGALG00000015419
GO:1904035	regulation of epithelial cell apoptotic process	0.50514	ENSGALG00000009266,ENSGALG00000000619,ENSGALG00000009268		GO:0061056	sclerotome development	0.87396	ENSGALG00000028576
GO:0015749	monosaccharide transport	0.51415	ENSGALG00000014971,ENSGALG00000009390,ENSGALG00000005554,ENSGALG00000013742		GO:0060029	convergent extension involved in organogenesis	0.87396	ENSGALG00000002763
GO:0023057	negative regulation of signaling	0.53212	ENSGALG00000008701,ENSGALG00000029024,ENSGALG00000005554,ENSGALG00000010811,ENSGALG00000011104,ENSGALG00000007669,ENSGALG00000008072,ENSGALG00000007650,ENSGALG00000027864,ENSGALG00000006211,ENSGALG00000002564,ENSGALG00000009268,ENSGALG00000023576,ENSGALG00000027737,ENSGALG00000027874,ENSGALG00000029169,ENSGALG00000009266,ENSGALG00000004809,ENSGALG00000012613,ENSGALG00000028249,ENSGALG00000014884		GO:0001701	in utero embryonic development	0.87396	ENSGALG00000010529
GO:0016765	transferase activity, transferring alkyl or aryl (other than methyl) groups	0.53212	ENSGALG00000002479,ENSGALG00000010402,ENSGALG00000013098		GO:0002568	somatic diversification of T cell receptor genes	0.87396	ENSGALG00000010529
GO:0048008	platelet-derived growth factor receptor signaling pathway	0.53212	ENSGALG00000005554,ENSGALG00000028291,ENSGALG00000007650		GO:0002681	somatic recombination of T cell receptor gene segments	0.87396	ENSGALG00000010529
GO:0001190	transcriptional activator activity, RNA polymerase II transcription factor binding	0.53212	ENSGALG00000011594,ENSGALG00000014884,ENSGALG00000002219		GO:0030223	neutrophil differentiation	0.87396	ENSGALG00000010529
GO:0098811	transcriptional repressor activity, RNA polymerase II activating transcription factor binding	0.53212	ENSGALG00000014884,ENSGALG00000011594,ENSGALG00000002219		GO:0030284	estrogen receptor activity	0.87396	ENSGALG00000010529
GO:0055013	cardiac muscle cell development	0.53212	ENSGALG00000007943,ENSGALG00000009791,ENSGALG00000008544		GO:0033153	T cell receptor V(D)J recombination	0.87396	ENSGALG00000010529
GO:0010874	regulation of cholesterol efflux	0.53212	ENSGALG00000005554,ENSGALG00000027864		GO:0048069	eye pigmentation	0.87396	ENSGALG00000010529
GO:0042430	indole-containing compound metabolic process	0.53212	ENSGALG00000009926,ENSGALG00000012418		GO:0060019	radial glial cell differentiation	0.87396	ENSGALG00000010529
GO:0015093	ferrous iron transmembrane transporter activity	0.53212	ENSGALG00000015954,ENSGALG00000028259		GO:0061073	ciliary body morphogenesis	0.87396	ENSGALG00000010529
GO:0015684	ferrous iron transport	0.53212	ENSGALG00000028259,ENSGALG00000015954		GO:1902262	apoptotic process involved in patterning of blood vessels	0.87396	ENSGALG00000010529
GO:0046460	neutral lipid biosynthetic process	0.53212	ENSGALG00000016200,ENSGALG00000007636		GO:0032982	myosin filament	0.87396	ENSGALG00000000164
GO:0046463	acylglycerol biosynthetic process	0.53212	ENSGALG00000016200,ENSGALG00000007636		GO:0010648	negative regulation of cell communication	0.87396	ENSGALG00000016069,ENSGALG00000012290,ENSGALG00000028041,ENSGALG00000006726,ENSGALG00000004526,ENSGALG00000015622,ENSGALG00000026484,ENSGALG00000016945,ENSGALG00000008351,ENSGALG00000002763,ENSGALG00000006751,ENSGALG00000027364,ENSGALG00000010797,ENSGALG00000010529
GO:0035774	positive regulation of insulin secretion involved in cellular response to glucose stimulus	0.53212	ENSGALG00000007617,ENSGALG00000011104		GO:0033326	cerebrospinal fluid secretion	0.87396	ENSGALG00000001006
GO:0048169	regulation of long-term neuronal synaptic plasticity	0.53212	ENSGALG00000015944,ENSGALG00000007669		GO:1903054	negative regulation of extracellular matrix organization	0.87396	ENSGALG00000011970
GO:0060037	pharyngeal system development	0.53212	ENSGALG00000028015,ENSGALG00000014884		GO:0002001	renin secretion into blood stream	0.87396	ENSGALG00000015487
GO:0045745	positive regulation of G-protein coupled receptor protein signaling pathway	0.53212	ENSGALG00000008332,ENSGALG00000025915		GO:0003284	septum primum development	0.87396	ENSGALG00000015487
GO:0050820	positive regulation of coagulation	0.53212	ENSGALG00000003957,ENSGALG00000008332		GO:0042637	catagen	0.87396	ENSGALG00000026180
GO:0021542	dentate gyrus development	0.53212	ENSGALG00000009791,ENSGALG00000026858		GO:0044851	hair cycle phase	0.87396	ENSGALG00000026180
GO:0035994	response to muscle stretch	0.53212	ENSGALG00000008544,ENSGALG00000027864		GO:0048819	regulation of hair follicle maturation	0.87396	ENSGALG00000026180
GO:0035909	aorta morphogenesis	0.53212	ENSGALG00000028015,ENSGALG00000009791		GO:0048820	hair follicle maturation	0.87396	ENSGALG00000026180
GO:0055012	ventricular cardiac muscle cell differentiation	0.53212	ENSGALG00000001021,ENSGALG00000009791		GO:0051794	regulation of catagen	0.87396	ENSGALG00000026180
GO:0007530	sex determination	0.53212	ENSGALG00000003579,ENSGALG00000029024		GO:0061312	BMP signaling pathway involved in heart development	0.87396	ENSGALG00000026180
GO:0016922	ligand-dependent nuclear receptor binding	0.53212	ENSGALG00000014398,ENSGALG00000009791		GO:0001757	somite specification	0.87396	ENSGALG00000010794
GO:0006810	transport	0.53432	ENSGALG00000007878,ENSGALG00000026727,ENSGALG00000015947,ENSGALG00000028928,ENSGALG00000010628,ENSGALG00000027217,ENSGALG00000004285,ENSGALG00000009286,ENSGALG00000004511,ENSGALG00000020943,ENSGALG00000003267,ENSGALG00000001915,ENSGALG00000009266,ENSGALG00000003761,ENSGALG00000009390,ENSGALG00000005504,ENSGALG00000014869,ENSGALG00000011483,ENSGALG00000015944,ENSGALG00000006775,ENSGALG00000000549,…		GO:0030718	germ-line stem cell population maintenance	0.87396	ENSGALG00000007690
GO:0005759	mitochondrial matrix	0.54086	ENSGALG00000016555,ENSGALG00000015866,ENSGALG00000007289,ENSGALG00000006211,ENSGALG00000028249		GO:0060437	lung growth	0.87396	ENSGALG00000026873
GO:0016782	transferase activity, transferring sulfur-containing groups	0.55215	ENSGALG00000023120,ENSGALG00000016805,ENSGALG00000023609,ENSGALG00000011287		GO:0072047	proximal/distal pattern formation involved in nephron development	0.87396	ENSGALG00000013193
GO:0008134	transcription factor binding	0.55366	ENSGALG00000027864,ENSGALG00000004285,ENSGALG00000011594,ENSGALG00000014884,ENSGALG00000016200,ENSGALG00000007289,ENSGALG00000001021,ENSGALG00000014398,ENSGALG00000029024,ENSGALG00000003267,ENSGALG00000029169		GO:0072081	specification of nephron tubule identity	0.87396	ENSGALG00000013193
GO:0071453	cellular response to oxygen levels	0.55366	ENSGALG00000015828,ENSGALG00000016216,ENSGALG00000007669,ENSGALG00000007878		GO:0007635	chemosensory behavior	0.87396	ENSGALG00000008898
GO:0010648	negative regulation of cell communication	0.55484	ENSGALG00000008072,ENSGALG00000011104,ENSGALG00000007669,ENSGALG00000010811,ENSGALG00000005554,ENSGALG00000029024,ENSGALG00000008701,ENSGALG00000027737,ENSGALG00000023576,ENSGALG00000009268,ENSGALG00000027864,ENSGALG00000007650,ENSGALG00000002564,ENSGALG00000006211,ENSGALG00000009266,ENSGALG00000029169,ENSGALG00000027874,ENSGALG00000014884,ENSGALG00000028249,ENSGALG00000004809,ENSGALG00000012613		GO:0016595	glutamate binding	0.87396	ENSGALG00000008898
GO:1901342	regulation of vasculature development	0.55829	ENSGALG00000010978,ENSGALG00000003957,ENSGALG00000029169,ENSGALG00000014884,ENSGALG00000014684,ENSGALG00000008701		GO:0021578	hindbrain maturation	0.87396	ENSGALG00000008898
GO:0006081	cellular aldehyde metabolic process	0.56478	ENSGALG00000003495,ENSGALG00000020943,ENSGALG00000011100		GO:0021626	central nervous system maturation	0.87396	ENSGALG00000008898
GO:0042440	pigment metabolic process	0.56478	ENSGALG00000013728,ENSGALG00000015983,ENSGALG00000005046		GO:0003408	optic cup formation involved in camera-type eye development	0.87396	ENSGALG00000028069
GO:0010817	regulation of hormone levels	0.57438	ENSGALG00000004285,ENSGALG00000023576,ENSGALG00000005504,ENSGALG00000009268,ENSGALG00000012834,ENSGALG00000000780,ENSGALG00000007617,ENSGALG00000009266,ENSGALG00000011104		GO:0000820	regulation of glutamine family amino acid metabolic process	0.87396	ENSGALG00000001812
GO:2001242	regulation of intrinsic apoptotic signaling pathway	0.5808	ENSGALG00000004809,ENSGALG00000007650,ENSGALG00000006211,ENSGALG00000011104,ENSGALG00000028249		GO:0003163	sinoatrial node development	0.87396	ENSGALG00000015834
GO:0090201	negative regulation of release of cytochrome c from mitochondria	0.58155	ENSGALG00000004809,ENSGALG00000006211		GO:0003176	aortic valve development	0.87396	ENSGALG00000006726
GO:0071398	cellular response to fatty acid	0.58155	ENSGALG00000009700,ENSGALG00000004346		GO:0003180	aortic valve morphogenesis	0.87396	ENSGALG00000006726
GO:0072215	regulation of metanephros development	0.58155	ENSGALG00000005554,ENSGALG00000005504		GO:0005134	interleukin-2 receptor binding	0.87396	ENSGALG00000006726
GO:0005381	iron ion transmembrane transporter activity	0.58155	ENSGALG00000015954,ENSGALG00000028259		GO:0010861	thyroid hormone receptor activator activity	0.87396	ENSGALG00000014463
GO:0019400	alditol metabolic process	0.58155	ENSGALG00000007636,ENSGALG00000010978		GO:0030375	thyroid hormone receptor coactivator activity	0.87396	ENSGALG00000014463
GO:0035035	histone acetyltransferase binding	0.58155	ENSGALG00000001021,ENSGALG00000007669		GO:0032736	positive regulation of interleukin-13 production	0.87396	ENSGALG00000006726
GO:0009067	aspartate family amino acid biosynthetic process	0.58155	ENSGALG00000011797,ENSGALG00000009748		GO:0035989	tendon development	0.87396	ENSGALG00000005180
GO:0044246	regulation of multicellular organismal metabolic process	0.58155	ENSGALG00000025915,ENSGALG00000008332		GO:0042473	outer ear morphogenesis	0.87396	ENSGALG00000015622
GO:0035904	aorta development	0.58155	ENSGALG00000028015,ENSGALG00000009791		GO:0060374	mast cell differentiation	0.87396	ENSGALG00000006726
GO:0061437	renal system vasculature development	0.58155	ENSGALG00000028015,ENSGALG00000029024		GO:0061209	cell proliferation involved in mesonephros development	0.87396	ENSGALG00000006726
GO:0061440	kidney vasculature development	0.58155	ENSGALG00000029024,ENSGALG00000028015		GO:0072106	regulation of ureteric bud formation	0.87396	ENSGALG00000006726
GO:0043954	cellular component maintenance	0.58155	ENSGALG00000001021,ENSGALG00000006090		GO:0072107	positive regulation of ureteric bud formation	0.87396	ENSGALG00000006726
GO:1901699	cellular response to nitrogen compound	0.58155	ENSGALG00000007669,ENSGALG00000009700,ENSGALG00000003579,ENSGALG00000000608,ENSGALG00000028939,ENSGALG00000003267,ENSGALG00000005554,ENSGALG00000011594,ENSGALG00000006211		GO:0072179	nephric duct formation	0.87396	ENSGALG00000006726
GO:0046916	cellular transition metal ion homeostasis	0.58155	ENSGALG00000006855,ENSGALG00000028259,ENSGALG00000007220		GO:0072198	mesenchymal cell proliferation involved in ureter development	0.87396	ENSGALG00000015834
GO:1903524	positive regulation of blood circulation	0.58155	ENSGALG00000009266,ENSGALG00000003521,ENSGALG00000009268		GO:0072199	regulation of mesenchymal cell proliferation involved in ureter development	0.87396	ENSGALG00000015834
GO:0009062	fatty acid catabolic process	0.58155	ENSGALG00000015913,ENSGALG00000005554,ENSGALG00000002159		GO:0072602	interleukin-4 secretion	0.87396	ENSGALG00000006726
GO:0070011	peptidase activity, acting on L-amino acid peptides	0.58155	ENSGALG00000010811,ENSGALG00000026677,ENSGALG00000009693,ENSGALG00000007289,ENSGALG00000012126,ENSGALG00000014684,ENSGALG00000007090,ENSGALG00000009382,ENSGALG00000028886,ENSGALG00000007419,ENSGALG00000008332,ENSGALG00000012610,ENSGALG00000003016,ENSGALG00000009373		GO:1901723	negative regulation of cell proliferation involved in kidney development	0.87396	ENSGALG00000006726
GO:0070201	regulation of establishment of protein localization	0.58155	ENSGALG00000027737,ENSGALG00000009268,ENSGALG00000023576,ENSGALG00000004285,ENSGALG00000028015,ENSGALG00000006211,ENSGALG00000027864,ENSGALG00000004875,ENSGALG00000011104,ENSGALG00000009266,ENSGALG00000013742,ENSGALG00000005554,ENSGALG00000007617,ENSGALG00000000608		GO:0014719	skeletal muscle satellite cell activation	0.87396	ENSGALG00000014699
GO:0031328	positive regulation of cellular biosynthetic process	0.58155	ENSGALG00000028046,ENSGALG00000011594,ENSGALG00000002182,ENSGALG00000027864,ENSGALG00000028015,ENSGALG00000009369,ENSGALG00000004285,ENSGALG00000011104,ENSGALG00000007669,ENSGALG00000015670,ENSGALG00000029024,ENSGALG00000017394,ENSGALG00000000608,ENSGALG00000014398,ENSGALG00000015828,ENSGALG00000001021,ENSGALG00000005839,ENSGALG00000014884,ENSGALG00000009791,ENSGALG00000007082,ENSGALG00000002219,…		GO:0035610	protein side chain deglutamylation	0.87396	ENSGALG00000006819
GO:0051146	striated muscle cell differentiation	0.58155	ENSGALG00000001021,ENSGALG00000016200,ENSGALG00000008544,ENSGALG00000003521,ENSGALG00000009791,ENSGALG00000009390,ENSGALG00000007943		GO:0043654	recognition of apoptotic cell	0.87396	ENSGALG00000014699
GO:0072593	reactive oxygen species metabolic process	0.58155	ENSGALG00000008701,ENSGALG00000009369,ENSGALG00000003579,ENSGALG00000014869,ENSGALG00000008332,ENSGALG00000009700		GO:0045110	intermediate filament bundle assembly	0.87396	ENSGALG00000000299
GO:0001078	transcriptional repressor activity, RNA polymerase II core promoter proximal region sequence-specific binding	0.58155	ENSGALG00000029169,ENSGALG00000029024,ENSGALG00000015828,ENSGALG00000028015		GO:0051969	regulation of transmission of nerve impulse	0.87396	ENSGALG00000004526
GO:0008201	heparin binding	0.58155	ENSGALG00000004591,ENSGALG00000028939,ENSGALG00000015662,ENSGALG00000016491		GO:0008584	male gonad development	0.87633	ENSGALG00000007690,ENSGALG00000005628,ENSGALG00000006726
GO:0044272	sulfur compound biosynthetic process	0.58155	ENSGALG00000011797,ENSGALG00000002479,ENSGALG00000009700,ENSGALG00000003689		GO:0046546	development of primary male sexual characteristics	0.87633	ENSGALG00000005628,ENSGALG00000006726,ENSGALG00000007690
GO:0048523	negative regulation of cellular process	0.58155	ENSGALG00000027874,ENSGALG00000016200,ENSGALG00000029169,ENSGALG00000002507,ENSGALG00000016216,ENSGALG00000006855,ENSGALG00000004809,ENSGALG00000007082,ENSGALG00000028529,ENSGALG00000009791,ENSGALG00000000619,ENSGALG00000000608,ENSGALG00000001021,ENSGALG00000005554,ENSGALG00000011104,ENSGALG00000003957,ENSGALG00000026646,ENSGALG00000010811,ENSGALG00000006211,ENSGALG00000027864,ENSGALG00000028015,…		GO:0034109	homotypic cell-cell adhesion	0.87803	ENSGALG00000028576,ENSGALG00000011696,ENSGALG00000006726,ENSGALG00000014699,ENSGALG00000010529,ENSGALG00000026484,ENSGALG00000011254
GO:0003229	ventricular cardiac muscle tissue development	0.58155	ENSGALG00000014884,ENSGALG00000009791,ENSGALG00000003521		GO:0080090	regulation of primary metabolic process	0.87837	ENSGALG00000001812,ENSGALG00000010794,ENSGALG00000010797,ENSGALG00000010936,ENSGALG00000027861,ENSGALG00000003782,ENSGALG00000007366,ENSGALG00000007690,ENSGALG00000016069,ENSGALG00000026821,ENSGALG00000015497,ENSGALG00000026452,ENSGALG00000014463,ENSGALG00000006726,ENSGALG00000026180,ENSGALG00000006591,ENSGALG00000000242,ENSGALG00000015968,ENSGALG00000012873,ENSGALG00000006722,ENSGALG00000016702,…
GO:0097194	execution phase of apoptosis	0.58155	ENSGALG00000006211,ENSGALG00000011104,ENSGALG00000027737		GO:0005515	protein binding	0.89244	ENSGALG00000009321,ENSGALG00000017005,ENSGALG00000015834,ENSGALG00000007284,ENSGALG00000028047,ENSGALG00000011962,ENSGALG00000001264,ENSGALG00000016330,ENSGALG00000006321,ENSGALG00000014014,ENSGALG00000028069,ENSGALG00000012290,ENSGALG00000025875,ENSGALG00000027887,ENSGALG00000001472,ENSGALG00000015084,ENSGALG00000012044,ENSGALG00000014699,ENSGALG00000011254,ENSGALG00000026484,ENSGALG00000008961,…
GO:1901983	regulation of protein acetylation	0.58155	ENSGALG00000014884,ENSGALG00000001021,ENSGALG00000002219		GO:0010623	developmental programmed cell death	0.90937	ENSGALG00000011696,ENSGALG00000010529
GO:0000976	transcription regulatory region sequence-specific DNA binding	0.58155	ENSGALG00000002182,ENSGALG00000014884,ENSGALG00000009791,ENSGALG00000011594,ENSGALG00000002219,ENSGALG00000004285,ENSGALG00000007082,ENSGALG00000007669,ENSGALG00000029169,ENSGALG00000003267,ENSGALG00000001021,ENSGALG00000015828		GO:1904063	negative regulation of cation transmembrane transport	0.90937	ENSGALG00000015018,ENSGALG00000014463
GO:0003205	cardiac chamber development	0.58155	ENSGALG00000009791,ENSGALG00000014884,ENSGALG00000003521,ENSGALG00000001021,ENSGALG00000028015		GO:0061337	cardiac conduction	0.90947	ENSGALG00000015487,ENSGALG00000012044
GO:0001076	transcription factor activity, RNA polymerase II transcription factor binding	0.58155	ENSGALG00000002219,ENSGALG00000001021,ENSGALG00000014398,ENSGALG00000014884,ENSGALG00000011594		GO:0009968	negative regulation of signal transduction	0.90978	ENSGALG00000010529,ENSGALG00000010797,ENSGALG00000027364,ENSGALG00000006751,ENSGALG00000002763,ENSGALG00000008351,ENSGALG00000016945,ENSGALG00000015622,ENSGALG00000006726,ENSGALG00000026484,ENSGALG00000012290,ENSGALG00000028041,ENSGALG00000016069
GO:0015711	organic anion transport	0.58155	ENSGALG00000010628,ENSGALG00000007596,ENSGALG00000020943,ENSGALG00000006471,ENSGALG00000011483,ENSGALG00000021024,ENSGALG00000009730,ENSGALG00000007650		GO:0030036	actin cytoskeleton organization	0.91865	ENSGALG00000014463,ENSGALG00000001472,ENSGALG00000014201,ENSGALG00000009321,ENSGALG00000015018,ENSGALG00000008351,ENSGALG00000006025,ENSGALG00000015403
GO:0010604	positive regulation of macromolecule metabolic process	0.58155	ENSGALG00000007636,ENSGALG00000009266,ENSGALG00000003579,ENSGALG00000009390,ENSGALG00000003267,ENSGALG00000014884,ENSGALG00000005839,ENSGALG00000005504,ENSGALG00000007669,ENSGALG00000026858,ENSGALG00000010628,ENSGALG00000015828,ENSGALG00000008701,ENSGALG00000017394,ENSGALG00000029024,ENSGALG00000014398,ENSGALG00000011594,ENSGALG00000002182,ENSGALG00000009369,ENSGALG00000009268,ENSGALG00000004285,…		GO:0019222	regulation of metabolic process	0.9236	ENSGALG00000015622,ENSGALG00000028091,ENSGALG00000025740,ENSGALG00000001006,ENSGALG00000016439,ENSGALG00000016702,ENSGALG00000006722,ENSGALG00000008896,ENSGALG00000012873,ENSGALG00000015968,ENSGALG00000015403,ENSGALG00000000242,ENSGALG00000006591,ENSGALG00000026180,ENSGALG00000006726,ENSGALG00000014463,ENSGALG00000026452,ENSGALG00000015497,ENSGALG00000026821,ENSGALG00000007690,ENSGALG00000016069,…
GO:0055082	cellular chemical homeostasis	0.58155	ENSGALG00000023576,ENSGALG00000006855,ENSGALG00000008544,ENSGALG00000007650,ENSGALG00000008332,ENSGALG00000007617,ENSGALG00000006775,ENSGALG00000028259,ENSGALG00000007220,ENSGALG00000011104		GO:0007167	enzyme linked receptor protein signaling pathway	0.92703	ENSGALG00000026484,ENSGALG00000026180,ENSGALG00000006726,ENSGALG00000012635,ENSGALG00000010529,ENSGALG00000029175,ENSGALG00000010797,ENSGALG00000008351,ENSGALG00000016945,ENSGALG00000016330,ENSGALG00000015403
GO:0033273	response to vitamin	0.58155	ENSGALG00000010926,ENSGALG00000012418		GO:0045596	negative regulation of cell differentiation	0.92737	ENSGALG00000010529,ENSGALG00000010797,ENSGALG00000008351,ENSGALG00000002763,ENSGALG00000011970,ENSGALG00000026180,ENSGALG00000006726,ENSGALG00000004526
GO:0006541	glutamine metabolic process	0.58155	ENSGALG00000011594,ENSGALG00000008518		GO:0051100	negative regulation of binding	0.92737	ENSGALG00000027364,ENSGALG00000010529,ENSGALG00000026180
GO:0009084	glutamine family amino acid biosynthetic process	0.58155	ENSGALG00000008518,ENSGALG00000003804		GO:0001656	metanephros development	0.92804	ENSGALG00000006726,ENSGALG00000013193,ENSGALG00000015622
GO:0033028	myeloid cell apoptotic process	0.58155	ENSGALG00000005554,ENSGALG00000003957		GO:0048583	regulation of response to stimulus	0.94745	ENSGALG00000015622,ENSGALG00000004526,ENSGALG00000010163,ENSGALG00000001006,ENSGALG00000029175,ENSGALG00000006751,ENSGALG00000026821,ENSGALG00000014463,ENSGALG00000026180,ENSGALG00000006726,ENSGALG00000016069,ENSGALG00000010797,ENSGALG00000027861,ENSGALG00000028236,ENSGALG00000027364,ENSGALG00000028069,ENSGALG00000002763,ENSGALG00000009572,ENSGALG00000016945,ENSGALG00000016330,ENSGALG00000027232,…
GO:0072525	pyridine-containing compound biosynthetic process	0.58155	ENSGALG00000012418,ENSGALG00000009926		GO:0032410	negative regulation of transporter activity	0.95254	ENSGALG00000014463,ENSGALG00000015018
GO:0042517	positive regulation of tyrosine phosphorylation of Stat3 protein	0.58155	ENSGALG00000028015,ENSGALG00000014884		GO:0005201	extracellular matrix structural constituent	0.95254	ENSGALG00000005180,ENSGALG00000015627
GO:0043425	bHLH transcription factor binding	0.58155	ENSGALG00000029024,ENSGALG00000014884		GO:0034394	protein localization to cell surface	0.95254	ENSGALG00000012044,ENSGALG00000014463
GO:0030073	insulin secretion	0.58155	ENSGALG00000005504,ENSGALG00000023576,ENSGALG00000004285,ENSGALG00000007617,ENSGALG00000011104		GO:1904064	positive regulation of cation transmembrane transport	0.95254	ENSGALG00000014463,ENSGALG00000012044
GO:0051223	regulation of protein transport	0.58155	ENSGALG00000027737,ENSGALG00000027864,ENSGALG00000028015,ENSGALG00000023576,ENSGALG00000004285,ENSGALG00000009268,ENSGALG00000009266,ENSGALG00000011104,ENSGALG00000004875,ENSGALG00000000608,ENSGALG00000007617,ENSGALG00000005554,ENSGALG00000013742		GO:0031325	positive regulation of cellular metabolic process	0.9543	ENSGALG00000010529,ENSGALG00000010936,ENSGALG00000010794,ENSGALG00000008898,ENSGALG00000027861,ENSGALG00000015015,ENSGALG00000027887,ENSGALG00000003782,ENSGALG00000025875,ENSGALG00000007690,ENSGALG00000012290,ENSGALG00000026452,ENSGALG00000026484,ENSGALG00000014917,ENSGALG00000006726,ENSGALG00000000242,ENSGALG00000006591,ENSGALG00000010114,ENSGALG00000027232,ENSGALG00000010692,ENSGALG00000028069,…
GO:0008233	peptidase activity	0.58155	ENSGALG00000009693,ENSGALG00000026677,ENSGALG00000010811,ENSGALG00000007090,ENSGALG00000014684,ENSGALG00000012126,ENSGALG00000007289,ENSGALG00000008332,ENSGALG00000007419,ENSGALG00000028886,ENSGALG00000009382,ENSGALG00000009373,ENSGALG00000003016,ENSGALG00000012610		GO:0004857	enzyme inhibitor activity	0.96476	ENSGALG00000008896,ENSGALG00000012873,ENSGALG00000014699,ENSGALG00000010529,ENSGALG00000012390
GO:0031325	positive regulation of cellular metabolic process	0.58155	ENSGALG00000005504,ENSGALG00000014884,ENSGALG00000005839,ENSGALG00000003267,ENSGALG00000009390,ENSGALG00000003579,ENSGALG00000001915,ENSGALG00000007636,ENSGALG00000009266,ENSGALG00000009268,ENSGALG00000004285,ENSGALG00000009369,ENSGALG00000002182,ENSGALG00000011594,ENSGALG00000015828,ENSGALG00000008701,ENSGALG00000029024,ENSGALG00000017394,ENSGALG00000014398,ENSGALG00000026858,ENSGALG00000010628,…		GO:0031214	biomineral tissue development	0.98255	ENSGALG00000011883,ENSGALG00000017183,ENSGALG00000026873
GO:0030239	myofibril assembly	0.58155	ENSGALG00000007943,ENSGALG00000009791,ENSGALG00000003521		GO:0010565	regulation of cellular ketone metabolic process	0.98255	ENSGALG00000027232,ENSGALG00000001812,ENSGALG00000006726
GO:0006982	response to lipid hydroperoxide	0.58155	ENSGALG00000013098		GO:0072091	regulation of stem cell proliferation	0.98255	ENSGALG00000012290,ENSGALG00000015834,ENSGALG00000028236
GO:0004619	phosphoglycerate mutase activity	0.58155	ENSGALG00000007606		GO:0072080	nephron tubule development	0.98255	ENSGALG00000006726,ENSGALG00000015622,ENSGALG00000013193
GO:0034416	bisphosphoglycerate phosphatase activity	0.58155	ENSGALG00000007606		GO:0045121	membrane raft	0.98744	ENSGALG00000008351,ENSGALG00000010692,ENSGALG00000006751,ENSGALG00000004526
GO:0032835	glomerulus development	0.58155	ENSGALG00000005554,ENSGALG00000029024,ENSGALG00000028015		GO:0007160	cell-matrix adhesion	0.98973	ENSGALG00000028091,ENSGALG00000014463,ENSGALG00000001472,ENSGALG00000015403
GO:0008124	4-alpha-hydroxytetrahydrobiopterin dehydratase activity	0.58155	ENSGALG00000027835		GO:0055010	ventricular cardiac muscle tissue morphogenesis	0.99172	ENSGALG00000005180,ENSGALG00000027364
GO:0031967	organelle envelope	0.58155	ENSGALG00000001240,ENSGALG00000013098,ENSGALG00000027963,ENSGALG00000009700,ENSGALG00000007878,ENSGALG00000001949,ENSGALG00000016223,ENSGALG00000011483,ENSGALG00000016555,ENSGALG00000007289,ENSGALG00000027737,ENSGALG00000014869,ENSGALG00000002960,ENSGALG00000006211,ENSGALG00000002470		GO:0032963	collagen metabolic process	0.99172	ENSGALG00000017183,ENSGALG00000015896
GO:0001568	blood vessel development	0.58155	ENSGALG00000029169,ENSGALG00000003957,ENSGALG00000001021,ENSGALG00000008701,ENSGALG00000014684,ENSGALG00000029024,ENSGALG00000010978,ENSGALG00000000619,ENSGALG00000014884,ENSGALG00000009791,ENSGALG00000028015,ENSGALG00000016491		GO:0007585	respiratory gaseous exchange	0.99172	ENSGALG00000011696,ENSGALG00000008898
GO:0051234	establishment of localization	0.58155	ENSGALG00000021024,ENSGALG00000028529,ENSGALG00000000780,ENSGALG00000004809,ENSGALG00000003073,ENSGALG00000016491,ENSGALG00000009730,ENSGALG00000029169,ENSGALG00000012126,ENSGALG00000027737,ENSGALG00000014971,ENSGALG00000028015,ENSGALG00000006211,ENSGALG00000027864,ENSGALG00000000549,ENSGALG00000008676,ENSGALG00000011483,ENSGALG00000015944,ENSGALG00000006775,ENSGALG00000014869,ENSGALG00000005504,…		GO:0032414	positive regulation of ion transmembrane transporter activity	0.99172	ENSGALG00000012044,ENSGALG00000014463
GO:0003062	regulation of heart rate by chemical signal	0.58155	ENSGALG00000003521		GO:0048608	reproductive structure development	0.99172	ENSGALG00000006726,ENSGALG00000012873,ENSGALG00000005628,ENSGALG00000010529,ENSGALG00000007690
GO:0032059	bleb	0.58155	ENSGALG00000003521		GO:0051240	positive regulation of multicellular organismal process	0.99172	ENSGALG00000016160,ENSGALG00000006726,ENSGALG00000026180,ENSGALG00000004526,ENSGALG00000026484,ENSGALG00000011962,ENSGALG00000012290,ENSGALG00000015834,ENSGALG00000010529,ENSGALG00000029175,ENSGALG00000010133,ENSGALG00000027364,ENSGALG00000011319,ENSGALG00000015403,ENSGALG00000011541
GO:0001047	core promoter binding	0.58155	ENSGALG00000001021,ENSGALG00000002219,ENSGALG00000007082,ENSGALG00000004285,ENSGALG00000009791		GO:0042759	long-chain fatty acid biosynthetic process	0.99172	ENSGALG00000000112
GO:0009446	putrescine biosynthetic process	0.58155	ENSGALG00000013678		GO:0001778	plasma membrane repair	0.99172	ENSGALG00000008351
GO:0072358	cardiovascular system development	0.58155	ENSGALG00000011797,ENSGALG00000010978,ENSGALG00000007943,ENSGALG00000028015,ENSGALG00000008544,ENSGALG00000003957,ENSGALG00000001021,ENSGALG00000008701,ENSGALG00000029024,ENSGALG00000014684,ENSGALG00000000619,ENSGALG00000009791,ENSGALG00000014884,ENSGALG00000003521,ENSGALG00000016491,ENSGALG00000003579,ENSGALG00000029169,ENSGALG00000016200		GO:0060444	branching involved in mammary gland duct morphogenesis	0.99172	ENSGALG00000008351
GO:0072359	circulatory system development	0.58155	ENSGALG00000000619,ENSGALG00000003521,ENSGALG00000014884,ENSGALG00000009791,ENSGALG00000016491,ENSGALG00000003579,ENSGALG00000029169,ENSGALG00000016200,ENSGALG00000011797,ENSGALG00000010978,ENSGALG00000007943,ENSGALG00000028015,ENSGALG00000008544,ENSGALG00000003957,ENSGALG00000001021,ENSGALG00000008701,ENSGALG00000029024,ENSGALG00000014684		GO:0060603	mammary gland duct morphogenesis	0.99172	ENSGALG00000008351
GO:0042692	muscle cell differentiation	0.58155	ENSGALG00000008544,ENSGALG00000028015,ENSGALG00000003521,ENSGALG00000009791,ENSGALG00000014884,ENSGALG00000007943,ENSGALG00000001021,ENSGALG00000016200,ENSGALG00000009390		GO:0060762	regulation of branching involved in mammary gland duct morphogenesis	0.99172	ENSGALG00000008351
GO:0006573	valine metabolic process	0.58155	ENSGALG00000011100		GO:0031233	intrinsic component of external side of plasma membrane	0.99172	ENSGALG00000006751
GO:0006574	valine catabolic process	0.58155	ENSGALG00000011100		GO:0060993	kidney morphogenesis	0.99172	ENSGALG00000013193,ENSGALG00000015622,ENSGALG00000006726
GO:0071839	apoptotic process in bone marrow	0.58155	ENSGALG00000006211		GO:0070365	hepatocyte differentiation	0.99172	ENSGALG00000002763
GO:1901303	negative regulation of cargo loading into COPII-coated vesicle	0.58155	ENSGALG00000017394		GO:0048341	paraxial mesoderm formation	0.99172	ENSGALG00000010529
GO:0008379	thioredoxin peroxidase activity	0.58155	ENSGALG00000009369		GO:0070016	armadillo repeat domain binding	0.99172	ENSGALG00000010529
GO:0018171	peptidyl-cysteine oxidation	0.58155	ENSGALG00000009369		GO:0030314	junctional membrane complex	0.99172	ENSGALG00000015018
GO:0015065	uridine nucleotide receptor activity	0.58155	ENSGALG00000004346		GO:0031000	response to caffeine	0.99172	ENSGALG00000015018
GO:0071553	G-protein coupled pyrimidinergic nucleotide receptor activity	0.58155	ENSGALG00000004346		GO:0060324	face development	0.99172	ENSGALG00000010114,ENSGALG00000010529
GO:0004421	hydroxymethylglutaryl-CoA synthase activity	0.58155	ENSGALG00000002960		GO:0060044	negative regulation of cardiac muscle cell proliferation	0.99172	ENSGALG00000001006
GO:0035790	platelet-derived growth factor receptor-alpha signaling pathway	0.58155	ENSGALG00000005554		GO:0002689	negative regulation of leukocyte chemotaxis	0.99172	ENSGALG00000002081
GO:0045715	negative regulation of low-density lipoprotein particle receptor biosynthetic process	0.58155	ENSGALG00000005554		GO:0019800	peptide cross-linking via chondroitin 4-sulfate glycosaminoglycan	0.99172	ENSGALG00000011962
GO:0097017	renal protein absorption	0.58155	ENSGALG00000005554		GO:0001999	renal response to blood flow involved in circulatory renin-angiotensin regulation of systemic arterial blood pressure	0.99172	ENSGALG00000015487
GO:2000583	regulation of platelet-derived growth factor receptor-alpha signaling pathway	0.58155	ENSGALG00000005554		GO:0003174	mitral valve development	0.99172	ENSGALG00000015487
GO:2000584	negative regulation of platelet-derived growth factor receptor-alpha signaling pathway	0.58155	ENSGALG00000005554		GO:0016264	gap junction assembly	0.99172	ENSGALG00000015487
GO:0008670	2,4-dienoyl-CoA reductase (NADPH) activity	0.58155	ENSGALG00000015913		GO:0045617	negative regulation of keratinocyte differentiation	0.99172	ENSGALG00000026180
GO:0016774	phosphotransferase activity, carboxyl group as acceptor	0.58155	ENSGALG00000007936		GO:2000288	positive regulation of myoblast proliferation	0.99172	ENSGALG00000003782
GO:0004850	uridine phosphorylase activity	0.58155	ENSGALG00000012554		GO:0042483	negative regulation of odontogenesis	0.99172	ENSGALG00000026873
GO:0015234	thiamine transmembrane transporter activity	0.58155	ENSGALG00000010343		GO:0060534	trachea cartilage development	0.99172	ENSGALG00000026873
GO:0032782	bile acid secretion	0.58155	ENSGALG00000007650		GO:0061004	pattern specification involved in kidney development	0.99172	ENSGALG00000013193
GO:0016509	long-chain-3-hydroxyacyl-CoA dehydrogenase activity	0.58155	ENSGALG00000016555		GO:0072048	renal system pattern specification	0.99172	ENSGALG00000013193
GO:0090324	negative regulation of oxidative phosphorylation	0.58155	ENSGALG00000004809		GO:0001661	conditioned taste aversion	0.99172	ENSGALG00000008898
GO:2000276	negative regulation of oxidative phosphorylation uncoupler activity	0.58155	ENSGALG00000004809		GO:0004972	NMDA glutamate receptor activity	0.99172	ENSGALG00000008898
GO:0006850	mitochondrial pyruvate transport	0.58155	ENSGALG00000011483		GO:0004758	serine C-palmitoyltransferase activity	0.99172	ENSGALG00000009037
GO:0030060	L-malate dehydrogenase activity	0.58155	ENSGALG00000001949		GO:0016454	C-palmitoyltransferase activity	0.99172	ENSGALG00000009037
GO:0038181	bile acid receptor activity	0.58155	ENSGALG00000011594		GO:0005004	GPI-linked ephrin receptor activity	0.99172	ENSGALG00000015403
GO:0038183	bile acid signaling pathway	0.58155	ENSGALG00000011594		GO:0006590	thyroid hormone generation	0.99172	ENSGALG00000006726
GO:2000211	regulation of glutamate metabolic process	0.58155	ENSGALG00000011594		GO:0007271	synaptic transmission, cholinergic	0.99172	ENSGALG00000014014
GO:0001735	prenylcysteine oxidase activity	0.58155	ENSGALG00000013878		GO:0008172	S-methyltransferase activity	0.99172	ENSGALG00000004518
GO:0030327	prenylated protein catabolic process	0.58155	ENSGALG00000013878		GO:0009912	auditory receptor cell fate commitment	0.99172	ENSGALG00000011696
GO:0030328	prenylcysteine catabolic process	0.58155	ENSGALG00000013878		GO:0030274	LIM domain binding	0.99172	ENSGALG00000014463
GO:0030329	prenylcysteine metabolic process	0.58155	ENSGALG00000013878		GO:0030913	paranodal junction assembly	0.99172	ENSGALG00000000644
GO:0004611	phosphoenolpyruvate carboxykinase activity	0.58155	ENSGALG00000007636		GO:0032754	positive regulation of interleukin-5 production	0.99172	ENSGALG00000006726
GO:0004613	phosphoenolpyruvate carboxykinase (GTP) activity	0.58155	ENSGALG00000007636		GO:0033600	negative regulation of mammary gland epithelial cell proliferation	0.99172	ENSGALG00000006726
GO:0006114	glycerol biosynthetic process	0.58155	ENSGALG00000007636		GO:0034047	regulation of protein phosphatase type 2A activity	0.99172	ENSGALG00000016702
GO:0019401	alditol biosynthetic process	0.58155	ENSGALG00000007636		GO:0035608	protein deglutamylation	0.99172	ENSGALG00000006819
GO:0051365	cellular response to potassium ion starvation	0.58155	ENSGALG00000007636		GO:0045636	positive regulation of melanocyte differentiation	0.99172	ENSGALG00000009572
GO:0061402	positive regulation of transcription from RNA polymerase II promoter in response to acidic pH	0.58155	ENSGALG00000007636		GO:0060120	inner ear receptor cell fate commitment	0.99172	ENSGALG00000011696
GO:0004478	methionine adenosyltransferase activity	0.58155	ENSGALG00000002479		GO:1902913	positive regulation of neuroepithelial cell differentiation	0.99172	ENSGALG00000009572
GO:0006556	S-adenosylmethionine biosynthetic process	0.58155	ENSGALG00000002479		GO:2000679	positive regulation of transcription regulatory region DNA binding	0.99172	ENSGALG00000006726
GO:0004332	fructose-bisphosphate aldolase activity	0.58155	ENSGALG00000015544		GO:2001135	regulation of endocytic recycling	0.99172	ENSGALG00000014463
GO:0006116	NADH oxidation	0.58155	ENSGALG00000015544		GO:0016049	cell growth	0.99172	ENSGALG00000004526,ENSGALG00000008896,ENSGALG00000010529,ENSGALG00000017056,ENSGALG00000011962,ENSGALG00000002763
GO:0098592	cytoplasmic side of apical plasma membrane	0.58155	ENSGALG00000013742		GO:0001755	neural crest cell migration	0.99172	ENSGALG00000012290,ENSGALG00000010529
GO:1903874	ferrous iron transmembrane transport	0.58155	ENSGALG00000028259		GO:0009948	anterior/posterior axis specification	0.99172	ENSGALG00000027364,ENSGALG00000015834
GO:0004104	cholinesterase activity	0.58155	ENSGALG00000006917		GO:0034766	negative regulation of ion transmembrane transport	0.99172	ENSGALG00000014463,ENSGALG00000015018
GO:0004370	glycerol kinase activity	0.58155	ENSGALG00000016285		GO:1903513	endoplasmic reticulum to cytosol transport	0.99172	ENSGALG00000012044,ENSGALG00000015018
GO:0004909	interleukin-1, Type I, activating receptor activity	0.58155	ENSGALG00000016783		GO:0010464	regulation of mesenchymal cell proliferation	0.99172	ENSGALG00000015834,ENSGALG00000028236
GO:0021524	visceral motor neuron differentiation	0.58155	ENSGALG00000014884		GO:0044259	multicellular organismal macromolecule metabolic process	0.99172	ENSGALG00000017183,ENSGALG00000015896
GO:0036301	macrophage colony-stimulating factor production	0.58155	ENSGALG00000014884		GO:0021532	neural tube patterning	0.99172	ENSGALG00000025740,ENSGALG00000003782
GO:0071611	granulocyte colony-stimulating factor production	0.58155	ENSGALG00000014884		GO:0042110	T cell activation	0.99172	ENSGALG00000010529,ENSGALG00000026484,ENSGALG00000011254,ENSGALG00000011696,ENSGALG00000006726,ENSGALG00000028576
GO:0071655	regulation of granulocyte colony-stimulating factor production	0.58155	ENSGALG00000014884		GO:0070489	T cell aggregation	0.99172	ENSGALG00000006726,ENSGALG00000011696,ENSGALG00000011254,ENSGALG00000026484,ENSGALG00000010529,ENSGALG00000028576
GO:0071657	positive regulation of granulocyte colony-stimulating factor production	0.58155	ENSGALG00000014884		GO:0061458	reproductive system development	0.99678	ENSGALG00000010529,ENSGALG00000005628,ENSGALG00000012873,ENSGALG00000006726,ENSGALG00000007690
GO:1901256	regulation of macrophage colony-stimulating factor production	0.58155	ENSGALG00000014884		GO:0034330	cell junction organization	0.99806	ENSGALG00000014463,ENSGALG00000000644,ENSGALG00000015403,ENSGALG00000015487
GO:1901258	positive regulation of macrophage colony-stimulating factor production	0.58155	ENSGALG00000014884		GO:0003779	actin binding	1	ENSGALG00000014201,ENSGALG00000014463,ENSGALG00000011991,ENSGALG00000006591,ENSGALG00000009321,ENSGALG00000006025
GO:1900738	positive regulation of phospholipase C-activating G-protein coupled receptor signaling pathway	0.58155	ENSGALG00000008332		GO:0071593	lymphocyte aggregation	1	ENSGALG00000028576,ENSGALG00000011254,ENSGALG00000026484,ENSGALG00000010529,ENSGALG00000006726,ENSGALG00000011696
GO:0042132	fructose 1,6-bisphosphate 1-phosphatase activity	0.58155	ENSGALG00000012613		GO:0003006	developmental process involved in reproduction	1	ENSGALG00000010529,ENSGALG00000005628,ENSGALG00000012873,ENSGALG00000001472,ENSGALG00000006726,ENSGALG00000010163,ENSGALG00000007690
GO:0042663	regulation of endodermal cell fate specification	0.58155	ENSGALG00000005504		GO:0050807	regulation of synapse organization	1	ENSGALG00000008898,ENSGALG00000016160,ENSGALG00000011319
GO:0072039	regulation of mesenchymal cell apoptotic process involved in nephron morphogenesis	0.58155	ENSGALG00000005504		GO:0048538	thymus development	1	ENSGALG00000006726,ENSGALG00000028576
GO:0072040	negative regulation of mesenchymal cell apoptotic process involved in nephron morphogenesis	0.58155	ENSGALG00000005504		GO:0051279	regulation of release of sequestered calcium ion into cytosol	1	ENSGALG00000015018,ENSGALG00000012044
GO:0072181	mesonephric duct formation	0.58155	ENSGALG00000005504		GO:0048483	autonomic nervous system development	1	ENSGALG00000012290,ENSGALG00000006726
GO:1900200	mesenchymal cell apoptotic process involved in metanephros development	0.58155	ENSGALG00000005504		GO:0016571	histone methylation	1	ENSGALG00000003782,ENSGALG00000011254,ENSGALG00000006726
GO:1900211	regulation of mesenchymal cell apoptotic process involved in metanephros development	0.58155	ENSGALG00000005504		GO:0007416	synapse assembly	1	ENSGALG00000011319,ENSGALG00000008898,ENSGALG00000016160
GO:1900212	negative regulation of mesenchymal cell apoptotic process involved in metanephros development	0.58155	ENSGALG00000005504		GO:0005886	plasma membrane	1	ENSGALG00000001264,ENSGALG00000010692,ENSGALG00000014014,ENSGALG00000007623,ENSGALG00000026854,ENSGALG00000011696,ENSGALG00000000644,ENSGALG00000008351,ENSGALG00000008898,ENSGALG00000015487,ENSGALG00000009514,ENSGALG00000027198,ENSGALG00000016160,ENSGALG00000014699,ENSGALG00000013803,ENSGALG00000012044,ENSGALG00000015403,ENSGALG00000006751,ENSGALG00000004320,ENSGALG00000029175,ENSGALG00000010163,…
GO:1901145	mesenchymal cell apoptotic process involved in nephron morphogenesis	0.58155	ENSGALG00000005504		GO:0051128	regulation of cellular component organization	1	ENSGALG00000003782,ENSGALG00000016160,ENSGALG00000014463,ENSGALG00000001472,ENSGALG00000026180,ENSGALG00000009514,ENSGALG00000006726,ENSGALG00000011319,ENSGALG00000008351,ENSGALG00000010529,ENSGALG00000012783,ENSGALG00000008898,ENSGALG00000014201,ENSGALG00000004526,ENSGALG00000009003,ENSGALG00000011970,ENSGALG00000011962,ENSGALG00000015403,ENSGALG00000002763,ENSGALG00000011541,ENSGALG00000008896
GO:1904672	regulation of somatic stem cell population maintenance	0.58155	ENSGALG00000005504		GO:0070486	leukocyte aggregation	1	ENSGALG00000028576,ENSGALG00000011254,ENSGALG00000026484,ENSGALG00000010529,ENSGALG00000006726,ENSGALG00000011696
GO:1904673	negative regulation of somatic stem cell population maintenance	0.58155	ENSGALG00000005504		GO:0009953	dorsal/ventral pattern formation	1	ENSGALG00000025740,ENSGALG00000003965,ENSGALG00000003782
GO:0035999	tetrahydrofolate interconversion	0.58155	ENSGALG00000005046		GO:0044057	regulation of system process	1	ENSGALG00000004526,ENSGALG00000007623,ENSGALG00000015018,ENSGALG00000012044,ENSGALG00000015487,ENSGALG00000008351
GO:0033743	peptide-methionine (R)-S-oxide reductase activity	0.58155	ENSGALG00000026661		GO:0055013	cardiac muscle cell development	1	ENSGALG00000008351,ENSGALG00000014463
GO:0004133	glycogen debranching enzyme activity	0.58155	ENSGALG00000002412		GO:0043279	response to alkaloid	1	ENSGALG00000015018,ENSGALG00000008898
GO:0004134	4-alpha-glucanotransferase activity	0.58155	ENSGALG00000002412		GO:0042491	auditory receptor cell differentiation	1	ENSGALG00000006726,ENSGALG00000011696
GO:0004135	amylo-alpha-1,6-glucosidase activity	0.58155	ENSGALG00000002412		GO:0045667	regulation of osteoblast differentiation	1	ENSGALG00000026484,ENSGALG00000027364,ENSGALG00000026180
GO:0006680	glucosylceramide catabolic process	0.58155	ENSGALG00000002412		GO:0048167	regulation of synaptic plasticity	1	ENSGALG00000009003,ENSGALG00000008898,ENSGALG00000004526
GO:0097369	sodium ion import	0.58155	ENSGALG00000008544		GO:0060560	developmental growth involved in morphogenesis	1	ENSGALG00000004526,ENSGALG00000026180,ENSGALG00000017056,ENSGALG00000017183
GO:1901660	calcium ion export	0.58155	ENSGALG00000008544		GO:0021987	cerebral cortex development	1	ENSGALG00000010692,ENSGALG00000007690,ENSGALG00000008898
GO:0071442	positive regulation of histone H3-K14 acetylation	0.58155	ENSGALG00000002219		GO:0014855	striated muscle cell proliferation	1	ENSGALG00000001006,ENSGALG00000014699
GO:0021557	oculomotor nerve development	0.58155	ENSGALG00000028015		GO:0055024	regulation of cardiac muscle tissue development	1	ENSGALG00000001006,ENSGALG00000029175
GO:0021558	trochlear nerve development	0.58155	ENSGALG00000028015		GO:0060419	heart growth	1	ENSGALG00000001006,ENSGALG00000026366
GO:0042668	auditory receptor cell fate determination	0.58155	ENSGALG00000028015		GO:0032330	regulation of chondrocyte differentiation	1	ENSGALG00000026484,ENSGALG00000011970
GO:2000974	negative regulation of pro-B cell differentiation	0.58155	ENSGALG00000028015		GO:0032411	positive regulation of transporter activity	1	ENSGALG00000014463,ENSGALG00000012044
GO:0090091	positive regulation of extracellular matrix disassembly	0.58155	ENSGALG00000006855		GO:0005861	troponin complex	1	ENSGALG00000006591
GO:0004637	phosphoribosylamine-glycine ligase activity	0.58155	ENSGALG00000015983		GO:0070838	divalent metal ion transport	1	ENSGALG00000015018,ENSGALG00000008898,ENSGALG00000012044,ENSGALG00000003074,ENSGALG00000007623,ENSGALG00000008351
GO:0004641	phosphoribosylformylglycinamidine cyclo-ligase activity	0.58155	ENSGALG00000015983		GO:0072511	divalent inorganic cation transport	1	ENSGALG00000007623,ENSGALG00000003074,ENSGALG00000008898,ENSGALG00000012044,ENSGALG00000015018,ENSGALG00000008351
GO:0004644	phosphoribosylglycinamide formyltransferase activity	0.58155	ENSGALG00000015983		GO:0021873	forebrain neuroblast division	1	ENSGALG00000010529
GO:0016882	cyclo-ligase activity	0.58155	ENSGALG00000015983		GO:0061072	iris morphogenesis	1	ENSGALG00000010529
GO:0001560	regulation of cell growth by extracellular stimulus	0.58155	ENSGALG00000001021		GO:0007611	learning or memory	1	ENSGALG00000009003,ENSGALG00000008898,ENSGALG00000008961,ENSGALG00000004526
GO:0016401	palmitoyl-CoA oxidase activity	0.58155	ENSGALG00000002159		GO:0090336	positive regulation of brown fat cell differentiation	1	ENSGALG00000003567
GO:0051152	positive regulation of smooth muscle cell differentiation	0.58155	ENSGALG00000001021		GO:0046321	positive regulation of fatty acid oxidation	1	ENSGALG00000027232
GO:2001015	negative regulation of skeletal muscle cell differentiation	0.58155	ENSGALG00000001021		GO:0045793	positive regulation of cell size	1	ENSGALG00000001006
GO:0004329	formate-tetrahydrofolate ligase activity	0.58155	ENSGALG00000011797		GO:0055022	negative regulation of cardiac muscle tissue growth	1	ENSGALG00000001006
GO:0004487	methylenetetrahydrofolate dehydrogenase (NAD+) activity	0.58155	ENSGALG00000011797		GO:0061117	negative regulation of heart growth	1	ENSGALG00000001006
GO:0046654	tetrahydrofolate biosynthetic process	0.58155	ENSGALG00000011797		GO:1902231	positive regulation of intrinsic apoptotic signaling pathway in response to DNA damage	1	ENSGALG00000001006
GO:0000103	sulfate assimilation	0.58155	ENSGALG00000003689		GO:0005243	gap junction channel activity	1	ENSGALG00000015487
GO:0001743	optic placode formation	0.58155	ENSGALG00000009791		GO:0051798	positive regulation of hair follicle development	1	ENSGALG00000026180
GO:0004020	adenylylsulfate kinase activity	0.58155	ENSGALG00000003689		GO:0048733	sebaceous gland development	1	ENSGALG00000007690
GO:0004779	sulfate adenylyltransferase activity	0.58155	ENSGALG00000003689		GO:0032808	lacrimal gland development	1	ENSGALG00000012290
GO:0004781	sulfate adenylyltransferase (ATP) activity	0.58155	ENSGALG00000003689		GO:0030917	midbrain-hindbrain boundary development	1	ENSGALG00000025740
GO:0005427	proton-dependent oligopeptide secondary active transmembrane transporter activity	0.58155	ENSGALG00000015947		GO:0017059	serine C-palmitoyltransferase complex	1	ENSGALG00000009037
GO:0006524	alanine catabolic process	0.58155	ENSGALG00000020943		GO:0031211	endoplasmic reticulum palmitoyltransferase complex	1	ENSGALG00000009037
GO:0006553	lysine metabolic process	0.58155	ENSGALG00000008953		GO:0001527	microfibril	1	ENSGALG00000027471
GO:0006554	lysine catabolic process	0.58155	ENSGALG00000008953		GO:0005606	laminin-1 complex	1	ENSGALG00000014014
GO:0006559	L-phenylalanine catabolic process	0.58155	ENSGALG00000012754		GO:0019227	neuronal action potential propagation	1	ENSGALG00000009514
GO:0006642	triglyceride mobilization	0.58155	ENSGALG00000016491		GO:0031432	titin binding	1	ENSGALG00000014463
GO:0008453	alanine-glyoxylate transaminase activity	0.58155	ENSGALG00000020943		GO:0032352	positive regulation of hormone metabolic process	1	ENSGALG00000006726
GO:0009080	pyruvate family amino acid catabolic process	0.58155	ENSGALG00000020943		GO:0035455	response to interferon-alpha	1	ENSGALG00000006726
GO:0015322	secondary active oligopeptide transmembrane transporter activity	0.58155	ENSGALG00000015947		GO:0042416	dopamine biosynthetic process	1	ENSGALG00000027861
GO:0015705	iodide transport	0.58155	ENSGALG00000007617		GO:0042492	gamma-delta T cell differentiation	1	ENSGALG00000011696
GO:0019087	transformation of host cell by virus	0.58155	ENSGALG00000003579		GO:0044295	axonal growth cone	1	ENSGALG00000020199
GO:0019265	glycine biosynthetic process, by transamination of glyoxylate	0.58155	ENSGALG00000020943		GO:0061218	negative regulation of mesonephros development	1	ENSGALG00000006726
GO:0019477	L-lysine catabolic process	0.58155	ENSGALG00000008953		GO:0090400	stress-induced premature senescence	1	ENSGALG00000028069
GO:0019556	histidine catabolic process to glutamate and formamide	0.58155	ENSGALG00000011414		GO:1901722	regulation of cell proliferation involved in kidney development	1	ENSGALG00000006726
GO:0019695	choline metabolic process	0.58155	ENSGALG00000010645		GO:2000009	negative regulation of protein localization to cell surface	1	ENSGALG00000014463
GO:0031699	beta-3 adrenergic receptor binding	0.58155	ENSGALG00000025915		GO:0030177	positive regulation of Wnt signaling pathway	1	ENSGALG00000028041,ENSGALG00000026873,ENSGALG00000010163
GO:0032792	negative regulation of CREB transcription factor activity	0.58155	ENSGALG00000016200		GO:0051149	positive regulation of muscle cell differentiation	1	ENSGALG00000008351,ENSGALG00000029175
GO:0034036	purine ribonucleoside bisphosphate biosynthetic process	0.58155	ENSGALG00000003689		GO:0021879	forebrain neuron differentiation	1	ENSGALG00000007690,ENSGALG00000010529
GO:0035673	oligopeptide transmembrane transporter activity	0.58155	ENSGALG00000015947		GO:0051145	smooth muscle cell differentiation	1	ENSGALG00000027364,ENSGALG00000015834
GO:0042182	ketone catabolic process	0.58155	ENSGALG00000012418		GO:0043269	regulation of ion transport	1	ENSGALG00000012044,ENSGALG00000015018,ENSGALG00000014463,ENSGALG00000007623,ENSGALG00000003074,ENSGALG00000008351,ENSGALG00000015487
GO:0042853	L-alanine catabolic process	0.58155	ENSGALG00000020943		GO:2001022	positive regulation of response to DNA damage stimulus	1	ENSGALG00000001006,ENSGALG00000015622
GO:0043606	formamide metabolic process	0.58155	ENSGALG00000011414		GO:0003281	ventricular septum development	1	ENSGALG00000006726,ENSGALG00000015487
GO:0044252	negative regulation of multicellular organismal metabolic process	0.58155	ENSGALG00000025915		GO:0031060	regulation of histone methylation	1	ENSGALG00000003782,ENSGALG00000006726
GO:0045218	zonula adherens maintenance	0.58155	ENSGALG00000006090		GO:0030858	positive regulation of epithelial cell differentiation	1	ENSGALG00000010133,ENSGALG00000009572
GO:0046110	xanthine metabolic process	0.58155	ENSGALG00000008701		GO:0035315	hair cell differentiation	1	ENSGALG00000011696,ENSGALG00000006726
GO:0046439	L-cysteine metabolic process	0.58155	ENSGALG00000020943		GO:0090002	establishment of protein localization to plasma membrane	1	ENSGALG00000012044,ENSGALG00000014463,ENSGALG00000008351
GO:0046440	L-lysine metabolic process	0.58155	ENSGALG00000008953		GO:0051962	positive regulation of nervous system development	1	ENSGALG00000011541,ENSGALG00000011319,ENSGALG00000012290,ENSGALG00000015403,ENSGALG00000011962,ENSGALG00000016160
GO:0046619	optic placode formation involved in camera-type eye formation	0.58155	ENSGALG00000009791		GO:0010467	gene expression	1	ENSGALG00000012712,ENSGALG00000006025,ENSGALG00000010797,ENSGALG00000010794,ENSGALG00000010936,ENSGALG00000000112,ENSGALG00000003782,ENSGALG00000007366,ENSGALG00000016069,ENSGALG00000007690,ENSGALG00000026821,ENSGALG00000015497,ENSGALG00000026452,ENSGALG00000006726,ENSGALG00000026180,ENSGALG00000006591,ENSGALG00000000242,ENSGALG00000015968,ENSGALG00000006722,ENSGALG00000001006,ENSGALG00000016439,…
GO:0050428	3'-phosphoadenosine 5'-phosphosulfate biosynthetic process	0.58155	ENSGALG00000003689		GO:0021915	neural tube development	1	ENSGALG00000016069,ENSGALG00000001264,ENSGALG00000003782,ENSGALG00000025740
GO:0050693	LBD domain binding	0.58155	ENSGALG00000009791		GO:0032879	regulation of localization	1	ENSGALG00000026854,ENSGALG00000009003,ENSGALG00000027232,ENSGALG00000001264,ENSGALG00000016330,ENSGALG00000011541,ENSGALG00000014014,ENSGALG00000006722,ENSGALG00000007623,ENSGALG00000015018,ENSGALG00000015487,ENSGALG00000017132,ENSGALG00000006726,ENSGALG00000001472,ENSGALG00000003074,ENSGALG00000014463,ENSGALG00000012044,ENSGALG00000001812,ENSGALG00000002081,ENSGALG00000008351,ENSGALG00000012783,…
GO:0060230	lipoprotein lipase activator activity	0.58155	ENSGALG00000003957		GO:0008361	regulation of cell size	1	ENSGALG00000004526,ENSGALG00000008351,ENSGALG00000001006
GO:0060414	aorta smooth muscle tissue morphogenesis	0.58155	ENSGALG00000009791		GO:0072009	nephron epithelium development	1	ENSGALG00000015622,ENSGALG00000013193,ENSGALG00000006726
GO:0060435	bronchiole development	0.58155	ENSGALG00000029024		GO:0007605	sensory perception of sound	1	ENSGALG00000005180,ENSGALG00000013987,ENSGALG00000015834
GO:0060838	lymphatic endothelial cell fate commitment	0.58155	ENSGALG00000009791		GO:0005901	caveola	1	ENSGALG00000010692,ENSGALG00000008351
GO:0060849	regulation of transcription involved in lymphatic endothelial cell fate commitment	0.58155	ENSGALG00000009791		GO:0045600	positive regulation of fat cell differentiation	1	ENSGALG00000002763,ENSGALG00000003567
GO:0071879	positive regulation of adrenergic receptor signaling pathway	0.58155	ENSGALG00000025915		GO:0019233	sensory perception of pain	1	ENSGALG00000008898,ENSGALG00000015419
GO:0072162	metanephric mesenchymal cell differentiation	0.58155	ENSGALG00000029024		GO:0021515	cell differentiation in spinal cord	1	ENSGALG00000003965,ENSGALG00000003782
GO:0072275	metanephric glomerulus morphogenesis	0.58155	ENSGALG00000029024		GO:0003229	ventricular cardiac muscle tissue development	1	ENSGALG00000005180,ENSGALG00000027364
GO:0072276	metanephric glomerulus vasculature morphogenesis	0.58155	ENSGALG00000029024		GO:0034763	negative regulation of transmembrane transport	1	ENSGALG00000015018,ENSGALG00000014463
GO:0072277	metanephric glomerular capillary formation	0.58155	ENSGALG00000029024		GO:0070252	actin-mediated cell contraction	1	ENSGALG00000015487,ENSGALG00000012044
GO:1901860	positive regulation of mitochondrial DNA metabolic process	0.58155	ENSGALG00000014398		GO:0051896	regulation of protein kinase B signaling	1	ENSGALG00000006726,ENSGALG00000027887,ENSGALG00000008351
GO:1902222	erythrose 4-phosphate/phosphoenolpyruvate family amino acid catabolic process	0.58155	ENSGALG00000012754		GO:0009967	positive regulation of signal transduction	1	ENSGALG00000027861,ENSGALG00000028069,ENSGALG00000009572,ENSGALG00000027232,ENSGALG00000026821,ENSGALG00000006726,ENSGALG00000026180,ENSGALG00000015622,ENSGALG00000010163,ENSGALG00000027887,ENSGALG00000028236,ENSGALG00000026873,ENSGALG00000001006,ENSGALG00000028041
GO:2000977	regulation of forebrain neuron differentiation	0.58155	ENSGALG00000009791		GO:0050680	negative regulation of epithelial cell proliferation	1	ENSGALG00000016945,ENSGALG00000029175,ENSGALG00000006726
GO:2001171	positive regulation of ATP biosynthetic process	0.58155	ENSGALG00000014398		GO:0042995	cell projection	1	ENSGALG00000017056,ENSGALG00000020199,ENSGALG00000006751,ENSGALG00000008898,ENSGALG00000011541,ENSGALG00000001812,ENSGALG00000007911,ENSGALG00000009003,ENSGALG00000012044,ENSGALG00000000644,ENSGALG00000009514,ENSGALG00000014201,ENSGALG00000003074,ENSGALG00000014463,ENSGALG00000026854
GO:0031975	envelope	0.58736	ENSGALG00000027963,ENSGALG00000013098,ENSGALG00000001240,ENSGALG00000009700,ENSGALG00000001949,ENSGALG00000007878,ENSGALG00000016223,ENSGALG00000011483,ENSGALG00000016555,ENSGALG00000007289,ENSGALG00000014869,ENSGALG00000027737,ENSGALG00000002960,ENSGALG00000002470,ENSGALG00000006211		GO:0051705	multi-organism behavior	1	ENSGALG00000015419,ENSGALG00000008898
GO:0015992	proton transport	0.59422	ENSGALG00000014869,ENSGALG00000027963,ENSGALG00000009286,ENSGALG00000007650,ENSGALG00000004809		GO:0007405	neuroblast proliferation	1	ENSGALG00000010529,ENSGALG00000012290
GO:0007623	circadian rhythm	0.59422	ENSGALG00000028529,ENSGALG00000009791,ENSGALG00000016200,ENSGALG00000014398,ENSGALG00000007082		GO:0009791	post-embryonic development	1	ENSGALG00000006726,ENSGALG00000025875,ENSGALG00000001006
GO:0042127	regulation of cell proliferation	0.59923	ENSGALG00000004285,ENSGALG00000007650,ENSGALG00000027864,ENSGALG00000006211,ENSGALG00000028015,ENSGALG00000009369,ENSGALG00000002182,ENSGALG00000008332,ENSGALG00000005554,ENSGALG00000001021,ENSGALG00000008701,ENSGALG00000026858,ENSGALG00000003957,ENSGALG00000014884,ENSGALG00000009791,ENSGALG00000028529,ENSGALG00000010001,ENSGALG00000003267,ENSGALG00000016216,ENSGALG00000007220,ENSGALG00000010402,…		GO:0019904	protein domain specific binding	1	ENSGALG00000011883,ENSGALG00000026484,ENSGALG00000010529,ENSGALG00000006726,ENSGALG00000003074,ENSGALG00000014463,ENSGALG00000025875
GO:0031058	positive regulation of histone modification	0.59923	ENSGALG00000002219,ENSGALG00000011104,ENSGALG00000014884		GO:0007159	leukocyte cell-cell adhesion	1	ENSGALG00000028576,ENSGALG00000011696,ENSGALG00000006726,ENSGALG00000010529,ENSGALG00000026484,ENSGALG00000011254
GO:0055006	cardiac cell development	0.59923	ENSGALG00000007943,ENSGALG00000009791,ENSGALG00000008544		GO:0032769	negative regulation of monooxygenase activity	1	ENSGALG00000008351
GO:0010595	positive regulation of endothelial cell migration	0.59923	ENSGALG00000028291,ENSGALG00000009791,ENSGALG00000009390		GO:0060443	mammary gland morphogenesis	1	ENSGALG00000008351
GO:0034451	centriolar satellite	0.60973	ENSGALG00000015544,ENSGALG00000027217		GO:0046549	retinal cone cell development	1	ENSGALG00000006751
GO:0044003	modification by symbiont of host morphology or physiology	0.60973	ENSGALG00000006211,ENSGALG00000003579		GO:0045063	T-helper 1 cell differentiation	1	ENSGALG00000010529
GO:0070542	response to fatty acid	0.60973	ENSGALG00000004346,ENSGALG00000009700		GO:0045295	gamma-catenin binding	1	ENSGALG00000010529
GO:0070328	triglyceride homeostasis	0.60973	ENSGALG00000000619,ENSGALG00000004285		GO:0090335	regulation of brown fat cell differentiation	1	ENSGALG00000003567
GO:0032528	microvillus organization	0.60973	ENSGALG00000007650,ENSGALG00000013742		GO:0050804	modulation of synaptic transmission	1	ENSGALG00000014014,ENSGALG00000004526,ENSGALG00000009003,ENSGALG00000008898
GO:0045746	negative regulation of Notch signaling pathway	0.60973	ENSGALG00000027864,ENSGALG00000027874		GO:1902165	regulation of intrinsic apoptotic signaling pathway in response to DNA damage by p53 class mediator	1	ENSGALG00000001006
GO:1902042	negative regulation of extrinsic apoptotic signaling pathway via death domain receptors	0.60973	ENSGALG00000009266,ENSGALG00000009268		GO:0010758	regulation of macrophage chemotaxis	1	ENSGALG00000002081
GO:1901985	positive regulation of protein acetylation	0.60973	ENSGALG00000002219,ENSGALG00000014884		GO:0030948	negative regulation of vascular endothelial growth factor receptor signaling pathway	1	ENSGALG00000016945
GO:0042451	purine nucleoside biosynthetic process	0.61705	ENSGALG00000009286,ENSGALG00000002479,ENSGALG00000003689,ENSGALG00000014398		GO:0003177	pulmonary valve development	1	ENSGALG00000015487
GO:0046129	purine ribonucleoside biosynthetic process	0.61705	ENSGALG00000014398,ENSGALG00000003689,ENSGALG00000002479,ENSGALG00000009286		GO:0003184	pulmonary valve morphogenesis	1	ENSGALG00000015487
GO:0044237	cellular metabolic process	0.61705	ENSGALG00000005708,ENSGALG00000008332,ENSGALG00000008469,ENSGALG00000011100,ENSGALG00000028046,ENSGALG00000003804,ENSGALG00000005554,ENSGALG00000000608,ENSGALG00000004875,ENSGALG00000015670,ENSGALG00000026646,ENSGALG00000001328,ENSGALG00000011104,ENSGALG00000016285,ENSGALG00000002219,ENSGALG00000006855,ENSGALG00000012834,ENSGALG00000009791,ENSGALG00000013726,ENSGALG00000003495,ENSGALG00000013742,…		GO:0022829	wide pore channel activity	1	ENSGALG00000015487
GO:0043434	response to peptide hormone	0.61705	ENSGALG00000003579,ENSGALG00000007636,ENSGALG00000007669,ENSGALG00000009700,ENSGALG00000003267,ENSGALG00000005554		GO:0042635	positive regulation of hair cycle	1	ENSGALG00000026180
GO:0010594	regulation of endothelial cell migration	0.61827	ENSGALG00000028291,ENSGALG00000009791,ENSGALG00000009390,ENSGALG00000003957		GO:0060346	bone trabecula formation	1	ENSGALG00000026180
GO:0006690	icosanoid metabolic process	0.62609	ENSGALG00000002159,ENSGALG00000010402,ENSGALG00000011894		GO:0021527	spinal cord association neuron differentiation	1	ENSGALG00000003782
GO:0033559	unsaturated fatty acid metabolic process	0.62609	ENSGALG00000002159,ENSGALG00000010402,ENSGALG00000011894		GO:2000291	regulation of myoblast proliferation	1	ENSGALG00000003782
GO:1901568	fatty acid derivative metabolic process	0.62609	ENSGALG00000010402,ENSGALG00000011894,ENSGALG00000002159		GO:0017075	syntaxin-1 binding	1	ENSGALG00000009003
GO:0016836	hydro-lyase activity	0.62609	ENSGALG00000011704,ENSGALG00000006306,ENSGALG00000027835		GO:0060536	cartilage morphogenesis	1	ENSGALG00000026873
GO:0043491	protein kinase B signaling	0.62811	ENSGALG00000008701,ENSGALG00000007650,ENSGALG00000026677,ENSGALG00000015286,ENSGALG00000003579		GO:0002318	myeloid progenitor cell differentiation	1	ENSGALG00000001472
GO:0044092	negative regulation of molecular function	0.63464	ENSGALG00000008608,ENSGALG00000026646,ENSGALG00000004591,ENSGALG00000005554,ENSGALG00000001021,ENSGALG00000010978,ENSGALG00000008469,ENSGALG00000007650,ENSGALG00000027864,ENSGALG00000009369,ENSGALG00000029169,ENSGALG00000016200,ENSGALG00000009791,ENSGALG00000017186,ENSGALG00000000619,ENSGALG00000004809		GO:0014072	response to isoquinoline alkaloid	1	ENSGALG00000008898
GO:0001656	metanephros development	0.64222	ENSGALG00000028015,ENSGALG00000029024,ENSGALG00000005504,ENSGALG00000005554		GO:0017146	NMDA selective glutamate receptor complex	1	ENSGALG00000008898
GO:0030522	intracellular receptor signaling pathway	0.65025	ENSGALG00000011594,ENSGALG00000015670,ENSGALG00000029024,ENSGALG00000027864,ENSGALG00000003267,ENSGALG00000004285		GO:0043278	response to morphine	1	ENSGALG00000008898
GO:0055008	cardiac muscle tissue morphogenesis	0.65857	ENSGALG00000014884,ENSGALG00000003521,ENSGALG00000009791		GO:0046520	sphingoid biosynthetic process	1	ENSGALG00000009037
GO:0071326	cellular response to monosaccharide stimulus	0.65857	ENSGALG00000007617,ENSGALG00000023576,ENSGALG00000011104		GO:2001256	regulation of store-operated calcium entry	1	ENSGALG00000003074
GO:0071331	cellular response to hexose stimulus	0.65857	ENSGALG00000023576,ENSGALG00000007617,ENSGALG00000011104		GO:0002072	optic cup morphogenesis involved in camera-type eye development	1	ENSGALG00000028069
GO:0071333	cellular response to glucose stimulus	0.65857	ENSGALG00000011104,ENSGALG00000007617,ENSGALG00000023576		GO:0090399	replicative senescence	1	ENSGALG00000028069
GO:0048708	astrocyte differentiation	0.65857	ENSGALG00000003267,ENSGALG00000028015,ENSGALG00000008332		GO:0003263	cardioblast proliferation	1	ENSGALG00000015622
GO:0043209	myelin sheath	0.65857	ENSGALG00000013742,ENSGALG00000009369,ENSGALG00000013257,ENSGALG00000007606,ENSGALG00000016216,ENSGALG00000001949		GO:0003264	regulation of cardioblast proliferation	1	ENSGALG00000015622
GO:0042474	middle ear morphogenesis	0.65857	ENSGALG00000017394,ENSGALG00000028046		GO:0003266	regulation of secondary heart field cardioblast proliferation	1	ENSGALG00000015622
GO:0061138	morphogenesis of a branching epithelium	0.65857	ENSGALG00000005504,ENSGALG00000006775,ENSGALG00000029024,ENSGALG00000009791,ENSGALG00000009390,ENSGALG00000029169		GO:0016327	apicolateral plasma membrane	1	ENSGALG00000016069
GO:0072243	metanephric nephron epithelium development	0.65857	ENSGALG00000028015,ENSGALG00000005554		GO:0042415	norepinephrine metabolic process	1	ENSGALG00000006726
GO:0005227	calcium activated cation channel activity	0.65857	ENSGALG00000002118,ENSGALG00000007617		GO:0048752	semicircular canal morphogenesis	1	ENSGALG00000015622
GO:0006099	tricarboxylic acid cycle	0.65857	ENSGALG00000007878,ENSGALG00000001949		GO:0060676	ureteric bud formation	1	ENSGALG00000006726
GO:0010907	positive regulation of glucose metabolic process	0.65857	ENSGALG00000011104,ENSGALG00000003579		GO:0061085	regulation of histone H3-K27 methylation	1	ENSGALG00000006726
GO:1901031	regulation of response to reactive oxygen species	0.65857	ENSGALG00000009390,ENSGALG00000015286		GO:0097435	fibril organization	1	ENSGALG00000027471
GO:0060914	heart formation	0.65857	ENSGALG00000028015,ENSGALG00000014884		GO:0014841	skeletal muscle satellite cell proliferation	1	ENSGALG00000014699
GO:0010002	cardioblast differentiation	0.65857	ENSGALG00000014884,ENSGALG00000001021		GO:0017154	semaphorin receptor activity	1	ENSGALG00000001264
GO:0045686	negative regulation of glial cell differentiation	0.65857	ENSGALG00000028015,ENSGALG00000008332		GO:0045634	regulation of melanocyte differentiation	1	ENSGALG00000009572
GO:0097150	neuronal stem cell population maintenance	0.65857	ENSGALG00000009791,ENSGALG00000028015		GO:0046629	gamma-delta T cell activation	1	ENSGALG00000011696
GO:0010660	regulation of muscle cell apoptotic process	0.65857	ENSGALG00000001021,ENSGALG00000003957		GO:0048087	positive regulation of developmental pigmentation	1	ENSGALG00000009572
GO:0032102	negative regulation of response to external stimulus	0.65857	ENSGALG00000009266,ENSGALG00000003957,ENSGALG00000014884,ENSGALG00000008332,ENSGALG00000005554,ENSGALG00000009268		GO:0050942	positive regulation of pigment cell differentiation	1	ENSGALG00000009572
GO:0008643	carbohydrate transport	0.65857	ENSGALG00000013742,ENSGALG00000005554,ENSGALG00000009390,ENSGALG00000014971		GO:0044853	plasma membrane raft	1	ENSGALG00000008351,ENSGALG00000010692
GO:0010638	positive regulation of organelle organization	0.68225	ENSGALG00000002805,ENSGALG00000014884,ENSGALG00000009791,ENSGALG00000028015,ENSGALG00000004809,ENSGALG00000002219,ENSGALG00000011104,ENSGALG00000004875,ENSGALG00000003579,ENSGALG00000014398		GO:0003407	neural retina development	1	ENSGALG00000006751,ENSGALG00000020199
GO:0043523	regulation of neuron apoptotic process	0.68225	ENSGALG00000028249,ENSGALG00000010811,ENSGALG00000014884,ENSGALG00000014398,ENSGALG00000006211		GO:0010522	regulation of calcium ion transport into cytosol	1	ENSGALG00000015018,ENSGALG00000012044
GO:0050796	regulation of insulin secretion	0.68566	ENSGALG00000011104,ENSGALG00000004285,ENSGALG00000023576,ENSGALG00000007617		GO:0005518	collagen binding	1	ENSGALG00000011970,ENSGALG00000017183
GO:1903310	positive regulation of chromatin modification	0.68931	ENSGALG00000002219,ENSGALG00000014884,ENSGALG00000011104		GO:0003382	epithelial cell morphogenesis	1	ENSGALG00000006726,ENSGALG00000016945
GO:2000379	positive regulation of reactive oxygen species metabolic process	0.68931	ENSGALG00000003579,ENSGALG00000008332,ENSGALG00000008701		GO:0010463	mesenchymal cell proliferation	1	ENSGALG00000015834,ENSGALG00000028236
GO:0035272	exocrine system development	0.68931	ENSGALG00000009390,ENSGALG00000003579,ENSGALG00000006775		GO:0007422	peripheral nervous system development	1	ENSGALG00000000644,ENSGALG00000012290
GO:2001234	negative regulation of apoptotic signaling pathway	0.6924	ENSGALG00000004809,ENSGALG00000006211,ENSGALG00000009268,ENSGALG00000028249,ENSGALG00000011104,ENSGALG00000009266		GO:2001257	regulation of cation channel activity	1	ENSGALG00000012044,ENSGALG00000014463
GO:0043543	protein acylation	0.6924	ENSGALG00000001021,ENSGALG00000002219,ENSGALG00000001949,ENSGALG00000006680,ENSGALG00000007636,ENSGALG00000014884		GO:0046661	male sex differentiation	1	ENSGALG00000007690,ENSGALG00000006726,ENSGALG00000005628
GO:0048583	regulation of response to stimulus	0.6924	ENSGALG00000001021,ENSGALG00000005554,ENSGALG00000007617,ENSGALG00000010811,ENSGALG00000003957,ENSGALG00000011104,ENSGALG00000028015,ENSGALG00000012668,ENSGALG00000006211,ENSGALG00000027864,ENSGALG00000010853,ENSGALG00000023933,ENSGALG00000008332,ENSGALG00000015286,ENSGALG00000027737,ENSGALG00000025915,ENSGALG00000012126,ENSGALG00000027874,ENSGALG00000029169,ENSGALG00000002507,ENSGALG00000004809,…		GO:0032844	regulation of homeostatic process	1	ENSGALG00000008351,ENSGALG00000015487,ENSGALG00000012044,ENSGALG00000015018,ENSGALG00000007623
GO:0042326	negative regulation of phosphorylation	0.69376	ENSGALG00000029169,ENSGALG00000005554,ENSGALG00000003267,ENSGALG00000008701,ENSGALG00000001021,ENSGALG00000004809,ENSGALG00000009369,ENSGALG00000012613,ENSGALG00000007650		GO:0045892	negative regulation of transcription, DNA-templated	1	ENSGALG00000010936,ENSGALG00000010529,ENSGALG00000027364,ENSGALG00000006722,ENSGALG00000010114,ENSGALG00000025740,ENSGALG00000026484,ENSGALG00000011254,ENSGALG00000006726,ENSGALG00000026180,ENSGALG00000007690,ENSGALG00000016069
GO:0050896	response to stimulus	0.69968	ENSGALG00000003521,ENSGALG00000028529,ENSGALG00000014835,ENSGALG00000007082,ENSGALG00000009926,ENSGALG00000016491,ENSGALG00000003073,ENSGALG00000004809,ENSGALG00000029169,ENSGALG00000016783,ENSGALG00000012126,ENSGALG00000016667,ENSGALG00000027737,ENSGALG00000010853,ENSGALG00000027864,ENSGALG00000006211,ENSGALG00000028015,ENSGALG00000010811,ENSGALG00000003957,ENSGALG00000001021,ENSGALG00000014884,…		GO:0005912	adherens junction	1	ENSGALG00000014201,ENSGALG00000014463,ENSGALG00000006751,ENSGALG00000015556,ENSGALG00000004320,ENSGALG00000029175,ENSGALG00000000644
GO:0032868	response to insulin	0.69993	ENSGALG00000007636,ENSGALG00000007669,ENSGALG00000009700,ENSGALG00000003579,ENSGALG00000005554		GO:0048593	camera-type eye morphogenesis	1	ENSGALG00000028069,ENSGALG00000010529,ENSGALG00000006751
GO:0097191	extrinsic apoptotic signaling pathway	0.70731	ENSGALG00000009268,ENSGALG00000006211,ENSGALG00000027217,ENSGALG00000009266,ENSGALG00000028249,ENSGALG00000023933		GO:0090288	negative regulation of cellular response to growth factor stimulus	1	ENSGALG00000016945,ENSGALG00000006726,ENSGALG00000010797
GO:0043296	apical junction complex	0.70787	ENSGALG00000006593,ENSGALG00000006090,ENSGALG00000026862,ENSGALG00000000608		GO:0002040	sprouting angiogenesis	1	ENSGALG00000010529,ENSGALG00000029175
GO:0006665	sphingolipid metabolic process	0.70787	ENSGALG00000007082,ENSGALG00000002412,ENSGALG00000011704,ENSGALG00000000780		GO:0002286	T cell activation involved in immune response	1	ENSGALG00000006726,ENSGALG00000010529
GO:0006101	citrate metabolic process	0.71336	ENSGALG00000001949,ENSGALG00000007878		GO:0008593	regulation of Notch signaling pathway	1	ENSGALG00000015622,ENSGALG00000027364
GO:0046470	phosphatidylcholine metabolic process	0.71336	ENSGALG00000028928,ENSGALG00000006917		GO:0007043	cell-cell junction assembly	1	ENSGALG00000000644,ENSGALG00000015487
GO:2000826	regulation of heart morphogenesis	0.71336	ENSGALG00000014884,ENSGALG00000028015		GO:0090150	establishment of protein localization to membrane	1	ENSGALG00000008351,ENSGALG00000012044,ENSGALG00000014463,ENSGALG00000012265
GO:0071827	plasma lipoprotein particle organization	0.71336	ENSGALG00000028928,ENSGALG00000016491		GO:0004866	endopeptidase inhibitor activity	1	ENSGALG00000014699,ENSGALG00000010529,ENSGALG00000012873
GO:0000038	very long-chain fatty acid metabolic process	0.71336	ENSGALG00000002159,ENSGALG00000011704		GO:0035335	peptidyl-tyrosine dephosphorylation	1	ENSGALG00000015622,ENSGALG00000008961,ENSGALG00000013987
GO:0010657	muscle cell apoptotic process	0.71336	ENSGALG00000001021,ENSGALG00000003957		GO:0048708	astrocyte differentiation	1	ENSGALG00000011541,ENSGALG00000000112
GO:0005581	collagen trimer	0.71896	ENSGALG00000002507,ENSGALG00000027390,ENSGALG00000005554		GO:0010171	body morphogenesis	1	ENSGALG00000010114,ENSGALG00000010529
GO:0001944	vasculature development	0.71941	ENSGALG00000003957,ENSGALG00000029169,ENSGALG00000008701,ENSGALG00000001021,ENSGALG00000029024,ENSGALG00000014684,ENSGALG00000000619,ENSGALG00000014884,ENSGALG00000009791,ENSGALG00000010978,ENSGALG00000028015,ENSGALG00000016491		GO:0055008	cardiac muscle tissue morphogenesis	1	ENSGALG00000005180,ENSGALG00000027364
GO:0061061	muscle structure development	0.71941	ENSGALG00000008544,ENSGALG00000028015,ENSGALG00000003521,ENSGALG00000014884,ENSGALG00000009791,ENSGALG00000007943,ENSGALG00000029024,ENSGALG00000016200,ENSGALG00000001021,ENSGALG00000026858,ENSGALG00000009390,ENSGALG00000007669		GO:0007215	glutamate receptor signaling pathway	1	ENSGALG00000003074,ENSGALG00000008898
GO:0007517	muscle organ development	0.72382	ENSGALG00000007669,ENSGALG00000026858,ENSGALG00000009390,ENSGALG00000029024,ENSGALG00000001021,ENSGALG00000009791,ENSGALG00000003521,ENSGALG00000014884		GO:0000979	RNA polymerase II core promoter sequence-specific DNA binding	1	ENSGALG00000026484,ENSGALG00000006726
GO:0055001	muscle cell development	0.72564	ENSGALG00000028015,ENSGALG00000008544,ENSGALG00000003521,ENSGALG00000009791,ENSGALG00000007943		GO:0051965	positive regulation of synapse assembly	1	ENSGALG00000016160,ENSGALG00000011319
GO:0048511	rhythmic process	0.72564	ENSGALG00000009791,ENSGALG00000028529,ENSGALG00000007082,ENSGALG00000016200,ENSGALG00000014398,ENSGALG00000006211		GO:0007612	learning	1	ENSGALG00000008898,ENSGALG00000009003,ENSGALG00000004526
GO:0016209	antioxidant activity	0.72564	ENSGALG00000009369,ENSGALG00000002421,ENSGALG00000013098		GO:0050954	sensory perception of mechanical stimulus	1	ENSGALG00000015834,ENSGALG00000013987,ENSGALG00000005180
GO:0007169	transmembrane receptor protein tyrosine kinase signaling pathway	0.72564	ENSGALG00000012437,ENSGALG00000007650,ENSGALG00000005554,ENSGALG00000003267,ENSGALG00000008701,ENSGALG00000028291,ENSGALG00000003579,ENSGALG00000009390,ENSGALG00000010811,ENSGALG00000029169,ENSGALG00000009700		GO:0007600	sensory perception	1	ENSGALG00000005180,ENSGALG00000010529,ENSGALG00000008898,ENSGALG00000015419,ENSGALG00000013987,ENSGALG00000015834
GO:0009058	biosynthetic process	0.72564	ENSGALG00000005708,ENSGALG00000003804,ENSGALG00000028046,ENSGALG00000008332,ENSGALG00000000608,ENSGALG00000005554,ENSGALG00000011104,ENSGALG00000015670,ENSGALG00000002219,ENSGALG00000013726,ENSGALG00000009791,ENSGALG00000012834,ENSGALG00000007289,ENSGALG00000016200,ENSGALG00000006665,ENSGALG00000003495,ENSGALG00000015983,ENSGALG00000002960,ENSGALG00000011594,ENSGALG00000017394,ENSGALG00000029024,…		GO:0001765	membrane raft assembly	1	ENSGALG00000008351
GO:0042542	response to hydrogen peroxide	0.72564	ENSGALG00000009390,ENSGALG00000009369,ENSGALG00000004809		GO:0042670	retinal cone cell differentiation	1	ENSGALG00000006751
GO:0071322	cellular response to carbohydrate stimulus	0.72564	ENSGALG00000023576,ENSGALG00000007617,ENSGALG00000011104		GO:0060026	convergent extension	1	ENSGALG00000002763
GO:0001726	ruffle	0.72564	ENSGALG00000003521,ENSGALG00000028291,ENSGALG00000009474,ENSGALG00000013742		GO:0008301	DNA binding, bending	1	ENSGALG00000010529
GO:0045017	glycerolipid biosynthetic process	0.72564	ENSGALG00000016200,ENSGALG00000006917,ENSGALG00000007636,ENSGALG00000028928		GO:0021932	hindbrain radial glia guided cell migration	1	ENSGALG00000010529
GO:0006879	cellular iron ion homeostasis	0.72564	ENSGALG00000006855,ENSGALG00000007220		GO:0030854	positive regulation of granulocyte differentiation	1	ENSGALG00000010529
GO:0007584	response to nutrient	0.72564	ENSGALG00000010926,ENSGALG00000012418		GO:0036445	neuronal stem cell division	1	ENSGALG00000010529
GO:0043028	cysteine-type endopeptidase regulator activity involved in apoptotic process	0.72564	ENSGALG00000017186,ENSGALG00000009369		GO:0048340	paraxial mesoderm morphogenesis	1	ENSGALG00000010529
GO:0032720	negative regulation of tumor necrosis factor production	0.72564	ENSGALG00000005554,ENSGALG00000027737		GO:0055057	neuroblast division	1	ENSGALG00000010529
GO:0004181	metallocarboxypeptidase activity	0.72564	ENSGALG00000009693,ENSGALG00000007090		GO:1900121	negative regulation of receptor binding	1	ENSGALG00000010529
GO:0042516	regulation of tyrosine phosphorylation of Stat3 protein	0.72564	ENSGALG00000028015,ENSGALG00000014884		GO:0061303	cornea development in camera-type eye	1	ENSGALG00000011270
GO:0045747	positive regulation of Notch signaling pathway	0.72564	ENSGALG00000028015,ENSGALG00000003267		GO:0045725	positive regulation of glycogen biosynthetic process	1	ENSGALG00000027232
GO:0007507	heart development	0.72564	ENSGALG00000011797,ENSGALG00000007943,ENSGALG00000009791,ENSGALG00000003521,ENSGALG00000014884,ENSGALG00000028015,ENSGALG00000008544,ENSGALG00000029169,ENSGALG00000003579,ENSGALG00000016200,ENSGALG00000001021		GO:0035561	regulation of chromatin binding	1	ENSGALG00000000242
GO:0042742	defense response to bacterium	0.72564	ENSGALG00000009266,ENSGALG00000002507,ENSGALG00000016667,ENSGALG00000019845		GO:0001886	endothelial cell morphogenesis	1	ENSGALG00000016945
GO:0045087	innate immune response	0.72564	ENSGALG00000002507,ENSGALG00000012418,ENSGALG00000012126,ENSGALG00000017186,ENSGALG00000007419,ENSGALG00000010853,ENSGALG00000003016,ENSGALG00000027864		GO:0086069	bundle of His cell to Purkinje myocyte communication	1	ENSGALG00000015487
GO:0046903	secretion	0.72564	ENSGALG00000012117,ENSGALG00000015944,ENSGALG00000007617,ENSGALG00000020943,ENSGALG00000013742,ENSGALG00000009266,ENSGALG00000011104,ENSGALG00000007878,ENSGALG00000007650,ENSGALG00000023576,ENSGALG00000004285,ENSGALG00000009268,ENSGALG00000005504,ENSGALG00000027737,ENSGALG00000000780		GO:0044848	biological phase	1	ENSGALG00000026180
GO:0031056	regulation of histone modification	0.72564	ENSGALG00000002219,ENSGALG00000001021,ENSGALG00000014884,ENSGALG00000011104		GO:0060363	cranial suture morphogenesis	1	ENSGALG00000026180
GO:0035821	modification of morphology or physiology of other organism	0.72564	ENSGALG00000006211,ENSGALG00000019845,ENSGALG00000003579		GO:0001780	neutrophil homeostasis	1	ENSGALG00000001472
GO:0051536	iron-sulfur cluster binding	0.72564	ENSGALG00000013728,ENSGALG00000004869,ENSGALG00000008701		GO:0043218	compact myelin	1	ENSGALG00000001472
GO:0051540	metal cluster binding	0.72564	ENSGALG00000013728,ENSGALG00000004869,ENSGALG00000008701		GO:0043220	Schmidt-Lanterman incisure	1	ENSGALG00000001472
GO:0060411	cardiac septum morphogenesis	0.72564	ENSGALG00000014884,ENSGALG00000009791,ENSGALG00000028015		GO:0002178	palmitoyltransferase complex	1	ENSGALG00000009037
GO:0004033	aldo-keto reductase (NADP) activity	0.72564	ENSGALG00000012834		GO:0001891	phagocytic cup	1	ENSGALG00000014699
GO:0009445	putrescine metabolic process	0.72564	ENSGALG00000013678		GO:0005521	lamin binding	1	ENSGALG00000000299
GO:1901301	regulation of cargo loading into COPII-coated vesicle	0.72564	ENSGALG00000017394		GO:0018410	C-terminal protein amino acid modification	1	ENSGALG00000006819
GO:0004356	glutamate-ammonia ligase activity	0.72564	ENSGALG00000008518		GO:0031646	positive regulation of neurological system process	1	ENSGALG00000004526
GO:0006542	glutamine biosynthetic process	0.72564	ENSGALG00000008518		GO:0031987	locomotion involved in locomotory behavior	1	ENSGALG00000027861
GO:0016211	ammonia ligase activity	0.72564	ENSGALG00000008518		GO:0033270	paranode region of axon	1	ENSGALG00000000644
GO:0016880	acid-ammonia (or amide) ligase activity	0.72564	ENSGALG00000008518		GO:0035641	locomotory exploration behavior	1	ENSGALG00000004526
GO:0034655	nucleobase-containing compound catabolic process	0.72564	ENSGALG00000027737,ENSGALG00000003579,ENSGALG00000026858,ENSGALG00000012554,ENSGALG00000003267,ENSGALG00000012613		GO:0035988	chondrocyte proliferation	1	ENSGALG00000015896
GO:0003713	transcription coactivator activity	0.72564	ENSGALG00000014884,ENSGALG00000014834,ENSGALG00000001021,ENSGALG00000009474,ENSGALG00000014398,ENSGALG00000002219		GO:0043205	fibril	1	ENSGALG00000027471
GO:0033034	positive regulation of myeloid cell apoptotic process	0.72564	ENSGALG00000005554		GO:0048268	clathrin coat assembly	1	ENSGALG00000028602
GO:0034115	negative regulation of heterotypic cell-cell adhesion	0.72564	ENSGALG00000005554		GO:0051968	positive regulation of synaptic transmission, glutamatergic	1	ENSGALG00000004526
GO:0035788	cell migration involved in metanephros development	0.72564	ENSGALG00000005554		GO:0070300	phosphatidic acid binding	1	ENSGALG00000012265
GO:0035789	metanephric mesenchymal cell migration	0.72564	ENSGALG00000005554		GO:1990126	retrograde transport, endosome to plasma membrane	1	ENSGALG00000012265
GO:0070587	regulation of cell-cell adhesion involved in gastrulation	0.72564	ENSGALG00000005554		GO:0007268	synaptic transmission	1	ENSGALG00000008898,ENSGALG00000009003,ENSGALG00000007623,ENSGALG00000004526,ENSGALG00000014014,ENSGALG00000021542
GO:0071639	positive regulation of monocyte chemotactic protein-1 production	0.72564	ENSGALG00000005554		GO:0071944	cell periphery	1	ENSGALG00000001264,ENSGALG00000010692,ENSGALG00000014014,ENSGALG00000007623,ENSGALG00000026854,ENSGALG00000011696,ENSGALG00000000644,ENSGALG00000008351,ENSGALG00000008898,ENSGALG00000015487,ENSGALG00000027198,ENSGALG00000009514,ENSGALG00000016160,ENSGALG00000014699,ENSGALG00000013803,ENSGALG00000012044,ENSGALG00000015403,ENSGALG00000004320,ENSGALG00000006751,ENSGALG00000029175,ENSGALG00000010163,…
GO:0072244	metanephric glomerular epithelium development	0.72564	ENSGALG00000005554		GO:0072332	intrinsic apoptotic signaling pathway by p53 class mediator	1	ENSGALG00000001006,ENSGALG00000009012
GO:0072248	metanephric glomerular visceral epithelial cell differentiation	0.72564	ENSGALG00000005554		GO:0044236	multicellular organismal metabolic process	1	ENSGALG00000017183,ENSGALG00000015896
GO:0072249	metanephric glomerular visceral epithelial cell development	0.72564	ENSGALG00000005554		GO:0043627	response to estrogen	1	ENSGALG00000006726,ENSGALG00000026180
GO:0072298	regulation of metanephric glomerulus development	0.72564	ENSGALG00000005554		GO:1903507	negative regulation of nucleic acid-templated transcription	1	ENSGALG00000007690,ENSGALG00000016069,ENSGALG00000026484,ENSGALG00000011254,ENSGALG00000025740,ENSGALG00000006726,ENSGALG00000026180,ENSGALG00000010114,ENSGALG00000027364,ENSGALG00000010936,ENSGALG00000010529,ENSGALG00000006722
GO:0072300	positive regulation of metanephric glomerulus development	0.72564	ENSGALG00000005554		GO:0007045	cell-substrate adherens junction assembly	1	ENSGALG00000015403,ENSGALG00000014463
GO:0072312	metanephric glomerular epithelial cell differentiation	0.72564	ENSGALG00000005554		GO:0048041	focal adhesion assembly	1	ENSGALG00000015403,ENSGALG00000014463
GO:0072313	metanephric glomerular epithelial cell development	0.72564	ENSGALG00000005554		GO:0021872	forebrain generation of neurons	1	ENSGALG00000010529,ENSGALG00000007690
GO:2000589	regulation of metanephric mesenchymal cell migration	0.72564	ENSGALG00000005554		GO:0010631	epithelial cell migration	1	ENSGALG00000029175,ENSGALG00000004320,ENSGALG00000006726,ENSGALG00000016330
GO:2000698	positive regulation of epithelial cell differentiation involved in kidney development	0.72564	ENSGALG00000005554		GO:0048546	digestive tract morphogenesis	1	ENSGALG00000001006,ENSGALG00000012290
GO:0015888	thiamine transport	0.72564	ENSGALG00000010343		GO:0030097	hemopoiesis	1	ENSGALG00000008961,ENSGALG00000026484,ENSGALG00000011254,ENSGALG00000011696,ENSGALG00000001472,ENSGALG00000006726,ENSGALG00000028576,ENSGALG00000010529,ENSGALG00000027471
GO:0035461	vitamin transmembrane transport	0.72564	ENSGALG00000010343		GO:0061135	endopeptidase regulator activity	1	ENSGALG00000012873,ENSGALG00000014699,ENSGALG00000010529
GO:0031698	beta-2 adrenergic receptor binding	0.72564	ENSGALG00000007650		GO:0048565	digestive tract development	1	ENSGALG00000012290,ENSGALG00000001006,ENSGALG00000025875
GO:0003988	acetyl-CoA C-acyltransferase activity	0.72564	ENSGALG00000016555		GO:0004725	protein tyrosine phosphatase activity	1	ENSGALG00000015622,ENSGALG00000013987,ENSGALG00000008961
GO:0005513	detection of calcium ion	0.72564	ENSGALG00000002118		GO:0022414	reproductive process	1	ENSGALG00000001472,ENSGALG00000011696,ENSGALG00000006726,ENSGALG00000005628,ENSGALG00000007690,ENSGALG00000010163,ENSGALG00000012873,ENSGALG00000008898,ENSGALG00000010529
GO:2000275	regulation of oxidative phosphorylation uncoupler activity	0.72564	ENSGALG00000004809		GO:0042180	cellular ketone metabolic process	1	ENSGALG00000001812,ENSGALG00000027232,ENSGALG00000006726
GO:0006848	pyruvate transport	0.72564	ENSGALG00000011483		GO:1902679	negative regulation of RNA biosynthetic process	1	ENSGALG00000010114,ENSGALG00000027364,ENSGALG00000010936,ENSGALG00000010529,ENSGALG00000006722,ENSGALG00000007690,ENSGALG00000016069,ENSGALG00000026484,ENSGALG00000011254,ENSGALG00000025740,ENSGALG00000026180,ENSGALG00000006726
GO:0050833	pyruvate transmembrane transporter activity	0.72564	ENSGALG00000011483		GO:0090304	nucleic acid metabolic process	1	ENSGALG00000015968,ENSGALG00000006591,ENSGALG00000000242,ENSGALG00000006722,ENSGALG00000001006,ENSGALG00000016439,ENSGALG00000015622,ENSGALG00000025740,ENSGALG00000028091,ENSGALG00000006025,ENSGALG00000010936,ENSGALG00000010797,ENSGALG00000010794,ENSGALG00000016069,ENSGALG00000007690,ENSGALG00000003782,ENSGALG00000007366,ENSGALG00000014463,ENSGALG00000026180,ENSGALG00000006726,ENSGALG00000015497,…
GO:1901475	pyruvate transmembrane transport	0.72564	ENSGALG00000011483		GO:0005488	binding	1	ENSGALG00000028951,ENSGALG00000000242,ENSGALG00000006591,ENSGALG00000006811,ENSGALG00000029175,ENSGALG00000016439,ENSGALG00000015896,ENSGALG00000015622,ENSGALG00000025740,ENSGALG00000011319,ENSGALG00000015627,ENSGALG00000010133,ENSGALG00000021542,ENSGALG00000002615,ENSGALG00000005499,ENSGALG00000003782,ENSGALG00000003074,ENSGALG00000027232,ENSGALG00000010692,ENSGALG00000000673,ENSGALG00000010114,…
GO:0004887	thyroid hormone receptor activity	0.72564	ENSGALG00000011594		GO:0090132	epithelium migration	1	ENSGALG00000016330,ENSGALG00000029175,ENSGALG00000004320,ENSGALG00000006726
GO:0032052	bile acid binding	0.72564	ENSGALG00000011594		GO:0034767	positive regulation of ion transmembrane transport	1	ENSGALG00000014463,ENSGALG00000012044
GO:0045764	positive regulation of cellular amino acid metabolic process	0.72564	ENSGALG00000011594		GO:0022010	central nervous system myelination	1	ENSGALG00000000112
GO:0015245	fatty acid transporter activity	0.72564	ENSGALG00000006471		GO:0032291	axon ensheathment in central nervous system	1	ENSGALG00000000112
GO:0071420	cellular response to histamine	0.72564	ENSGALG00000028939		GO:0044708	single-organism behavior	1	ENSGALG00000007911,ENSGALG00000004526,ENSGALG00000015419,ENSGALG00000008961,ENSGALG00000009003,ENSGALG00000008898
GO:0070061	fructose binding	0.72564	ENSGALG00000015544		GO:0060347	heart trabecula formation	1	ENSGALG00000008351
GO:0001951	intestinal D-glucose absorption	0.72564	ENSGALG00000013742		GO:0090130	tissue migration	1	ENSGALG00000004320,ENSGALG00000029175,ENSGALG00000006726,ENSGALG00000016330
GO:0032532	regulation of microvillus length	0.72564	ENSGALG00000013742		GO:0021854	hypothalamus development	1	ENSGALG00000010529
GO:1902896	terminal web assembly	0.72564	ENSGALG00000013742		GO:0043586	tongue development	1	ENSGALG00000010529
GO:0030430	host cell cytoplasm	0.72564	ENSGALG00000002805		GO:0060033	anatomical structure regression	1	ENSGALG00000010529
GO:0033646	host intracellular part	0.72564	ENSGALG00000002805		GO:0003222	ventricular trabecula myocardium morphogenesis	1	ENSGALG00000027364
GO:0033655	host cell cytoplasm part	0.72564	ENSGALG00000002805		GO:0021521	ventral spinal cord interneuron specification	1	ENSGALG00000003965
GO:0043656	intracellular region of host	0.72564	ENSGALG00000002805		GO:0071312	cellular response to alkaloid	1	ENSGALG00000015018
GO:1903223	positive regulation of oxidative stress-induced neuron death	0.72564	ENSGALG00000028249		GO:0014850	response to muscle activity	1	ENSGALG00000003567
GO:1903378	positive regulation of oxidative stress-induced neuron intrinsic apoptotic signaling pathway	0.72564	ENSGALG00000028249		GO:0070208	protein heterotrimerization	1	ENSGALG00000027232
GO:0051639	actin filament network formation	0.72564	ENSGALG00000009474		GO:0070875	positive regulation of glycogen metabolic process	1	ENSGALG00000027232
GO:0051764	actin crosslink formation	0.72564	ENSGALG00000009474		GO:0045605	negative regulation of epidermal cell differentiation	1	ENSGALG00000026180
GO:0043152	induction of bacterial agglutination	0.72564	ENSGALG00000009266		GO:0097152	mesenchymal cell apoptotic process	1	ENSGALG00000026180
GO:0032471	negative regulation of endoplasmic reticulum calcium ion concentration	0.72564	ENSGALG00000006775		GO:2001053	regulation of mesenchymal cell apoptotic process	1	ENSGALG00000026180
GO:0004305	ethanolamine kinase activity	0.72564	ENSGALG00000006917		GO:0000983	transcription factor activity, RNA polymerase II core promoter sequence-specific	1	ENSGALG00000003782
GO:0032650	regulation of interleukin-1 alpha production	0.72564	ENSGALG00000014884		GO:0051450	myoblast proliferation	1	ENSGALG00000003782
GO:0032730	positive regulation of interleukin-1 alpha production	0.72564	ENSGALG00000014884		GO:0021877	forebrain neuron fate commitment	1	ENSGALG00000007690
GO:0048936	peripheral nervous system neuron axonogenesis	0.72564	ENSGALG00000014884		GO:0016082	synaptic vesicle priming	1	ENSGALG00000009003
GO:0004064	arylesterase activity	0.72564	ENSGALG00000009689		GO:0031629	synaptic vesicle fusion to presynaptic membrane	1	ENSGALG00000009003
GO:0034186	apolipoprotein A-I binding	0.72564	ENSGALG00000028928		GO:0060439	trachea morphogenesis	1	ENSGALG00000026873
GO:0070053	thrombospondin receptor activity	0.72564	ENSGALG00000008332		GO:0010454	negative regulation of cell fate commitment	1	ENSGALG00000010797
GO:0071286	cellular response to magnesium ion	0.72564	ENSGALG00000012613		GO:0072070	loop of Henle development	1	ENSGALG00000013193
GO:1900736	regulation of phospholipase C-activating G-protein coupled receptor signaling pathway	0.72564	ENSGALG00000008332		GO:0021548	pons development	1	ENSGALG00000008898
GO:1902338	negative regulation of apoptotic process involved in morphogenesis	0.72564	ENSGALG00000005504		GO:0060134	prepulse inhibition	1	ENSGALG00000008898
GO:1902455	negative regulation of stem cell population maintenance	0.72564	ENSGALG00000005504		GO:0021903	rostrocaudal neural tube patterning	1	ENSGALG00000025740
GO:0030091	protein repair	0.72564	ENSGALG00000026661		GO:0016408	C-acyltransferase activity	1	ENSGALG00000009037
GO:0005432	calcium:sodium antiporter activity	0.72564	ENSGALG00000008544		GO:0004653	polypeptide N-acetylgalactosaminyltransferase activity	1	ENSGALG00000012544
GO:0021555	midbrain-hindbrain boundary morphogenesis	0.72564	ENSGALG00000028015		GO:0006910	phagocytosis, recognition	1	ENSGALG00000014699
GO:0045607	regulation of auditory receptor cell differentiation	0.72564	ENSGALG00000028015		GO:0009086	methionine biosynthetic process	1	ENSGALG00000004518
GO:0045608	negative regulation of auditory receptor cell differentiation	0.72564	ENSGALG00000028015		GO:0014856	skeletal muscle cell proliferation	1	ENSGALG00000014699
GO:0060164	regulation of timing of neuron differentiation	0.72564	ENSGALG00000028015		GO:0030228	lipoprotein particle receptor activity	1	ENSGALG00000010692
GO:1900222	negative regulation of beta-amyloid clearance	0.72564	ENSGALG00000001021		GO:0030836	positive regulation of actin filament depolymerization	1	ENSGALG00000014463
GO:2000721	positive regulation of transcription from RNA polymerase II promoter involved in smooth muscle cell differentiation	0.72564	ENSGALG00000001021		GO:0042403	thyroid hormone metabolic process	1	ENSGALG00000006726
GO:0009256	10-formyltetrahydrofolate metabolic process	0.72564	ENSGALG00000011797		GO:0045064	T-helper 2 cell differentiation	1	ENSGALG00000006726
GO:0007253	cytoplasmic sequestering of NF-kappaB	0.72564	ENSGALG00000027864		GO:0045956	positive regulation of calcium ion-dependent exocytosis	1	ENSGALG00000007623
GO:0008139	nuclear localization sequence binding	0.72564	ENSGALG00000027864		GO:0046827	positive regulation of protein export from nucleus	1	ENSGALG00000017132
GO:0006545	glycine biosynthetic process	0.72564	ENSGALG00000020943		GO:0050932	regulation of pigment cell differentiation	1	ENSGALG00000009572
[truncated: 3,140 more rows]
