# Supplementary material for: Common microRNA–mRNA Interactions in Different Newcastle Disease Virus-Infected Chicken Embryonic Visceral Tissues
Source: Int J Mol Sci. 2018 Apr 25;19(5):1291. doi: 10.3390/ijms19051291 (PMC5983721; doi:10.3390/ijms19051291)
Supplement: Supplementary file 1 [file ijms-19-01291-s001.zip › Supplementary Files/Table S11. KEGG Pathway analysis of common target genes.xls]

## Sheet: Sheet1
Up-regulated miRNA target gene				Down-regulated miRNA target gene
KEGG pathway term	Q-value	Gene ID		KEGG pathway term	Q-value	Gene ID
Biosynthesis of amino acids	0.00119411	ENSGALG00000008518|ENSGALG00000015544|ENSGALG00000008229|ENSGALG00000005046|ENSGALG00000015180|ENSGALG00000007936|ENSGALG00000008317|ENSGALG00000012754|ENSGALG00000007606|ENSGALG00000002479|ENSGALG00000000893|ENSGALG00000004158		Focal adhesion	0.0550167	ENSGALG00000014014|ENSGALG00000008351|ENSGALG00000014201|ENSGALG00000005180|ENSGALG00000004526|ENSGALG00000014463
Fatty acid degradation	0.00119411	ENSGALG00000016555|ENSGALG00000008229|ENSGALG00000002159|ENSGALG00000024271|ENSGALG00000002891|ENSGALG00000003495|ENSGALG00000006680|ENSGALG00000012250|ENSGALG00000010628		Melanogenesis	0.0570194	ENSGALG00000010529|ENSGALG00000028069|ENSGALG00000008424|ENSGALG00000016069
Carbon metabolism	0.00137902	ENSGALG00000007878|ENSGALG00000015544|ENSGALG00000007652|ENSGALG00000005046|ENSGALG00000024271|ENSGALG00000015180|ENSGALG00000020943|ENSGALG00000007936|ENSGALG00000007606|ENSGALG00000001949|ENSGALG00000012613|ENSGALG00000006680|ENSGALG00000008317|ENSGALG00000004158		p53 signaling pathway	0.076349	ENSGALG00000012873|ENSGALG00000016160|ENSGALG00000001006
Metabolic pathways	0.00167921	ENSGALG00000006300|ENSGALG00000009748|ENSGALG00000006306|ENSGALG00000009926|ENSGALG00000002159|ENSGALG00000008518|ENSGALG00000000549|ENSGALG00000007606|ENSGALG00000006680|ENSGALG00000008701|ENSGALG00000000893|ENSGALG00000006665|ENSGALG00000012554|ENSGALG00000002412|ENSGALG00000003804|ENSGALG00000016555|ENSGALG00000013257|ENSGALG00000008229|ENSGALG00000014869|ENSGALG00000010402|ENSGALG00000020943|…		Wnt signaling pathway	0.076349	ENSGALG00000028041|ENSGALG00000010529|ENSGALG00000028069|ENSGALG00000016069
Glycolysis / Gluconeogenesis	0.00167921	ENSGALG00000006300|ENSGALG00000015544|ENSGALG00000013257|ENSGALG00000008229|ENSGALG00000007936|ENSGALG00000007606|ENSGALG00000003495|ENSGALG00000012613|ENSGALG00000007636|ENSGALG00000012250		ECM-receptor interaction	0.0825125	ENSGALG00000005180|ENSGALG00000004526|ENSGALG00000014014
Tryptophan metabolism	0.00614241	ENSGALG00000012418|ENSGALG00000009926|ENSGALG00000008229|ENSGALG00000024271|ENSGALG00000016223|ENSGALG00000003495|ENSGALG00000006680|ENSGALG00000028939		Mucin type O-Glycan biosynthesis	0.0825125	ENSGALG00000001130|ENSGALG00000012544
Histidine metabolism	0.00617688	ENSGALG00000006306|ENSGALG00000008229|ENSGALG00000011414|ENSGALG00000016223|ENSGALG00000003495|ENSGALG00000028939		Notch signaling pathway	0.151525	ENSGALG00000011696|ENSGALG00000001905
Valine, leucine and isoleucine degradation	0.00617688	ENSGALG00000016555|ENSGALG00000008229|ENSGALG00000024271|ENSGALG00000015866|ENSGALG00000003495|ENSGALG00000006680|ENSGALG00000011100|ENSGALG00000002960		Hedgehog signaling pathway	0.151525	ENSGALG00000028069|ENSGALG00000010133
PPAR signaling pathway	0.0112304	ENSGALG00000005554|ENSGALG00000000619|ENSGALG00000002159|ENSGALG00000016285|ENSGALG00000002470|ENSGALG00000007636|ENSGALG00000006680|ENSGALG00000010628|ENSGALG00000002891		Cell adhesion molecules (CAMs)	0.151525	ENSGALG00000000644|ENSGALG00000009514|ENSGALG00000001472
Glycine, serine and threonine metabolism	0.0112304	ENSGALG00000016223|ENSGALG00000008317|ENSGALG00000008229|ENSGALG00000005046|ENSGALG00000015180|ENSGALG00000020943|ENSGALG00000007606		Tight junction	0.151525	ENSGALG00000014463|ENSGALG00000003157|ENSGALG00000001472
Arginine and proline metabolism	0.0141165	ENSGALG00000008518|ENSGALG00000003804|ENSGALG00000008229|ENSGALG00000000054|ENSGALG00000016223|ENSGALG00000013678|ENSGALG00000003495|ENSGALG00000028939		Adrenergic signaling in cardiomyocytes	0.151525	ENSGALG00000016702|ENSGALG00000003157|ENSGALG00000008424
Fatty acid metabolism	0.0204607	ENSGALG00000016555|ENSGALG00000002159|ENSGALG00000024271|ENSGALG00000002891|ENSGALG00000011704|ENSGALG00000006680|ENSGALG00000010628		Adherens junction	0.22049	ENSGALG00000010529|ENSGALG00000014463
Alanine, aspartate and glutamate metabolism	0.0227324	ENSGALG00000008518|ENSGALG00000003804|ENSGALG00000009748|ENSGALG00000020943|ENSGALG00000013728|ENSGALG00000004158		Calcium signaling pathway	0.251378	ENSGALG00000008898|ENSGALG00000007623|ENSGALG00000008424
Cysteine and methionine metabolism	0.0241518	ENSGALG00000006300|ENSGALG00000008317|ENSGALG00000013257|ENSGALG00000001949|ENSGALG00000002479|ENSGALG00000000893		Phototransduction	0.365894	ENSGALG00000008424
Pyruvate metabolism	0.0256753	ENSGALG00000006300|ENSGALG00000013257|ENSGALG00000008229|ENSGALG00000003495|ENSGALG00000007636|ENSGALG00000001949		Cysteine and methionine metabolism	0.451195	ENSGALG00000004518
Propanoate metabolism	0.0321545	ENSGALG00000007652|ENSGALG00000006300|ENSGALG00000024271|ENSGALG00000013257|ENSGALG00000006680		Glycine, serine and threonine metabolism	0.455929	ENSGALG00000004518
Drug metabolism - cytochrome P450	0.0521044	ENSGALG00000003316|ENSGALG00000013098|ENSGALG00000003445|ENSGALG00000012250|ENSGALG00000016223		Sphingolipid metabolism	0.551889	ENSGALG00000009037
Glyoxylate and dicarboxylate metabolism	0.129016	ENSGALG00000008518|ENSGALG00000020943|ENSGALG00000001949|ENSGALG00000005046		mTOR signaling pathway	0.551889	ENSGALG00000017005
beta-Alanine metabolism	0.131688	ENSGALG00000024271|ENSGALG00000003495|ENSGALG00000008229|ENSGALG00000006680		Cardiac muscle contraction	0.58693	ENSGALG00000003157
Phenylalanine, tyrosine and tryptophan biosynthesis	0.131688	ENSGALG00000012754|ENSGALG00000000893		mRNA surveillance pathway	0.605469	ENSGALG00000016702
Phenylalanine metabolism	0.138318	ENSGALG00000012754|ENSGALG00000000893|ENSGALG00000016223		Phosphatidylinositol signaling system	0.605469	ENSGALG00000008424
Citrate cycle (TCA cycle)	0.146093	ENSGALG00000007878|ENSGALG00000001949|ENSGALG00000007652|ENSGALG00000007636		GnRH signaling pathway	0.605469	ENSGALG00000008424
One carbon pool by folate	0.166747	ENSGALG00000015983|ENSGALG00000011797|ENSGALG00000005046		Gap junction	0.605469	ENSGALG00000026802
Lysine degradation	0.170846	ENSGALG00000008953|ENSGALG00000024271|ENSGALG00000003495|ENSGALG00000008229|ENSGALG00000006680		Oocyte meiosis	0.622318	ENSGALG00000008424
Adipocytokine signaling pathway	0.201994	ENSGALG00000003267|ENSGALG00000005554|ENSGALG00000014398|ENSGALG00000007636|ENSGALG00000027864|ENSGALG00000010628		Vascular smooth muscle contraction	0.6541	ENSGALG00000008424
Fatty acid elongation	0.210639	ENSGALG00000016555|ENSGALG00000011704|ENSGALG00000024271		Neuroactive ligand-receptor interaction	0.660435	ENSGALG00000008898|ENSGALG00000028410
Ascorbate and aldarate metabolism	0.264101	ENSGALG00000003495|ENSGALG00000008229		Insulin signaling pathway	0.660435	ENSGALG00000008424
Butanoate metabolism	0.264101	ENSGALG00000024271|ENSGALG00000002960|ENSGALG00000006680		FoxO signaling pathway	0.660435	ENSGALG00000003074
Drug metabolism - other enzymes	0.35647	ENSGALG00000008701|ENSGALG00000005114|ENSGALG00000012554		Phagosome	0.660435	ENSGALG00000026802
Primary bile acid biosynthesis	0.44048	ENSGALG00000002470|ENSGALG00000012834		Regulation of actin cytoskeleton	0.772265	ENSGALG00000014463
Tyrosine metabolism	0.44048	ENSGALG00000000893|ENSGALG00000012250|ENSGALG00000016223		Endocytosis	0.778422	ENSGALG00000008351
Metabolism of xenobiotics by cytochrome P450	0.454182	ENSGALG00000013098|ENSGALG00000003445|ENSGALG00000012250		MAPK signaling pathway	0.79306	ENSGALG00000007623
Peroxisome	0.55024	ENSGALG00000008701|ENSGALG00000020943|ENSGALG00000002159|ENSGALG00000010628|ENSGALG00000006680		Metabolic pathways	0.933922	ENSGALG00000009037|ENSGALG00000001130|ENSGALG00000004518|ENSGALG00000012544
Terpenoid backbone biosynthesis	0.561088	ENSGALG00000013878|ENSGALG00000002960
Biosynthesis of unsaturated fatty acids	0.561088	ENSGALG00000002159|ENSGALG00000011704
Caffeine metabolism	0.561088	ENSGALG00000008701
Pentose phosphate pathway	0.57628	ENSGALG00000015544|ENSGALG00000012613
Taurine and hypotaurine metabolism	0.608598	ENSGALG00000028195
Vitamin B6 metabolism	0.665167	ENSGALG00000015180
Adherens junction	0.72525	ENSGALG00000000608|ENSGALG00000003579|ENSGALG00000009390|ENSGALG00000009474
Apoptosis	0.726742	ENSGALG00000016783|ENSGALG00000027864|ENSGALG00000017186|ENSGALG00000006211
Synthesis and degradation of ketone bodies	0.726742	ENSGALG00000002960
Ubiquinone and other terpenoid-quinone biosynthesis	0.726742	ENSGALG00000000893
Glycerolipid metabolism	0.732894	ENSGALG00000016285|ENSGALG00000003495|ENSGALG00000008229
Sulfur metabolism	0.750037	ENSGALG00000003689
Fructose and mannose metabolism	0.792771	ENSGALG00000015544|ENSGALG00000012613
Purine metabolism	0.798172	ENSGALG00000015983|ENSGALG00000003689|ENSGALG00000008936|ENSGALG00000013728|ENSGALG00000000549|ENSGALG00000013726|ENSGALG00000008701
Steroid hormone biosynthesis	0.813864	ENSGALG00000012834|ENSGALG00000011894
2-Oxocarboxylic acid metabolism	0.813864	ENSGALG00000004158
Fatty acid biosynthesis	0.813864	ENSGALG00000010628
Glutathione metabolism	0.817441	ENSGALG00000013098|ENSGALG00000003445
Pantothenate and CoA biosynthesis	0.817441	ENSGALG00000013993
p53 signaling pathway	0.817441	ENSGALG00000015286|ENSGALG00000012117|ENSGALG00000008044
Glycerophospholipid metabolism	0.818077	ENSGALG00000006917|ENSGALG00000028928|ENSGALG00000004875|ENSGALG00000008992
Selenocompound metabolism	0.852045	ENSGALG00000003689
NOD-like receptor signaling pathway	0.854882	ENSGALG00000027864|ENSGALG00000017186
Nitrogen metabolism	0.85548	ENSGALG00000008518
Other glycan degradation	0.872224	ENSGALG00000002412
Arachidonic acid metabolism	0.944491	ENSGALG00000010402|ENSGALG00000028529
Sphingolipid metabolism	0.946116	ENSGALG00000002412|ENSGALG00000000780
Glycosaminoglycan biosynthesis - heparan sulfate / heparin	0.97521	ENSGALG00000023609
alpha-Linolenic acid metabolism	0.97521	ENSGALG00000002159
Nicotinate and nicotinamide metabolism	0.97521	ENSGALG00000014869
Mucin type O-Glycan biosynthesis	0.97521	ENSGALG00000006665
Cell adhesion molecules (CAMs)	0.97521	ENSGALG00000006593|ENSGALG00000000608|ENSGALG00000024372|ENSGALG00000026862
Cardiac muscle contraction	0.999808	ENSGALG00000027963|ENSGALG00000003521
Insulin signaling pathway	0.999808	ENSGALG00000014398|ENSGALG00000003579|ENSGALG00000012613|ENSGALG00000007636
Retinol metabolism	0.999808	ENSGALG00000012250
Focal adhesion	0.999808	ENSGALG00000009474|ENSGALG00000010926|ENSGALG00000028291|ENSGALG00000009390|ENSGALG00000001915|ENSGALG00000017186
ABC transporters	0.999808	ENSGALG00000021399
Ether lipid metabolism	0.999808	ENSGALG00000010645
Cytosolic DNA-sensing pathway	0.999808	ENSGALG00000027864
Lysosome	0.999808	ENSGALG00000010811|ENSGALG00000009373|ENSGALG00000012610
Regulation of actin cytoskeleton	0.999808	ENSGALG00000028291|ENSGALG00000008332|ENSGALG00000009474|ENSGALG00000013742|ENSGALG00000001915
Oxidative phosphorylation	0.999808	ENSGALG00000027963|ENSGALG00000009286|ENSGALG00000007878
N-Glycan biosynthesis	0.999808	ENSGALG00000005924
Toll-like receptor signaling pathway	0.999808	ENSGALG00000027864|ENSGALG00000010926
Tight junction	0.999808	ENSGALG00000006593|ENSGALG00000009474|ENSGALG00000026862
FoxO signaling pathway	0.999808	ENSGALG00000003267|ENSGALG00000003579|ENSGALG00000007636
Pyrimidine metabolism	0.999808	ENSGALG00000008936|ENSGALG00000012554
Jak-STAT signaling pathway	0.999808	ENSGALG00000003267|ENSGALG00000006211|ENSGALG00000016696
Phagosome	0.999808	ENSGALG00000012610|ENSGALG00000024372|ENSGALG00000002507
RIG-I-like receptor signaling pathway	0.999808	ENSGALG00000027864
RNA degradation	0.999808	ENSGALG00000026858
ECM-receptor interaction	0.999808	ENSGALG00000010926
Adrenergic signaling in cardiomyocytes	0.999808	ENSGALG00000007082|ENSGALG00000003521
Ubiquitin mediated proteolysis	0.999808	ENSGALG00000003073|ENSGALG00000017186
Cytokine-cytokine receptor interaction	0.999808	ENSGALG00000016783|ENSGALG00000009390|ENSGALG00000016696
Herpes simplex infection	0.999808	ENSGALG00000027864|ENSGALG00000024372
Protein processing in endoplasmic reticulum	0.999808	ENSGALG00000002805|ENSGALG00000008676
Vascular smooth muscle contraction	0.999808	ENSGALG00000002118
Calcium signaling pathway	0.999808	ENSGALG00000008544|ENSGALG00000004809
Influenza A	0.999808	ENSGALG00000027864
Endocytosis	0.999808	ENSGALG00000009390|ENSGALG00000024372
Neuroactive ligand-receptor interaction	0.999808	ENSGALG00000004346|ENSGALG00000008332|ENSGALG00000012106
MAPK signaling pathway	0.999808	ENSGALG00000016783
