# Supplementary material for: Common microRNA–mRNA Interactions in Different Newcastle Disease Virus-Infected Chicken Embryonic Visceral Tissues
Source: Int J Mol Sci. 2018 Apr 25;19(5):1291. doi: 10.3390/ijms19051291 (PMC5983721; doi:10.3390/ijms19051291)
Supplement: Supplementary file 1 [file ijms-19-01291-s001.zip › Supplementary Files/Table S12. PPI analysis of common miRNA-mRNA pairs.xlsx]

## Sheet: Sheet1
Up-regulated miRNA			Down-regulated miRNA
Common miRNA	Common target genes		Common miRNA	Common target genes
gga-miR-122-3p	KIF21B		gga-miR-124a-3p	SMPD3
gga-miR-122-3p	RBFOX1		gga-miR-124a-3p	NR5A2
gga-miR-122-3p	GPR126		gga-miR-124a-3p	LOC423629
gga-miR-122-3p	TBX18		gga-miR-124a-3p	ACADL
gga-miR-122-3p	MMP13		gga-miR-124a-3p	ETFA
gga-miR-122-5p	KIF21B		gga-miR-124a-3p	TPM1
gga-miR-122-5p	TMCC2		gga-miR-124a-3p	PAPSS2
gga-miR-122-5p	ATCAY		gga-miR-124a-3p	A1CF
gga-miR-122-5p	HOMER3		gga-miR-124a-3p	ALDH4A1
gga-miR-122-5p	MYH7B		gga-miR-124a-3p	APOH
gga-miR-122-5p	FNDC5		gga-miR-124a-3p	k123
gga-miR-122-5p	LOC428824		gga-miR-124a-3p	GALNT6
gga-miR-122-5p	IL17RD		gga-miR-124a-3p	MCT2L
gga-miR-122-5p	PTPRZ1		gga-miR-124a-3p	SUCLG2
gga-miR-122-5p	Pax-9		gga-miR-124a-3p	EGR1
gga-miR-122-5p	MYOZ2		gga-miR-124a-3p	CD82
gga-miR-122-5p	MICALL1		gga-miR-124a-3p	ALDH7A1
gga-miR-122-5p	GALNT5		gga-miR-124a-3p	GSL
gga-miR-122-5p	ACTN2		gga-miR-124a-3p	RRBP1
gga-miR-122-5p	GJA5		gga-miR-124a-3p	MCOLN2
gga-miR-122-5p	FIBIN		gga-miR-124a-3p	FGG
gga-miR-122-5p	RHOV		gga-miR-124a-3p	c-met
gga-miR-122-5p	PAX1		gga-miR-124a-3p	HAAO
gga-miR-122-5p	TMEM182		gga-miR-124a-3p	ACSL1
gga-miR-122-5p	EFNB2		gga-miR-124a-3p	ENPP6
gga-miR-147	SOX10		gga-miR-124a-3p	C8B
gga-miR-147	GPR126		gga-miR-124a-3p	HIBADH
gga-miR-147	EN1		gga-miR-124a-3p	MPC1
gga-miR-147	OGN		gga-miR-124a-3p	STEAP3
gga-miR-1662	PKP1		gga-miR-124a-3p	CFI
gga-miR-1662	WBSCR17		gga-miR-124a-3p	FBP1
gga-miR-1662	DEF6		gga-miR-124a-3p	LDHB
gga-miR-1662	TNR		gga-miR-124a-3p	PAICS
gga-miR-1662	TWIST3		gga-miR-124a-3p	VNN1
gga-miR-1662	CHL1		gga-miR-124a-3p	ERAP1
gga-miR-1662	CAV3		gga-miR-124a-3p	NCOA7
gga-miR-1662	GRIN1		gga-miR-124a-3p	ISL1
gga-miR-1662	Lef-1		gga-miR-124a-3p	PROS1
gga-miR-1662	BIN1		gga-miR-124a-3p	LIPI
gga-miR-1662	SOX10		gga-miR-124a-3p	HNF4G
gga-miR-1662	PPP1R14C		gga-miR-124a-3p	FER1L6
gga-miR-1662	MYBPC1		gga-miR-124a-3p	FAM49A
gga-miR-1662	F13A1		gga-miR-124a-3p	GAL9
gga-miR-1662	EYA1		gga-miR-124a-3p	MSRB3
gga-miR-1662	angiopoietin-2		gga-miR-124a-3p	NIPSNAP3A
gga-miR-1662	CAB39L		gga-miR-124a-3p	C15orf48
gga-miR-1662	FIBIN		gga-miR-124a-3p	TCF21
gga-miR-1662	MURC		gga-miR-124a-3p	HHEX
gga-miR-1662	PDPN		gga-miR-124c-3p	TAT
gga-miR-1662	TMEM47		gga-miR-124c-3p	MYOCD
gga-miR-1662	C1QTNF2		gga-miR-124c-3p	SLC2A5
gga-miR-1662	C1QTNF3		gga-miR-124c-3p	CYP27A1
gga-miR-1662	RHOV		gga-miR-124c-3p	ACADL
gga-miR-1662	MYF5		gga-miR-124c-3p	PAPSS2
gga-miR-1662	HMP19		gga-miR-124c-3p	MTTPL
gga-miR-187-3p	PLP1		gga-miR-124c-3p	ARID3C
gga-miR-187-3p	EBF2		gga-miR-124c-3p	GALNT6
gga-miR-187-3p	TP73		gga-miR-124c-3p	CREM
gga-miR-187-3p	GRIN1		gga-miR-124c-3p	SLC9A3R1
gga-miR-187-3p	SPTLC3		gga-miR-124c-3p	CPXM2
gga-miR-187-3p	IGSF11		gga-miR-124c-3p	PDK4
gga-miR-187-3p	GJA5		gga-miR-124c-3p	AGMAT
gga-miR-187-3p	COL22A1		gga-miR-124c-3p	PSAT1
gga-miR-187-3p	EN1		gga-miR-124c-3p	ALDOB
gga-miR-193b-3p	PKP1		gga-miR-124c-3p	ARRDC3
gga-miR-193b-3p	PLXNA2		gga-miR-124c-3p	SLC30A10
gga-miR-193b-3p	HOMER3		gga-miR-124c-5p	WBP2
gga-miR-193b-3p	TNR		gga-miR-124c-5p	HMGCS2
gga-miR-193b-3p	IL17RD		gga-miR-124c-5p	NIPAL4
gga-miR-193b-3p	ZNF385B		gga-miR-124c-5p	GPT2
gga-miR-193b-3p	FNDC1		gga-miR-124c-5p	k123
gga-miR-193b-3p	IGSF11		gga-miR-124c-5p	CLPX
gga-miR-193b-3p	EPHA3		gga-miR-124c-5p	CHRDL1
gga-miR-193b-3p	HAPLN1		gga-miR-124c-5p	PLBD2
gga-miR-193b-3p	MMP16		gga-miR-124c-5p	SPINT1
gga-miR-193b-3p	XPO4		gga-miR-124c-5p	PON2
gga-miR-193b-3p	SNCB		gga-miR-124c-5p	ENPP6
gga-miR-193b-3p	CMBL		gga-miR-124c-5p	HIBADH
gga-miR-193b-3p	C1QTNF3		gga-miR-124c-5p	PTPLB
gga-miR-193b-3p	DKK2		gga-miR-124c-5p	CYB5A
gga-miR-193b-3p	RHOV		gga-miR-124c-5p	EZR
gga-miR-193b-3p	WNT16		gga-miR-124c-5p	PCYOX1
gga-miR-1b-3p	TMCC2		gga-miR-124c-5p	PSAT1
gga-miR-1b-3p	JAM3		gga-miR-124c-5p	PROS1
gga-miR-1b-3p	Pax-7		gga-miR-124c-5p	HNF4G
gga-miR-1b-3p	MYOM3		gga-miR-124c-5p	CDH17
gga-miR-1b-3p	TRIM29		gga-miR-124c-5p	TMEM123
gga-miR-1b-3p	CHL1		gga-miR-124c-5p	BIRC2
gga-miR-1b-3p	PTPRZ1		gga-miR-124c-5p	ARRDC3
gga-miR-1b-3p	SNAP25		gga-miR-124c-5p	SLC39A14
gga-miR-1b-3p	SPTLC3		gga-miR-133a-5p	SMPD3
gga-miR-1b-3p	MEOX2		gga-miR-133a-5p	MYOCD
gga-miR-1b-3p	SOSTDC1		gga-miR-133a-5p	MAT1A
gga-miR-1b-3p	NDNF		gga-miR-133a-5p	ETFA
gga-miR-1b-3p	SOX10		gga-miR-133a-5p	MASP2
gga-miR-1b-3p	GPR126		gga-miR-133a-5p	A1CF
gga-miR-1b-3p	EYA4		gga-miR-133a-5p	CLDN18
gga-miR-1b-3p	LAMA2		gga-miR-133a-5p	MCT2L
gga-miR-1b-3p	PARVB		gga-miR-133a-5p	ENTPD8L
gga-miR-1b-3p	AFAP1		gga-miR-133a-5p	AASS
gga-miR-1b-3p	PPP2R3B		gga-miR-133a-5p	PON2
gga-miR-1b-3p	RUNX2		gga-miR-133a-5p	ENPP6
gga-miR-1b-3p	OGN		gga-miR-133a-5p	PPAT
gga-miR-1b-3p	PDPN		gga-miR-133a-5p	F5
gga-miR-1b-3p	RSPO2		gga-miR-133a-5p	HSDL2
gga-miR-1b-3p	CMBL		gga-miR-133a-5p	MAOB
gga-miR-1b-3p	C1QTNF3		gga-miR-133a-5p	GAL10
gga-miR-31-5p	KIF21B		gga-miR-133a-5p	GRTP1
gga-miR-31-5p	JAM3		gga-miR-133a-5p	ARRDC3
gga-miR-31-5p	ARHGAP40		gga-miR-133a-5p	NIPSNAP3A
gga-miR-31-5p	SPECC1		gga-miR-133a-5p	COLEC10
gga-miR-31-5p	COL11A1		gga-miR-133a-5p	SEPP1L
gga-miR-31-5p	COL9A3		gga-miR-133b	SLC2A5
gga-miR-31-5p	TNNI2		gga-miR-133b	GPT2
gga-miR-31-5p	TRIM29		gga-miR-133b	HNF1B
gga-miR-31-5p	TFAP2C		gga-miR-133b	ADIPOQ
gga-miR-31-5p	WIPF1		gga-miR-133b	BCL2L1
gga-miR-31-5p	NRCAM		gga-miR-133b	SLCO2A1
gga-miR-31-5p	PCDH10		gga-miR-133b	OAF
gga-miR-31-5p	SOSTDC1		gga-miR-133b	PLSCR1
gga-miR-31-5p	PDE4DIP		gga-miR-133b	SDSL
gga-miR-31-5p	BTBD11		gga-miR-133b	NCX1
gga-miR-31-5p	F13A1		gga-miR-133b	AASS
gga-miR-31-5p	B4GALNT3		gga-miR-133b	ACTN1
gga-miR-31-5p	MEGF10		gga-miR-133b	PON2
gga-miR-31-5p	CYTL1		gga-miR-133b	FBP1
gga-miR-31-5p	EPHA3		gga-miR-133b	PCYOX1
gga-miR-31-5p	GJA5		gga-miR-133b	LRRC58
gga-miR-31-5p	HAPLN1		gga-miR-133b	DECR1
gga-miR-31-5p	ESRP1		gga-miR-133b	SIK1
gga-miR-31-5p	GPM6A		gga-miR-133b	NDRG1
gga-miR-31-5p	C18H17ORF67		gga-miR-133b	MAOB
gga-miR-31-5p	MSX2		gga-miR-133b	GK
gga-miR-31-5p	RUNX2		gga-miR-133b	FER1L6
gga-miR-31-5p	OGN		gga-miR-133b	AGXT
gga-miR-31-5p	ENSGALG00000026802		gga-miR-133b	SULT1B1
gga-miR-31-5p	CMBL		gga-miR-133b	C4
gga-miR-31-5p	MFAP5		gga-miR-133b	COLEC10
gga-miR-31-5p	GPR37		gga-miR-133b	CIDEA
gga-miR-31-5p	PRRX2		gga-miR-133b	NFKBIA
gga-miR-31-5p	LGALS1		gga-miR-133b	SMTA
gga-miR-34a-5p	MYBPH		gga-miR-133b	CSAD
gga-miR-34a-5p	AIM1L		gga-miR-140-3p	ANGPTL4
gga-miR-34a-5p	KIF21B		gga-miR-140-3p	MYOCD
gga-miR-34a-5p	NFASC		gga-miR-140-3p	BSG
gga-miR-34a-5p	TMCC2		gga-miR-140-3p	MDH2
gga-miR-34a-5p	PLXNA2		gga-miR-140-3p	GBA2
gga-miR-34a-5p	JAM3		gga-miR-140-3p	SLC2A5
gga-miR-34a-5p	DTX2		gga-miR-140-3p	ETFA
gga-miR-34a-5p	MMP28		gga-miR-140-3p	STAT3
gga-miR-34a-5p	DEF6		gga-miR-140-3p	PAPSS2
gga-miR-34a-5p	MYH7B		gga-miR-140-3p	NIPAL4
gga-miR-34a-5p	FNDC5		gga-miR-140-3p	APOH
gga-miR-34a-5p	TMEM38A		gga-miR-140-3p	HNF4alpha
gga-miR-34a-5p	FAT2		gga-miR-140-3p	ISCU
gga-miR-34a-5p	ASTN1		gga-miR-140-3p	SHMT1
gga-miR-34a-5p	BHMT		gga-miR-140-3p	SLCO4A1
gga-miR-34a-5p	XIRP1		gga-miR-140-3p	HNF1B
gga-miR-34a-5p	SMTNL2		gga-miR-140-3p	HNF4beta
gga-miR-34a-5p	KLHL30		gga-miR-140-3p	ARID3C
gga-miR-34a-5p	THY1		gga-miR-140-3p	UROC1
gga-miR-34a-5p	ZIC1		gga-miR-140-3p	k123
gga-miR-34a-5p	CACNA1G		gga-miR-140-3p	GALNT6
gga-miR-34a-5p	CHL1		gga-miR-140-3p	OAF
gga-miR-34a-5p	CAV3		gga-miR-140-3p	FTH1
gga-miR-34a-5p	GRIN1		gga-miR-140-3p	UTS2D
gga-miR-34a-5p	PTCH2		gga-miR-140-3p	MASP1
gga-miR-34a-5p	LGR5		gga-miR-140-3p	MCT2L
gga-miR-34a-5p	Lef-1		gga-miR-140-3p	SLC9A3R1
gga-miR-34a-5p	SATB1		gga-miR-140-3p	FADS6
gga-miR-34a-5p	CHADL		gga-miR-140-3p	SDSL
gga-miR-34a-5p	chAnk2		gga-miR-140-3p	SPINT1
gga-miR-34a-5p	MICALL1		gga-miR-140-3p	MCOLN2
gga-miR-34a-5p	SERPINB5		gga-miR-140-3p	PON2
gga-miR-34a-5p	TMEFF1		gga-miR-140-3p	SLC38A4
gga-miR-34a-5p	GGGT5L		gga-miR-140-3p	TSPAN1
gga-miR-34a-5p	PMEL		gga-miR-140-3p	GCG
gga-miR-34a-5p	VGLL2		gga-miR-140-3p	SOT12
gga-miR-34a-5p	CYTL1		gga-miR-140-3p	AMDHD1
gga-miR-34a-5p	CASQ2		gga-miR-140-3p	MTHFD1
gga-miR-34a-5p	IGSF11		gga-miR-140-3p	SCTR
gga-miR-34a-5p	EPHA3		gga-miR-140-3p	UPP2
gga-miR-34a-5p	GJA5		gga-miR-140-3p	C7
gga-miR-34a-5p	AFAP1		gga-miR-140-3p	SLC2A9
gga-miR-34a-5p	ADGRB1		gga-miR-140-3p	GRAMD1C
gga-miR-34a-5p	GRHL1		gga-miR-140-3p	RIMS1
gga-miR-34a-5p	PPP2R3B		gga-miR-140-3p	AGXT
gga-miR-34a-5p	MMP27		gga-miR-140-3p	LOC769704
gga-miR-34a-5p	GPM6A		gga-miR-140-3p	BFIV21
gga-miR-34a-5p	SNCB		gga-miR-140-3p	BTG2
gga-miR-34a-5p	ENSGALG00000023655		gga-miR-140-3p	CIDEA
gga-miR-34a-5p	EN1		gga-miR-140-3p	NFKBIA
gga-miR-34a-5p	Alx-4		gga-miR-140-3p	SMTA
gga-miR-34a-5p	MSX2		gga-miR-140-3p	SEPP1L
gga-miR-34a-5p	RUNX2		gga-miR-140-3p	MCL1
gga-miR-34a-5p	OGN		gga-miR-140-3p	BCAR1
gga-miR-34a-5p	RUNX3		gga-miR-140-3p	TCF21
gga-miR-34a-5p	CMBL		gga-miR-140-5p	ANGPTL4
gga-miR-34a-5p	DKK2		gga-miR-140-5p	MYOCD
gga-miR-34a-5p	PRRX2		gga-miR-140-5p	RHOBTB1
gga-miR-34a-5p	CHRNA1		gga-miR-140-5p	ALDH9A1
gga-miR-34a-5p	PAX1		gga-miR-140-5p	PAPSS2
gga-miR-34a-5p	TMEM182		gga-miR-140-5p	A1CF
gga-miR-34b-5p	MYBPH		gga-miR-140-5p	GPT2
gga-miR-34b-5p	KIF21B		gga-miR-140-5p	OIT3
gga-miR-34b-5p	NFASC		gga-miR-140-5p	SERPINC1
gga-miR-34b-5p	TMCC2		gga-miR-140-5p	PEMT
gga-miR-34b-5p	MMP28		gga-miR-140-5p	SLCO4A1
gga-miR-34b-5p	DEF6		gga-miR-140-5p	PLSCR1
gga-miR-34b-5p	FRZB		gga-miR-140-5p	MCT2L
gga-miR-34b-5p	FAT2		gga-miR-140-5p	PEPCK
gga-miR-34b-5p	ASTN1		gga-miR-140-5p	SDSL
gga-miR-34b-5p	BHMT		gga-miR-140-5p	FETUB
gga-miR-34b-5p	IL17RD		gga-miR-140-5p	PON2
gga-miR-34b-5p	SMTNL2		gga-miR-140-5p	PROX1
gga-miR-34b-5p	TRIM29		gga-miR-140-5p	HAAO
gga-miR-34b-5p	THY1		gga-miR-140-5p	ANGPTL3
gga-miR-34b-5p	SYNPR		gga-miR-140-5p	HIBADH
gga-miR-34b-5p	CALML3		gga-miR-140-5p	AMDHD1
gga-miR-34b-5p	WIPF1		gga-miR-140-5p	CYP2D6
gga-miR-34b-5p	ADAMTS20		gga-miR-140-5p	STEAP3
gga-miR-34b-5p	PTCH2		gga-miR-140-5p	KYNU
gga-miR-34b-5p	LRP8		gga-miR-140-5p	UPP2
gga-miR-34b-5p	SOSTDC1		gga-miR-140-5p	LDHB
gga-miR-34b-5p	MYF6		gga-miR-140-5p	ADHFE1
gga-miR-34b-5p	KERA		gga-miR-140-5p	PPARGC1A
gga-miR-34b-5p	CHADL		gga-miR-140-5p	ISL1
gga-miR-34b-5p	MICALL1		gga-miR-140-5p	PSAT1
gga-miR-34b-5p	RBM24		gga-miR-140-5p	PROS1
gga-miR-34b-5p	MYBPC1		gga-miR-140-5p	ALDOB
gga-miR-34b-5p	SERPINB5		gga-miR-140-5p	HNF4G
gga-miR-34b-5p	TMEFF1		gga-miR-140-5p	DECR1
gga-miR-34b-5p	EYA4		gga-miR-140-5p	GEM
gga-miR-34b-5p	VGLL2		gga-miR-140-5p	FAM49A
gga-miR-34b-5p	PENK		gga-miR-140-5p	TMEM123
gga-miR-34b-5p	AFAP1		gga-miR-140-5p	GAL9
gga-miR-34b-5p	MMP16		gga-miR-140-5p	ARRDC3
gga-miR-34b-5p	GRHL1		gga-miR-140-5p	NIPSNAP3A
gga-miR-34b-5p	LECT1		gga-miR-140-5p	PTGDS
gga-miR-34b-5p	ENSGALG00000023655		gga-miR-140-5p	TCF21
gga-miR-34b-5p	EN1		gga-miR-155	SLC25A1
gga-miR-34b-5p	Alx-4		gga-miR-155	ETFA
gga-miR-34b-5p	TTN		gga-miR-155	RHOBTB1
gga-miR-34b-5p	CMBL		gga-miR-155	APOH
gga-miR-34b-5p	HEY1		gga-miR-155	ADIPOQ
gga-miR-34b-5p	MYF5		gga-miR-155	k123
gga-miR-34b-5p	CHRNA1		gga-miR-155	CLDN18
gga-miR-34b-5p	PAX1		gga-miR-155	CPN1
gga-miR-34b-5p	LGALS1		gga-miR-155	CHRDL1
gga-miR-34c-5p	MYBPH		gga-miR-155	F2
gga-miR-34c-5p	AIM1L		gga-miR-155	FETUB
gga-miR-34c-5p	KIF21B		gga-miR-155	MCOLN2
gga-miR-34c-5p	NFASC		gga-miR-155	TSPAN8
gga-miR-34c-5p	TMCC2		gga-miR-155	ANGPTL3
gga-miR-34c-5p	PLXNA2		gga-miR-155	KYNU
gga-miR-34c-5p	JAM3		gga-miR-155	FBP1
gga-miR-34c-5p	DTX2		gga-miR-155	DCDC2
gga-miR-34c-5p	MMP28		gga-miR-155	PAH
gga-miR-34c-5p	DEF6		gga-miR-155	AKR1D1
gga-miR-34c-5p	MYH7B		gga-miR-155	PAICS
gga-miR-34c-5p	FNDC5		gga-miR-155	PCYOX1
gga-miR-34c-5p	TMEM38A		gga-miR-155	NNT
gga-miR-34c-5p	FAT2		gga-miR-155	ALDOB
gga-miR-34c-5p	ASTN1		gga-miR-155	BACH1
gga-miR-34c-5p	BHMT		gga-miR-155	FAM49A
gga-miR-34c-5p	XIRP1		gga-miR-155	SULT1C
gga-miR-34c-5p	SMTNL2		gga-miR-155	TMEM123
gga-miR-34c-5p	KLHL30		gga-miR-155	LOC769704
gga-miR-34c-5p	THY1		gga-miR-155	ARRDC3
gga-miR-34c-5p	ZIC1		gga-miR-155	NIPSNAP3A
gga-miR-34c-5p	CACNA1G		gga-miR-183	CDH1
gga-miR-34c-5p	CHL1		gga-miR-183	ANGPTL4
gga-miR-34c-5p	CAV3		gga-miR-183	SMPD3
gga-miR-34c-5p	GRIN1		gga-miR-183	ETFA
gga-miR-34c-5p	PTCH2		gga-miR-183	RHPN2
gga-miR-34c-5p	LGR5		gga-miR-183	PPDPF
gga-miR-34c-5p	Lef-1		gga-miR-183	k123
gga-miR-34c-5p	SATB1		gga-miR-183	CLDN18
gga-miR-34c-5p	CHADL		gga-miR-183	CREM
gga-miR-34c-5p	chAnk2		gga-miR-183	UTS2D
gga-miR-34c-5p	MICALL1		gga-miR-183	ANO1
gga-miR-34c-5p	SERPINB5		gga-miR-183	EGR1
gga-miR-34c-5p	TMEFF1		gga-miR-183	F2
gga-miR-34c-5p	GGGT5L		gga-miR-183	XDH
gga-miR-34c-5p	PMEL		gga-miR-183	PRDX3
gga-miR-34c-5p	VGLL2		gga-miR-183	CAPN8
gga-miR-34c-5p	CYTL1		gga-miR-183	EGLN3
gga-miR-34c-5p	CASQ2		gga-miR-183	TSPAN8
gga-miR-34c-5p	IGSF11		gga-miR-183	AADACL2
gga-miR-34c-5p	EPHA3		gga-miR-183	HPGDS
gga-miR-34c-5p	GJA5		gga-miR-183	SPP1
gga-miR-34c-5p	AFAP1		gga-miR-183	CYP2D6
gga-miR-34c-5p	ADGRB1		gga-miR-183	KYNU
gga-miR-34c-5p	GRHL1		gga-miR-183	IGFBP1
gga-miR-34c-5p	PPP2R3B		gga-miR-183	AGMAT
gga-miR-34c-5p	MMP27		gga-miR-183	EZR
gga-miR-34c-5p	GPM6A		gga-miR-183	VNN1
gga-miR-34c-5p	SNCB		gga-miR-183	SESN1
gga-miR-34c-5p	ENSGALG00000023655		gga-miR-183	CDH17
gga-miR-34c-5p	EN1		gga-miR-183	MAOB
gga-miR-34c-5p	Alx-4		gga-miR-183	GRTP1
gga-miR-34c-5p	MSX2		gga-miR-183	TMEM123
gga-miR-34c-5p	RUNX2		gga-miR-183	LOC769704
gga-miR-34c-5p	OGN		gga-miR-183	NIPSNAP3A
gga-miR-34c-5p	RUNX3		gga-miR-183	SMTA
gga-miR-34c-5p	CMBL		gga-miR-183	MCL1
gga-miR-34c-5p	DKK2		gga-miR-183	TM4SF1
gga-miR-34c-5p	PRRX2		gga-miR-183	LCAT
gga-miR-34c-5p	CHRNA1		gga-miR-183	HHEX
gga-miR-34c-5p	PAX1		gga-miR-203a	OAT
gga-miR-34c-5p	TMEM182		gga-miR-203a	CDH1
gga-miR-375	Pax-7		gga-miR-203a	MDH2
gga-miR-375	DBX1		gga-miR-203a	MBL2
gga-miR-375	ASTN1		gga-miR-203a	FMO3
gga-miR-375	GRIN1		gga-miR-203a	MGST3
gga-miR-375	LRP8		gga-miR-203a	NIPAL4
gga-miR-375	ADGRL3		gga-miR-203a	APOH
gga-miR-375	JAG2		gga-miR-203a	GPR146
gga-miR-375	MICALL1		gga-miR-203a	OIT3
gga-miR-375	RBM24		gga-miR-203a	P2RY4
gga-miR-375	irx2		gga-miR-203a	RHPN2
gga-miR-375	EYA4		gga-miR-203a	ISCU
gga-miR-375	VGLL3		gga-miR-203a	SHMT1
gga-miR-375	PPP2R3B		gga-miR-203a	HNF4beta
gga-miR-375	MMP13		gga-miR-203a	k123
gga-miR-375	RUNX2		gga-miR-203a	EHHADH
gga-miR-449a	MYBPH		gga-miR-203a	TGM2
gga-miR-449a	AIM1L		gga-miR-203a	CHKA
gga-miR-449a	KIF21B		gga-miR-203a	PGK1
gga-miR-449a	NFASC		gga-miR-203a	lasp-2
gga-miR-449a	TMCC2		gga-miR-203a	LOC417013
gga-miR-449a	PLXNA2		gga-miR-203a	ALDH7A1
gga-miR-449a	JAM3		gga-miR-203a	XDH
gga-miR-449a	DTX2		gga-miR-203a	ENTPD8L
gga-miR-449a	MMP28		gga-miR-203a	ATP5G3
gga-miR-449a	DEF6		gga-miR-203a	c-met
gga-miR-449a	MYH7B		gga-miR-203a	ACTN1
gga-miR-449a	FNDC5		gga-miR-203a	PROX1
gga-miR-449a	TMEM38A		gga-miR-203a	TSPAN1
gga-miR-449a	FAT2		gga-miR-203a	ENPP6
gga-miR-449a	ASTN1		gga-miR-203a	C8B
gga-miR-449a	BHMT		gga-miR-203a	ANGPTL3
gga-miR-449a	XIRP1		gga-miR-203a	GCG
gga-miR-449a	SMTNL2		gga-miR-203a	AMDHD1
gga-miR-449a	KLHL30		gga-miR-203a	IGFBP1
gga-miR-449a	THY1		gga-miR-203a	CTSL2
gga-miR-449a	ZIC1		gga-miR-203a	FBP1
gga-miR-449a	CACNA1G		gga-miR-203a	VNN1
gga-miR-449a	CHL1		gga-miR-203a	PPARGC1A
gga-miR-449a	CAV3		gga-miR-203a	ISL1
gga-miR-449a	GRIN1		gga-miR-203a	SLC2A9
gga-miR-449a	PTCH2		gga-miR-203a	PGM5
gga-miR-449a	LGR5		gga-miR-203a	PSAT1
gga-miR-449a	Lef-1		gga-miR-203a	PROS1
gga-miR-449a	SATB1		gga-miR-203a	HNF4G
gga-miR-449a	CHADL		gga-miR-203a	CDH17
gga-miR-449a	chAnk2		gga-miR-203a	SIK1
gga-miR-449a	MICALL1		gga-miR-203a	MAOB
gga-miR-449a	SERPINB5		gga-miR-203a	FAM49A
gga-miR-449a	TMEFF1		gga-miR-203a	APOB
gga-miR-449a	GGGT5L		gga-miR-203a	HADHB
gga-miR-449a	PMEL		gga-miR-203a	CRLF2
gga-miR-449a	VGLL2		gga-miR-203a	IL1R1
gga-miR-449a	CYTL1		gga-miR-203a	GRTP1
gga-miR-449a	CASQ2		gga-miR-203a	HRSP12
gga-miR-449a	IGSF11		gga-miR-203a	MSMB
gga-miR-449a	EPHA3		gga-miR-203a	ABCA8
gga-miR-449a	GJA5		gga-miR-203a	PIM3
gga-miR-449a	AFAP1		gga-miR-203a	SLC30A10
gga-miR-449a	ADGRB1		gga-miR-203a	NIPSNAP3A
gga-miR-449a	GRHL1		gga-miR-203a	PCBD1
gga-miR-449a	PPP2R3B		gga-miR-203a	NFKBIA
gga-miR-449a	MMP27		gga-miR-203a	INSIG2
gga-miR-449a	GPM6A		gga-miR-203a	BCAR1
gga-miR-449a	SNCB		gga-miR-203a	PLGLA
gga-miR-449a	ENSGALG00000023655		gga-miR-204	SMPD3
gga-miR-449a	EN1		gga-miR-204	TAT
gga-miR-449a	Alx-4		gga-miR-204	MYOCD
gga-miR-449a	MSX2		gga-miR-204	MDH2
gga-miR-449a	RUNX2		gga-miR-204	CO6
gga-miR-449a	OGN		gga-miR-204	PAPSS2
gga-miR-449a	RUNX3		gga-miR-204	NIPAL4
gga-miR-449a	CMBL		gga-miR-204	GPT2
gga-miR-449a	DKK2		gga-miR-204	OIT3
gga-miR-449a	PRRX2		gga-miR-204	PEMT
gga-miR-449a	CHRNA1		gga-miR-204	CES1
gga-miR-449a	PAX1		gga-miR-204	HNF1B
gga-miR-449a	TMEM182		gga-miR-204	CYP2H1
gga-miR-458a-3p	NFASC		gga-miR-204	PLEKHA7
gga-miR-458a-3p	FAT2		gga-miR-204	CLDN18
gga-miR-458a-3p	GATA3		gga-miR-204	PGAM1
gga-miR-458a-3p	PPP1R1C		gga-miR-204	SDHD
gga-miR-458a-3p	PTPRZ1		gga-miR-204	CHRDL1
gga-miR-458a-3p	SNAP25		gga-miR-204	SDSL
gga-miR-458a-3p	ADAMTS20		gga-miR-204	SPINT1
gga-miR-458a-3p	PCDH10		gga-miR-204	AASS
gga-miR-458a-3p	CLEC3B		gga-miR-204	FGG
gga-miR-458a-3p	PPP1R14C		gga-miR-204	EGLN3
gga-miR-458a-3p	PIEZO2		gga-miR-204	HIBADH
gga-miR-458a-3p	MEGF10		gga-miR-204	SOT12
gga-miR-458a-3p	TBX18		gga-miR-204	AMDHD1
gga-miR-458a-3p	COL22A1		gga-miR-204	KYNU
gga-miR-458a-3p	PPP2R3B		gga-miR-204	TMEM51
gga-miR-458a-3p	EN1		gga-miR-204	PPAT
gga-miR-458a-3p	Alx-4		gga-miR-204	PPARGC1A
gga-miR-458a-3p	OGN		gga-miR-204	ERAP1
gga-miR-458a-3p	RSPO2		gga-miR-204	NNT
gga-miR-458a-3p	TMEM47		gga-miR-204	ISL1
gga-miR-458a-3p	MFAP5		gga-miR-204	SLC2A9
gga-miR-458a-3p	TMEM182		gga-miR-204	PGM5
gga-miR-458a-3p	XG		gga-miR-204	PROS1
gga-miR-458b-5p	PLXNA2		gga-miR-204	ALDOB
gga-miR-458b-5p	ARHGAP40		gga-miR-204	BCKDHB
gga-miR-458b-5p	BHMT		gga-miR-204	DECR1
gga-miR-458b-5p	AGBL1		gga-miR-204	GART
gga-miR-458b-5p	SYNPR		gga-miR-204	GPR20
gga-miR-458b-5p	NMRAL1		gga-miR-204	MAOB
gga-miR-458b-5p	ZNF385B		gga-miR-204	FER1L6
gga-miR-458b-5p	GALNT5		gga-miR-204	GRTP1
gga-miR-458b-5p	B4GALNT3		gga-miR-204	SLC51B
gga-miR-458b-5p	MMP16		gga-miR-204	LOC769704
gga-miR-458b-5p	FZD6		gga-miR-204	ARRDC3
gga-miR-458b-5p	angiopoietin-2		gga-miR-204	CLDN1
gga-miR-458b-5p	PPP2R3B		gga-miR-204	CHAC1
gga-miR-458b-5p	DCLK1		gga-miR-204	C15orf48
gga-miR-458b-5p	XPO4		gga-miR-204	TCF21
gga-miR-458b-5p	TTYH2		gga-miR-205a	VAV3
gga-miR-458b-5p	HEY1		gga-miR-205a	NR5A2
gga-miR-458b-5p	GPR37		gga-miR-205a	SLC2A5
gga-miR-458b-5p	TMEM182		gga-miR-205a	LMAN1
gga-miR-458b-5p	LGALS1		gga-miR-205a	CTK-1
			gga-miR-205a	NIPAL4
			gga-miR-205a	APOH
			gga-miR-205a	GPR146
			gga-miR-205a	OIT3
			gga-miR-205a	MTTPL
			gga-miR-205a	COMTD1
			gga-miR-205a	SLCO4A1
			gga-miR-205a	KIAA1671
			gga-miR-205a	MGAT4B
			gga-miR-205a	k123
			gga-miR-205a	GALNT6
			gga-miR-205a	CLPX
			gga-miR-205a	MCT2L
			gga-miR-205a	SDHD
			gga-miR-205a	lasp-2
			gga-miR-205a	CHRDL1
			gga-miR-205a	XDH
			gga-miR-205a	AASS
			gga-miR-205a	CTSO
			gga-miR-205a	CAPN8
			gga-miR-205a	c-met
			gga-miR-205a	PDK4
			gga-miR-205a	TSPAN8
			gga-miR-205a	ACSL1
			gga-miR-205a	ENPP6
			gga-miR-205a	AMDHD1
			gga-miR-205a	MPC1
			gga-miR-205a	PAH
			gga-miR-205a	LDHB
			gga-miR-205a	PAICS
			gga-miR-205a	C7
			gga-miR-205a	PSAT1
			gga-miR-205a	PROS1
			gga-miR-205a	HSDL2
			gga-miR-205a	MAOB
			gga-miR-205a	FER1L6
			gga-miR-205a	IL1R1
			gga-miR-205a	INSIG1
			gga-miR-205a	G0S2
			gga-miR-205a	ECHS1
			gga-miR-205a	F10
			gga-miR-205a	NIPSNAP3A
			gga-miR-205a	PLGLA
			gga-miR-206	SLC25A1
			gga-miR-206	ADIPOQ
			gga-miR-206	CHKA
			gga-miR-206	CREM
			gga-miR-206	ANO1
			gga-miR-206	SPINT1
			gga-miR-206	RRBP1
			gga-miR-206	FGG
			gga-miR-206	ACTN1
			gga-miR-206	ENPP6
			gga-miR-206	C8B
			gga-miR-206	PTPLB
			gga-miR-206	MGST1
			gga-miR-206	LDHB
			gga-miR-206	VNN1
			gga-miR-206	NCOA7
			gga-miR-206	LRRC58
			gga-miR-206	PSAT1
			gga-miR-206	ALDOB
			gga-miR-206	BCKDHB
			gga-miR-206	GART
			gga-miR-206	PLCXD1
			gga-miR-206	GRTP1
			gga-miR-206	HRSP12
			gga-miR-206	HS3ST3B1L
			gga-miR-206	SLC30A10
			gga-miR-206	COLEC10
			gga-miR-206	CIDEA
			gga-miR-206	PCBD1
			gga-miR-206	C15orf48
			gga-miR-206	TCF21
			gga-miR-383-5p	CSRP1
			gga-miR-383-5p	MDH2
			gga-miR-383-5p	CO6
			gga-miR-383-5p	ACOX1
			gga-miR-383-5p	C10ORF58
			gga-miR-383-5p	SLC2A5
			gga-miR-383-5p	RGS4
			gga-miR-383-5p	PAPSS2
			gga-miR-383-5p	PPIF
			gga-miR-383-5p	CLDN18
			gga-miR-383-5p	MFI2
			gga-miR-383-5p	SUCLG2
			gga-miR-383-5p	TSPAN1
			gga-miR-383-5p	ENPP6
			gga-miR-383-5p	C8B
			gga-miR-383-5p	AMDHD1
			gga-miR-383-5p	FXR
			gga-miR-383-5p	ADH1C
			gga-miR-383-5p	PAH
			gga-miR-383-5p	EZR
			gga-miR-383-5p	PPARGC1A
			gga-miR-383-5p	NNT
			gga-miR-383-5p	LIPI
			gga-miR-383-5p	MSRB3
			gga-miR-383-5p	SLC30A10
			gga-miR-383-5p	BTG2
			gga-miR-383-5p	NFKBIA
			gga-miR-383-5p	AOC1
			gga-miR-455-5p	URAHP
			gga-miR-455-5p	SMPD3
			gga-miR-455-5p	MYOCD
			gga-miR-455-5p	SLC2A5
			gga-miR-455-5p	PAPSS2
			gga-miR-455-5p	NIPAL4
			gga-miR-455-5p	ALDH4A1
			gga-miR-455-5p	OIT3
			gga-miR-455-5p	SDHD
			gga-miR-455-5p	lasp-2
			gga-miR-455-5p	SDSL
			gga-miR-455-5p	FGA
			gga-miR-455-5p	EGLN3
			gga-miR-455-5p	ANGPTL3
			gga-miR-455-5p	HIBADH
			gga-miR-455-5p	AMDHD1
			gga-miR-455-5p	DCDC2
			gga-miR-455-5p	PAH
			gga-miR-455-5p	AGMAT
			gga-miR-455-5p	VNN1
			gga-miR-455-5p	C7
			gga-miR-455-5p	LIPI
			gga-miR-455-5p	DECR1
			gga-miR-455-5p	MAOB
			gga-miR-455-5p	TMEM123
			gga-miR-455-5p	ARRDC3
			gga-miR-455-5p	MSRB3
			gga-miR-455-5p	KRT18
			gga-miR-455-5p	CHAC1
			gga-miR-455-5p	BCAR1
			gga-miR-9-3p	SMPD3
			gga-miR-9-3p	MYOCD
			gga-miR-9-3p	SLC25A1
			gga-miR-9-3p	NR5A2
			gga-miR-9-3p	MBL2
			gga-miR-9-3p	NIPAL4
			gga-miR-9-3p	RHPN2
			gga-miR-9-3p	CLDN18
			gga-miR-9-3p	ANO1
			gga-miR-9-3p	SUCLG2
			gga-miR-9-3p	SDHD
			gga-miR-9-3p	AASS
			gga-miR-9-3p	ETNPPL
			gga-miR-9-3p	FGG
			gga-miR-9-3p	PRDX3
			gga-miR-9-3p	c-met
			gga-miR-9-3p	SLC38A4
			gga-miR-9-3p	SOT12
			gga-miR-9-3p	AMDHD1
			gga-miR-9-3p	PTPLB
			gga-miR-9-3p	IGFBP1
			gga-miR-9-3p	DCDC2
			gga-miR-9-3p	CYB5A
			gga-miR-9-3p	ADHFE1
			gga-miR-9-3p	ISL1
			gga-miR-9-3p	LRRC58
			gga-miR-9-3p	MAOB
			gga-miR-9-3p	BIRC2
			gga-miR-9-3p	LOC769704
			gga-miR-9-3p	H1F0
			gga-miR-9-3p	NFKBIA
			gga-miR-9-3p	COX7C
			gga-miR-9-5p	OAT
			gga-miR-9-5p	MYOCD
			gga-miR-9-5p	SLC25A1
			gga-miR-9-5p	VAV3
			gga-miR-9-5p	CO6
			gga-miR-9-5p	NR5A2
			gga-miR-9-5p	MAT1A
			gga-miR-9-5p	STAT3
			gga-miR-9-5p	CTK-1
			gga-miR-9-5p	SLCO4A1
			gga-miR-9-5p	LDHA
			gga-miR-9-5p	k123
			gga-miR-9-5p	CLDN18
			gga-miR-9-5p	MCT2L
			gga-miR-9-5p	ANO1
			gga-miR-9-5p	LOC417013
			gga-miR-9-5p	NCX1
			gga-miR-9-5p	FGG
			gga-miR-9-5p	ACTN1
			gga-miR-9-5p	PDK4
			gga-miR-9-5p	ASNS
			gga-miR-9-5p	ENPP6
			gga-miR-9-5p	LGMN
			gga-miR-9-5p	SERPINA4
			gga-miR-9-5p	AMDHD1
			gga-miR-9-5p	MTHFD1
			gga-miR-9-5p	SCTR
			gga-miR-9-5p	STEAP3
			gga-miR-9-5p	PAH
			gga-miR-9-5p	PPAT
			gga-miR-9-5p	ERAP1
			gga-miR-9-5p	ISL1
			gga-miR-9-5p	PSAT1
			gga-miR-9-5p	HNF4G
			gga-miR-9-5p	SIK1
			gga-miR-9-5p	NDRG1
			gga-miR-9-5p	MAOB
			gga-miR-9-5p	IL1R1
			gga-miR-9-5p	NIPSNAP3A
			gga-miR-9-5p	COLEC10
			gga-miR-9-5p	HES1
			gga-miR-9-5p	CSAD
			gga-miR-9-5p	PLGLA
