# Supplementary material for: Common microRNA–mRNA Interactions in Different Newcastle Disease Virus-Infected Chicken Embryonic Visceral Tissues
Source: Int J Mol Sci. 2018 Apr 25;19(5):1291. doi: 10.3390/ijms19051291 (PMC5983721; doi:10.3390/ijms19051291)
Supplement: Supplementary file 1 [file ijms-19-01291-s001.zip › Supplementary Files/Table S2. Target genes predicted from differentially expressed miRNAs.xls]

## Sheet: Sheet2
Up-regulated miRNA	Predicted target gene ID		Down-regulated miRNA	Predicted target gene ID
gga-miR-122-3p	ENSGALG00000000041		gga-miR-124a-3p	ENSGALG00000000004
gga-miR-122-3p	ENSGALG00000000405		gga-miR-124a-3p	ENSGALG00000000013
gga-miR-122-3p	ENSGALG00000000587		gga-miR-124a-3p	ENSGALG00000000067
gga-miR-122-3p	ENSGALG00000000628		gga-miR-124a-3p	ENSGALG00000000201
gga-miR-122-3p	ENSGALG00000000684		gga-miR-124a-3p	ENSGALG00000000255
gga-miR-122-3p	ENSGALG00000000823		gga-miR-124a-3p	ENSGALG00000000272
gga-miR-122-3p	ENSGALG00000000884		gga-miR-124a-3p	ENSGALG00000000291
gga-miR-122-3p	ENSGALG00000001062		gga-miR-124a-3p	ENSGALG00000000305
gga-miR-122-3p	ENSGALG00000001688		gga-miR-124a-3p	ENSGALG00000000341
gga-miR-122-3p	ENSGALG00000001318		gga-miR-124a-3p	ENSGALG00000000363
gga-miR-122-3p	ENSGALG00000001600		gga-miR-124a-3p	ENSGALG00000000379
gga-miR-122-3p	ENSGALG00000001702		gga-miR-124a-3p	ENSGALG00000000386
gga-miR-122-3p	ENSGALG00000001903		gga-miR-124a-3p	ENSGALG00000000405
gga-miR-122-3p	ENSGALG00000001981		gga-miR-124a-3p	ENSGALG00000000430
gga-miR-122-3p	ENSGALG00000002040		gga-miR-124a-3p	ENSGALG00000013789
gga-miR-122-3p	ENSGALG00000002117		gga-miR-124a-3p	ENSGALG00000000550
gga-miR-122-3p	ENSGALG00000002184		gga-miR-124a-3p	ENSGALG00000000587
gga-miR-122-3p	ENSGALG00000012137		gga-miR-124a-3p	ENSGALG00000000600
gga-miR-122-3p	ENSGALG00000002616		gga-miR-124a-3p	ENSGALG00000000644
gga-miR-122-3p	ENSGALG00000002670		gga-miR-124a-3p	ENSGALG00000000644
gga-miR-122-3p	ENSGALG00000002745		gga-miR-124a-3p	ENSGALG00000000653
gga-miR-122-3p	ENSGALG00000002778		gga-miR-124a-3p	ENSGALG00000000701
gga-miR-122-3p	ENSGALG00000002843		gga-miR-124a-3p	ENSGALG00000000739
gga-miR-122-3p	ENSGALG00000021039		gga-miR-124a-3p	ENSGALG00000021451
gga-miR-122-3p	ENSGALG00000004435		gga-miR-124a-3p	ENSGALG00000000753
gga-miR-122-3p	ENSGALG00000004779		gga-miR-124a-3p	ENSGALG00000000780
gga-miR-122-3p	ENSGALG00000004816		gga-miR-124a-3p	ENSGALG00000000791
gga-miR-122-3p	ENSGALG00000005326		gga-miR-124a-3p	ENSGALG00000000834
gga-miR-122-3p	ENSGALG00000005368		gga-miR-124a-3p	ENSGALG00000000839
gga-miR-122-3p	ENSGALG00000005516		gga-miR-124a-3p	ENSGALG00000000840
gga-miR-122-3p	ENSGALG00000005517		gga-miR-124a-3p	ENSGALG00000000908
gga-miR-122-3p	ENSGALG00000005589		gga-miR-124a-3p	ENSGALG00000001001
gga-miR-122-3p	ENSGALG00000005675		gga-miR-124a-3p	ENSGALG00000001032
gga-miR-122-3p	ENSGALG00000005901		gga-miR-124a-3p	ENSGALG00000001053
gga-miR-122-3p	ENSGALG00000006113		gga-miR-124a-3p	ENSGALG00000001062
gga-miR-122-3p	ENSGALG00000006445		gga-miR-124a-3p	ENSGALG00000001073
gga-miR-122-3p	ENSGALG00000006479		gga-miR-124a-3p	ENSGALG00000001093
gga-miR-122-3p	ENSGALG00000006491		gga-miR-124a-3p	ENSGALG00000001255
gga-miR-122-3p	ENSGALG00000006525		gga-miR-124a-3p	ENSGALG00000001262
gga-miR-122-3p	ENSGALG00000007082		gga-miR-124a-3p	ENSGALG00000001264
gga-miR-122-3p	ENSGALG00000007366		gga-miR-124a-3p	ENSGALG00000001332
gga-miR-122-3p	ENSGALG00000007875		gga-miR-124a-3p	ENSGALG00000001350
gga-miR-122-3p	ENSGALG00000007878		gga-miR-124a-3p	ENSGALG00000001363
gga-miR-122-3p	ENSGALG00000007928		gga-miR-124a-3p	ENSGALG00000001473
gga-miR-122-3p	ENSGALG00000008040		gga-miR-124a-3p	ENSGALG00000001502
gga-miR-122-3p	ENSGALG00000008099		gga-miR-124a-3p	ENSGALG00000001557
gga-miR-122-3p	ENSGALG00000008440		gga-miR-124a-3p	ENSGALG00000001596
gga-miR-122-3p	ENSGALG00000008485		gga-miR-124a-3p	ENSGALG00000001613
gga-miR-122-3p	ENSGALG00000008697		gga-miR-124a-3p	ENSGALG00000001618
gga-miR-122-3p	ENSGALG00000008947		gga-miR-124a-3p	ENSGALG00000001664
gga-miR-122-3p	ENSGALG00000008972		gga-miR-124a-3p	ENSGALG00000001666
gga-miR-122-3p	ENSGALG00000009007		gga-miR-124a-3p	ENSGALG00000001677
gga-miR-122-3p	ENSGALG00000009078		gga-miR-124a-3p	ENSGALG00000001717
gga-miR-122-3p	ENSGALG00000009252		gga-miR-124a-3p	ENSGALG00000001729
gga-miR-122-3p	ENSGALG00000009372		gga-miR-124a-3p	ENSGALG00000001730
gga-miR-122-3p	ENSGALG00000009382		gga-miR-124a-3p	ENSGALG00000001761
gga-miR-122-3p	ENSGALG00000009438		gga-miR-124a-3p	ENSGALG00000001773
gga-miR-122-3p	ENSGALG00000020249		gga-miR-124a-3p	ENSGALG00000001809
gga-miR-122-3p	ENSGALG00000009600		gga-miR-124a-3p	ENSGALG00000001811
gga-miR-122-3p	ENSGALG00000014551		gga-miR-124a-3p	ENSGALG00000001845
gga-miR-122-3p	ENSGALG00000009737		gga-miR-124a-3p	ENSGALG00000001864
gga-miR-122-3p	ENSGALG00000009770		gga-miR-124a-3p	ENSGALG00000001881
gga-miR-122-3p	ENSGALG00000009790		gga-miR-124a-3p	ENSGALG00000001882
gga-miR-122-3p	ENSGALG00000010444		gga-miR-124a-3p	ENSGALG00000001905
gga-miR-122-3p	ENSGALG00000010470		gga-miR-124a-3p	ENSGALG00000001944
gga-miR-122-3p	ENSGALG00000010547		gga-miR-124a-3p	ENSGALG00000001962
gga-miR-122-3p	ENSGALG00000010669		gga-miR-124a-3p	ENSGALG00000002010
gga-miR-122-3p	ENSGALG00000010878		gga-miR-124a-3p	ENSGALG00000002040
gga-miR-122-3p	ENSGALG00000011537		gga-miR-124a-3p	ENSGALG00000002041
gga-miR-122-3p	ENSGALG00000011582		gga-miR-124a-3p	ENSGALG00000002053
gga-miR-122-3p	ENSGALG00000011957		gga-miR-124a-3p	ENSGALG00000002062
gga-miR-122-3p	ENSGALG00000012013		gga-miR-124a-3p	ENSGALG00000002081
gga-miR-122-3p	ENSGALG00000012075		gga-miR-124a-3p	ENSGALG00000002087
gga-miR-122-3p	ENSGALG00000012191		gga-miR-124a-3p	ENSGALG00000002102
gga-miR-122-3p	ENSGALG00000012356		gga-miR-124a-3p	ENSGALG00000002111
gga-miR-122-3p	ENSGALG00000012595		gga-miR-124a-3p	ENSGALG00000002113
gga-miR-122-3p	ENSGALG00000012640		gga-miR-124a-3p	ENSGALG00000002145
gga-miR-122-3p	ENSGALG00000012722		gga-miR-124a-3p	ENSGALG00000002182
gga-miR-122-3p	ENSGALG00000012849		gga-miR-124a-3p	ENSGALG00000002199
gga-miR-122-3p	ENSGALG00000012898		gga-miR-124a-3p	ENSGALG00000002225
gga-miR-122-3p	ENSGALG00000013357		gga-miR-124a-3p	ENSGALG00000002248
gga-miR-122-3p	ENSGALG00000013756		gga-miR-124a-3p	ENSGALG00000002250
gga-miR-122-3p	ENSGALG00000013777		gga-miR-124a-3p	ENSGALG00000002262
gga-miR-122-3p	ENSGALG00000006523		gga-miR-124a-3p	ENSGALG00000002318
gga-miR-122-3p	ENSGALG00000014022		gga-miR-124a-3p	ENSGALG00000002389
gga-miR-122-3p	ENSGALG00000014188		gga-miR-124a-3p	ENSGALG00000002408
gga-miR-122-3p	ENSGALG00000014555		gga-miR-124a-3p	ENSGALG00000002414
gga-miR-122-3p	ENSGALG00000014627		gga-miR-124a-3p	ENSGALG00000002420
gga-miR-122-3p	ENSGALG00000015157		gga-miR-124a-3p	ENSGALG00000002488
gga-miR-122-3p	ENSGALG00000015207		gga-miR-124a-3p	ENSGALG00000002493
gga-miR-122-3p	ENSGALG00000015484		gga-miR-124a-3p	ENSGALG00000002532
gga-miR-122-3p	ENSGALG00000016130		gga-miR-124a-3p	ENSGALG00000002548
gga-miR-122-3p	ENSGALG00000016217		gga-miR-124a-3p	ENSGALG00000002647
gga-miR-122-3p	ENSGALG00000016358		gga-miR-124a-3p	ENSGALG00000002664
gga-miR-122-3p	ENSGALG00000016413		gga-miR-124a-3p	ENSGALG00000002695
gga-miR-122-3p	ENSGALG00000016560		gga-miR-124a-3p	ENSGALG00000002706
gga-miR-122-3p	ENSGALG00000016738		gga-miR-124a-3p	ENSGALG00000002712
gga-miR-122-3p	ENSGALG00000016911		gga-miR-124a-3p	ENSGALG00000002716
gga-miR-122-3p	ENSGALG00000017020		gga-miR-124a-3p	ENSGALG00000002761
gga-miR-122-3p	ENSGALG00000017183		gga-miR-124a-3p	ENSGALG00000002777
gga-miR-122-3p	ENSGALG00000014647		gga-miR-124a-3p	ENSGALG00000002816
gga-miR-122-3p	ENSGALG00000020534		gga-miR-124a-3p	ENSGALG00000002818
gga-miR-122-3p	ENSGALG00000021136		gga-miR-124a-3p	ENSGALG00000002853
gga-miR-122-3p	ENSGALG00000021685		gga-miR-124a-3p	ENSGALG00000002883
gga-miR-122-3p	ENSGALG00000022316		gga-miR-124a-3p	ENSGALG00000002889
gga-miR-122-3p	ENSGALG00000015926		gga-miR-124a-3p	ENSGALG00000002891
gga-miR-122-3p	ENSGALG00000015834		gga-miR-124a-3p	ENSGALG00000002906
gga-miR-122-3p	ENSGALG00000014419		gga-miR-124a-3p	ENSGALG00000002925
gga-miR-122-3p	ENSGALG00000013803		gga-miR-124a-3p	ENSGALG00000002969
gga-miR-122-3p	ENSGALG00000012211		gga-miR-124a-3p	ENSGALG00000002993
gga-miR-122-3p	ENSGALG00000008358		gga-miR-124a-3p	ENSGALG00000003085
gga-miR-122-3p	ENSGALG00000009250		gga-miR-124a-3p	ENSGALG00000003091
gga-miR-122-3p	ENSGALG00000004887		gga-miR-124a-3p	ENSGALG00000003111
gga-miR-122-3p	ENSGALG00000023546		gga-miR-124a-3p	ENSGALG00000003115
gga-miR-122-3p	ENSGALG00000004839		gga-miR-124a-3p	ENSGALG00000003149
gga-miR-122-3p	ENSGALG00000008035		gga-miR-124a-3p	ENSGALG00000003168
gga-miR-122-3p	ENSGALG00000023950		gga-miR-124a-3p	ENSGALG00000003175
gga-miR-122-3p	ENSGALG00000023975		gga-miR-124a-3p	ENSGALG00000003185
gga-miR-122-3p	ENSGALG00000004638		gga-miR-124a-3p	ENSGALG00000003247
gga-miR-122-3p	ENSGALG00000024484		gga-miR-124a-3p	ENSGALG00000003284
gga-miR-122-3p	ENSGALG00000027762		gga-miR-124a-3p	ENSGALG00000003308
gga-miR-122-3p	ENSGALG00000026473		gga-miR-124a-3p	ENSGALG00000003309
gga-miR-122-3p	ENSGALG00000027761		gga-miR-124a-3p	ENSGALG00000003333
gga-miR-122-3p	ENSGALG00000004538		gga-miR-124a-3p	ENSGALG00000003340
gga-miR-122-3p	ENSGALG00000025872		gga-miR-124a-3p	ENSGALG00000003374
gga-miR-122-3p	ENSGALG00000025990		gga-miR-124a-3p	ENSGALG00000003398
gga-miR-122-3p	ENSGALG00000028855		gga-miR-124a-3p	ENSGALG00000003420
gga-miR-122-3p	ENSGALG00000026971		gga-miR-124a-3p	ENSGALG00000003424
gga-miR-122-3p	ENSGALG00000027407		gga-miR-124a-3p	ENSGALG00000003498
gga-miR-122-3p	ENSGALG00000028908		gga-miR-124a-3p	ENSGALG00000003513
gga-miR-122-3p	ENSGALG00000026663		gga-miR-124a-3p	ENSGALG00000003521
gga-miR-122-3p	ENSGALG00000027326		gga-miR-124a-3p	ENSGALG00000003537
gga-miR-122-3p	ENSGALG00000026794		gga-miR-124a-3p	ENSGALG00000003547
gga-miR-122-3p	ENSGALG00000027700		gga-miR-124a-3p	ENSGALG00000003548
gga-miR-122-3p	ENSGALG00000026627		gga-miR-124a-3p	ENSGALG00000003561
gga-miR-122-3p	ENSGALG00000028691		gga-miR-124a-3p	ENSGALG00000003655
gga-miR-122-3p	ENSGALG00000027723		gga-miR-124a-3p	ENSGALG00000003661
gga-miR-122-3p	ENSGALG00000026674		gga-miR-124a-3p	ENSGALG00000003689
gga-miR-122-3p	ENSGALG00000027785		gga-miR-124a-3p	ENSGALG00000003701
gga-miR-122-3p	ENSGALG00000029145		gga-miR-124a-3p	ENSGALG00000003745
gga-miR-122-3p	ENSGALG00000027342		gga-miR-124a-3p	ENSGALG00000003765
gga-miR-122-3p	ENSGALG00000028755		gga-miR-124a-3p	ENSGALG00000003778
gga-miR-122-3p	ENSGALG00000028168		gga-miR-124a-3p	ENSGALG00000003803
gga-miR-122-3p	ENSGALG00000025712		gga-miR-124a-3p	ENSGALG00000003804
gga-miR-122-3p	ENSGALG00000027021		gga-miR-124a-3p	ENSGALG00000003805
gga-miR-122-3p	ENSGALG00000026434		gga-miR-124a-3p	ENSGALG00000003824
gga-miR-122-3p	ENSGALG00000028413		gga-miR-124a-3p	ENSGALG00000019716
gga-miR-122-3p	ENSGALG00000027369		gga-miR-124a-3p	ENSGALG00000003870
gga-miR-122-3p	ENSGALG00000027440		gga-miR-124a-3p	ENSGALG00000003957
gga-miR-122-3p	ENSGALG00000027886		gga-miR-124a-3p	ENSGALG00000003959
gga-miR-122-3p	ENSGALG00000026390		gga-miR-124a-3p	ENSGALG00000003973
gga-miR-122-3p	ENSGALG00000008135		gga-miR-124a-3p	ENSGALG00000004005
gga-miR-122-3p	ENSGALG00000028086		gga-miR-124a-3p	ENSGALG00000004049
gga-miR-122-3p	ENSGALG00000027799		gga-miR-124a-3p	ENSGALG00000004068
gga-miR-122-3p	ENSGALG00000026182		gga-miR-124a-3p	ENSGALG00000004098
gga-miR-122-3p	ENSGALG00000028376		gga-miR-124a-3p	ENSGALG00000004113
gga-miR-122-3p	ENSGALG00000015834		gga-miR-124a-3p	ENSGALG00000004121
gga-miR-122-3p	ENSGALG00000025884		gga-miR-124a-3p	ENSGALG00000004169
gga-miR-122-3p	ENSGALG00000014235		gga-miR-124a-3p	ENSGALG00000004170
gga-miR-122-3p	ENSGALG00000007679		gga-miR-124a-3p	ENSGALG00000004171
gga-miR-122-5p	ENSGALG00000000017		gga-miR-124a-3p	ENSGALG00000004187
gga-miR-122-5p	ENSGALG00000000117		gga-miR-124a-3p	ENSGALG00000004200
gga-miR-122-5p	ENSGALG00000000142		gga-miR-124a-3p	ENSGALG00000004220
gga-miR-122-5p	ENSGALG00000000276		gga-miR-124a-3p	ENSGALG00000009761
gga-miR-122-5p	ENSGALG00000000397		gga-miR-124a-3p	ENSGALG00000004236
gga-miR-122-5p	ENSGALG00000000490		gga-miR-124a-3p	ENSGALG00000000183
gga-miR-122-5p	ENSGALG00000000534		gga-miR-124a-3p	ENSGALG00000004244
gga-miR-122-5p	ENSGALG00000000600		gga-miR-124a-3p	ENSGALG00000004273
gga-miR-122-5p	ENSGALG00000000628		gga-miR-124a-3p	ENSGALG00000004325
gga-miR-122-5p	ENSGALG00000000673		gga-miR-124a-3p	ENSGALG00000004364
gga-miR-122-5p	ENSGALG00000000729		gga-miR-124a-3p	ENSGALG00000004376
gga-miR-122-5p	ENSGALG00000000750		gga-miR-124a-3p	ENSGALG00000004383
gga-miR-122-5p	ENSGALG00000000899		gga-miR-124a-3p	ENSGALG00000004393
gga-miR-122-5p	ENSGALG00000000927		gga-miR-124a-3p	ENSGALG00000004439
gga-miR-122-5p	ENSGALG00000001024		gga-miR-124a-3p	ENSGALG00000023653
gga-miR-122-5p	ENSGALG00000001055		gga-miR-124a-3p	ENSGALG00000004460
gga-miR-122-5p	ENSGALG00000001174		gga-miR-124a-3p	ENSGALG00000004474
gga-miR-122-5p	ENSGALG00000001175		gga-miR-124a-3p	ENSGALG00000004506
gga-miR-122-5p	ENSGALG00000001192		gga-miR-124a-3p	ENSGALG00000004508
gga-miR-122-5p	ENSGALG00000001225		gga-miR-124a-3p	ENSGALG00000004534
gga-miR-122-5p	ENSGALG00000001231		gga-miR-124a-3p	ENSGALG00000004550
gga-miR-122-5p	ENSGALG00000001261		gga-miR-124a-3p	ENSGALG00000004553
gga-miR-122-5p	ENSGALG00000001333		gga-miR-124a-3p	ENSGALG00000004554
gga-miR-122-5p	ENSGALG00000001375		gga-miR-124a-3p	ENSGALG00000004562
gga-miR-122-5p	ENSGALG00000001567		gga-miR-124a-3p	ENSGALG00000004581
gga-miR-122-5p	ENSGALG00000001604		gga-miR-124a-3p	ENSGALG00000004584
gga-miR-122-5p	ENSGALG00000001684		gga-miR-124a-3p	ENSGALG00000004612
gga-miR-122-5p	ENSGALG00000001729		gga-miR-124a-3p	ENSGALG00000004640
gga-miR-122-5p	ENSGALG00000001801		gga-miR-124a-3p	ENSGALG00000004664
gga-miR-122-5p	ENSGALG00000001802		gga-miR-124a-3p	ENSGALG00000004673
gga-miR-122-5p	ENSGALG00000001992		gga-miR-124a-3p	ENSGALG00000004686
gga-miR-122-5p	ENSGALG00000002057		gga-miR-124a-3p	ENSGALG00000004727
gga-miR-122-5p	ENSGALG00000002129		gga-miR-124a-3p	ENSGALG00000004740
gga-miR-122-5p	ENSGALG00000002136		gga-miR-124a-3p	ENSGALG00000004745
gga-miR-122-5p	ENSGALG00000002169		gga-miR-124a-3p	ENSGALG00000004776
gga-miR-122-5p	ENSGALG00000002193		gga-miR-124a-3p	ENSGALG00000004780
gga-miR-122-5p	ENSGALG00000002199		gga-miR-124a-3p	ENSGALG00000004801
gga-miR-122-5p	ENSGALG00000002250		gga-miR-124a-3p	ENSGALG00000019713
gga-miR-122-5p	ENSGALG00000002308		gga-miR-124a-3p	ENSGALG00000004820
gga-miR-122-5p	ENSGALG00000002398		gga-miR-124a-3p	ENSGALG00000004844
gga-miR-122-5p	ENSGALG00000002420		gga-miR-124a-3p	ENSGALG00000000304
gga-miR-122-5p	ENSGALG00000002473		gga-miR-124a-3p	ENSGALG00000005183
gga-miR-122-5p	ENSGALG00000002540		gga-miR-124a-3p	ENSGALG00000004949
gga-miR-122-5p	ENSGALG00000012137		gga-miR-124a-3p	ENSGALG00000004955
gga-miR-122-5p	ENSGALG00000002606		gga-miR-124a-3p	ENSGALG00000004957
gga-miR-122-5p	ENSGALG00000002789		gga-miR-124a-3p	ENSGALG00000004963
gga-miR-122-5p	ENSGALG00000002816		gga-miR-124a-3p	ENSGALG00000005005
gga-miR-122-5p	ENSGALG00000002925		gga-miR-124a-3p	ENSGALG00000005059
gga-miR-122-5p	ENSGALG00000003074		gga-miR-124a-3p	ENSGALG00000005072
gga-miR-122-5p	ENSGALG00000003115		gga-miR-124a-3p	ENSGALG00000005078
gga-miR-122-5p	ENSGALG00000003147		gga-miR-124a-3p	ENSGALG00000005140
gga-miR-122-5p	ENSGALG00000003314		gga-miR-124a-3p	ENSGALG00000005157
gga-miR-122-5p	ENSGALG00000003512		gga-miR-124a-3p	ENSGALG00000005188
gga-miR-122-5p	ENSGALG00000003554		gga-miR-124a-3p	ENSGALG00000028523
gga-miR-122-5p	ENSGALG00000003567		gga-miR-124a-3p	ENSGALG00000005275
gga-miR-122-5p	ENSGALG00000003652		gga-miR-124a-3p	ENSGALG00000005283
gga-miR-122-5p	ENSGALG00000003689		gga-miR-124a-3p	ENSGALG00000005314
gga-miR-122-5p	ENSGALG00000003794		gga-miR-124a-3p	ENSGALG00000005328
gga-miR-122-5p	ENSGALG00000003818		gga-miR-124a-3p	ENSGALG00000005330
gga-miR-122-5p	ENSGALG00000003826		gga-miR-124a-3p	ENSGALG00000005378
gga-miR-122-5p	ENSGALG00000003842		gga-miR-124a-3p	ENSGALG00000021040
gga-miR-122-5p	ENSGALG00000003854		gga-miR-124a-3p	ENSGALG00000005403
gga-miR-122-5p	ENSGALG00000003880		gga-miR-124a-3p	ENSGALG00000005441
gga-miR-122-5p	ENSGALG00000003921		gga-miR-124a-3p	ENSGALG00000005474
gga-miR-122-5p	ENSGALG00000003939		gga-miR-124a-3p	ENSGALG00000005475
gga-miR-122-5p	ENSGALG00000004002		gga-miR-124a-3p	ENSGALG00000005499
gga-miR-122-5p	ENSGALG00000004005		gga-miR-124a-3p	ENSGALG00000005522
gga-miR-122-5p	ENSGALG00000004089		gga-miR-124a-3p	ENSGALG00000005552
gga-miR-122-5p	ENSGALG00000004101		gga-miR-124a-3p	ENSGALG00000005572
gga-miR-122-5p	ENSGALG00000004127		gga-miR-124a-3p	ENSGALG00000005573
gga-miR-122-5p	ENSGALG00000004191		gga-miR-124a-3p	ENSGALG00000005587
gga-miR-122-5p	ENSGALG00000004196		gga-miR-124a-3p	ENSGALG00000005595
gga-miR-122-5p	ENSGALG00000004295		gga-miR-124a-3p	ENSGALG00000005608
gga-miR-122-5p	ENSGALG00000004325		gga-miR-124a-3p	ENSGALG00000005656
gga-miR-122-5p	ENSGALG00000004364		gga-miR-124a-3p	ENSGALG00000005657
gga-miR-122-5p	ENSGALG00000004393		gga-miR-124a-3p	ENSGALG00000005696
gga-miR-122-5p	ENSGALG00000004421		gga-miR-124a-3p	ENSGALG00000005702
gga-miR-122-5p	ENSGALG00000004530		gga-miR-124a-3p	ENSGALG00000005703
gga-miR-122-5p	ENSGALG00000004571		gga-miR-124a-3p	ENSGALG00000005713
gga-miR-122-5p	ENSGALG00000004612		gga-miR-124a-3p	ENSGALG00000005802
gga-miR-122-5p	ENSGALG00000004621		gga-miR-124a-3p	ENSGALG00000013929
gga-miR-122-5p	ENSGALG00000004631		gga-miR-124a-3p	ENSGALG00000005758
gga-miR-122-5p	ENSGALG00000004738		gga-miR-124a-3p	ENSGALG00000005781
gga-miR-122-5p	ENSGALG00000004759		gga-miR-124a-3p	ENSGALG00000013809
gga-miR-122-5p	ENSGALG00000004776		gga-miR-124a-3p	ENSGALG00000005812
gga-miR-122-5p	ENSGALG00000004850		gga-miR-124a-3p	ENSGALG00000005850
gga-miR-122-5p	ENSGALG00000004908		gga-miR-124a-3p	ENSGALG00000005855
gga-miR-122-5p	ENSGALG00000004954		gga-miR-124a-3p	ENSGALG00000005867
gga-miR-122-5p	ENSGALG00000004973		gga-miR-124a-3p	ENSGALG00000005884
gga-miR-122-5p	ENSGALG00000005076		gga-miR-124a-3p	ENSGALG00000005887
gga-miR-122-5p	ENSGALG00000005301		gga-miR-124a-3p	ENSGALG00000005904
gga-miR-122-5p	ENSGALG00000005344		gga-miR-124a-3p	ENSGALG00000005929
gga-miR-122-5p	ENSGALG00000005345		gga-miR-124a-3p	ENSGALG00000005935
gga-miR-122-5p	ENSGALG00000005346		gga-miR-124a-3p	ENSGALG00000005940
gga-miR-122-5p	ENSGALG00000005351		gga-miR-124a-3p	ENSGALG00000005951
gga-miR-122-5p	ENSGALG00000005425		gga-miR-124a-3p	ENSGALG00000005979
gga-miR-122-5p	ENSGALG00000005499		gga-miR-124a-3p	ENSGALG00000006000
gga-miR-122-5p	ENSGALG00000013929		gga-miR-124a-3p	ENSGALG00000006019
gga-miR-122-5p	ENSGALG00000005727		gga-miR-124a-3p	ENSGALG00000006032
gga-miR-122-5p	ENSGALG00000005768		gga-miR-124a-3p	ENSGALG00000006033
gga-miR-122-5p	ENSGALG00000005782		gga-miR-124a-3p	ENSGALG00000006037
gga-miR-122-5p	ENSGALG00000005809		gga-miR-124a-3p	ENSGALG00000006059
gga-miR-122-5p	ENSGALG00000006007		gga-miR-124a-3p	ENSGALG00000006080
gga-miR-122-5p	ENSGALG00000006026		gga-miR-124a-3p	ENSGALG00000006098
gga-miR-122-5p	ENSGALG00000006034		gga-miR-124a-3p	ENSGALG00000006132
gga-miR-122-5p	ENSGALG00000006083		gga-miR-124a-3p	ENSGALG00000006180
gga-miR-122-5p	ENSGALG00000006123		gga-miR-124a-3p	ENSGALG00000006219
gga-miR-122-5p	ENSGALG00000006193		gga-miR-124a-3p	ENSGALG00000006235
gga-miR-122-5p	ENSGALG00000006231		gga-miR-124a-3p	ENSGALG00000006270
gga-miR-122-5p	ENSGALG00000006254		gga-miR-124a-3p	ENSGALG00000006282
gga-miR-122-5p	ENSGALG00000006418		gga-miR-124a-3p	ENSGALG00000006340
gga-miR-122-5p	ENSGALG00000006507		gga-miR-124a-3p	ENSGALG00000006332
gga-miR-122-5p	ENSGALG00000006527		gga-miR-124a-3p	ENSGALG00000006336
gga-miR-122-5p	ENSGALG00000006799		gga-miR-124a-3p	ENSGALG00000006378
gga-miR-122-5p	ENSGALG00000006842		gga-miR-124a-3p	ENSGALG00000006394
gga-miR-122-5p	ENSGALG00000006947		gga-miR-124a-3p	ENSGALG00000006418
gga-miR-122-5p	ENSGALG00000006956		gga-miR-124a-3p	ENSGALG00000006437
gga-miR-122-5p	ENSGALG00000007021		gga-miR-124a-3p	ENSGALG00000006445
gga-miR-122-5p	ENSGALG00000007038		gga-miR-124a-3p	ENSGALG00000006477
gga-miR-122-5p	ENSGALG00000007055		gga-miR-124a-3p	ENSGALG00000006488
gga-miR-122-5p	ENSGALG00000007143		gga-miR-124a-3p	ENSGALG00000006496
gga-miR-122-5p	ENSGALG00000007145		gga-miR-124a-3p	ENSGALG00000006506
gga-miR-122-5p	ENSGALG00000007155		gga-miR-124a-3p	ENSGALG00000006525
gga-miR-122-5p	ENSGALG00000007238		gga-miR-124a-3p	ENSGALG00000006558
gga-miR-122-5p	ENSGALG00000007273		gga-miR-124a-3p	ENSGALG00000006602
gga-miR-122-5p	ENSGALG00000007303		gga-miR-124a-3p	ENSGALG00000006606
gga-miR-122-5p	ENSGALG00000007346		gga-miR-124a-3p	ENSGALG00000006657
gga-miR-122-5p	ENSGALG00000007392		gga-miR-124a-3p	ENSGALG00000006665
gga-miR-122-5p	ENSGALG00000007419		gga-miR-124a-3p	ENSGALG00000006782
gga-miR-122-5p	ENSGALG00000007430		gga-miR-124a-3p	ENSGALG00000006790
gga-miR-122-5p	ENSGALG00000007443		gga-miR-124a-3p	ENSGALG00000006799
gga-miR-122-5p	ENSGALG00000007653		gga-miR-124a-3p	ENSGALG00000006809
gga-miR-122-5p	ENSGALG00000007683		gga-miR-124a-3p	ENSGALG00000006819
gga-miR-122-5p	ENSGALG00000003157		gga-miR-124a-3p	ENSGALG00000006859
gga-miR-122-5p	ENSGALG00000007753		gga-miR-124a-3p	ENSGALG00000006950
gga-miR-122-5p	ENSGALG00000007763		gga-miR-124a-3p	ENSGALG00000006969
gga-miR-122-5p	ENSGALG00000007926		gga-miR-124a-3p	ENSGALG00000006971
gga-miR-122-5p	ENSGALG00000007928		gga-miR-124a-3p	ENSGALG00000006981
gga-miR-122-5p	ENSGALG00000007973		gga-miR-124a-3p	ENSGALG00000007008
gga-miR-122-5p	ENSGALG00000008015		gga-miR-124a-3p	ENSGALG00000007028
gga-miR-122-5p	ENSGALG00000008036		gga-miR-124a-3p	ENSGALG00000007055
gga-miR-122-5p	ENSGALG00000008166		gga-miR-124a-3p	ENSGALG00000007056
gga-miR-122-5p	ENSGALG00000008257		gga-miR-124a-3p	ENSGALG00000007070
gga-miR-122-5p	ENSGALG00000008309		gga-miR-124a-3p	ENSGALG00000007077
gga-miR-122-5p	ENSGALG00000008322		gga-miR-124a-3p	ENSGALG00000007100
gga-miR-122-5p	ENSGALG00000008434		gga-miR-124a-3p	ENSGALG00000007129
gga-miR-122-5p	ENSGALG00000008455		gga-miR-124a-3p	ENSGALG00000007197
gga-miR-122-5p	ENSGALG00000008457		gga-miR-124a-3p	ENSGALG00000007219
gga-miR-122-5p	ENSGALG00000008526		gga-miR-124a-3p	ENSGALG00000007226
gga-miR-122-5p	ENSGALG00000008614		gga-miR-124a-3p	ENSGALG00000007299
gga-miR-122-5p	ENSGALG00000008654		gga-miR-124a-3p	ENSGALG00000007305
gga-miR-122-5p	ENSGALG00000008728		gga-miR-124a-3p	ENSGALG00000007365
gga-miR-122-5p	ENSGALG00000008814		gga-miR-124a-3p	ENSGALG00000007373
gga-miR-122-5p	ENSGALG00000008940		gga-miR-124a-3p	ENSGALG00000007394
gga-miR-122-5p	ENSGALG00000008942		gga-miR-124a-3p	ENSGALG00000007434
gga-miR-122-5p	ENSGALG00000008946		gga-miR-124a-3p	ENSGALG00000007484
gga-miR-122-5p	ENSGALG00000008961		gga-miR-124a-3p	ENSGALG00000007541
gga-miR-122-5p	ENSGALG00000008988		gga-miR-124a-3p	ENSGALG00000007564
gga-miR-122-5p	ENSGALG00000008997		gga-miR-124a-3p	ENSGALG00000007596
gga-miR-122-5p	ENSGALG00000009018		gga-miR-124a-3p	ENSGALG00000007623
gga-miR-122-5p	ENSGALG00000009098		gga-miR-124a-3p	ENSGALG00000007652
gga-miR-122-5p	ENSGALG00000009229		gga-miR-124a-3p	ENSGALG00000007653
gga-miR-122-5p	ENSGALG00000009252		gga-miR-124a-3p	ENSGALG00000007660
gga-miR-122-5p	ENSGALG00000009354		gga-miR-124a-3p	ENSGALG00000007669
gga-miR-122-5p	ENSGALG00000009381		gga-miR-124a-3p	ENSGALG00000007676
gga-miR-122-5p	ENSGALG00000009385		gga-miR-124a-3p	ENSGALG00000007679
gga-miR-122-5p	ENSGALG00000009450		gga-miR-124a-3p	ENSGALG00000007700
gga-miR-122-5p	ENSGALG00000009540		gga-miR-124a-3p	ENSGALG00000007720
gga-miR-122-5p	ENSGALG00000009566		gga-miR-124a-3p	ENSGALG00000007747
gga-miR-122-5p	ENSGALG00000009627		gga-miR-124a-3p	ENSGALG00000007748
gga-miR-122-5p	ENSGALG00000009650		gga-miR-124a-3p	ENSGALG00000007753
gga-miR-122-5p	ENSGALG00000009733		gga-miR-124a-3p	ENSGALG00000007758
gga-miR-122-5p	ENSGALG00000009737		gga-miR-124a-3p	ENSGALG00000007772
gga-miR-122-5p	ENSGALG00000009758		gga-miR-124a-3p	ENSGALG00000007778
gga-miR-122-5p	ENSGALG00000009772		gga-miR-124a-3p	ENSGALG00000007822
gga-miR-122-5p	ENSGALG00000009799		gga-miR-124a-3p	ENSGALG00000007861
gga-miR-122-5p	ENSGALG00000009799		gga-miR-124a-3p	ENSGALG00000007862
gga-miR-122-5p	ENSGALG00000009864		gga-miR-124a-3p	ENSGALG00000007909
gga-miR-122-5p	ENSGALG00000009898		gga-miR-124a-3p	ENSGALG00000007914
gga-miR-122-5p	ENSGALG00000009940		gga-miR-124a-3p	ENSGALG00000007935
gga-miR-122-5p	ENSGALG00000009947		gga-miR-124a-3p	ENSGALG00000008044
gga-miR-122-5p	ENSGALG00000010040		gga-miR-124a-3p	ENSGALG00000008046
gga-miR-122-5p	ENSGALG00000010105		gga-miR-124a-3p	ENSGALG00000008059
gga-miR-122-5p	ENSGALG00000010186		gga-miR-124a-3p	ENSGALG00000008063
gga-miR-122-5p	ENSGALG00000010213		gga-miR-124a-3p	ENSGALG00000008092
gga-miR-122-5p	ENSGALG00000010224		gga-miR-124a-3p	ENSGALG00000008097
gga-miR-122-5p	ENSGALG00000026616		gga-miR-124a-3p	ENSGALG00000008114
gga-miR-122-5p	ENSGALG00000010291		gga-miR-124a-3p	ENSGALG00000008128
gga-miR-122-5p	ENSGALG00000010313		gga-miR-124a-3p	ENSGALG00000008166
gga-miR-122-5p	ENSGALG00000010565		gga-miR-124a-3p	ENSGALG00000008229
gga-miR-122-5p	ENSGALG00000010570		gga-miR-124a-3p	ENSGALG00000008282
gga-miR-122-5p	ENSGALG00000010645		gga-miR-124a-3p	ENSGALG00000008288
gga-miR-122-5p	ENSGALG00000010671		gga-miR-124a-3p	ENSGALG00000008302
gga-miR-122-5p	ENSGALG00000010678		gga-miR-124a-3p	ENSGALG00000008322
gga-miR-122-5p	ENSGALG00000010702		gga-miR-124a-3p	ENSGALG00000008394
gga-miR-122-5p	ENSGALG00000010798		gga-miR-124a-3p	ENSGALG00000008417
gga-miR-122-5p	ENSGALG00000010809		gga-miR-124a-3p	ENSGALG00000008419
gga-miR-122-5p	ENSGALG00000010882		gga-miR-124a-3p	ENSGALG00000008423
gga-miR-122-5p	ENSGALG00000010935		gga-miR-124a-3p	ENSGALG00000008440
gga-miR-122-5p	ENSGALG00000010963		gga-miR-124a-3p	ENSGALG00000008443
gga-miR-122-5p	ENSGALG00000011070		gga-miR-124a-3p	ENSGALG00000008457
gga-miR-122-5p	ENSGALG00000011266		gga-miR-124a-3p	ENSGALG00000008475
gga-miR-122-5p	ENSGALG00000011353		gga-miR-124a-3p	ENSGALG00000008482
gga-miR-122-5p	ENSGALG00000011366		gga-miR-124a-3p	ENSGALG00000008494
gga-miR-122-5p	ENSGALG00000011432		gga-miR-124a-3p	ENSGALG00000008512
gga-miR-122-5p	ENSGALG00000011476		gga-miR-124a-3p	ENSGALG00000008518
gga-miR-122-5p	ENSGALG00000011481		gga-miR-124a-3p	ENSGALG00000008547
gga-miR-122-5p	ENSGALG00000011560		gga-miR-124a-3p	ENSGALG00000008557
gga-miR-122-5p	ENSGALG00000011608		gga-miR-124a-3p	ENSGALG00000008559
gga-miR-122-5p	ENSGALG00000011770		gga-miR-124a-3p	ENSGALG00000008584
gga-miR-122-5p	ENSGALG00000011897		gga-miR-124a-3p	ENSGALG00000008600
gga-miR-122-5p	ENSGALG00000011940		gga-miR-124a-3p	ENSGALG00000008602
gga-miR-122-5p	ENSGALG00000011963		gga-miR-124a-3p	ENSGALG00000008603
gga-miR-122-5p	ENSGALG00000011991		gga-miR-124a-3p	ENSGALG00000008614
gga-miR-122-5p	ENSGALG00000012018		gga-miR-124a-3p	ENSGALG00000019667
gga-miR-122-5p	ENSGALG00000012033		gga-miR-124a-3p	ENSGALG00000008654
gga-miR-122-5p	ENSGALG00000012048		gga-miR-124a-3p	ENSGALG00000008686
gga-miR-122-5p	ENSGALG00000012068		gga-miR-124a-3p	ENSGALG00000008707
gga-miR-122-5p	ENSGALG00000012115		gga-miR-124a-3p	ENSGALG00000008709
gga-miR-122-5p	ENSGALG00000012186		gga-miR-124a-3p	ENSGALG00000008722
gga-miR-122-5p	ENSGALG00000012192		gga-miR-124a-3p	ENSGALG00000008747
gga-miR-122-5p	ENSGALG00000012251		gga-miR-124a-3p	ENSGALG00000008763
gga-miR-122-5p	ENSGALG00000012256		gga-miR-124a-3p	ENSGALG00000008805
gga-miR-122-5p	ENSGALG00000012265		gga-miR-124a-3p	ENSGALG00000008870
gga-miR-122-5p	ENSGALG00000012300		gga-miR-124a-3p	ENSGALG00000008903
gga-miR-122-5p	ENSGALG00000012338		gga-miR-124a-3p	ENSGALG00000008926
gga-miR-122-5p	ENSGALG00000012405		gga-miR-124a-3p	ENSGALG00000008933
gga-miR-122-5p	ENSGALG00000012433		gga-miR-124a-3p	ENSGALG00000008940
gga-miR-122-5p	ENSGALG00000012486		gga-miR-124a-3p	ENSGALG00000008946
gga-miR-122-5p	ENSGALG00000012544		gga-miR-124a-3p	ENSGALG00000008961
gga-miR-122-5p	ENSGALG00000012595		gga-miR-124a-3p	ENSGALG00000008966
gga-miR-122-5p	ENSGALG00000012640		gga-miR-124a-3p	ENSGALG00000008997
gga-miR-122-5p	ENSGALG00000012650		gga-miR-124a-3p	ENSGALG00000009045
gga-miR-122-5p	ENSGALG00000012665		gga-miR-124a-3p	ENSGALG00000009062
gga-miR-122-5p	ENSGALG00000012688		gga-miR-124a-3p	ENSGALG00000009078
gga-miR-122-5p	ENSGALG00000012770		gga-miR-124a-3p	ENSGALG00000009111
gga-miR-122-5p	ENSGALG00000012808		gga-miR-124a-3p	ENSGALG00000002326
gga-miR-122-5p	ENSGALG00000012824		gga-miR-124a-3p	ENSGALG00000009268
gga-miR-122-5p	ENSGALG00000012944		gga-miR-124a-3p	ENSGALG00000009304
gga-miR-122-5p	ENSGALG00000012973		gga-miR-124a-3p	ENSGALG00000009327
gga-miR-122-5p	ENSGALG00000013054		gga-miR-124a-3p	ENSGALG00000009336
gga-miR-122-5p	ENSGALG00000013057		gga-miR-124a-3p	ENSGALG00000008676
gga-miR-122-5p	ENSGALG00000013244		gga-miR-124a-3p	ENSGALG00000009379
gga-miR-122-5p	ENSGALG00000013272		gga-miR-124a-3p	ENSGALG00000009384
gga-miR-122-5p	ENSGALG00000013366		gga-miR-124a-3p	ENSGALG00000009405
gga-miR-122-5p	ENSGALG00000013420		gga-miR-124a-3p	ENSGALG00000009437
gga-miR-122-5p	ENSGALG00000013493		gga-miR-124a-3p	ENSGALG00000009438
gga-miR-122-5p	ENSGALG00000013549		gga-miR-124a-3p	ENSGALG00000020249
gga-miR-122-5p	ENSGALG00000013480		gga-miR-124a-3p	ENSGALG00000009483
gga-miR-122-5p	ENSGALG00000013637		gga-miR-124a-3p	ENSGALG00000009486
gga-miR-122-5p	ENSGALG00000019514		gga-miR-124a-3p	ENSGALG00000009497
gga-miR-122-5p	ENSGALG00000013715		gga-miR-124a-3p	ENSGALG00000009504
gga-miR-122-5p	ENSGALG00000013787		gga-miR-124a-3p	ENSGALG00000009516
gga-miR-122-5p	ENSGALG00000013907		gga-miR-124a-3p	ENSGALG00000009533
gga-miR-122-5p	ENSGALG00000013953		gga-miR-124a-3p	ENSGALG00000009567
gga-miR-122-5p	ENSGALG00000013956		gga-miR-124a-3p	ENSGALG00000009602
gga-miR-122-5p	ENSGALG00000013969		gga-miR-124a-3p	ENSGALG00000009627
gga-miR-122-5p	ENSGALG00000013993		gga-miR-124a-3p	ENSGALG00000009633
gga-miR-122-5p	ENSGALG00000014078		gga-miR-124a-3p	ENSGALG00000009638
gga-miR-122-5p	ENSGALG00000014115		gga-miR-124a-3p	ENSGALG00000009650
gga-miR-122-5p	ENSGALG00000014168		gga-miR-124a-3p	ENSGALG00000009656
gga-miR-122-5p	ENSGALG00000014370		gga-miR-124a-3p	ENSGALG00000009687
gga-miR-122-5p	ENSGALG00000014463		gga-miR-124a-3p	ENSGALG00000009728
gga-miR-122-5p	ENSGALG00000014570		gga-miR-124a-3p	ENSGALG00000009752
gga-miR-122-5p	ENSGALG00000014670		gga-miR-124a-3p	ENSGALG00000009755
gga-miR-122-5p	ENSGALG00000001026		gga-miR-124a-3p	ENSGALG00000009771
gga-miR-122-5p	ENSGALG00000014770		gga-miR-124a-3p	ENSGALG00000009781
gga-miR-122-5p	ENSGALG00000014822		gga-miR-124a-3p	ENSGALG00000009790
gga-miR-122-5p	ENSGALG00000015001		gga-miR-124a-3p	ENSGALG00000009799
gga-miR-122-5p	ENSGALG00000015008		gga-miR-124a-3p	ENSGALG00000009799
gga-miR-122-5p	ENSGALG00000015014		gga-miR-124a-3p	ENSGALG00000009823
gga-miR-122-5p	ENSGALG00000015151		gga-miR-124a-3p	ENSGALG00000009900
gga-miR-122-5p	ENSGALG00000015152		gga-miR-124a-3p	ENSGALG00000009926
gga-miR-122-5p	ENSGALG00000015203		gga-miR-124a-3p	ENSGALG00000009930
gga-miR-122-5p	ENSGALG00000015234		gga-miR-124a-3p	ENSGALG00000009935
gga-miR-122-5p	ENSGALG00000015285		gga-miR-124a-3p	ENSGALG00000009941
gga-miR-122-5p	ENSGALG00000015290		gga-miR-124a-3p	ENSGALG00000009968
gga-miR-122-5p	ENSGALG00000015325		gga-miR-124a-3p	ENSGALG00000009975
gga-miR-122-5p	ENSGALG00000015379		gga-miR-124a-3p	ENSGALG00000009983
gga-miR-122-5p	ENSGALG00000015487		gga-miR-124a-3p	ENSGALG00000009988
gga-miR-122-5p	ENSGALG00000015491		gga-miR-124a-3p	ENSGALG00000010029
gga-miR-122-5p	ENSGALG00000015663		gga-miR-124a-3p	ENSGALG00000010035
gga-miR-122-5p	ENSGALG00000015689		gga-miR-124a-3p	ENSGALG00000010040
gga-miR-122-5p	ENSGALG00000015764		gga-miR-124a-3p	ENSGALG00000010042
gga-miR-122-5p	ENSGALG00000015816		gga-miR-124a-3p	ENSGALG00000010046
gga-miR-122-5p	ENSGALG00000015816		gga-miR-124a-3p	ENSGALG00000010105
gga-miR-122-5p	ENSGALG00000015887		gga-miR-124a-3p	ENSGALG00000010133
gga-miR-122-5p	ENSGALG00000015944		gga-miR-124a-3p	ENSGALG00000010154
gga-miR-122-5p	ENSGALG00000016024		gga-miR-124a-3p	ENSGALG00000010158
gga-miR-122-5p	ENSGALG00000016029		gga-miR-124a-3p	ENSGALG00000010207
gga-miR-122-5p	ENSGALG00000016098		gga-miR-124a-3p	ENSGALG00000010232
gga-miR-122-5p	ENSGALG00000016119		gga-miR-124a-3p	ENSGALG00000010243
gga-miR-122-5p	ENSGALG00000016129		gga-miR-124a-3p	ENSGALG00000010253
gga-miR-122-5p	ENSGALG00000016171		gga-miR-124a-3p	ENSGALG00000010302
gga-miR-122-5p	ENSGALG00000016176		gga-miR-124a-3p	ENSGALG00000010315
gga-miR-122-5p	ENSGALG00000016214		gga-miR-124a-3p	ENSGALG00000010320
gga-miR-122-5p	ENSGALG00000016369		gga-miR-124a-3p	ENSGALG00000010337
gga-miR-122-5p	ENSGALG00000015914		gga-miR-124a-3p	ENSGALG00000010395
gga-miR-122-5p	ENSGALG00000016480		gga-miR-124a-3p	ENSGALG00000010431
gga-miR-122-5p	ENSGALG00000016499		gga-miR-124a-3p	ENSGALG00000010526
gga-miR-122-5p	ENSGALG00000016571		gga-miR-124a-3p	ENSGALG00000010539
gga-miR-122-5p	ENSGALG00000016639		gga-miR-124a-3p	ENSGALG00000010628
gga-miR-122-5p	ENSGALG00000016828		gga-miR-124a-3p	ENSGALG00000010641
gga-miR-122-5p	ENSGALG00000016837		gga-miR-124a-3p	ENSGALG00000010645
gga-miR-122-5p	ENSGALG00000016906		gga-miR-124a-3p	ENSGALG00000021869
gga-miR-122-5p	ENSGALG00000016907		gga-miR-124a-3p	ENSGALG00000010663
gga-miR-122-5p	ENSGALG00000016919		gga-miR-124a-3p	ENSGALG00000010678
gga-miR-122-5p	ENSGALG00000016929		gga-miR-124a-3p	ENSGALG00000010704
gga-miR-122-5p	ENSGALG00000016930		gga-miR-124a-3p	ENSGALG00000010755
gga-miR-122-5p	ENSGALG00000016947		gga-miR-124a-3p	ENSGALG00000010770
gga-miR-122-5p	ENSGALG00000016949		gga-miR-124a-3p	ENSGALG00000010798
gga-miR-122-5p	ENSGALG00000017130		gga-miR-124a-3p	ENSGALG00000014464
gga-miR-122-5p	ENSGALG00000017199		gga-miR-124a-3p	ENSGALG00000010836
gga-miR-122-5p	ENSGALG00000017220		gga-miR-124a-3p	ENSGALG00000010853
gga-miR-122-5p	ENSGALG00000017237		gga-miR-124a-3p	ENSGALG00000010861
gga-miR-122-5p	ENSGALG00000017251		gga-miR-124a-3p	ENSGALG00000010868
gga-miR-122-5p	ENSGALG00000017389		gga-miR-124a-3p	ENSGALG00000027793
gga-miR-122-5p	ENSGALG00000017436		gga-miR-124a-3p	ENSGALG00000010976
gga-miR-122-5p	ENSGALG00000018810		gga-miR-124a-3p	ENSGALG00000011000
gga-miR-122-5p	ENSGALG00000019313		gga-miR-124a-3p	ENSGALG00000011007
gga-miR-122-5p	ENSGALG00000015647		gga-miR-124a-3p	ENSGALG00000011019
gga-miR-122-5p	ENSGALG00000014647		gga-miR-124a-3p	ENSGALG00000011026
gga-miR-122-5p	ENSGALG00000014827		gga-miR-124a-3p	ENSGALG00000011047
gga-miR-122-5p	ENSGALG00000014971		gga-miR-124a-3p	ENSGALG00000011080
gga-miR-122-5p	ENSGALG00000020185		gga-miR-124a-3p	ENSGALG00000011100
gga-miR-122-5p	ENSGALG00000020201		gga-miR-124a-3p	ENSGALG00000011123
gga-miR-122-5p	ENSGALG00000009865		gga-miR-124a-3p	ENSGALG00000011130
gga-miR-122-5p	ENSGALG00000009740		gga-miR-124a-3p	ENSGALG00000011215
gga-miR-122-5p	ENSGALG00000020479		gga-miR-124a-3p	ENSGALG00000011238
gga-miR-122-5p	ENSGALG00000011131		gga-miR-124a-3p	ENSGALG00000011285
gga-miR-122-5p	ENSGALG00000007742		gga-miR-124a-3p	ENSGALG00000011336
gga-miR-122-5p	ENSGALG00000005088		gga-miR-124a-3p	ENSGALG00000023142
gga-miR-122-5p	ENSGALG00000012624		gga-miR-124a-3p	ENSGALG00000011379
gga-miR-122-5p	ENSGALG00000001992		gga-miR-124a-3p	ENSGALG00000011384
gga-miR-122-5p	ENSGALG00000002606		gga-miR-124a-3p	ENSGALG00000011435
gga-miR-122-5p	ENSGALG00000021676		gga-miR-124a-3p	ENSGALG00000011436
gga-miR-122-5p	ENSGALG00000000579		gga-miR-124a-3p	ENSGALG00000011465
gga-miR-122-5p	ENSGALG00000027580		gga-miR-124a-3p	ENSGALG00000011475
gga-miR-122-5p	ENSGALG00000007302		gga-miR-124a-3p	ENSGALG00000011483
gga-miR-122-5p	ENSGALG00000013145		gga-miR-124a-3p	ENSGALG00000011488
gga-miR-122-5p	ENSGALG00000013001		gga-miR-124a-3p	ENSGALG00000011511
gga-miR-122-5p	ENSGALG00000022952		gga-miR-124a-3p	ENSGALG00000011532
gga-miR-122-5p	ENSGALG00000012680		gga-miR-124a-3p	ENSGALG00000011558
gga-miR-122-5p	ENSGALG00000014405		gga-miR-124a-3p	ENSGALG00000011608
gga-miR-122-5p	ENSGALG00000012497		gga-miR-124a-3p	ENSGALG00000011623
gga-miR-122-5p	ENSGALG00000012192		gga-miR-124a-3p	ENSGALG00000011630
gga-miR-122-5p	ENSGALG00000010346		gga-miR-124a-3p	ENSGALG00000011659
gga-miR-122-5p	ENSGALG00000010114		gga-miR-124a-3p	ENSGALG00000011685
gga-miR-122-5p	ENSGALG00000011529		gga-miR-124a-3p	ENSGALG00000011695
gga-miR-122-5p	ENSGALG00000009689		gga-miR-124a-3p	ENSGALG00000011745
gga-miR-122-5p	ENSGALG00000010706		gga-miR-124a-3p	ENSGALG00000011794
gga-miR-122-5p	ENSGALG00000011648		gga-miR-124a-3p	ENSGALG00000011814
gga-miR-122-5p	ENSGALG00000010316		gga-miR-124a-3p	ENSGALG00000011831
gga-miR-122-5p	ENSGALG00000023364		gga-miR-124a-3p	ENSGALG00000011866
gga-miR-122-5p	ENSGALG00000010006		gga-miR-124a-3p	ENSGALG00000011954
gga-miR-122-5p	ENSGALG00000023411		gga-miR-124a-3p	ENSGALG00000011968
gga-miR-122-5p	ENSGALG00000009455		gga-miR-124a-3p	ENSGALG00000012030
gga-miR-122-5p	ENSGALG00000002444		gga-miR-124a-3p	ENSGALG00000012045
gga-miR-122-5p	ENSGALG00000004624		gga-miR-124a-3p	ENSGALG00000012052
gga-miR-122-5p	ENSGALG00000004529		gga-miR-124a-3p	ENSGALG00000012059
gga-miR-122-5p	ENSGALG00000023562		gga-miR-124a-3p	ENSGALG00000012077
gga-miR-122-5p	ENSGALG00000004254		gga-miR-124a-3p	ENSGALG00000012095
gga-miR-122-5p	ENSGALG00000004775		gga-miR-124a-3p	ENSGALG00000012111
gga-miR-122-5p	ENSGALG00000004839		gga-miR-124a-3p	ENSGALG00000012117
gga-miR-122-5p	ENSGALG00000002677		gga-miR-124a-3p	ENSGALG00000012126
gga-miR-122-5p	ENSGALG00000003663		gga-miR-124a-3p	ENSGALG00000012127
gga-miR-122-5p	ENSGALG00000005460		gga-miR-124a-3p	ENSGALG00000012158
gga-miR-122-5p	ENSGALG00000023904		gga-miR-124a-3p	ENSGALG00000012185
gga-miR-122-5p	ENSGALG00000005751		gga-miR-124a-3p	ENSGALG00000012193
gga-miR-122-5p	ENSGALG00000024083		gga-miR-124a-3p	ENSGALG00000012220
gga-miR-122-5p	ENSGALG00000004325		gga-miR-124a-3p	ENSGALG00000012247
gga-miR-122-5p	ENSGALG00000024346		gga-miR-124a-3p	ENSGALG00000012279
gga-miR-122-5p	ENSGALG00000002314		gga-miR-124a-3p	ENSGALG00000012299
gga-miR-122-5p	ENSGALG00000001812		gga-miR-124a-3p	ENSGALG00000012319
gga-miR-122-5p	ENSGALG00000024482		gga-miR-124a-3p	ENSGALG00000012356
gga-miR-122-5p	ENSGALG00000027224		gga-miR-124a-3p	ENSGALG00000012357
gga-miR-122-5p	ENSGALG00000028000		gga-miR-124a-3p	ENSGALG00000012386
gga-miR-122-5p	ENSGALG00000026263		gga-miR-124a-3p	ENSGALG00000012405
gga-miR-122-5p	ENSGALG00000026652		gga-miR-124a-3p	ENSGALG00000012407
gga-miR-122-5p	ENSGALG00000028853		gga-miR-124a-3p	ENSGALG00000012451
gga-miR-122-5p	ENSGALG00000026475		gga-miR-124a-3p	ENSGALG00000012473
gga-miR-122-5p	ENSGALG00000027651		gga-miR-124a-3p	ENSGALG00000012480
gga-miR-122-5p	ENSGALG00000026683		gga-miR-124a-3p	ENSGALG00000012593
gga-miR-122-5p	ENSGALG00000028251		gga-miR-124a-3p	ENSGALG00000012611
gga-miR-122-5p	ENSGALG00000026838		gga-miR-124a-3p	ENSGALG00000012612
gga-miR-122-5p	ENSGALG00000027390		gga-miR-124a-3p	ENSGALG00000012613
gga-miR-122-5p	ENSGALG00000010706		gga-miR-124a-3p	ENSGALG00000012623
gga-miR-122-5p	ENSGALG00000004538		gga-miR-124a-3p	ENSGALG00000012640
gga-miR-122-5p	ENSGALG00000001021		gga-miR-124a-3p	ENSGALG00000012688
gga-miR-122-5p	ENSGALG00000026150		gga-miR-124a-3p	ENSGALG00000012704
gga-miR-122-5p	ENSGALG00000027192		gga-miR-124a-3p	ENSGALG00000012712
gga-miR-122-5p	ENSGALG00000026663		gga-miR-124a-3p	ENSGALG00000012720
gga-miR-122-5p	ENSGALG00000029023		gga-miR-124a-3p	ENSGALG00000012724
gga-miR-122-5p	ENSGALG00000029022		gga-miR-124a-3p	ENSGALG00000012735
gga-miR-122-5p	ENSGALG00000015117		gga-miR-124a-3p	ENSGALG00000012756
gga-miR-122-5p	ENSGALG00000029106		gga-miR-124a-3p	ENSGALG00000012761
gga-miR-122-5p	ENSGALG00000026011		gga-miR-124a-3p	ENSGALG00000012784
gga-miR-122-5p	ENSGALG00000027564		gga-miR-124a-3p	ENSGALG00000012814
gga-miR-122-5p	ENSGALG00000027723		gga-miR-124a-3p	ENSGALG00000012849
gga-miR-122-5p	ENSGALG00000026553		gga-miR-124a-3p	ENSGALG00000012866
gga-miR-122-5p	ENSGALG00000010997		gga-miR-124a-3p	ENSGALG00000019553
gga-miR-122-5p	ENSGALG00000029175		gga-miR-124a-3p	ENSGALG00000012879
gga-miR-122-5p	ENSGALG00000028728		gga-miR-124a-3p	ENSGALG00000012890
gga-miR-122-5p	ENSGALG00000002118		gga-miR-124a-3p	ENSGALG00000012941
gga-miR-122-5p	ENSGALG00000028966		gga-miR-124a-3p	ENSGALG00000012944
gga-miR-122-5p	ENSGALG00000028576		gga-miR-124a-3p	ENSGALG00000013002
gga-miR-122-5p	ENSGALG00000028530		gga-miR-124a-3p	ENSGALG00000013031
gga-miR-122-5p	ENSGALG00000026034		gga-miR-124a-3p	ENSGALG00000013053
gga-miR-122-5p	ENSGALG00000003466		gga-miR-124a-3p	ENSGALG00000013146
gga-miR-122-5p	ENSGALG00000028567		gga-miR-124a-3p	ENSGALG00000013203
gga-miR-122-5p	ENSGALG00000029130		gga-miR-124a-3p	ENSGALG00000013224
gga-miR-122-5p	ENSGALG00000026076		gga-miR-124a-3p	ENSGALG00000013310
gga-miR-122-5p	ENSGALG00000025819		gga-miR-124a-3p	ENSGALG00000013354
gga-miR-122-5p	ENSGALG00000027598		gga-miR-124a-3p	ENSGALG00000013395
gga-miR-122-5p	ENSGALG00000027156		gga-miR-124a-3p	ENSGALG00000013400
gga-miR-122-5p	ENSGALG00000028015		gga-miR-124a-3p	ENSGALG00000007473
gga-miR-122-5p	ENSGALG00000027906		gga-miR-124a-3p	ENSGALG00000013521
gga-miR-122-5p	ENSGALG00000027986		gga-miR-124a-3p	ENSGALG00000013552
gga-miR-122-5p	ENSGALG00000001024		gga-miR-124a-3p	ENSGALG00000013627
gga-miR-122-5p	ENSGALG00000014115		gga-miR-124a-3p	ENSGALG00000013710
gga-miR-122-5p	ENSGALG00000026919		gga-miR-124a-3p	ENSGALG00000013726
gga-miR-122-5p	ENSGALG00000026659		gga-miR-124a-3p	ENSGALG00000013756
gga-miR-122-5p	ENSGALG00000006956		gga-miR-124a-3p	ENSGALG00000013762
gga-miR-122-5p	ENSGALG00000026109		gga-miR-124a-3p	ENSGALG00000013813
gga-miR-122-5p	ENSGALG00000028413		gga-miR-124a-3p	ENSGALG00000013900
gga-miR-122-5p	ENSGALG00000026606		gga-miR-124a-3p	ENSGALG00000013954
gga-miR-122-5p	ENSGALG00000027720		gga-miR-124a-3p	ENSGALG00000013956
gga-miR-122-5p	ENSGALG00000027978		gga-miR-124a-3p	ENSGALG00000014036
gga-miR-122-5p	ENSGALG00000028047		gga-miR-124a-3p	ENSGALG00000013980
gga-miR-122-5p	ENSGALG00000028441		gga-miR-124a-3p	ENSGALG00000013987
gga-miR-122-5p	ENSGALG00000027868		gga-miR-124a-3p	ENSGALG00000013990
gga-miR-122-5p	ENSGALG00000026137		gga-miR-124a-3p	ENSGALG00000013993
gga-miR-122-5p	ENSGALG00000028018		gga-miR-124a-3p	ENSGALG00000014031
gga-miR-122-5p	ENSGALG00000028532		gga-miR-124a-3p	ENSGALG00000014115
gga-miR-122-5p	ENSGALG00000028539		gga-miR-124a-3p	ENSGALG00000014139
gga-miR-122-5p	ENSGALG00000027687		gga-miR-124a-3p	ENSGALG00000014140
gga-miR-122-5p	ENSGALG00000026924		gga-miR-124a-3p	ENSGALG00000016807
gga-miR-122-5p	ENSGALG00000027302		gga-miR-124a-3p	ENSGALG00000014184
gga-miR-122-5p	ENSGALG00000026954		gga-miR-124a-3p	ENSGALG00000014190
gga-miR-122-5p	ENSGALG00000029083		gga-miR-124a-3p	ENSGALG00000014201
gga-miR-122-5p	ENSGALG00000003882		gga-miR-124a-3p	ENSGALG00000014222
gga-miR-122-5p	ENSGALG00000027737		gga-miR-124a-3p	ENSGALG00000014225
gga-miR-122-5p	ENSGALG00000009390		gga-miR-124a-3p	ENSGALG00000014226
gga-miR-122-5p	ENSGALG00000028130		gga-miR-124a-3p	ENSGALG00000014228
gga-miR-122-5p	ENSGALG00000028658		gga-miR-124a-3p	ENSGALG00000014236
gga-miR-122-5p	ENSGALG00000027235		gga-miR-124a-3p	ENSGALG00000014258
gga-miR-122-5p	ENSGALG00000028003		gga-miR-124a-3p	ENSGALG00000014317
gga-miR-122-5p	ENSGALG00000028048		gga-miR-124a-3p	ENSGALG00000014336
gga-miR-122-5p	ENSGALG00000028967		gga-miR-124a-3p	ENSGALG00000014361
gga-miR-122-5p	ENSGALG00000027550		gga-miR-124a-3p	ENSGALG00000014363
gga-miR-122-5p	ENSGALG00000028195		gga-miR-124a-3p	ENSGALG00000014386
gga-miR-122-5p	ENSGALG00000026243		gga-miR-124a-3p	ENSGALG00000014459
gga-miR-122-5p	ENSGALG00000026622		gga-miR-124a-3p	ENSGALG00000014463
gga-miR-122-5p	ENSGALG00000026111		gga-miR-124a-3p	ENSGALG00000014471
gga-miR-122-5p	ENSGALG00000028284		gga-miR-124a-3p	ENSGALG00000001183
gga-miR-122-5p	ENSGALG00000028082		gga-miR-124a-3p	ENSGALG00000014570
gga-miR-122-5p	ENSGALG00000027885		gga-miR-124a-3p	ENSGALG00000014627
gga-miR-122-5p	ENSGALG00000008325		gga-miR-124a-3p	ENSGALG00000014642
gga-miR-122-5p	ENSGALG00000001847		gga-miR-124a-3p	ENSGALG00000014670
gga-miR-122-5p	ENSGALG00000026269		gga-miR-124a-3p	ENSGALG00000014684
gga-miR-122-5p	ENSGALG00000012740		gga-miR-124a-3p	ENSGALG00000014696
gga-miR-122-5p	ENSGALG00000026379		gga-miR-124a-3p	ENSGALG00000014703
gga-miR-122-5p	ENSGALG00000026187		gga-miR-124a-3p	ENSGALG00000014724
gga-miR-122-5p	ENSGALG00000027834		gga-miR-124a-3p	ENSGALG00000014768
gga-miR-122-5p	ENSGALG00000028951		gga-miR-124a-3p	ENSGALG00000014818
gga-miR-122-5p	ENSGALG00000027845		gga-miR-124a-3p	ENSGALG00000014852
gga-miR-122-5p	ENSGALG00000028495		gga-miR-124a-3p	ENSGALG00000014876
gga-miR-122-5p	ENSGALG00000026851		gga-miR-124a-3p	ENSGALG00000014925
gga-miR-122-5p	ENSGALG00000028075		gga-miR-124a-3p	ENSGALG00000014979
gga-miR-147	ENSGALG00000000234		gga-miR-124a-3p	ENSGALG00000014982
gga-miR-147	ENSGALG00000013837		gga-miR-124a-3p	ENSGALG00000015015
gga-miR-147	ENSGALG00000000740		gga-miR-124a-3p	ENSGALG00000015025
gga-miR-147	ENSGALG00000000950		gga-miR-124a-3p	ENSGALG00000015056
gga-miR-147	ENSGALG00000000988		gga-miR-124a-3p	ENSGALG00000015093
gga-miR-147	ENSGALG00000001080		gga-miR-124a-3p	ENSGALG00000015138
gga-miR-147	ENSGALG00000001165		gga-miR-124a-3p	ENSGALG00000015152
gga-miR-147	ENSGALG00000001398		gga-miR-124a-3p	ENSGALG00000015170
gga-miR-147	ENSGALG00000001486		gga-miR-124a-3p	ENSGALG00000015208
gga-miR-147	ENSGALG00000001558		gga-miR-124a-3p	ENSGALG00000015218
gga-miR-147	ENSGALG00000001577		gga-miR-124a-3p	ENSGALG00000015231
gga-miR-147	ENSGALG00000001586		gga-miR-124a-3p	ENSGALG00000015238
gga-miR-147	ENSGALG00000001702		gga-miR-124a-3p	ENSGALG00000015240
gga-miR-147	ENSGALG00000001708		gga-miR-124a-3p	ENSGALG00000015241
gga-miR-147	ENSGALG00000001722		gga-miR-124a-3p	ENSGALG00000015246
gga-miR-147	ENSGALG00000001797		gga-miR-124a-3p	ENSGALG00000015271
gga-miR-147	ENSGALG00000001809		gga-miR-124a-3p	ENSGALG00000014642
gga-miR-147	ENSGALG00000021491		gga-miR-124a-3p	ENSGALG00000015290
gga-miR-147	ENSGALG00000002447		gga-miR-124a-3p	ENSGALG00000015309
gga-miR-147	ENSGALG00000002500		gga-miR-124a-3p	ENSGALG00000015320
gga-miR-147	ENSGALG00000002522		gga-miR-124a-3p	ENSGALG00000015348
gga-miR-147	ENSGALG00000002618		gga-miR-124a-3p	ENSGALG00000015377
gga-miR-147	ENSGALG00000002716		gga-miR-124a-3p	ENSGALG00000015403
gga-miR-147	ENSGALG00000002778		gga-miR-124a-3p	ENSGALG00000015409
gga-miR-147	ENSGALG00000002942		gga-miR-124a-3p	ENSGALG00000015415
gga-miR-147	ENSGALG00000002967		gga-miR-124a-3p	ENSGALG00000015416
gga-miR-147	ENSGALG00000003143		gga-miR-124a-3p	ENSGALG00000015440
gga-miR-147	ENSGALG00000003180		gga-miR-124a-3p	ENSGALG00000015444
gga-miR-147	ENSGALG00000003185		gga-miR-124a-3p	ENSGALG00000015448
gga-miR-147	ENSGALG00000003241		gga-miR-124a-3p	ENSGALG00000015504
gga-miR-147	ENSGALG00000003246		gga-miR-124a-3p	ENSGALG00000015594
gga-miR-147	ENSGALG00000003254		gga-miR-124a-3p	ENSGALG00000015622
gga-miR-147	ENSGALG00000003309		gga-miR-124a-3p	ENSGALG00000015626
gga-miR-147	ENSGALG00000003739		gga-miR-124a-3p	ENSGALG00000015634
gga-miR-147	ENSGALG00000003781		gga-miR-124a-3p	ENSGALG00000015646
gga-miR-147	ENSGALG00000003957		gga-miR-124a-3p	ENSGALG00000015662
gga-miR-147	ENSGALG00000004364		gga-miR-124a-3p	ENSGALG00000015664
gga-miR-147	ENSGALG00000004512		gga-miR-124a-3p	ENSGALG00000015665
gga-miR-147	ENSGALG00000004596		gga-miR-124a-3p	ENSGALG00000015670
gga-miR-147	ENSGALG00000004849		gga-miR-124a-3p	ENSGALG00000015689
gga-miR-147	ENSGALG00000004948		gga-miR-124a-3p	ENSGALG00000015699
gga-miR-147	ENSGALG00000005061		gga-miR-124a-3p	ENSGALG00000015712
gga-miR-147	ENSGALG00000005189		gga-miR-124a-3p	ENSGALG00000015717
gga-miR-147	ENSGALG00000005272		gga-miR-124a-3p	ENSGALG00000015792
gga-miR-147	ENSGALG00000005395		gga-miR-124a-3p	ENSGALG00000015838
gga-miR-147	ENSGALG00000005623		gga-miR-124a-3p	ENSGALG00000015846
gga-miR-147	ENSGALG00000005988		gga-miR-124a-3p	ENSGALG00000015857
gga-miR-147	ENSGALG00000006032		gga-miR-124a-3p	ENSGALG00000015881
gga-miR-147	ENSGALG00000006149		gga-miR-124a-3p	ENSGALG00000015899
gga-miR-147	ENSGALG00000006211		gga-miR-124a-3p	ENSGALG00000015932
gga-miR-147	ENSGALG00000006221		gga-miR-124a-3p	ENSGALG00000015960
gga-miR-147	ENSGALG00000006638		gga-miR-124a-3p	ENSGALG00000015972
gga-miR-147	ENSGALG00000006662		gga-miR-124a-3p	ENSGALG00000015974
gga-miR-147	ENSGALG00000006857		gga-miR-124a-3p	ENSGALG00000016050
gga-miR-147	ENSGALG00000006995		gga-miR-124a-3p	ENSGALG00000016069
gga-miR-147	ENSGALG00000007017		gga-miR-124a-3p	ENSGALG00000016090
gga-miR-147	ENSGALG00000007195		gga-miR-124a-3p	ENSGALG00000016105
gga-miR-147	ENSGALG00000007218		gga-miR-124a-3p	ENSGALG00000016106
gga-miR-147	ENSGALG00000007389		gga-miR-124a-3p	ENSGALG00000016144
gga-miR-147	ENSGALG00000007410		gga-miR-124a-3p	ENSGALG00000016160
gga-miR-147	ENSGALG00000007434		gga-miR-124a-3p	ENSGALG00000016255
gga-miR-147	ENSGALG00000007479		gga-miR-124a-3p	ENSGALG00000016262
gga-miR-147	ENSGALG00000007516		gga-miR-124a-3p	ENSGALG00000016281
gga-miR-147	ENSGALG00000007753		gga-miR-124a-3p	ENSGALG00000016314
gga-miR-147	ENSGALG00000007851		gga-miR-124a-3p	ENSGALG00000016323
gga-miR-147	ENSGALG00000007875		gga-miR-124a-3p	ENSGALG00000016325
gga-miR-147	ENSGALG00000008034		gga-miR-124a-3p	ENSGALG00000016328
gga-miR-147	ENSGALG00000008043		gga-miR-124a-3p	ENSGALG00000016349
gga-miR-147	ENSGALG00000008105		gga-miR-124a-3p	ENSGALG00000016359
gga-miR-147	ENSGALG00000008138		gga-miR-124a-3p	ENSGALG00000016373
gga-miR-147	ENSGALG00000008154		gga-miR-124a-3p	ENSGALG00000015914
gga-miR-147	ENSGALG00000008292		gga-miR-124a-3p	ENSGALG00000016412
gga-miR-147	ENSGALG00000008419		gga-miR-124a-3p	ENSGALG00000016418
gga-miR-147	ENSGALG00000008708		gga-miR-124a-3p	ENSGALG00000016437
gga-miR-147	ENSGALG00000008812		gga-miR-124a-3p	ENSGALG00000016456
gga-miR-147	ENSGALG00000008866		gga-miR-124a-3p	ENSGALG00000016463
gga-miR-147	ENSGALG00000008901		gga-miR-124a-3p	ENSGALG00000016479
gga-miR-147	ENSGALG00000008906		gga-miR-124a-3p	ENSGALG00000016486
gga-miR-147	ENSGALG00000008942		gga-miR-124a-3p	ENSGALG00000016498
gga-miR-147	ENSGALG00000009042		gga-miR-124a-3p	ENSGALG00000016506
gga-miR-147	ENSGALG00000009205		gga-miR-124a-3p	ENSGALG00000016516
gga-miR-147	ENSGALG00000009403		gga-miR-124a-3p	ENSGALG00000016549
gga-miR-147	ENSGALG00000009483		gga-miR-124a-3p	ENSGALG00000016560
gga-miR-147	ENSGALG00000010020		gga-miR-124a-3p	ENSGALG00000016563
gga-miR-147	ENSGALG00000010357		gga-miR-124a-3p	ENSGALG00000016576
gga-miR-147	ENSGALG00000010470		gga-miR-124a-3p	ENSGALG00000016615
gga-miR-147	ENSGALG00000011130		gga-miR-124a-3p	ENSGALG00000016618
gga-miR-147	ENSGALG00000011232		gga-miR-124a-3p	ENSGALG00000016639
gga-miR-147	ENSGALG00000011264		gga-miR-124a-3p	ENSGALG00000016646
gga-miR-147	ENSGALG00000011414		gga-miR-124a-3p	ENSGALG00000016734
gga-miR-147	ENSGALG00000011896		gga-miR-124a-3p	ENSGALG00000016737
gga-miR-147	ENSGALG00000011900		gga-miR-124a-3p	ENSGALG00000016804
gga-miR-147	ENSGALG00000012002		gga-miR-124a-3p	ENSGALG00000016811
gga-miR-147	ENSGALG00000012290		gga-miR-124a-3p	ENSGALG00000016837
gga-miR-147	ENSGALG00000012405		gga-miR-124a-3p	ENSGALG00000016841
gga-miR-147	ENSGALG00000012720		gga-miR-124a-3p	ENSGALG00000016851
gga-miR-147	ENSGALG00000012770		gga-miR-124a-3p	ENSGALG00000016868
gga-miR-147	ENSGALG00000013383		gga-miR-124a-3p	ENSGALG00000016884
gga-miR-147	ENSGALG00000013482		gga-miR-124a-3p	ENSGALG00000016894
gga-miR-147	ENSGALG00000013552		gga-miR-124a-3p	ENSGALG00000016897
gga-miR-147	ENSGALG00000014083		gga-miR-124a-3p	ENSGALG00000016917
gga-miR-147	ENSGALG00000014122		gga-miR-124a-3p	ENSGALG00000016944
gga-miR-147	ENSGALG00000014221		gga-miR-124a-3p	ENSGALG00000016946
gga-miR-147	ENSGALG00000014331		gga-miR-124a-3p	ENSGALG00000016967
gga-miR-147	ENSGALG00000014404		gga-miR-124a-3p	ENSGALG00000016974
gga-miR-147	ENSGALG00000001183		gga-miR-124a-3p	ENSGALG00000016986
gga-miR-147	ENSGALG00000015025		gga-miR-124a-3p	ENSGALG00000017076
gga-miR-147	ENSGALG00000015069		gga-miR-124a-3p	ENSGALG00000017111
gga-miR-147	ENSGALG00000015111		gga-miR-124a-3p	ENSGALG00000017112
gga-miR-147	ENSGALG00000015237		gga-miR-124a-3p	ENSGALG00000017132
gga-miR-147	ENSGALG00000015309		gga-miR-124a-3p	ENSGALG00000017165
gga-miR-147	ENSGALG00000015551		gga-miR-124a-3p	ENSGALG00000017178
gga-miR-147	ENSGALG00000027367		gga-miR-124a-3p	ENSGALG00000017200
gga-miR-147	ENSGALG00000016255		gga-miR-124a-3p	ENSGALG00000017220
gga-miR-147	ENSGALG00000016281		gga-miR-124a-3p	ENSGALG00000017239
gga-miR-147	ENSGALG00000016486		gga-miR-124a-3p	ENSGALG00000017242
gga-miR-147	ENSGALG00000016517		gga-miR-124a-3p	ENSGALG00000017247
gga-miR-147	ENSGALG00000016594		gga-miR-124a-3p	ENSGALG00000017269
gga-miR-147	ENSGALG00000016750		gga-miR-124a-3p	ENSGALG00000017276
gga-miR-147	ENSGALG00000016835		gga-miR-124a-3p	ENSGALG00000017350
gga-miR-147	ENSGALG00000017329		gga-miR-124a-3p	ENSGALG00000017387
gga-miR-147	ENSGALG00000017414		gga-miR-124a-3p	ENSGALG00000006334
gga-miR-147	ENSGALG00000020195		gga-miR-124a-3p	ENSGALG00000013920
gga-miR-147	ENSGALG00000007476		gga-miR-124a-3p	ENSGALG00000018686
gga-miR-147	ENSGALG00000009712		gga-miR-124a-3p	ENSGALG00000005596
gga-miR-147	ENSGALG00000020943		gga-miR-124a-3p	ENSGALG00000015597
gga-miR-147	ENSGALG00000005128		gga-miR-124a-3p	ENSGALG00000004683
gga-miR-147	ENSGALG00000013803		gga-miR-124a-3p	ENSGALG00000019017
gga-miR-147	ENSGALG00000023172		gga-miR-124a-3p	ENSGALG00000017172
gga-miR-147	ENSGALG00000008380		gga-miR-124a-3p	ENSGALG00000019164
gga-miR-147	ENSGALG00000023338		gga-miR-124a-3p	ENSGALG00000014698
gga-miR-147	ENSGALG00000023419		gga-miR-124a-3p	ENSGALG00000012215
gga-miR-147	ENSGALG00000002444		gga-miR-124a-3p	ENSGALG00000016114
gga-miR-147	ENSGALG00000003833		gga-miR-124a-3p	ENSGALG00000015818
gga-miR-147	ENSGALG00000023772		gga-miR-124a-3p	ENSGALG00000010780
gga-miR-147	ENSGALG00000023773		gga-miR-124a-3p	ENSGALG00000014647
gga-miR-147	ENSGALG00000006409		gga-miR-124a-3p	ENSGALG00000016487
gga-miR-147	ENSGALG00000023975		gga-miR-124a-3p	ENSGALG00000014953
gga-miR-147	ENSGALG00000005751		gga-miR-124a-3p	ENSGALG00000014834
gga-miR-147	ENSGALG00000014171		gga-miR-124a-3p	ENSGALG00000010709
gga-miR-147	ENSGALG00000001076		gga-miR-124a-3p	ENSGALG00000009612
gga-miR-147	ENSGALG00000000468		gga-miR-124a-3p	ENSGALG00000013602
gga-miR-147	ENSGALG00000024103		gga-miR-124a-3p	ENSGALG00000010159
gga-miR-147	ENSGALG00000000694		gga-miR-124a-3p	ENSGALG00000007476
gga-miR-147	ENSGALG00000000988		gga-miR-124a-3p	ENSGALG00000007128
gga-miR-147	ENSGALG00000002704		gga-miR-124a-3p	ENSGALG00000005077
gga-miR-147	ENSGALG00000027693		gga-miR-124a-3p	ENSGALG00000020326
gga-miR-147	ENSGALG00000027955		gga-miR-124a-3p	ENSGALG00000004063
gga-miR-147	ENSGALG00000006597		gga-miR-124a-3p	ENSGALG00000009112
gga-miR-147	ENSGALG00000025902		gga-miR-124a-3p	ENSGALG00000008569
gga-miR-147	ENSGALG00000028000		gga-miR-124a-3p	ENSGALG00000020561
gga-miR-147	ENSGALG00000027128		gga-miR-124a-3p	ENSGALG00000004578
gga-miR-147	ENSGALG00000026752		gga-miR-124a-3p	ENSGALG00000004288
gga-miR-147	ENSGALG00000026353		gga-miR-124a-3p	ENSGALG00000006871
gga-miR-147	ENSGALG00000008317		gga-miR-124a-3p	ENSGALG00000006435
gga-miR-147	ENSGALG00000027191		gga-miR-124a-3p	ENSGALG00000004510
gga-miR-147	ENSGALG00000027390		gga-miR-124a-3p	ENSGALG00000003806
gga-miR-147	ENSGALG00000026027		gga-miR-124a-3p	ENSGALG00000021882
gga-miR-147	ENSGALG00000028696		gga-miR-124a-3p	ENSGALG00000021314
gga-miR-147	ENSGALG00000026691		gga-miR-124a-3p	ENSGALG00000003970
gga-miR-147	ENSGALG00000026422		gga-miR-124a-3p	ENSGALG00000002968
gga-miR-147	ENSGALG00000026443		gga-miR-124a-3p	ENSGALG00000002536
gga-miR-147	ENSGALG00000028415		gga-miR-124a-3p	ENSGALG00000021685
gga-miR-147	ENSGALG00000001935		gga-miR-124a-3p	ENSGALG00000000644
gga-miR-147	ENSGALG00000027591		gga-miR-124a-3p	ENSGALG00000000579
gga-miR-147	ENSGALG00000026717		gga-miR-124a-3p	ENSGALG00000013511
gga-miR-147	ENSGALG00000026070		gga-miR-124a-3p	ENSGALG00000008407
gga-miR-147	ENSGALG00000012916		gga-miR-124a-3p	ENSGALG00000007302
gga-miR-147	ENSGALG00000028839		gga-miR-124a-3p	ENSGALG00000017178
gga-miR-147	ENSGALG00000027846		gga-miR-124a-3p	ENSGALG00000017046
gga-miR-147	ENSGALG00000027357		gga-miR-124a-3p	ENSGALG00000016997
gga-miR-147	ENSGALG00000027913		gga-miR-124a-3p	ENSGALG00000016946
gga-miR-147	ENSGALG00000001420		gga-miR-124a-3p	ENSGALG00000016912
gga-miR-147	ENSGALG00000026780		gga-miR-124a-3p	ENSGALG00000016763
gga-miR-147	ENSGALG00000025941		gga-miR-124a-3p	ENSGALG00000015926
gga-miR-147	ENSGALG00000026276		gga-miR-124a-3p	ENSGALG00000019845
gga-miR-147	ENSGALG00000026100		gga-miR-124a-3p	ENSGALG00000016535
gga-miR-147	ENSGALG00000026633		gga-miR-124a-3p	ENSGALG00000015495
gga-miR-147	ENSGALG00000002967		gga-miR-124a-3p	ENSGALG00000022938
gga-miR-147	ENSGALG00000026736		gga-miR-124a-3p	ENSGALG00000012799
gga-miR-147	ENSGALG00000028402		gga-miR-124a-3p	ENSGALG00000012329
gga-miR-147	ENSGALG00000026102		gga-miR-124a-3p	ENSGALG00000013000
gga-miR-147	ENSGALG00000009390		gga-miR-124a-3p	ENSGALG00000011972
gga-miR-147	ENSGALG00000026390		gga-miR-124a-3p	ENSGALG00000011972
gga-miR-147	ENSGALG00000027081		gga-miR-124a-3p	ENSGALG00000012395
gga-miR-147	ENSGALG00000026720		gga-miR-124a-3p	ENSGALG00000012783
gga-miR-147	ENSGALG00000028455		gga-miR-124a-3p	ENSGALG00000023099
gga-miR-147	ENSGALG00000028677		gga-miR-124a-3p	ENSGALG00000015399
gga-miR-147	ENSGALG00000027187		gga-miR-124a-3p	ENSGALG00000010681
gga-miR-147	ENSGALG00000028229		gga-miR-124a-3p	ENSGALG00000008180
gga-miR-147	ENSGALG00000025759		gga-miR-124a-3p	ENSGALG00000023269
gga-miR-147	ENSGALG00000028651		gga-miR-124a-3p	ENSGALG00000023314
gga-miR-147	ENSGALG00000028619		gga-miR-124a-3p	ENSGALG00000008380
gga-miR-147	ENSGALG00000026708		gga-miR-124a-3p	ENSGALG00000008358
gga-miR-147	ENSGALG00000025740		gga-miR-124a-3p	ENSGALG00000010006
gga-miR-147	ENSGALG00000008325		gga-miR-124a-3p	ENSGALG00000009495
gga-miR-147	ENSGALG00000001847		gga-miR-124a-3p	ENSGALG00000023440
gga-miR-147	ENSGALG00000026269		gga-miR-124a-3p	ENSGALG00000006219
gga-miR-147	ENSGALG00000025999		gga-miR-124a-3p	ENSGALG00000009523
gga-miR-147	ENSGALG00000026182		gga-miR-124a-3p	ENSGALG00000009405
gga-miR-147	ENSGALG00000026379		gga-miR-124a-3p	ENSGALG00000009336
gga-miR-147	ENSGALG00000023195		gga-miR-124a-3p	ENSGALG00000002747
gga-miR-147	ENSGALG00000026661		gga-miR-124a-3p	ENSGALG00000014877
gga-miR-147	ENSGALG00000028075		gga-miR-124a-3p	ENSGALG00000020486
gga-miR-1662	ENSGALG00000000003		gga-miR-124a-3p	ENSGALG00000006856
gga-miR-1662	ENSGALG00000000206		gga-miR-124a-3p	ENSGALG00000004529
gga-miR-1662	ENSGALG00000000243		gga-miR-124a-3p	ENSGALG00000006902
gga-miR-1662	ENSGALG00000000247		gga-miR-124a-3p	ENSGALG00000008323
gga-miR-1662	ENSGALG00000000255		gga-miR-124a-3p	ENSGALG00000023562
gga-miR-1662	ENSGALG00000000272		gga-miR-124a-3p	ENSGALG00000003326
gga-miR-1662	ENSGALG00000000275		gga-miR-124a-3p	ENSGALG00000006975
gga-miR-1662	ENSGALG00000000280		gga-miR-124a-3p	ENSGALG00000004839
gga-miR-1662	ENSGALG00000000327		gga-miR-124a-3p	ENSGALG00000028773
gga-miR-1662	ENSGALG00000000366		gga-miR-124a-3p	ENSGALG00000002419
gga-miR-1662	ENSGALG00000000408		gga-miR-124a-3p	ENSGALG00000009061
gga-miR-1662	ENSGALG00000000430		gga-miR-124a-3p	ENSGALG00000006035
gga-miR-1662	ENSGALG00000000464		gga-miR-124a-3p	ENSGALG00000005974
gga-miR-1662	ENSGALG00000000527		gga-miR-124a-3p	ENSGALG00000004000
gga-miR-1662	ENSGALG00000000587		gga-miR-124a-3p	ENSGALG00000003833
gga-miR-1662	ENSGALG00000000593		gga-miR-124a-3p	ENSGALG00000005587
gga-miR-1662	ENSGALG00000000616		gga-miR-124a-3p	ENSGALG00000007174
gga-miR-1662	ENSGALG00000000681		gga-miR-124a-3p	ENSGALG00000023879
gga-miR-1662	ENSGALG00000000701		gga-miR-124a-3p	ENSGALG00000006313
gga-miR-1662	ENSGALG00000000721		gga-miR-124a-3p	ENSGALG00000003999
gga-miR-1662	ENSGALG00000000724		gga-miR-124a-3p	ENSGALG00000023958
gga-miR-1662	ENSGALG00000000731		gga-miR-124a-3p	ENSGALG00000005751
gga-miR-1662	ENSGALG00000000780		gga-miR-124a-3p	ENSGALG00000001081
gga-miR-1662	ENSGALG00000000856		gga-miR-124a-3p	ENSGALG00000000529
gga-miR-1662	ENSGALG00000000857		gga-miR-124a-3p	ENSGALG00000000644
gga-miR-1662	ENSGALG00000000883		gga-miR-124a-3p	ENSGALG00000000644
gga-miR-1662	ENSGALG00000000887		gga-miR-124a-3p	ENSGALG00000024103
gga-miR-1662	ENSGALG00000000927		gga-miR-124a-3p	ENSGALG00000004325
gga-miR-1662	ENSGALG00000000966		gga-miR-124a-3p	ENSGALG00000000685
gga-miR-1662	ENSGALG00000001001		gga-miR-124a-3p	ENSGALG00000006755
gga-miR-1662	ENSGALG00000001051		gga-miR-124a-3p	ENSGALG00000006755
gga-miR-1662	ENSGALG00000001064		gga-miR-124a-3p	ENSGALG00000001107
gga-miR-1662	ENSGALG00000001688		gga-miR-124a-3p	ENSGALG00000000452
gga-miR-1662	ENSGALG00000001130		gga-miR-124a-3p	ENSGALG00000024286
gga-miR-1662	ENSGALG00000001227		gga-miR-124a-3p	ENSGALG00000002314
gga-miR-1662	ENSGALG00000001234		gga-miR-124a-3p	ENSGALG00000001093
gga-miR-1662	ENSGALG00000001306		gga-miR-124a-3p	ENSGALG00000024481
gga-miR-1662	ENSGALG00000001363		gga-miR-124a-3p	ENSGALG00000026928
gga-miR-1662	ENSGALG00000001377		gga-miR-124a-3p	ENSGALG00000027058
gga-miR-1662	ENSGALG00000001415		gga-miR-124a-3p	ENSGALG00000026091
gga-miR-1662	ENSGALG00000001525		gga-miR-124a-3p	ENSGALG00000027324
gga-miR-1662	ENSGALG00000001527		gga-miR-124a-3p	ENSGALG00000028853
gga-miR-1662	ENSGALG00000001563		gga-miR-124a-3p	ENSGALG00000026565
gga-miR-1662	ENSGALG00000001574		gga-miR-124a-3p	ENSGALG00000028994
gga-miR-1662	ENSGALG00000001577		gga-miR-124a-3p	ENSGALG00000027830
gga-miR-1662	ENSGALG00000001604		gga-miR-124a-3p	ENSGALG00000027344
gga-miR-1662	ENSGALG00000001695		gga-miR-124a-3p	ENSGALG00000027392
gga-miR-1662	ENSGALG00000001768		gga-miR-124a-3p	ENSGALG00000026838
gga-miR-1662	ENSGALG00000001833		gga-miR-124a-3p	ENSGALG00000027191
gga-miR-1662	ENSGALG00000001840		gga-miR-124a-3p	ENSGALG00000004538
gga-miR-1662	ENSGALG00000001903		gga-miR-124a-3p	ENSGALG00000028060
gga-miR-1662	ENSGALG00000001915		gga-miR-124a-3p	ENSGALG00000027839
gga-miR-1662	ENSGALG00000001937		gga-miR-124a-3p	ENSGALG00000028304
gga-miR-1662	ENSGALG00000001950		gga-miR-124a-3p	ENSGALG00000028009
gga-miR-1662	ENSGALG00000001957		gga-miR-124a-3p	ENSGALG00000028918
gga-miR-1662	ENSGALG00000001988		gga-miR-124a-3p	ENSGALG00000029113
gga-miR-1662	ENSGALG00000002041		gga-miR-124a-3p	ENSGALG00000029024
gga-miR-1662	ENSGALG00000002062		gga-miR-124a-3p	ENSGALG00000027164
gga-miR-1662	ENSGALG00000002069		gga-miR-124a-3p	ENSGALG00000028847
gga-miR-1662	ENSGALG00000002167		gga-miR-124a-3p	ENSGALG00000027871
gga-miR-1662	ENSGALG00000002229		gga-miR-124a-3p	ENSGALG00000026154
gga-miR-1662	ENSGALG00000002235		gga-miR-124a-3p	ENSGALG00000026134
gga-miR-1662	ENSGALG00000002248		gga-miR-124a-3p	ENSGALG00000029023
gga-miR-1662	ENSGALG00000002250		gga-miR-124a-3p	ENSGALG00000027326
gga-miR-1662	ENSGALG00000002288		gga-miR-124a-3p	ENSGALG00000027190
gga-miR-1662	ENSGALG00000002311		gga-miR-124a-3p	ENSGALG00000026692
gga-miR-1662	ENSGALG00000002439		gga-miR-124a-3p	ENSGALG00000028148
gga-miR-1662	ENSGALG00000002452		gga-miR-124a-3p	ENSGALG00000027947
gga-miR-1662	ENSGALG00000002466		gga-miR-124a-3p	ENSGALG00000028898
gga-miR-1662	ENSGALG00000002479		gga-miR-124a-3p	ENSGALG00000026180
gga-miR-1662	ENSGALG00000002539		gga-miR-124a-3p	ENSGALG00000026011
gga-miR-1662	ENSGALG00000002564		gga-miR-124a-3p	ENSGALG00000028691
gga-miR-1662	ENSGALG00000002569		gga-miR-124a-3p	ENSGALG00000027283
gga-miR-1662	ENSGALG00000002587		gga-miR-124a-3p	ENSGALG00000026553
gga-miR-1662	ENSGALG00000002602		gga-miR-124a-3p	ENSGALG00000026042
gga-miR-1662	ENSGALG00000002615		gga-miR-124a-3p	ENSGALG00000026907
gga-miR-1662	ENSGALG00000002653		gga-miR-124a-3p	ENSGALG00000029175
gga-miR-1662	ENSGALG00000002677		gga-miR-124a-3p	ENSGALG00000028728
gga-miR-1662	ENSGALG00000002712		gga-miR-124a-3p	ENSGALG00000029169
gga-miR-1662	ENSGALG00000002761		gga-miR-124a-3p	ENSGALG00000012866
gga-miR-1662	ENSGALG00000002777		gga-miR-124a-3p	ENSGALG00000012756
gga-miR-1662	ENSGALG00000002872		gga-miR-124a-3p	ENSGALG00000027442
gga-miR-1662	ENSGALG00000002873		gga-miR-124a-3p	ENSGALG00000027472
gga-miR-1662	ENSGALG00000002889		gga-miR-124a-3p	ENSGALG00000027628
gga-miR-1662	ENSGALG00000002967		gga-miR-124a-3p	ENSGALG00000006126
gga-miR-1662	ENSGALG00000002969		gga-miR-124a-3p	ENSGALG00000027887
gga-miR-1662	ENSGALG00000002985		gga-miR-124a-3p	ENSGALG00000013626
gga-miR-1662	ENSGALG00000003099		gga-miR-124a-3p	ENSGALG00000027627
gga-miR-1662	ENSGALG00000003115		gga-miR-124a-3p	ENSGALG00000027262
gga-miR-1662	ENSGALG00000003118		gga-miR-124a-3p	ENSGALG00000027027
gga-miR-1662	ENSGALG00000003128		gga-miR-124a-3p	ENSGALG00000027661
gga-miR-1662	ENSGALG00000003228		gga-miR-124a-3p	ENSGALG00000006059
gga-miR-1662	ENSGALG00000003235		gga-miR-124a-3p	ENSGALG00000006337
gga-miR-1662	ENSGALG00000003262		gga-miR-124a-3p	ENSGALG00000026795
gga-miR-1662	ENSGALG00000003310		gga-miR-124a-3p	ENSGALG00000026808
gga-miR-1662	ENSGALG00000003318		gga-miR-124a-3p	ENSGALG00000026184
gga-miR-1662	ENSGALG00000003340		gga-miR-124a-3p	ENSGALG00000027140
gga-miR-1662	ENSGALG00000003390		gga-miR-124a-3p	ENSGALG00000028839
gga-miR-1662	ENSGALG00000003392		gga-miR-124a-3p	ENSGALG00000028373
gga-miR-1662	ENSGALG00000003405		gga-miR-124a-3p	ENSGALG00000025969
gga-miR-1662	ENSGALG00000003458		gga-miR-124a-3p	ENSGALG00000027312
gga-miR-1662	ENSGALG00000003477		gga-miR-124a-3p	ENSGALG00000026507
gga-miR-1662	ENSGALG00000003485		gga-miR-124a-3p	ENSGALG00000028091
gga-miR-1662	ENSGALG00000003537		gga-miR-124a-3p	ENSGALG00000026421
gga-miR-1662	ENSGALG00000003541		gga-miR-124a-3p	ENSGALG00000026768
gga-miR-1662	ENSGALG00000003546		gga-miR-124a-3p	ENSGALG00000028168
gga-miR-1662	ENSGALG00000024076		gga-miR-124a-3p	ENSGALG00000028885
gga-miR-1662	ENSGALG00000003624		gga-miR-124a-3p	ENSGALG00000025822
gga-miR-1662	ENSGALG00000003765		gga-miR-124a-3p	ENSGALG00000007226
gga-miR-1662	ENSGALG00000003805		gga-miR-124a-3p	ENSGALG00000026452
gga-miR-1662	ENSGALG00000003818		gga-miR-124a-3p	ENSGALG00000028936
gga-miR-1662	ENSGALG00000003929		gga-miR-124a-3p	ENSGALG00000027156
gga-miR-1662	ENSGALG00000003938		gga-miR-124a-3p	ENSGALG00000028234
gga-miR-1662	ENSGALG00000003980		gga-miR-124a-3p	ENSGALG00000027275
gga-miR-1662	ENSGALG00000003990		gga-miR-124a-3p	ENSGALG00000027334
gga-miR-1662	ENSGALG00000004044		gga-miR-124a-3p	ENSGALG00000012748
gga-miR-1662	ENSGALG00000004086		gga-miR-124a-3p	ENSGALG00000026373
gga-miR-1662	ENSGALG00000004143		gga-miR-124a-3p	ENSGALG00000025886
gga-miR-1662	ENSGALG00000004236		gga-miR-124a-3p	ENSGALG00000027534
gga-miR-1662	ENSGALG00000004244		gga-miR-124a-3p	ENSGALG00000014115
gga-miR-1662	ENSGALG00000004300		gga-miR-124a-3p	ENSGALG00000026022
gga-miR-1662	ENSGALG00000004357		gga-miR-124a-3p	ENSGALG00000028423
gga-miR-1662	ENSGALG00000004357		gga-miR-124a-3p	ENSGALG00000028694
gga-miR-1662	ENSGALG00000004378		gga-miR-124a-3p	ENSGALG00000028203
gga-miR-1662	ENSGALG00000004397		gga-miR-124a-3p	ENSGALG00000014884
gga-miR-1662	ENSGALG00000004435		gga-miR-124a-3p	ENSGALG00000006059
gga-miR-1662	ENSGALG00000004436		gga-miR-124a-3p	ENSGALG00000026822
gga-miR-1662	ENSGALG00000004553		gga-miR-124a-3p	ENSGALG00000028079
gga-miR-1662	ENSGALG00000004584		gga-miR-124a-3p	ENSGALG00000012451
gga-miR-1662	ENSGALG00000004738		gga-miR-124a-3p	ENSGALG00000026941
gga-miR-1662	ENSGALG00000004745		gga-miR-124a-3p	ENSGALG00000027536
gga-miR-1662	ENSGALG00000004816		gga-miR-124a-3p	ENSGALG00000029006
gga-miR-1662	ENSGALG00000004886		gga-miR-124a-3p	ENSGALG00000025857
gga-miR-1662	ENSGALG00000004955		gga-miR-124a-3p	ENSGALG00000028641
gga-miR-1662	ENSGALG00000004965		gga-miR-124a-3p	ENSGALG00000028292
gga-miR-1662	ENSGALG00000004970		gga-miR-124a-3p	ENSGALG00000026865
gga-miR-1662	ENSGALG00000005030		gga-miR-124a-3p	ENSGALG00000028635
gga-miR-1662	ENSGALG00000005072		gga-miR-124a-3p	ENSGALG00000028227
gga-miR-1662	ENSGALG00000005103		gga-miR-124a-3p	ENSGALG00000009001
gga-miR-1662	ENSGALG00000005108		gga-miR-124a-3p	ENSGALG00000027927
gga-miR-1662	ENSGALG00000005134		gga-miR-124a-3p	ENSGALG00000025916
gga-miR-1662	ENSGALG00000005160		gga-miR-124a-3p	ENSGALG00000026426
gga-miR-1662	ENSGALG00000005177		gga-miR-124a-3p	ENSGALG00000028350
gga-miR-1662	ENSGALG00000005210		gga-miR-124a-3p	ENSGALG00000028018
gga-miR-1662	ENSGALG00000005301		gga-miR-124a-3p	ENSGALG00000027073
gga-miR-1662	ENSGALG00000005326		gga-miR-124a-3p	ENSGALG00000027687
gga-miR-1662	ENSGALG00000005328		gga-miR-124a-3p	ENSGALG00000026295
gga-miR-1662	ENSGALG00000005330		gga-miR-124a-3p	ENSGALG00000011241
gga-miR-1662	ENSGALG00000005351		gga-miR-124a-3p	ENSGALG00000027932
gga-miR-1662	ENSGALG00000026031		gga-miR-124a-3p	ENSGALG00000026736
gga-miR-1662	ENSGALG00000005412		gga-miR-124a-3p	ENSGALG00000027168
gga-miR-1662	ENSGALG00000005425		gga-miR-124a-3p	ENSGALG00000029043
gga-miR-1662	ENSGALG00000005477		gga-miR-124a-3p	ENSGALG00000028125
gga-miR-1662	ENSGALG00000005487		gga-miR-124a-3p	ENSGALG00000009390
gga-miR-1662	ENSGALG00000005521		gga-miR-124a-3p	ENSGALG00000013627
gga-miR-1662	ENSGALG00000005525		gga-miR-124a-3p	ENSGALG00000028658
gga-miR-1662	ENSGALG00000005595		gga-miR-124a-3p	ENSGALG00000026268
gga-miR-1662	ENSGALG00000005645		gga-miR-124a-3p	ENSGALG00000028191
gga-miR-1662	ENSGALG00000005702		gga-miR-124a-3p	ENSGALG00000027132
gga-miR-1662	ENSGALG00000005802		gga-miR-124a-3p	ENSGALG00000026722
gga-miR-1662	ENSGALG00000005767		gga-miR-124a-3p	ENSGALG00000028580
gga-miR-1662	ENSGALG00000005782		gga-miR-124a-3p	ENSGALG00000026081
gga-miR-1662	ENSGALG00000005805		gga-miR-124a-3p	ENSGALG00000006382
gga-miR-1662	ENSGALG00000005807		gga-miR-124a-3p	ENSGALG00000028708
gga-miR-1662	ENSGALG00000005832		gga-miR-124a-3p	ENSGALG00000028145
gga-miR-1662	ENSGALG00000005872		gga-miR-124a-3p	ENSGALG00000027641
gga-miR-1662	ENSGALG00000005891		gga-miR-124a-3p	ENSGALG00000026390
gga-miR-1662	ENSGALG00000005903		gga-miR-124a-3p	ENSGALG00000026547
gga-miR-1662	ENSGALG00000005904		gga-miR-124a-3p	ENSGALG00000010638
gga-miR-1662	ENSGALG00000005934		gga-miR-124a-3p	ENSGALG00000004361
gga-miR-1662	ENSGALG00000005947		gga-miR-124a-3p	ENSGALG00000013257
gga-miR-1662	ENSGALG00000005979		gga-miR-124a-3p	ENSGALG00000027934
gga-miR-1662	ENSGALG00000005995		gga-miR-124a-3p	ENSGALG00000028307
gga-miR-1662	ENSGALG00000006026		gga-miR-124a-3p	ENSGALG00000025791
gga-miR-1662	ENSGALG00000006073		gga-miR-124a-3p	ENSGALG00000026718
gga-miR-1662	ENSGALG00000006167		gga-miR-124a-3p	ENSGALG00000027210
gga-miR-1662	ENSGALG00000006220		gga-miR-124a-3p	ENSGALG00000029100
gga-miR-1662	ENSGALG00000006226		gga-miR-124a-3p	ENSGALG00000028455
gga-miR-1662	ENSGALG00000006261		gga-miR-124a-3p	ENSGALG00000027187
gga-miR-1662	ENSGALG00000006286		gga-miR-124a-3p	ENSGALG00000028807
gga-miR-1662	ENSGALG00000006298		gga-miR-124a-3p	ENSGALG00000026953
gga-miR-1662	ENSGALG00000006321		gga-miR-124a-3p	ENSGALG00000026802
gga-miR-1662	ENSGALG00000006324		gga-miR-124a-3p	ENSGALG00000027126
gga-miR-1662	ENSGALG00000006418		gga-miR-124a-3p	ENSGALG00000012225
gga-miR-1662	ENSGALG00000006428		gga-miR-124a-3p	ENSGALG00000025759
gga-miR-1662	ENSGALG00000006472		gga-miR-124a-3p	ENSGALG00000028453
gga-miR-1662	ENSGALG00000006525		gga-miR-124a-3p	ENSGALG00000028619
gga-miR-1662	ENSGALG00000006547		gga-miR-124a-3p	ENSGALG00000005369
gga-miR-1662	ENSGALG00000006566		gga-miR-124a-3p	ENSGALG00000012712
gga-miR-1662	ENSGALG00000006606		gga-miR-124a-3p	ENSGALG00000028748
gga-miR-1662	ENSGALG00000006694		gga-miR-124a-3p	ENSGALG00000026695
gga-miR-1662	ENSGALG00000006716		gga-miR-124a-3p	ENSGALG00000025818
gga-miR-1662	ENSGALG00000006788		gga-miR-124a-3p	ENSGALG00000028499
gga-miR-1662	ENSGALG00000006799		gga-miR-124a-3p	ENSGALG00000002928
gga-miR-1662	ENSGALG00000006884		gga-miR-124a-3p	ENSGALG00000027232
gga-miR-1662	ENSGALG00000006922		gga-miR-124a-3p	ENSGALG00000003498
gga-miR-1662	ENSGALG00000006979		gga-miR-124a-3p	ENSGALG00000029152
gga-miR-1662	ENSGALG00000007011		gga-miR-124a-3p	ENSGALG00000026849
gga-miR-1662	ENSGALG00000007012		gga-miR-124a-3p	ENSGALG00000027885
gga-miR-1662	ENSGALG00000007077		gga-miR-124a-3p	ENSGALG00000001749
gga-miR-1662	ENSGALG00000007089		gga-miR-124a-3p	ENSGALG00000014703
gga-miR-1662	ENSGALG00000007181		gga-miR-124a-3p	ENSGALG00000028250
gga-miR-1662	ENSGALG00000007269		gga-miR-124a-3p	ENSGALG00000027545
gga-miR-1662	ENSGALG00000007332		gga-miR-124a-3p	ENSGALG00000006010
gga-miR-1662	ENSGALG00000007404		gga-miR-124a-3p	ENSGALG00000029037
gga-miR-1662	ENSGALG00000007416		gga-miR-124a-3p	ENSGALG00000028749
gga-miR-1662	ENSGALG00000007489		gga-miR-124a-3p	ENSGALG00000028246
gga-miR-1662	ENSGALG00000007590		gga-miR-124a-3p	ENSGALG00000028828
gga-miR-1662	ENSGALG00000007642		gga-miR-124a-3p	ENSGALG00000026187
gga-miR-1662	ENSGALG00000007649		gga-miR-124a-3p	ENSGALG00000027056
gga-miR-1662	ENSGALG00000007658		gga-miR-124a-3p	ENSGALG00000027242
gga-miR-1662	ENSGALG00000007660		gga-miR-124a-3p	ENSGALG00000026700
gga-miR-1662	ENSGALG00000007669		gga-miR-124a-3p	ENSGALG00000014235
gga-miR-1662	ENSGALG00000007741		gga-miR-124a-3p	ENSGALG00000028951
gga-miR-1662	ENSGALG00000007747		gga-miR-124a-3p	ENSGALG00000026940
gga-miR-1662	ENSGALG00000007817		gga-miR-124a-3p	ENSGALG00000007679
gga-miR-1662	ENSGALG00000007821		gga-miR-124a-3p	ENSGALG00000028238
gga-miR-1662	ENSGALG00000007849		gga-miR-124a-3p	ENSGALG00000027845
gga-miR-1662	ENSGALG00000007908		gga-miR-124a-3p	ENSGALG00000026661
gga-miR-1662	ENSGALG00000007911		gga-miR-124a-3p	ENSGALG00000026017
gga-miR-1662	ENSGALG00000007919		gga-miR-124c-3p	ENSGALG00000000049
gga-miR-1662	ENSGALG00000007934		gga-miR-124c-3p	ENSGALG00000000117
gga-miR-1662	ENSGALG00000008003		gga-miR-124c-3p	ENSGALG00000000215
gga-miR-1662	ENSGALG00000008007		gga-miR-124c-3p	ENSGALG00000000272
gga-miR-1662	ENSGALG00000008011		gga-miR-124c-3p	ENSGALG00000000276
gga-miR-1662	ENSGALG00000008053		gga-miR-124c-3p	ENSGALG00000000305
gga-miR-1662	ENSGALG00000008063		gga-miR-124c-3p	ENSGALG00000000360
gga-miR-1662	ENSGALG00000008066		gga-miR-124c-3p	ENSGALG00000000577
gga-miR-1662	ENSGALG00000008072		gga-miR-124c-3p	ENSGALG00000000632
gga-miR-1662	ENSGALG00000008086		gga-miR-124c-3p	ENSGALG00000000634
gga-miR-1662	ENSGALG00000008094		gga-miR-124c-3p	ENSGALG00000000660
gga-miR-1662	ENSGALG00000008141		gga-miR-124c-3p	ENSGALG00000000701
gga-miR-1662	ENSGALG00000008141		gga-miR-124c-3p	ENSGALG00000000771
gga-miR-1662	ENSGALG00000008154		gga-miR-124c-3p	ENSGALG00000000893
gga-miR-1662	ENSGALG00000008199		gga-miR-124c-3p	ENSGALG00000000999
gga-miR-1662	ENSGALG00000008233		gga-miR-124c-3p	ENSGALG00000001024
gga-miR-1662	ENSGALG00000008272		gga-miR-124c-3p	ENSGALG00000001104
gga-miR-1662	ENSGALG00000008287		gga-miR-124c-3p	ENSGALG00000001194
gga-miR-1662	ENSGALG00000008306		gga-miR-124c-3p	ENSGALG00000001197
gga-miR-1662	ENSGALG00000008332		gga-miR-124c-3p	ENSGALG00000001234
gga-miR-1662	ENSGALG00000008347		gga-miR-124c-3p	ENSGALG00000001264
gga-miR-1662	ENSGALG00000008351		gga-miR-124c-3p	ENSGALG00000001282
gga-miR-1662	ENSGALG00000008389		gga-miR-124c-3p	ENSGALG00000001335
gga-miR-1662	ENSGALG00000008408		gga-miR-124c-3p	ENSGALG00000001494
gga-miR-1662	ENSGALG00000008423		gga-miR-124c-3p	ENSGALG00000001525
gga-miR-1662	ENSGALG00000008434		gga-miR-124c-3p	ENSGALG00000001591
gga-miR-1662	ENSGALG00000008457		gga-miR-124c-3p	ENSGALG00000001627
gga-miR-1662	ENSGALG00000008466		gga-miR-124c-3p	ENSGALG00000001656
gga-miR-1662	ENSGALG00000008477		gga-miR-124c-3p	ENSGALG00000001702
gga-miR-1662	ENSGALG00000008494		gga-miR-124c-3p	ENSGALG00000001787
gga-miR-1662	ENSGALG00000008517		gga-miR-124c-3p	ENSGALG00000001797
gga-miR-1662	ENSGALG00000008527		gga-miR-124c-3p	ENSGALG00000001840
gga-miR-1662	ENSGALG00000008543		gga-miR-124c-3p	ENSGALG00000001900
gga-miR-1662	ENSGALG00000008546		gga-miR-124c-3p	ENSGALG00000001913
gga-miR-1662	ENSGALG00000008595		gga-miR-124c-3p	ENSGALG00000001938
gga-miR-1662	ENSGALG00000008638		gga-miR-124c-3p	ENSGALG00000002066
gga-miR-1662	ENSGALG00000008654		gga-miR-124c-3p	ENSGALG00000002169
gga-miR-1662	ENSGALG00000008656		gga-miR-124c-3p	ENSGALG00000002341
gga-miR-1662	ENSGALG00000008686		gga-miR-124c-3p	ENSGALG00000002351
gga-miR-1662	ENSGALG00000008707		gga-miR-124c-3p	ENSGALG00000002392
gga-miR-1662	ENSGALG00000008771		gga-miR-124c-3p	ENSGALG00000002466
gga-miR-1662	ENSGALG00000008808		gga-miR-124c-3p	ENSGALG00000002470
gga-miR-1662	ENSGALG00000008821		gga-miR-124c-3p	ENSGALG00000002522
gga-miR-1662	ENSGALG00000008836		gga-miR-124c-3p	ENSGALG00000002526
gga-miR-1662	ENSGALG00000008845		gga-miR-124c-3p	ENSGALG00000002585
gga-miR-1662	ENSGALG00000008856		gga-miR-124c-3p	ENSGALG00000002602
gga-miR-1662	ENSGALG00000008881		gga-miR-124c-3p	ENSGALG00000002656
gga-miR-1662	ENSGALG00000008926		gga-miR-124c-3p	ENSGALG00000002681
gga-miR-1662	ENSGALG00000008936		gga-miR-124c-3p	ENSGALG00000002755
gga-miR-1662	ENSGALG00000008954		gga-miR-124c-3p	ENSGALG00000002744
gga-miR-1662	ENSGALG00000008966		gga-miR-124c-3p	ENSGALG00000002761
gga-miR-1662	ENSGALG00000008971		gga-miR-124c-3p	ENSGALG00000002763
gga-miR-1662	ENSGALG00000008991		gga-miR-124c-3p	ENSGALG00000002836
gga-miR-1662	ENSGALG00000009015		gga-miR-124c-3p	ENSGALG00000002889
gga-miR-1662	ENSGALG00000009036		gga-miR-124c-3p	ENSGALG00000002891
gga-miR-1662	ENSGALG00000009047		gga-miR-124c-3p	ENSGALG00000002968
gga-miR-1662	ENSGALG00000009079		gga-miR-124c-3p	ENSGALG00000002985
gga-miR-1662	ENSGALG00000009098		gga-miR-124c-3p	ENSGALG00000002989
gga-miR-1662	ENSGALG00000009173		gga-miR-124c-3p	ENSGALG00000003052
gga-miR-1662	ENSGALG00000009234		gga-miR-124c-3p	ENSGALG00000003092
gga-miR-1662	ENSGALG00000009276		gga-miR-124c-3p	ENSGALG00000003115
gga-miR-1662	ENSGALG00000009348		gga-miR-124c-3p	ENSGALG00000003155
gga-miR-1662	ENSGALG00000009346		gga-miR-124c-3p	ENSGALG00000003168
gga-miR-1662	ENSGALG00000009350		gga-miR-124c-3p	ENSGALG00000003205
gga-miR-1662	ENSGALG00000009364		gga-miR-124c-3p	ENSGALG00000003246
gga-miR-1662	ENSGALG00000009379		gga-miR-124c-3p	ENSGALG00000003309
gga-miR-1662	ENSGALG00000009384		gga-miR-124c-3p	ENSGALG00000003310
gga-miR-1662	ENSGALG00000009388		gga-miR-124c-3p	ENSGALG00000003331
gga-miR-1662	ENSGALG00000009415		gga-miR-124c-3p	ENSGALG00000003412
gga-miR-1662	ENSGALG00000009438		gga-miR-124c-3p	ENSGALG00000003554
gga-miR-1662	ENSGALG00000020249		gga-miR-124c-3p	ENSGALG00000003561
gga-miR-1662	ENSGALG00000009627		gga-miR-124c-3p	ENSGALG00000003591
gga-miR-1662	ENSGALG00000009633		gga-miR-124c-3p	ENSGALG00000003631
gga-miR-1662	ENSGALG00000009638		gga-miR-124c-3p	ENSGALG00000003689
gga-miR-1662	ENSGALG00000009655		gga-miR-124c-3p	ENSGALG00000003701
gga-miR-1662	ENSGALG00000009728		gga-miR-124c-3p	ENSGALG00000003732
gga-miR-1662	ENSGALG00000009733		gga-miR-124c-3p	ENSGALG00000003748
gga-miR-1662	ENSGALG00000009755		gga-miR-124c-3p	ENSGALG00000003829
gga-miR-1662	ENSGALG00000009770		gga-miR-124c-3p	ENSGALG00000003852
gga-miR-1662	ENSGALG00000009773		gga-miR-124c-3p	ENSGALG00000003899
gga-miR-1662	ENSGALG00000009781		gga-miR-124c-3p	ENSGALG00000003904
gga-miR-1662	ENSGALG00000009790		gga-miR-124c-3p	ENSGALG00000004005
gga-miR-1662	ENSGALG00000009828		gga-miR-124c-3p	ENSGALG00000004021
gga-miR-1662	ENSGALG00000005282		gga-miR-124c-3p	ENSGALG00000004088
gga-miR-1662	ENSGALG00000009842		gga-miR-124c-3p	ENSGALG00000004096
gga-miR-1662	ENSGALG00000009843		gga-miR-124c-3p	ENSGALG00000004098
gga-miR-1662	ENSGALG00000009902		gga-miR-124c-3p	ENSGALG00000004200
gga-miR-1662	ENSGALG00000009930		gga-miR-124c-3p	ENSGALG00000004336
gga-miR-1662	ENSGALG00000009935		gga-miR-124c-3p	ENSGALG00000004357
gga-miR-1662	ENSGALG00000009975		gga-miR-124c-3p	ENSGALG00000004442
gga-miR-1662	ENSGALG00000010019		gga-miR-124c-3p	ENSGALG00000004511
gga-miR-1662	ENSGALG00000010027		gga-miR-124c-3p	ENSGALG00000004526
gga-miR-1662	ENSGALG00000010029		gga-miR-124c-3p	ENSGALG00000004534
gga-miR-1662	ENSGALG00000010039		gga-miR-124c-3p	ENSGALG00000004612
gga-miR-1662	ENSGALG00000010046		gga-miR-124c-3p	ENSGALG00000004695
gga-miR-1662	ENSGALG00000010088		gga-miR-124c-3p	ENSGALG00000004710
gga-miR-1662	ENSGALG00000010103		gga-miR-124c-3p	ENSGALG00000004730
gga-miR-1662	ENSGALG00000010120		gga-miR-124c-3p	ENSGALG00000004735
gga-miR-1662	ENSGALG00000010147		gga-miR-124c-3p	ENSGALG00000004740
gga-miR-1662	ENSGALG00000010154		gga-miR-124c-3p	ENSGALG00000005054
gga-miR-1662	ENSGALG00000010196		gga-miR-124c-3p	ENSGALG00000005059
gga-miR-1662	ENSGALG00000010246		gga-miR-124c-3p	ENSGALG00000005062
gga-miR-1662	ENSGALG00000010265		gga-miR-124c-3p	ENSGALG00000005139
gga-miR-1662	ENSGALG00000010284		gga-miR-124c-3p	ENSGALG00000005203
gga-miR-1662	ENSGALG00000010313		gga-miR-124c-3p	ENSGALG00000005331
gga-miR-1662	ENSGALG00000010331		gga-miR-124c-3p	ENSGALG00000026031
gga-miR-1662	ENSGALG00000010414		gga-miR-124c-3p	ENSGALG00000021040
gga-miR-1662	ENSGALG00000010428		gga-miR-124c-3p	ENSGALG00000005475
gga-miR-1662	ENSGALG00000010446		gga-miR-124c-3p	ENSGALG00000005508
gga-miR-1662	ENSGALG00000020688		gga-miR-124c-3p	ENSGALG00000005587
gga-miR-1662	ENSGALG00000010501		gga-miR-124c-3p	ENSGALG00000005784
gga-miR-1662	ENSGALG00000010529		gga-miR-124c-3p	ENSGALG00000005786
gga-miR-1662	ENSGALG00000010573		gga-miR-124c-3p	ENSGALG00000005800
gga-miR-1662	ENSGALG00000010663		gga-miR-124c-3p	ENSGALG00000005818
gga-miR-1662	ENSGALG00000010698		gga-miR-124c-3p	ENSGALG00000005839
gga-miR-1662	ENSGALG00000010722		gga-miR-124c-3p	ENSGALG00000005927
gga-miR-1662	ENSGALG00000010738		gga-miR-124c-3p	ENSGALG00000005945
gga-miR-1662	ENSGALG00000010744		gga-miR-124c-3p	ENSGALG00000005982
gga-miR-1662	ENSGALG00000010746		gga-miR-124c-3p	ENSGALG00000005999
gga-miR-1662	ENSGALG00000010795		gga-miR-124c-3p	ENSGALG00000006059
gga-miR-1662	ENSGALG00000010836		gga-miR-124c-3p	ENSGALG00000006100
gga-miR-1662	ENSGALG00000010838		gga-miR-124c-3p	ENSGALG00000006332
gga-miR-1662	ENSGALG00000010847		gga-miR-124c-3p	ENSGALG00000006341
gga-miR-1662	ENSGALG00000010898		gga-miR-124c-3p	ENSGALG00000006390
gga-miR-1662	ENSGALG00000010962		gga-miR-124c-3p	ENSGALG00000006445
gga-miR-1662	ENSGALG00000010975		gga-miR-124c-3p	ENSGALG00000006512
gga-miR-1662	ENSGALG00000010991		gga-miR-124c-3p	ENSGALG00000006539
gga-miR-1662	ENSGALG00000011046		gga-miR-124c-3p	ENSGALG00000006594
gga-miR-1662	ENSGALG00000011070		gga-miR-124c-3p	ENSGALG00000006652
gga-miR-1662	ENSGALG00000011118		gga-miR-124c-3p	ENSGALG00000006665
gga-miR-1662	ENSGALG00000011152		gga-miR-124c-3p	ENSGALG00000023751
gga-miR-1662	ENSGALG00000011214		gga-miR-124c-3p	ENSGALG00000006799
gga-miR-1662	ENSGALG00000011221		gga-miR-124c-3p	ENSGALG00000006848
gga-miR-1662	ENSGALG00000011224		gga-miR-124c-3p	ENSGALG00000006859
gga-miR-1662	ENSGALG00000011227		gga-miR-124c-3p	ENSGALG00000006872
gga-miR-1662	ENSGALG00000011264		gga-miR-124c-3p	ENSGALG00000006934
gga-miR-1662	ENSGALG00000011278		gga-miR-124c-3p	ENSGALG00000007021
gga-miR-1662	ENSGALG00000011296		gga-miR-124c-3p	ENSGALG00000007056
gga-miR-1662	ENSGALG00000011312		gga-miR-124c-3p	ENSGALG00000007077
gga-miR-1662	ENSGALG00000011432		gga-miR-124c-3p	ENSGALG00000007082
gga-miR-1662	ENSGALG00000011435		gga-miR-124c-3p	ENSGALG00000007153
gga-miR-1662	ENSGALG00000011541		gga-miR-124c-3p	ENSGALG00000007238
gga-miR-1662	ENSGALG00000011560		gga-miR-124c-3p	ENSGALG00000007178
gga-miR-1662	ENSGALG00000010414		gga-miR-124c-3p	ENSGALG00000007218
gga-miR-1662	ENSGALG00000011712		gga-miR-124c-3p	ENSGALG00000007234
gga-miR-1662	ENSGALG00000011831		gga-miR-124c-3p	ENSGALG00000007308
gga-miR-1662	ENSGALG00000011870		gga-miR-124c-3p	ENSGALG00000007331
gga-miR-1662	ENSGALG00000011910		gga-miR-124c-3p	ENSGALG00000007337
gga-miR-1662	ENSGALG00000011963		gga-miR-124c-3p	ENSGALG00000007341
gga-miR-1662	ENSGALG00000011968		gga-miR-124c-3p	ENSGALG00000007410
gga-miR-1662	ENSGALG00000012020		gga-miR-124c-3p	ENSGALG00000007412
gga-miR-1662	ENSGALG00000012056		gga-miR-124c-3p	ENSGALG00000007435
gga-miR-1662	ENSGALG00000012106		gga-miR-124c-3p	ENSGALG00000007437
gga-miR-1662	ENSGALG00000012147		gga-miR-124c-3p	ENSGALG00000007438
gga-miR-1662	ENSGALG00000012160		gga-miR-124c-3p	ENSGALG00000007516
gga-miR-1662	ENSGALG00000012202		gga-miR-124c-3p	ENSGALG00000007557
gga-miR-1662	ENSGALG00000012213		gga-miR-124c-3p	ENSGALG00000007581
gga-miR-1662	ENSGALG00000012246		gga-miR-124c-3p	ENSGALG00000007619
gga-miR-1662	ENSGALG00000012290		gga-miR-124c-3p	ENSGALG00000007642
gga-miR-1662	ENSGALG00000012356		gga-miR-124c-3p	ENSGALG00000007650
gga-miR-1662	ENSGALG00000012365		gga-miR-124c-3p	ENSGALG00000007676
gga-miR-1662	ENSGALG00000012369		gga-miR-124c-3p	ENSGALG00000007712
gga-miR-1662	ENSGALG00000012390		gga-miR-124c-3p	ENSGALG00000007720
gga-miR-1662	ENSGALG00000012400		gga-miR-124c-3p	ENSGALG00000007726
gga-miR-1662	ENSGALG00000012407		gga-miR-124c-3p	ENSGALG00000007758
gga-miR-1662	ENSGALG00000012426		gga-miR-124c-3p	ENSGALG00000007819
gga-miR-1662	ENSGALG00000012471		gga-miR-124c-3p	ENSGALG00000007829
gga-miR-1662	ENSGALG00000012473		gga-miR-124c-3p	ENSGALG00000007849
gga-miR-1662	ENSGALG00000012552		gga-miR-124c-3p	ENSGALG00000007907
gga-miR-1662	ENSGALG00000012592		gga-miR-124c-3p	ENSGALG00000007934
gga-miR-1662	ENSGALG00000012593		gga-miR-124c-3p	ENSGALG00000007937
gga-miR-1662	ENSGALG00000012595		gga-miR-124c-3p	ENSGALG00000007973
gga-miR-1662	ENSGALG00000012636		gga-miR-124c-3p	ENSGALG00000007998
gga-miR-1662	ENSGALG00000012647		gga-miR-124c-3p	ENSGALG00000008025
gga-miR-1662	ENSGALG00000012650		gga-miR-124c-3p	ENSGALG00000008043
gga-miR-1662	ENSGALG00000012688		gga-miR-124c-3p	ENSGALG00000008053
gga-miR-1662	ENSGALG00000012718		gga-miR-124c-3p	ENSGALG00000008154
gga-miR-1662	ENSGALG00000012720		gga-miR-124c-3p	ENSGALG00000008241
gga-miR-1662	ENSGALG00000012754		gga-miR-124c-3p	ENSGALG00000008392
gga-miR-1662	ENSGALG00000012756		gga-miR-124c-3p	ENSGALG00000008421
gga-miR-1662	ENSGALG00000012814		gga-miR-124c-3p	ENSGALG00000008423
gga-miR-1662	ENSGALG00000012850		gga-miR-124c-3p	ENSGALG00000008431
gga-miR-1662	ENSGALG00000012852		gga-miR-124c-3p	ENSGALG00000008436
gga-miR-1662	ENSGALG00000012913		gga-miR-124c-3p	ENSGALG00000008490
gga-miR-1662	ENSGALG00000012915		gga-miR-124c-3p	ENSGALG00000008500
gga-miR-1662	ENSGALG00000012993		gga-miR-124c-3p	ENSGALG00000008526
gga-miR-1662	ENSGALG00000013053		gga-miR-124c-3p	ENSGALG00000008542
gga-miR-1662	ENSGALG00000013054		gga-miR-124c-3p	ENSGALG00000008561
gga-miR-1662	ENSGALG00000013134		gga-miR-124c-3p	ENSGALG00000008597
gga-miR-1662	ENSGALG00000013182		gga-miR-124c-3p	ENSGALG00000008600
gga-miR-1662	ENSGALG00000013187		gga-miR-124c-3p	ENSGALG00000008645
gga-miR-1662	ENSGALG00000013210		gga-miR-124c-3p	ENSGALG00000008779
gga-miR-1662	ENSGALG00000013227		gga-miR-124c-3p	ENSGALG00000008835
gga-miR-1662	ENSGALG00000013362		gga-miR-124c-3p	ENSGALG00000008903
gga-miR-1662	ENSGALG00000013424		gga-miR-124c-3p	ENSGALG00000020788
gga-miR-1662	ENSGALG00000013462		gga-miR-124c-3p	ENSGALG00000009083
gga-miR-1662	ENSGALG00000013503		gga-miR-124c-3p	ENSGALG00000009147
gga-miR-1662	ENSGALG00000013511		gga-miR-124c-3p	ENSGALG00000009222
gga-miR-1662	ENSGALG00000013521		gga-miR-124c-3p	ENSGALG00000009252
gga-miR-1662	ENSGALG00000013537		gga-miR-124c-3p	ENSGALG00000009258
gga-miR-1662	ENSGALG00000013663		gga-miR-124c-3p	ENSGALG00000002326
gga-miR-1662	ENSGALG00000013697		gga-miR-124c-3p	ENSGALG00000009264
gga-miR-1662	ENSGALG00000013728		gga-miR-124c-3p	ENSGALG00000009282
gga-miR-1662	ENSGALG00000013745		gga-miR-124c-3p	ENSGALG00000009313
gga-miR-1662	ENSGALG00000013839		gga-miR-124c-3p	ENSGALG00000009331
gga-miR-1662	ENSGALG00000013900		gga-miR-124c-3p	ENSGALG00000009332
gga-miR-1662	ENSGALG00000014022		gga-miR-124c-3p	ENSGALG00000009339
gga-miR-1662	ENSGALG00000014106		gga-miR-124c-3p	ENSGALG00000009346
gga-miR-1662	ENSGALG00000014115		gga-miR-124c-3p	ENSGALG00000009405
gga-miR-1662	ENSGALG00000014117		gga-miR-124c-3p	ENSGALG00000009438
gga-miR-1662	ENSGALG00000014186		gga-miR-124c-3p	ENSGALG00000009581
gga-miR-1662	ENSGALG00000014196		gga-miR-124c-3p	ENSGALG00000009676
gga-miR-1662	ENSGALG00000014228		gga-miR-124c-3p	ENSGALG00000009693
gga-miR-1662	ENSGALG00000014244		gga-miR-124c-3p	ENSGALG00000009700
gga-miR-1662	ENSGALG00000014330		gga-miR-124c-3p	ENSGALG00000014551
gga-miR-1662	ENSGALG00000014337		gga-miR-124c-3p	ENSGALG00000009823
gga-miR-1662	ENSGALG00000014407		gga-miR-124c-3p	ENSGALG00000009871
gga-miR-1662	ENSGALG00000014459		gga-miR-124c-3p	ENSGALG00000010003
gga-miR-1662	ENSGALG00000014471		gga-miR-124c-3p	ENSGALG00000010147
gga-miR-1662	ENSGALG00000014483		gga-miR-124c-3p	ENSGALG00000010163
gga-miR-1662	ENSGALG00000014620		gga-miR-124c-3p	ENSGALG00000010180
gga-miR-1662	ENSGALG00000014686		gga-miR-124c-3p	ENSGALG00000010192
gga-miR-1662	ENSGALG00000014688		gga-miR-124c-3p	ENSGALG00000010365
gga-miR-1662	ENSGALG00000014703		gga-miR-124c-3p	ENSGALG00000010431
gga-miR-1662	ENSGALG00000014724		gga-miR-124c-3p	ENSGALG00000010537
gga-miR-1662	ENSGALG00000014732		gga-miR-124c-3p	ENSGALG00000010547
gga-miR-1662	ENSGALG00000014784		gga-miR-124c-3p	ENSGALG00000010576
gga-miR-1662	ENSGALG00000014810		gga-miR-124c-3p	ENSGALG00000010589
gga-miR-1662	ENSGALG00000014868		gga-miR-124c-3p	ENSGALG00000010613
gga-miR-1662	ENSGALG00000014892		gga-miR-124c-3p	ENSGALG00000010722
gga-miR-1662	ENSGALG00000014962		gga-miR-124c-3p	ENSGALG00000010763
gga-miR-1662	ENSGALG00000014984		gga-miR-124c-3p	ENSGALG00000010794
gga-miR-1662	ENSGALG00000015000		gga-miR-124c-3p	ENSGALG00000010795
gga-miR-1662	ENSGALG00000015008		gga-miR-124c-3p	ENSGALG00000010818
gga-miR-1662	ENSGALG00000015009		gga-miR-124c-3p	ENSGALG00000010827
gga-miR-1662	ENSGALG00000015009		gga-miR-124c-3p	ENSGALG00000010838
gga-miR-1662	ENSGALG00000015010		gga-miR-124c-3p	ENSGALG00000010925
gga-miR-1662	ENSGALG00000015023		gga-miR-124c-3p	ENSGALG00000027793
gga-miR-1662	ENSGALG00000020554		gga-miR-124c-3p	ENSGALG00000011141
gga-miR-1662	ENSGALG00000015101		gga-miR-124c-3p	ENSGALG00000011178
gga-miR-1662	ENSGALG00000015138		gga-miR-124c-3p	ENSGALG00000011241
gga-miR-1662	ENSGALG00000015155		gga-miR-124c-3p	ENSGALG00000011262
gga-miR-1662	ENSGALG00000015164		gga-miR-124c-3p	ENSGALG00000011336
gga-miR-1662	ENSGALG00000015180		gga-miR-124c-3p	ENSGALG00000011406
gga-miR-1662	ENSGALG00000015252		gga-miR-124c-3p	ENSGALG00000011413
gga-miR-1662	ENSGALG00000015348		gga-miR-124c-3p	ENSGALG00000011436
gga-miR-1662	ENSGALG00000015366		gga-miR-124c-3p	ENSGALG00000011476
gga-miR-1662	ENSGALG00000015376		gga-miR-124c-3p	ENSGALG00000011551
gga-miR-1662	ENSGALG00000015397		gga-miR-124c-3p	ENSGALG00000020003
gga-miR-1662	ENSGALG00000015409		gga-miR-124c-3p	ENSGALG00000011630
gga-miR-1662	ENSGALG00000015432		gga-miR-124c-3p	ENSGALG00000011643
gga-miR-1662	ENSGALG00000015443		gga-miR-124c-3p	ENSGALG00000011705
gga-miR-1662	ENSGALG00000015496		gga-miR-124c-3p	ENSGALG00000011810
gga-miR-1662	ENSGALG00000015517		gga-miR-124c-3p	ENSGALG00000011831
gga-miR-1662	ENSGALG00000015521		gga-miR-124c-3p	ENSGALG00000011890
gga-miR-1662	ENSGALG00000015611		gga-miR-124c-3p	ENSGALG00000011926
gga-miR-1662	ENSGALG00000015622		gga-miR-124c-3p	ENSGALG00000007142
gga-miR-1662	ENSGALG00000015667		gga-miR-124c-3p	ENSGALG00000012044
gga-miR-1662	ENSGALG00000015670		gga-miR-124c-3p	ENSGALG00000012053
gga-miR-1662	ENSGALG00000015692		gga-miR-124c-3p	ENSGALG00000012115
gga-miR-1662	ENSGALG00000015710		gga-miR-124c-3p	ENSGALG00000012140
gga-miR-1662	ENSGALG00000015712		gga-miR-124c-3p	ENSGALG00000012147
gga-miR-1662	ENSGALG00000015800		gga-miR-124c-3p	ENSGALG00000012256
gga-miR-1662	ENSGALG00000015865		gga-miR-124c-3p	ENSGALG00000012295
gga-miR-1662	ENSGALG00000016035		gga-miR-124c-3p	ENSGALG00000012361
gga-miR-1662	ENSGALG00000016036		gga-miR-124c-3p	ENSGALG00000012410
gga-miR-1662	ENSGALG00000016083		gga-miR-124c-3p	ENSGALG00000012518
gga-miR-1662	ENSGALG00000016094		gga-miR-124c-3p	ENSGALG00000012575
gga-miR-1662	ENSGALG00000016095		gga-miR-124c-3p	ENSGALG00000012594
gga-miR-1662	ENSGALG00000016200		gga-miR-124c-3p	ENSGALG00000012611
gga-miR-1662	ENSGALG00000016206		gga-miR-124c-3p	ENSGALG00000012612
gga-miR-1662	ENSGALG00000016262		gga-miR-124c-3p	ENSGALG00000012642
gga-miR-1662	ENSGALG00000016330		gga-miR-124c-3p	ENSGALG00000012670
gga-miR-1662	ENSGALG00000016404		gga-miR-124c-3p	ENSGALG00000012724
gga-miR-1662	ENSGALG00000016413		gga-miR-124c-3p	ENSGALG00000012823
gga-miR-1662	ENSGALG00000016456		gga-miR-124c-3p	ENSGALG00000012879
gga-miR-1662	ENSGALG00000016463		gga-miR-124c-3p	ENSGALG00000012920
gga-miR-1662	ENSGALG00000016495		gga-miR-124c-3p	ENSGALG00000012942
gga-miR-1662	ENSGALG00000016497		gga-miR-124c-3p	ENSGALG00000012950
gga-miR-1662	ENSGALG00000016549		gga-miR-124c-3p	ENSGALG00000012987
gga-miR-1662	ENSGALG00000016560		gga-miR-124c-3p	ENSGALG00000013005
gga-miR-1662	ENSGALG00000016598		gga-miR-124c-3p	ENSGALG00000013021
gga-miR-1662	ENSGALG00000016684		gga-miR-124c-3p	ENSGALG00000013031
gga-miR-1662	ENSGALG00000016747		gga-miR-124c-3p	ENSGALG00000013180
gga-miR-1662	ENSGALG00000016815		gga-miR-124c-3p	ENSGALG00000013200
gga-miR-1662	ENSGALG00000016817		gga-miR-124c-3p	ENSGALG00000013204
gga-miR-1662	ENSGALG00000016837		gga-miR-124c-3p	ENSGALG00000013493
gga-miR-1662	ENSGALG00000016860		gga-miR-124c-3p	ENSGALG00000013672
gga-miR-1662	ENSGALG00000016881		gga-miR-124c-3p	ENSGALG00000013678
gga-miR-1662	ENSGALG00000016898		gga-miR-124c-3p	ENSGALG00000013702
gga-miR-1662	ENSGALG00000016906		gga-miR-124c-3p	ENSGALG00000013703
gga-miR-1662	ENSGALG00000016954		gga-miR-124c-3p	ENSGALG00000013715
gga-miR-1662	ENSGALG00000016992		gga-miR-124c-3p	ENSGALG00000013729
gga-miR-1662	ENSGALG00000016995		gga-miR-124c-3p	ENSGALG00000013745
gga-miR-1662	ENSGALG00000017005		gga-miR-124c-3p	ENSGALG00000005785
gga-miR-1662	ENSGALG00000017019		gga-miR-124c-3p	ENSGALG00000013851
gga-miR-1662	ENSGALG00000017020		gga-miR-124c-3p	ENSGALG00000013872
gga-miR-1662	ENSGALG00000017068		gga-miR-124c-3p	ENSGALG00000013892
gga-miR-1662	ENSGALG00000017076		gga-miR-124c-3p	ENSGALG00000013926
gga-miR-1662	ENSGALG00000017092		gga-miR-124c-3p	ENSGALG00000013964
gga-miR-1662	ENSGALG00000017093		gga-miR-124c-3p	ENSGALG00000014106
gga-miR-1662	ENSGALG00000017156		gga-miR-124c-3p	ENSGALG00000014184
gga-miR-1662	ENSGALG00000017202		gga-miR-124c-3p	ENSGALG00000014222
gga-miR-1662	ENSGALG00000017241		gga-miR-124c-3p	ENSGALG00000014228
gga-miR-1662	ENSGALG00000017254		gga-miR-124c-3p	ENSGALG00000014258
gga-miR-1662	ENSGALG00000017327		gga-miR-124c-3p	ENSGALG00000014317
gga-miR-1662	ENSGALG00000017392		gga-miR-124c-3p	ENSGALG00000014361
gga-miR-1662	ENSGALG00000005596		gga-miR-124c-3p	ENSGALG00000014413
gga-miR-1662	ENSGALG00000019033		gga-miR-124c-3p	ENSGALG00000014457
gga-miR-1662	ENSGALG00000017254		gga-miR-124c-3p	ENSGALG00000014463
gga-miR-1662	ENSGALG00000019147		gga-miR-124c-3p	ENSGALG00000014468
gga-miR-1662	ENSGALG00000019229		gga-miR-124c-3p	ENSGALG00000014471
gga-miR-1662	ENSGALG00000019436		gga-miR-124c-3p	ENSGALG00000014526
gga-miR-1662	ENSGALG00000015927		gga-miR-124c-3p	ENSGALG00000014725
gga-miR-1662	ENSGALG00000005148		gga-miR-124c-3p	ENSGALG00000014727
gga-miR-1662	ENSGALG00000008893		gga-miR-124c-3p	ENSGALG00000014730
gga-miR-1662	ENSGALG00000000299		gga-miR-124c-3p	ENSGALG00000014770
gga-miR-1662	ENSGALG00000019913		gga-miR-124c-3p	ENSGALG00000014783
gga-miR-1662	ENSGALG00000010026		gga-miR-124c-3p	ENSGALG00000014902
gga-miR-1662	ENSGALG00000020092		gga-miR-124c-3p	ENSGALG00000014923
gga-miR-1662	ENSGALG00000015902		gga-miR-124c-3p	ENSGALG00000015001
gga-miR-1662	ENSGALG00000020185		gga-miR-124c-3p	ENSGALG00000015002
gga-miR-1662	ENSGALG00000007128		gga-miR-124c-3p	ENSGALG00000015008
gga-miR-1662	ENSGALG00000020322		gga-miR-124c-3p	ENSGALG00000015064
gga-miR-1662	ENSGALG00000020326		gga-miR-124c-3p	ENSGALG00000015123
gga-miR-1662	ENSGALG00000008148		gga-miR-124c-3p	ENSGALG00000015144
gga-miR-1662	ENSGALG00000015184		gga-miR-124c-3p	ENSGALG00000015180
gga-miR-1662	ENSGALG00000020561		gga-miR-124c-3p	ENSGALG00000015193
gga-miR-1662	ENSGALG00000020614		gga-miR-124c-3p	ENSGALG00000015216
gga-miR-1662	ENSGALG00000020995		gga-miR-124c-3p	ENSGALG00000015238
gga-miR-1662	ENSGALG00000021024		gga-miR-124c-3p	ENSGALG00000015240
gga-miR-1662	ENSGALG00000004510		gga-miR-124c-3p	ENSGALG00000015308
gga-miR-1662	ENSGALG00000021193		gga-miR-124c-3p	ENSGALG00000015309
gga-miR-1662	ENSGALG00000003618		gga-miR-124c-3p	ENSGALG00000015340
gga-miR-1662	ENSGALG00000021365		gga-miR-124c-3p	ENSGALG00000015356
gga-miR-1662	ENSGALG00000002536		gga-miR-124c-3p	ENSGALG00000015360
gga-miR-1662	ENSGALG00000004796		gga-miR-124c-3p	ENSGALG00000015402
gga-miR-1662	ENSGALG00000003971		gga-miR-124c-3p	ENSGALG00000015414
gga-miR-1662	ENSGALG00000013511		gga-miR-124c-3p	ENSGALG00000015416
gga-miR-1662	ENSGALG00000022430		gga-miR-124c-3p	ENSGALG00000015513
gga-miR-1662	ENSGALG00000022733		gga-miR-124c-3p	ENSGALG00000015558
gga-miR-1662	ENSGALG00000016602		gga-miR-124c-3p	ENSGALG00000015559
gga-miR-1662	ENSGALG00000015252		gga-miR-124c-3p	ENSGALG00000015580
gga-miR-1662	ENSGALG00000012802		gga-miR-124c-3p	ENSGALG00000015598
gga-miR-1662	ENSGALG00000015410		gga-miR-124c-3p	ENSGALG00000015616
gga-miR-1662	ENSGALG00000017271		gga-miR-124c-3p	ENSGALG00000027367
gga-miR-1662	ENSGALG00000015305		gga-miR-124c-3p	ENSGALG00000015682
gga-miR-1662	ENSGALG00000011330		gga-miR-124c-3p	ENSGALG00000015710
gga-miR-1662	ENSGALG00000012783		gga-miR-124c-3p	ENSGALG00000015722
gga-miR-1662	ENSGALG00000015425		gga-miR-124c-3p	ENSGALG00000015763
gga-miR-1662	ENSGALG00000023146		gga-miR-124c-3p	ENSGALG00000015815
gga-miR-1662	ENSGALG00000010131		gga-miR-124c-3p	ENSGALG00000015864
gga-miR-1662	ENSGALG00000023451		gga-miR-124c-3p	ENSGALG00000015865
gga-miR-1662	ENSGALG00000005525		gga-miR-124c-3p	ENSGALG00000015889
gga-miR-1662	ENSGALG00000006472		gga-miR-124c-3p	ENSGALG00000015915
gga-miR-1662	ENSGALG00000004819		gga-miR-124c-3p	ENSGALG00000015920
gga-miR-1662	ENSGALG00000028773		gga-miR-124c-3p	ENSGALG00000015958
gga-miR-1662	ENSGALG00000008837		gga-miR-124c-3p	ENSGALG00000015985
gga-miR-1662	ENSGALG00000002677		gga-miR-124c-3p	ENSGALG00000016035
gga-miR-1662	ENSGALG00000003005		gga-miR-124c-3p	ENSGALG00000016042
gga-miR-1662	ENSGALG00000012027		gga-miR-124c-3p	ENSGALG00000016059
gga-miR-1662	ENSGALG00000012121		gga-miR-124c-3p	ENSGALG00000016112
gga-miR-1662	ENSGALG00000023898		gga-miR-124c-3p	ENSGALG00000016190
gga-miR-1662	ENSGALG00000023904		gga-miR-124c-3p	ENSGALG00000016226
gga-miR-1662	ENSGALG00000001538		gga-miR-124c-3p	ENSGALG00000016278
gga-miR-1662	ENSGALG00000002216		gga-miR-124c-3p	ENSGALG00000016309
gga-miR-1662	ENSGALG00000023934		gga-miR-124c-3p	ENSGALG00000016394
gga-miR-1662	ENSGALG00000008898		gga-miR-124c-3p	ENSGALG00000016439
gga-miR-1662	ENSGALG00000007839		gga-miR-124c-3p	ENSGALG00000016481
gga-miR-1662	ENSGALG00000024041		gga-miR-124c-3p	ENSGALG00000016619
gga-miR-1662	ENSGALG00000000468		gga-miR-124c-3p	ENSGALG00000016769
gga-miR-1662	ENSGALG00000024254		gga-miR-124c-3p	ENSGALG00000016817
gga-miR-1662	ENSGALG00000002555		gga-miR-124c-3p	ENSGALG00000016887
gga-miR-1662	ENSGALG00000024413		gga-miR-124c-3p	ENSGALG00000016929
gga-miR-1662	ENSGALG00000024487		gga-miR-124c-3p	ENSGALG00000016945
gga-miR-1662	ENSGALG00000028222		gga-miR-124c-3p	ENSGALG00000016946
gga-miR-1662	ENSGALG00000026181		gga-miR-124c-3p	ENSGALG00000016951
gga-miR-1662	ENSGALG00000003938		gga-miR-124c-3p	ENSGALG00000016964
gga-miR-1662	ENSGALG00000025902		gga-miR-124c-3p	ENSGALG00000017035
gga-miR-1662	ENSGALG00000027791		gga-miR-124c-3p	ENSGALG00000017068
gga-miR-1662	ENSGALG00000028295		gga-miR-124c-3p	ENSGALG00000017111
gga-miR-1662	ENSGALG00000026203		gga-miR-124c-3p	ENSGALG00000017139
gga-miR-1662	ENSGALG00000029167		gga-miR-124c-3p	ENSGALG00000017148
gga-miR-1662	ENSGALG00000026263		gga-miR-124c-3p	ENSGALG00000017211
gga-miR-1662	ENSGALG00000012837		gga-miR-124c-3p	ENSGALG00000017237
gga-miR-1662	ENSGALG00000027778		gga-miR-124c-3p	ENSGALG00000017241
gga-miR-1662	ENSGALG00000028853		gga-miR-124c-3p	ENSGALG00000017247
gga-miR-1662	ENSGALG00000027830		gga-miR-124c-3p	ENSGALG00000017269
gga-miR-1662	ENSGALG00000027191		gga-miR-124c-3p	ENSGALG00000017365
gga-miR-1662	ENSGALG00000028016		gga-miR-124c-3p	ENSGALG00000003664
gga-miR-1662	ENSGALG00000027638		gga-miR-124c-3p	ENSGALG00000026209
gga-miR-1662	ENSGALG00000027575		gga-miR-124c-3p	ENSGALG00000006089
gga-miR-1662	ENSGALG00000028855		gga-miR-124c-3p	ENSGALG00000019228
gga-miR-1662	ENSGALG00000028979		gga-miR-124c-3p	ENSGALG00000014342
gga-miR-1662	ENSGALG00000028304		gga-miR-124c-3p	ENSGALG00000008403
gga-miR-1662	ENSGALG00000026424		gga-miR-124c-3p	ENSGALG00000019316
gga-miR-1662	ENSGALG00000026628		gga-miR-124c-3p	ENSGALG00000019430
gga-miR-1662	ENSGALG00000027164		gga-miR-124c-3p	ENSGALG00000013628
gga-miR-1662	ENSGALG00000026422		gga-miR-124c-3p	ENSGALG00000010780
gga-miR-1662	ENSGALG00000027707		gga-miR-124c-3p	ENSGALG00000006112
gga-miR-1662	ENSGALG00000027444		gga-miR-124c-3p	ENSGALG00000019846
gga-miR-1662	ENSGALG00000028846		gga-miR-124c-3p	ENSGALG00000019891
gga-miR-1662	ENSGALG00000027512		gga-miR-124c-3p	ENSGALG00000014827
gga-miR-1662	ENSGALG00000029022		gga-miR-124c-3p	ENSGALG00000010653
gga-miR-1662	ENSGALG00000027190		gga-miR-124c-3p	ENSGALG00000007476
gga-miR-1662	ENSGALG00000015117		gga-miR-124c-3p	ENSGALG00000008148
gga-miR-1662	ENSGALG00000028189		gga-miR-124c-3p	ENSGALG00000015216
gga-miR-1662	ENSGALG00000027947		gga-miR-124c-3p	ENSGALG00000020561
gga-miR-1662	ENSGALG00000028747		gga-miR-124c-3p	ENSGALG00000012113
gga-miR-1662	ENSGALG00000026627		gga-miR-124c-3p	ENSGALG00000008542
gga-miR-1662	ENSGALG00000027377		gga-miR-124c-3p	ENSGALG00000020893
gga-miR-1662	ENSGALG00000026674		gga-miR-124c-3p	ENSGALG00000005720
gga-miR-1662	ENSGALG00000027655		gga-miR-124c-3p	ENSGALG00000006871
gga-miR-1662	ENSGALG00000026553		gga-miR-124c-3p	ENSGALG00000021812
gga-miR-1662	ENSGALG00000027591		gga-miR-124c-3p	ENSGALG00000016946
gga-miR-1662	ENSGALG00000026340		gga-miR-124c-3p	ENSGALG00000016936
gga-miR-1662	ENSGALG00000025862		gga-miR-124c-3p	ENSGALG00000016899
gga-miR-1662	ENSGALG00000026395		gga-miR-124c-3p	ENSGALG00000016720
gga-miR-1662	ENSGALG00000004526		gga-miR-124c-3p	ENSGALG00000015461
gga-miR-1662	ENSGALG00000028728		gga-miR-124c-3p	ENSGALG00000012497
gga-miR-1662	ENSGALG00000028966		gga-miR-124c-3p	ENSGALG00000013056
gga-miR-1662	ENSGALG00000012756		gga-miR-124c-3p	ENSGALG00000023058
gga-miR-1662	ENSGALG00000028683		gga-miR-124c-3p	ENSGALG00000015544
gga-miR-1662	ENSGALG00000029145		gga-miR-124c-3p	ENSGALG00000008082
gga-miR-1662	ENSGALG00000028440		gga-miR-124c-3p	ENSGALG00000011722
gga-miR-1662	ENSGALG00000027887		gga-miR-124c-3p	ENSGALG00000010681
gga-miR-1662	ENSGALG00000000731		gga-miR-124c-3p	ENSGALG00000008358
gga-miR-1662	ENSGALG00000013626		gga-miR-124c-3p	ENSGALG00000009495
gga-miR-1662	ENSGALG00000027258		gga-miR-124c-3p	ENSGALG00000009405
gga-miR-1662	ENSGALG00000013455		gga-miR-124c-3p	ENSGALG00000013825
gga-miR-1662	ENSGALG00000027609		gga-miR-124c-3p	ENSGALG00000006856
gga-miR-1662	ENSGALG00000026034		gga-miR-124c-3p	ENSGALG00000004275
gga-miR-1662	ENSGALG00000027240		gga-miR-124c-3p	ENSGALG00000006594
gga-miR-1662	ENSGALG00000025735		gga-miR-124c-3p	ENSGALG00000003835
gga-miR-1662	ENSGALG00000026279		gga-miR-124c-3p	ENSGALG00000028773
gga-miR-1662	ENSGALG00000028090		gga-miR-124c-3p	ENSGALG00000007656
gga-miR-1662	ENSGALG00000028517		gga-miR-124c-3p	ENSGALG00000007546
gga-miR-1662	ENSGALG00000026854		gga-miR-124c-3p	ENSGALG00000005587
gga-miR-1662	ENSGALG00000028090		gga-miR-124c-3p	ENSGALG00000006794
gga-miR-1662	ENSGALG00000029001		gga-miR-124c-3p	ENSGALG00000004340
gga-miR-1662	ENSGALG00000025893		gga-miR-124c-3p	ENSGALG00000012121
gga-miR-1662	ENSGALG00000009731		gga-miR-124c-3p	ENSGALG00000003999
gga-miR-1662	ENSGALG00000028373		gga-miR-124c-3p	ENSGALG00000004219
gga-miR-1662	ENSGALG00000028091		gga-miR-124c-3p	ENSGALG00000023958
gga-miR-1662	ENSGALG00000009318		gga-miR-124c-3p	ENSGALG00000002054
gga-miR-1662	ENSGALG00000025819		gga-miR-124c-3p	ENSGALG00000003920
gga-miR-1662	ENSGALG00000026768		gga-miR-124c-3p	ENSGALG00000001107
gga-miR-1662	ENSGALG00000027808		gga-miR-124c-3p	ENSGALG00000002555
gga-miR-1662	ENSGALG00000026452		gga-miR-124c-3p	ENSGALG00000003938
gga-miR-1662	ENSGALG00000027987		gga-miR-124c-3p	ENSGALG00000005584
gga-miR-1662	ENSGALG00000028936		gga-miR-124c-3p	ENSGALG00000026203
gga-miR-1662	ENSGALG00000028031		gga-miR-124c-3p	ENSGALG00000027778
gga-miR-1662	ENSGALG00000027721		gga-miR-124c-3p	ENSGALG00000023773
gga-miR-1662	ENSGALG00000028439		gga-miR-124c-3p	ENSGALG00000027530
gga-miR-1662	ENSGALG00000012748		gga-miR-124c-3p	ENSGALG00000026357
gga-miR-1662	ENSGALG00000014115		gga-miR-124c-3p	ENSGALG00000028251
gga-miR-1662	ENSGALG00000005947		gga-miR-124c-3p	ENSGALG00000027392
gga-miR-1662	ENSGALG00000028602		gga-miR-124c-3p	ENSGALG00000001021
gga-miR-1662	ENSGALG00000004143		gga-miR-124c-3p	ENSGALG00000026875
gga-miR-1662	ENSGALG00000025821		gga-miR-124c-3p	ENSGALG00000027133
gga-miR-1662	ENSGALG00000026951		gga-miR-124c-3p	ENSGALG00000026691
gga-miR-1662	ENSGALG00000029084		gga-miR-124c-3p	ENSGALG00000026628
gga-miR-1662	ENSGALG00000026659		gga-miR-124c-3p	ENSGALG00000027707
gga-miR-1662	ENSGALG00000028413		gga-miR-124c-3p	ENSGALG00000025842
gga-miR-1662	ENSGALG00000008907		gga-miR-124c-3p	ENSGALG00000029023
gga-miR-1662	ENSGALG00000026728		gga-miR-124c-3p	ENSGALG00000028148
gga-miR-1662	ENSGALG00000028291		gga-miR-124c-3p	ENSGALG00000008542
gga-miR-1662	ENSGALG00000027978		gga-miR-124c-3p	ENSGALG00000027983
gga-miR-1662	ENSGALG00000028047		gga-miR-124c-3p	ENSGALG00000026627
gga-miR-1662	ENSGALG00000027416		gga-miR-124c-3p	ENSGALG00000028691
gga-miR-1662	ENSGALG00000028227		gga-miR-124c-3p	ENSGALG00000027283
gga-miR-1662	ENSGALG00000028648		gga-miR-124c-3p	ENSGALG00000026674
gga-miR-1662	ENSGALG00000026426		gga-miR-124c-3p	ENSGALG00000029175
gga-miR-1662	ENSGALG00000026363		gga-miR-124c-3p	ENSGALG00000004526
gga-miR-1662	ENSGALG00000026607		gga-miR-124c-3p	ENSGALG00000013626
gga-miR-1662	ENSGALG00000028136		gga-miR-124c-3p	ENSGALG00000027027
gga-miR-1662	ENSGALG00000027483		gga-miR-124c-3p	ENSGALG00000015799
gga-miR-1662	ENSGALG00000027369		gga-miR-124c-3p	ENSGALG00000026279
gga-miR-1662	ENSGALG00000002967		gga-miR-124c-3p	ENSGALG00000006059
gga-miR-1662	ENSGALG00000027843		gga-miR-124c-3p	ENSGALG00000026727
gga-miR-1662	ENSGALG00000027932		gga-miR-124c-3p	ENSGALG00000029001
gga-miR-1662	ENSGALG00000026189		gga-miR-124c-3p	ENSGALG00000028017
gga-miR-1662	ENSGALG00000027076		gga-miR-124c-3p	ENSGALG00000026761
gga-miR-1662	ENSGALG00000028360		gga-miR-124c-3p	ENSGALG00000025915
gga-miR-1662	ENSGALG00000026753		gga-miR-124c-3p	ENSGALG00000028373
gga-miR-1662	ENSGALG00000026278		gga-miR-124c-3p	ENSGALG00000005683
gga-miR-1662	ENSGALG00000014213		gga-miR-124c-3p	ENSGALG00000028475
gga-miR-1662	ENSGALG00000026547		gga-miR-124c-3p	ENSGALG00000026507
gga-miR-1662	ENSGALG00000029047		gga-miR-124c-3p	ENSGALG00000027397
gga-miR-1662	ENSGALG00000016428		gga-miR-124c-3p	ENSGALG00000028091
gga-miR-1662	ENSGALG00000027198		gga-miR-124c-3p	ENSGALG00000027846
gga-miR-1662	ENSGALG00000027187		gga-miR-124c-3p	ENSGALG00000028168
gga-miR-1662	ENSGALG00000026572		gga-miR-124c-3p	ENSGALG00000016769
gga-miR-1662	ENSGALG00000025826		gga-miR-124c-3p	ENSGALG00000026480
gga-miR-1662	ENSGALG00000028005		gga-miR-124c-3p	ENSGALG00000003904
gga-miR-1662	ENSGALG00000029102		gga-miR-124c-3p	ENSGALG00000028234
gga-miR-1662	ENSGALG00000026038		gga-miR-124c-3p	ENSGALG00000027275
gga-miR-1662	ENSGALG00000027067		gga-miR-124c-3p	ENSGALG00000026301
gga-miR-1662	ENSGALG00000027232		gga-miR-124c-3p	ENSGALG00000027913
gga-miR-1662	ENSGALG00000014916		gga-miR-124c-3p	ENSGALG00000001024
gga-miR-1662	ENSGALG00000027492		gga-miR-124c-3p	ENSGALG00000027555
gga-miR-1662	ENSGALG00000014703		gga-miR-124c-3p	ENSGALG00000026919
gga-miR-1662	ENSGALG00000002439		gga-miR-124c-3p	ENSGALG00000028602
gga-miR-1662	ENSGALG00000026080		gga-miR-124c-3p	ENSGALG00000001420
gga-miR-1662	ENSGALG00000027127		gga-miR-124c-3p	ENSGALG00000028336
gga-miR-1662	ENSGALG00000026269		gga-miR-124c-3p	ENSGALG00000028694
gga-miR-1662	ENSGALG00000029037		gga-miR-124c-3p	ENSGALG00000028203
gga-miR-1662	ENSGALG00000012740		gga-miR-124c-3p	ENSGALG00000006059
gga-miR-1662	ENSGALG00000026306		gga-miR-124c-3p	ENSGALG00000029084
gga-miR-1662	ENSGALG00000027213		gga-miR-124c-3p	ENSGALG00000026659
gga-miR-1662	ENSGALG00000026491		gga-miR-124c-3p	ENSGALG00000025937
gga-miR-1662	ENSGALG00000025977		gga-miR-124c-3p	ENSGALG00000026109
gga-miR-1662	ENSGALG00000026648		gga-miR-124c-3p	ENSGALG00000029006
gga-miR-1662	ENSGALG00000028090		gga-miR-124c-3p	ENSGALG00000028641
gga-miR-1662	ENSGALG00000027939		gga-miR-124c-3p	ENSGALG00000028158
gga-miR-1662	ENSGALG00000014235		gga-miR-124c-3p	ENSGALG00000028227
gga-miR-1662	ENSGALG00000027788		gga-miR-124c-3p	ENSGALG00000028598
gga-miR-1662	ENSGALG00000027775		gga-miR-124c-3p	ENSGALG00000027687
gga-miR-1662	ENSGALG00000026661		gga-miR-124c-3p	ENSGALG00000008490
gga-miR-1662	ENSGALG00000029162		gga-miR-124c-3p	ENSGALG00000026295
gga-miR-1662	ENSGALG00000014496		gga-miR-124c-3p	ENSGALG00000027302
gga-miR-187-3p	ENSGALG00000000080		gga-miR-124c-3p	ENSGALG00000011241
gga-miR-187-3p	ENSGALG00000000112		gga-miR-124c-3p	ENSGALG00000025764
gga-miR-187-3p	ENSGALG00000000231		gga-miR-124c-3p	ENSGALG00000029072
gga-miR-187-3p	ENSGALG00000000242		gga-miR-124c-3p	ENSGALG00000029043
gga-miR-187-3p	ENSGALG00000000510		gga-miR-124c-3p	ENSGALG00000027440
gga-miR-187-3p	ENSGALG00000000528		gga-miR-124c-3p	ENSGALG00000027494
gga-miR-187-3p	ENSGALG00000000584		gga-miR-124c-3p	ENSGALG00000026536
gga-miR-187-3p	ENSGALG00000000668		gga-miR-124c-3p	ENSGALG00000026301
gga-miR-187-3p	ENSGALG00000000703		gga-miR-124c-3p	ENSGALG00000028130
gga-miR-187-3p	ENSGALG00000000823		gga-miR-124c-3p	ENSGALG00000028235
gga-miR-187-3p	ENSGALG00000000982		gga-miR-124c-3p	ENSGALG00000026600
gga-miR-187-3p	ENSGALG00000001006		gga-miR-124c-3p	ENSGALG00000029003
gga-miR-187-3p	ENSGALG00000001020		gga-miR-124c-3p	ENSGALG00000027682
gga-miR-187-3p	ENSGALG00000001063		gga-miR-124c-3p	ENSGALG00000028038
gga-miR-187-3p	ENSGALG00000001121		gga-miR-124c-3p	ENSGALG00000026531
gga-miR-187-3p	ENSGALG00000001255		gga-miR-124c-3p	ENSGALG00000026104
gga-miR-187-3p	ENSGALG00000001276		gga-miR-124c-3p	ENSGALG00000026278
gga-miR-187-3p	ENSGALG00000001375		gga-miR-124c-3p	ENSGALG00000026316
gga-miR-187-3p	ENSGALG00000001527		gga-miR-124c-3p	ENSGALG00000007082
gga-miR-187-3p	ENSGALG00000001700		gga-miR-124c-3p	ENSGALG00000026547
gga-miR-187-3p	ENSGALG00000001708		gga-miR-124c-3p	ENSGALG00000007907
gga-miR-187-3p	ENSGALG00000001729		gga-miR-124c-3p	ENSGALG00000027550
gga-miR-187-3p	ENSGALG00000001950		gga-miR-124c-3p	ENSGALG00000026243
gga-miR-187-3p	ENSGALG00000002403		gga-miR-124c-3p	ENSGALG00000026622
gga-miR-187-3p	ENSGALG00000002414		gga-miR-124c-3p	ENSGALG00000027081
gga-miR-187-3p	ENSGALG00000002469		gga-miR-124c-3p	ENSGALG00000026313
gga-miR-187-3p	ENSGALG00000021143		gga-miR-124c-3p	ENSGALG00000027854
gga-miR-187-3p	ENSGALG00000002638		gga-miR-124c-3p	ENSGALG00000019276
gga-miR-187-3p	ENSGALG00000002986		gga-miR-124c-3p	ENSGALG00000027187
gga-miR-187-3p	ENSGALG00000003097		gga-miR-124c-3p	ENSGALG00000027860
gga-miR-187-3p	ENSGALG00000003309		gga-miR-124c-3p	ENSGALG00000026001
gga-miR-187-3p	ENSGALG00000003322		gga-miR-124c-3p	ENSGALG00000028229
gga-miR-187-3p	ENSGALG00000003329		gga-miR-124c-3p	ENSGALG00000027337
gga-miR-187-3p	ENSGALG00000003397		gga-miR-124c-3p	ENSGALG00000025946
gga-miR-187-3p	ENSGALG00000003595		gga-miR-124c-3p	ENSGALG00000026708
gga-miR-187-3p	ENSGALG00000003641		gga-miR-124c-3p	ENSGALG00000026639
gga-miR-187-3p	ENSGALG00000003765		gga-miR-124c-3p	ENSGALG00000027090
gga-miR-187-3p	ENSGALG00000003805		gga-miR-124c-3p	ENSGALG00000027981
gga-miR-187-3p	ENSGALG00000003912		gga-miR-124c-3p	ENSGALG00000004363
gga-miR-187-3p	ENSGALG00000004011		gga-miR-124c-3p	ENSGALG00000026393
gga-miR-187-3p	ENSGALG00000004040		gga-miR-124c-3p	ENSGALG00000026697
gga-miR-187-3p	ENSGALG00000004154		gga-miR-124c-3p	ENSGALG00000027799
gga-miR-187-3p	ENSGALG00000021039		gga-miR-124c-3p	ENSGALG00000028749
gga-miR-187-3p	ENSGALG00000004336		gga-miR-124c-3p	ENSGALG00000028740
gga-miR-187-3p	ENSGALG00000004612		gga-miR-124c-3p	ENSGALG00000026700
gga-miR-187-3p	ENSGALG00000004695		gga-miR-124c-3p	ENSGALG00000026884
gga-miR-187-3p	ENSGALG00000004728		gga-miR-124c-3p	ENSGALG00000027204
gga-miR-187-3p	ENSGALG00000004783		gga-miR-124c-5p	ENSGALG00000000086
gga-miR-187-3p	ENSGALG00000004955		gga-miR-124c-5p	ENSGALG00000000142
gga-miR-187-3p	ENSGALG00000004960		gga-miR-124c-5p	ENSGALG00000000241
gga-miR-187-3p	ENSGALG00000005011		gga-miR-124c-5p	ENSGALG00000000251
gga-miR-187-3p	ENSGALG00000005026		gga-miR-124c-5p	ENSGALG00000000405
gga-miR-187-3p	ENSGALG00000005074		gga-miR-124c-5p	ENSGALG00000000546
gga-miR-187-3p	ENSGALG00000005103		gga-miR-124c-5p	ENSGALG00000000667
gga-miR-187-3p	ENSGALG00000005107		gga-miR-124c-5p	ENSGALG00000000840
gga-miR-187-3p	ENSGALG00000005108		gga-miR-124c-5p	ENSGALG00000000866
gga-miR-187-3p	ENSGALG00000005326		gga-miR-124c-5p	ENSGALG00000001022
gga-miR-187-3p	ENSGALG00000005452		gga-miR-124c-5p	ENSGALG00000001104
gga-miR-187-3p	ENSGALG00000005477		gga-miR-124c-5p	ENSGALG00000001188
gga-miR-187-3p	ENSGALG00000005511		gga-miR-124c-5p	ENSGALG00000001317
gga-miR-187-3p	ENSGALG00000005552		gga-miR-124c-5p	ENSGALG00000001435
gga-miR-187-3p	ENSGALG00000005616		gga-miR-124c-5p	ENSGALG00000001474
gga-miR-187-3p	ENSGALG00000005632		gga-miR-124c-5p	ENSGALG00000001543
gga-miR-187-3p	ENSGALG00000005687		gga-miR-124c-5p	ENSGALG00000001577
gga-miR-187-3p	ENSGALG00000005721		gga-miR-124c-5p	ENSGALG00000001591
gga-miR-187-3p	ENSGALG00000005857		gga-miR-124c-5p	ENSGALG00000001608
gga-miR-187-3p	ENSGALG00000006211		gga-miR-124c-5p	ENSGALG00000001610
gga-miR-187-3p	ENSGALG00000006226		gga-miR-124c-5p	ENSGALG00000001619
gga-miR-187-3p	ENSGALG00000006259		gga-miR-124c-5p	ENSGALG00000001647
gga-miR-187-3p	ENSGALG00000006298		gga-miR-124c-5p	ENSGALG00000001798
gga-miR-187-3p	ENSGALG00000006314		gga-miR-124c-5p	ENSGALG00000001833
gga-miR-187-3p	ENSGALG00000006328		gga-miR-124c-5p	ENSGALG00000001913
gga-miR-187-3p	ENSGALG00000006368		gga-miR-124c-5p	ENSGALG00000002005
gga-miR-187-3p	ENSGALG00000026302		gga-miR-124c-5p	ENSGALG00000002081
gga-miR-187-3p	ENSGALG00000006483		gga-miR-124c-5p	ENSGALG00000002087
gga-miR-187-3p	ENSGALG00000006619		gga-miR-124c-5p	ENSGALG00000002145
gga-miR-187-3p	ENSGALG00000006688		gga-miR-124c-5p	ENSGALG00000002172
gga-miR-187-3p	ENSGALG00000006790		gga-miR-124c-5p	ENSGALG00000002219
gga-miR-187-3p	ENSGALG00000006791		gga-miR-124c-5p	ENSGALG00000002221
gga-miR-187-3p	ENSGALG00000006799		gga-miR-124c-5p	ENSGALG00000002317
gga-miR-187-3p	ENSGALG00000006925		gga-miR-124c-5p	ENSGALG00000002389
gga-miR-187-3p	ENSGALG00000006964		gga-miR-124c-5p	ENSGALG00000002526
gga-miR-187-3p	ENSGALG00000006986		gga-miR-124c-5p	ENSGALG00000002554
gga-miR-187-3p	ENSGALG00000007047		gga-miR-124c-5p	ENSGALG00000002618
gga-miR-187-3p	ENSGALG00000007095		gga-miR-124c-5p	ENSGALG00000002638
gga-miR-187-3p	ENSGALG00000007168		gga-miR-124c-5p	ENSGALG00000002732
gga-miR-187-3p	ENSGALG00000007255		gga-miR-124c-5p	ENSGALG00000002734
gga-miR-187-3p	ENSGALG00000007330		gga-miR-124c-5p	ENSGALG00000002774
gga-miR-187-3p	ENSGALG00000007367		gga-miR-124c-5p	ENSGALG00000002827
gga-miR-187-3p	ENSGALG00000007383		gga-miR-124c-5p	ENSGALG00000002863
gga-miR-187-3p	ENSGALG00000007419		gga-miR-124c-5p	ENSGALG00000002877
gga-miR-187-3p	ENSGALG00000007519		gga-miR-124c-5p	ENSGALG00000002960
gga-miR-187-3p	ENSGALG00000007726		gga-miR-124c-5p	ENSGALG00000002985
gga-miR-187-3p	ENSGALG00000007763		gga-miR-124c-5p	ENSGALG00000003101
gga-miR-187-3p	ENSGALG00000007799		gga-miR-124c-5p	ENSGALG00000003143
gga-miR-187-3p	ENSGALG00000007875		gga-miR-124c-5p	ENSGALG00000003162
gga-miR-187-3p	ENSGALG00000007930		gga-miR-124c-5p	ENSGALG00000024261
gga-miR-187-3p	ENSGALG00000008036		gga-miR-124c-5p	ENSGALG00000003299
gga-miR-187-3p	ENSGALG00000008124		gga-miR-124c-5p	ENSGALG00000003308
gga-miR-187-3p	ENSGALG00000008151		gga-miR-124c-5p	ENSGALG00000003318
gga-miR-187-3p	ENSGALG00000008179		gga-miR-124c-5p	ENSGALG00000003371
gga-miR-187-3p	ENSGALG00000008230		gga-miR-124c-5p	ENSGALG00000003447
gga-miR-187-3p	ENSGALG00000008274		gga-miR-124c-5p	ENSGALG00000003484
gga-miR-187-3p	ENSGALG00000008306		gga-miR-124c-5p	ENSGALG00000003503
gga-miR-187-3p	ENSGALG00000008313		gga-miR-124c-5p	ENSGALG00000003541
gga-miR-187-3p	ENSGALG00000008372		gga-miR-124c-5p	ENSGALG00000003561
gga-miR-187-3p	ENSGALG00000008378		gga-miR-124c-5p	ENSGALG00000024076
gga-miR-187-3p	ENSGALG00000008527		gga-miR-124c-5p	ENSGALG00000003691
gga-miR-187-3p	ENSGALG00000008559		gga-miR-124c-5p	ENSGALG00000003709
gga-miR-187-3p	ENSGALG00000008705		gga-miR-124c-5p	ENSGALG00000003761
gga-miR-187-3p	ENSGALG00000008805		gga-miR-124c-5p	ENSGALG00000003777
gga-miR-187-3p	ENSGALG00000008807		gga-miR-124c-5p	ENSGALG00000003803
gga-miR-187-3p	ENSGALG00000008976		gga-miR-124c-5p	ENSGALG00000003863
gga-miR-187-3p	ENSGALG00000009037		gga-miR-124c-5p	ENSGALG00000003912
gga-miR-187-3p	ENSGALG00000020084		gga-miR-124c-5p	ENSGALG00000003930
gga-miR-187-3p	ENSGALG00000009265		gga-miR-124c-5p	ENSGALG00000003952
gga-miR-187-3p	ENSGALG00000009331		gga-miR-124c-5p	ENSGALG00000003958
gga-miR-187-3p	ENSGALG00000009410		gga-miR-124c-5p	ENSGALG00000003977
gga-miR-187-3p	ENSGALG00000009415		gga-miR-124c-5p	ENSGALG00000003990
gga-miR-187-3p	ENSGALG00000009733		gga-miR-124c-5p	ENSGALG00000004004
gga-miR-187-3p	ENSGALG00000009758		gga-miR-124c-5p	ENSGALG00000004143
gga-miR-187-3p	ENSGALG00000009770		gga-miR-124c-5p	ENSGALG00000004158
gga-miR-187-3p	ENSGALG00000009828		gga-miR-124c-5p	ENSGALG00000004169
gga-miR-187-3p	ENSGALG00000005282		gga-miR-124c-5p	ENSGALG00000004227
gga-miR-187-3p	ENSGALG00000009840		gga-miR-124c-5p	ENSGALG00000004257
gga-miR-187-3p	ENSGALG00000010020		gga-miR-124c-5p	ENSGALG00000004325
gga-miR-187-3p	ENSGALG00000010182		gga-miR-124c-5p	ENSGALG00000004416
gga-miR-187-3p	ENSGALG00000010337		gga-miR-124c-5p	ENSGALG00000004421
gga-miR-187-3p	ENSGALG00000010369		gga-miR-124c-5p	ENSGALG00000004472
gga-miR-187-3p	ENSGALG00000010547		gga-miR-124c-5p	ENSGALG00000004519
gga-miR-187-3p	ENSGALG00000010645		gga-miR-124c-5p	ENSGALG00000004554
gga-miR-187-3p	ENSGALG00000010680		gga-miR-124c-5p	ENSGALG00000004565
gga-miR-187-3p	ENSGALG00000010813		gga-miR-124c-5p	ENSGALG00000004585
gga-miR-187-3p	ENSGALG00000014464		gga-miR-124c-5p	ENSGALG00000004613
gga-miR-187-3p	ENSGALG00000010898		gga-miR-124c-5p	ENSGALG00000004728
gga-miR-187-3p	ENSGALG00000011005		gga-miR-124c-5p	ENSGALG00000004812
gga-miR-187-3p	ENSGALG00000011026		gga-miR-124c-5p	ENSGALG00000004825
gga-miR-187-3p	ENSGALG00000011258		gga-miR-124c-5p	ENSGALG00000004867
gga-miR-187-3p	ENSGALG00000011264		gga-miR-124c-5p	ENSGALG00000004905
gga-miR-187-3p	ENSGALG00000011329		gga-miR-124c-5p	ENSGALG00000004905
gga-miR-187-3p	ENSGALG00000011432		gga-miR-124c-5p	ENSGALG00000004953
gga-miR-187-3p	ENSGALG00000011560		gga-miR-124c-5p	ENSGALG00000004957
gga-miR-187-3p	ENSGALG00000011608		gga-miR-124c-5p	ENSGALG00000004966
gga-miR-187-3p	ENSGALG00000011695		gga-miR-124c-5p	ENSGALG00000004973
gga-miR-187-3p	ENSGALG00000027665		gga-miR-124c-5p	ENSGALG00000005080
gga-miR-187-3p	ENSGALG00000012160		gga-miR-124c-5p	ENSGALG00000005138
gga-miR-187-3p	ENSGALG00000012193		gga-miR-124c-5p	ENSGALG00000005188
gga-miR-187-3p	ENSGALG00000012295		gga-miR-124c-5p	ENSGALG00000005204
gga-miR-187-3p	ENSGALG00000012297		gga-miR-124c-5p	ENSGALG00000005232
gga-miR-187-3p	ENSGALG00000012387		gga-miR-124c-5p	ENSGALG00000005261
gga-miR-187-3p	ENSGALG00000012453		gga-miR-124c-5p	ENSGALG00000005283
gga-miR-187-3p	ENSGALG00000006897		gga-miR-124c-5p	ENSGALG00000005316
gga-miR-187-3p	ENSGALG00000012792		gga-miR-124c-5p	ENSGALG00000005448
gga-miR-187-3p	ENSGALG00000012850		gga-miR-124c-5p	ENSGALG00000005456
gga-miR-187-3p	ENSGALG00000013117		gga-miR-124c-5p	ENSGALG00000005503
gga-miR-187-3p	ENSGALG00000013171		gga-miR-124c-5p	ENSGALG00000005518
gga-miR-187-3p	ENSGALG00000013208		gga-miR-124c-5p	ENSGALG00000005521
gga-miR-187-3p	ENSGALG00000013243		gga-miR-124c-5p	ENSGALG00000005522
gga-miR-187-3p	ENSGALG00000013244		gga-miR-124c-5p	ENSGALG00000005598
gga-miR-187-3p	ENSGALG00000013678		gga-miR-124c-5p	ENSGALG00000005613
gga-miR-187-3p	ENSGALG00000013900		gga-miR-124c-5p	ENSGALG00000005632
gga-miR-187-3p	ENSGALG00000013993		gga-miR-124c-5p	ENSGALG00000005647
gga-miR-187-3p	ENSGALG00000014248		gga-miR-124c-5p	ENSGALG00000005675
gga-miR-187-3p	ENSGALG00000014375		gga-miR-124c-5p	ENSGALG00000005812
gga-miR-187-3p	ENSGALG00000022926		gga-miR-124c-5p	ENSGALG00000005831
gga-miR-187-3p	ENSGALG00000014729		gga-miR-124c-5p	ENSGALG00000005832
gga-miR-187-3p	ENSGALG00000014732		gga-miR-124c-5p	ENSGALG00000005834
gga-miR-187-3p	ENSGALG00000014891		gga-miR-124c-5p	ENSGALG00000005857
gga-miR-187-3p	ENSGALG00000014979		gga-miR-124c-5p	ENSGALG00000005891
gga-miR-187-3p	ENSGALG00000015084		gga-miR-124c-5p	ENSGALG00000005901
gga-miR-187-3p	ENSGALG00000020554		gga-miR-124c-5p	ENSGALG00000005929
gga-miR-187-3p	ENSGALG00000015441		gga-miR-124c-5p	ENSGALG00000005935
gga-miR-187-3p	ENSGALG00000015478		gga-miR-124c-5p	ENSGALG00000005959
gga-miR-187-3p	ENSGALG00000015487		gga-miR-124c-5p	ENSGALG00000005990
gga-miR-187-3p	ENSGALG00000015670		gga-miR-124c-5p	ENSGALG00000006033
gga-miR-187-3p	ENSGALG00000015849		gga-miR-124c-5p	ENSGALG00000006056
gga-miR-187-3p	ENSGALG00000015987		gga-miR-124c-5p	ENSGALG00000006123
gga-miR-187-3p	ENSGALG00000016195		gga-miR-124c-5p	ENSGALG00000006184
gga-miR-187-3p	ENSGALG00000016243		gga-miR-124c-5p	ENSGALG00000006193
gga-miR-187-3p	ENSGALG00000016293		gga-miR-124c-5p	ENSGALG00000006259
gga-miR-187-3p	ENSGALG00000016355		gga-miR-124c-5p	ENSGALG00000006282
gga-miR-187-3p	ENSGALG00000016358		gga-miR-124c-5p	ENSGALG00000006292
gga-miR-187-3p	ENSGALG00000016456		gga-miR-124c-5p	ENSGALG00000006360
gga-miR-187-3p	ENSGALG00000016531		gga-miR-124c-5p	ENSGALG00000006363
gga-miR-187-3p	ENSGALG00000016589		gga-miR-124c-5p	ENSGALG00000026302
gga-miR-187-3p	ENSGALG00000016594		gga-miR-124c-5p	ENSGALG00000006512
gga-miR-187-3p	ENSGALG00000016689		gga-miR-124c-5p	ENSGALG00000006546
gga-miR-187-3p	ENSGALG00000016715		gga-miR-124c-5p	ENSGALG00000006662
gga-miR-187-3p	ENSGALG00000016817		gga-miR-124c-5p	ENSGALG00000006719
gga-miR-187-3p	ENSGALG00000016925		gga-miR-124c-5p	ENSGALG00000006730
gga-miR-187-3p	ENSGALG00000017096		gga-miR-124c-5p	ENSGALG00000023751
gga-miR-187-3p	ENSGALG00000017162		gga-miR-124c-5p	ENSGALG00000006857
gga-miR-187-3p	ENSGALG00000017229		gga-miR-124c-5p	ENSGALG00000006767
gga-miR-187-3p	ENSGALG00000017312		gga-miR-124c-5p	ENSGALG00000007001
gga-miR-187-3p	ENSGALG00000027393		gga-miR-124c-5p	ENSGALG00000007005
gga-miR-187-3p	ENSGALG00000026209		gga-miR-124c-5p	ENSGALG00000007021
gga-miR-187-3p	ENSGALG00000018791		gga-miR-124c-5p	ENSGALG00000007056
gga-miR-187-3p	ENSGALG00000019702		gga-miR-124c-5p	ENSGALG00000007089
gga-miR-187-3p	ENSGALG00000014870		gga-miR-124c-5p	ENSGALG00000007100
gga-miR-187-3p	ENSGALG00000020092		gga-miR-124c-5p	ENSGALG00000007145
gga-miR-187-3p	ENSGALG00000012244		gga-miR-124c-5p	ENSGALG00000007185
gga-miR-187-3p	ENSGALG00000004516		gga-miR-124c-5p	ENSGALG00000007236
gga-miR-187-3p	ENSGALG00000020534		gga-miR-124c-5p	ENSGALG00000007289
gga-miR-187-3p	ENSGALG00000020575		gga-miR-124c-5p	ENSGALG00000007299
gga-miR-187-3p	ENSGALG00000010109		gga-miR-124c-5p	ENSGALG00000007331
gga-miR-187-3p	ENSGALG00000010109		gga-miR-124c-5p	ENSGALG00000007332
gga-miR-187-3p	ENSGALG00000007609		gga-miR-124c-5p	ENSGALG00000007570
gga-miR-187-3p	ENSGALG00000006038		gga-miR-124c-5p	ENSGALG00000007590
gga-miR-187-3p	ENSGALG00000020943		gga-miR-124c-5p	ENSGALG00000007615
gga-miR-187-3p	ENSGALG00000005720		gga-miR-124c-5p	ENSGALG00000007642
gga-miR-187-3p	ENSGALG00000002847		gga-miR-124c-5p	ENSGALG00000007649
gga-miR-187-3p	ENSGALG00000005439		gga-miR-124c-5p	ENSGALG00000007660
gga-miR-187-3p	ENSGALG00000001359		gga-miR-124c-5p	ENSGALG00000007726
gga-miR-187-3p	ENSGALG00000020410		gga-miR-124c-5p	ENSGALG00000007732
gga-miR-187-3p	ENSGALG00000015399		gga-miR-124c-5p	ENSGALG00000007772
gga-miR-187-3p	ENSGALG00000012171		gga-miR-124c-5p	ENSGALG00000007811
gga-miR-187-3p	ENSGALG00000023172		gga-miR-124c-5p	ENSGALG00000007829
gga-miR-187-3p	ENSGALG00000008358		gga-miR-124c-5p	ENSGALG00000007849
gga-miR-187-3p	ENSGALG00000004275		gga-miR-124c-5p	ENSGALG00000007885
gga-miR-187-3p	ENSGALG00000007527		gga-miR-124c-5p	ENSGALG00000007904
gga-miR-187-3p	ENSGALG00000003602		gga-miR-124c-5p	ENSGALG00000007924
gga-miR-187-3p	ENSGALG00000012027		gga-miR-124c-5p	ENSGALG00000007928
gga-miR-187-3p	ENSGALG00000008898		gga-miR-124c-5p	ENSGALG00000007965
gga-miR-187-3p	ENSGALG00000024022		gga-miR-124c-5p	ENSGALG00000007973
gga-miR-187-3p	ENSGALG00000005030		gga-miR-124c-5p	ENSGALG00000007992
gga-miR-187-3p	ENSGALG00000003141		gga-miR-124c-5p	ENSGALG00000007997
gga-miR-187-3p	ENSGALG00000027955		gga-miR-124c-5p	ENSGALG00000008011
gga-miR-187-3p	ENSGALG00000002315		gga-miR-124c-5p	ENSGALG00000008059
gga-miR-187-3p	ENSGALG00000024478		gga-miR-124c-5p	ENSGALG00000008072
gga-miR-187-3p	ENSGALG00000008705		gga-miR-124c-5p	ENSGALG00000008141
gga-miR-187-3p	ENSGALG00000025902		gga-miR-124c-5p	ENSGALG00000008228
gga-miR-187-3p	ENSGALG00000026989		gga-miR-124c-5p	ENSGALG00000008286
gga-miR-187-3p	ENSGALG00000029021		gga-miR-124c-5p	ENSGALG00000008319
gga-miR-187-3p	ENSGALG00000028422		gga-miR-124c-5p	ENSGALG00000008350
gga-miR-187-3p	ENSGALG00000027830		gga-miR-124c-5p	ENSGALG00000008457
gga-miR-187-3p	ENSGALG00000026542		gga-miR-124c-5p	ENSGALG00000008469
gga-miR-187-3p	ENSGALG00000027125		gga-miR-124c-5p	ENSGALG00000008485
gga-miR-187-3p	ENSGALG00000027936		gga-miR-124c-5p	ENSGALG00000008504
gga-miR-187-3p	ENSGALG00000026691		gga-miR-124c-5p	ENSGALG00000008515
gga-miR-187-3p	ENSGALG00000027407		gga-miR-124c-5p	ENSGALG00000008536
gga-miR-187-3p	ENSGALG00000028908		gga-miR-124c-5p	ENSGALG00000008555
gga-miR-187-3p	ENSGALG00000028846		gga-miR-124c-5p	ENSGALG00000008560
gga-miR-187-3p	ENSGALG00000027871		gga-miR-124c-5p	ENSGALG00000003782
gga-miR-187-3p	ENSGALG00000026154		gga-miR-124c-5p	ENSGALG00000008590
gga-miR-187-3p	ENSGALG00000029041		gga-miR-124c-5p	ENSGALG00000008614
gga-miR-187-3p	ENSGALG00000027190		gga-miR-124c-5p	ENSGALG00000008705
gga-miR-187-3p	ENSGALG00000026692		gga-miR-124c-5p	ENSGALG00000008728
gga-miR-187-3p	ENSGALG00000025747		gga-miR-124c-5p	ENSGALG00000008763
gga-miR-187-3p	ENSGALG00000027723		gga-miR-124c-5p	ENSGALG00000008797
gga-miR-187-3p	ENSGALG00000028966		gga-miR-124c-5p	ENSGALG00000008819
gga-miR-187-3p	ENSGALG00000006126		gga-miR-124c-5p	ENSGALG00000008835
gga-miR-187-3p	ENSGALG00000028225		gga-miR-124c-5p	ENSGALG00000008847
gga-miR-187-3p	ENSGALG00000028354		gga-miR-124c-5p	ENSGALG00000008872
gga-miR-187-3p	ENSGALG00000028702		gga-miR-124c-5p	ENSGALG00000008906
gga-miR-187-3p	ENSGALG00000026279		gga-miR-124c-5p	ENSGALG00000008942
gga-miR-187-3p	ENSGALG00000028582		gga-miR-124c-5p	ENSGALG00000008988
gga-miR-187-3p	ENSGALG00000028090		gga-miR-124c-5p	ENSGALG00000009018
gga-miR-187-3p	ENSGALG00000026727		gga-miR-124c-5p	ENSGALG00000020084
gga-miR-187-3p	ENSGALG00000028090		gga-miR-124c-5p	ENSGALG00000009078
gga-miR-187-3p	ENSGALG00000006337		gga-miR-124c-5p	ENSGALG00000009079
gga-miR-187-3p	ENSGALG00000028613		gga-miR-124c-5p	ENSGALG00000009104
gga-miR-187-3p	ENSGALG00000028186		gga-miR-124c-5p	ENSGALG00000009173
gga-miR-187-3p	ENSGALG00000028755		gga-miR-124c-5p	ENSGALG00000009300
gga-miR-187-3p	ENSGALG00000027808		gga-miR-124c-5p	ENSGALG00000009314
gga-miR-187-3p	ENSGALG00000025863		gga-miR-124c-5p	ENSGALG00000009428
gga-miR-187-3p	ENSGALG00000007047		gga-miR-124c-5p	ENSGALG00000009489
gga-miR-187-3p	ENSGALG00000027913		gga-miR-124c-5p	ENSGALG00000009525
gga-miR-187-3p	ENSGALG00000009368		gga-miR-124c-5p	ENSGALG00000009656
gga-miR-187-3p	ENSGALG00000026659		gga-miR-124c-5p	ENSGALG00000009668
gga-miR-187-3p	ENSGALG00000026434		gga-miR-124c-5p	ENSGALG00000009752
gga-miR-187-3p	ENSGALG00000028242		gga-miR-124c-5p	ENSGALG00000009772
gga-miR-187-3p	ENSGALG00000007721		gga-miR-124c-5p	ENSGALG00000009856
gga-miR-187-3p	ENSGALG00000027402		gga-miR-124c-5p	ENSGALG00000009871
gga-miR-187-3p	ENSGALG00000009131		gga-miR-124c-5p	ENSGALG00000009898
gga-miR-187-3p	ENSGALG00000027868		gga-miR-124c-5p	ENSGALG00000009906
gga-miR-187-3p	ENSGALG00000028227		gga-miR-124c-5p	ENSGALG00000009927
gga-miR-187-3p	ENSGALG00000004040		gga-miR-124c-5p	ENSGALG00000010039
gga-miR-187-3p	ENSGALG00000025916		gga-miR-124c-5p	ENSGALG00000010046
gga-miR-187-3p	ENSGALG00000028020		gga-miR-124c-5p	ENSGALG00000010103
gga-miR-187-3p	ENSGALG00000028018		gga-miR-124c-5p	ENSGALG00000010147
gga-miR-187-3p	ENSGALG00000028136		gga-miR-124c-5p	ENSGALG00000010158
gga-miR-187-3p	ENSGALG00000028935		gga-miR-124c-5p	ENSGALG00000010163
gga-miR-187-3p	ENSGALG00000026660		gga-miR-124c-5p	ENSGALG00000010180
gga-miR-187-3p	ENSGALG00000011241		gga-miR-124c-5p	ENSGALG00000010187
gga-miR-187-3p	ENSGALG00000026333		gga-miR-124c-5p	ENSGALG00000010246
gga-miR-187-3p	ENSGALG00000026492		gga-miR-124c-5p	ENSGALG00000010253
gga-miR-187-3p	ENSGALG00000003882		gga-miR-124c-5p	ENSGALG00000010256
gga-miR-187-3p	ENSGALG00000028590		gga-miR-124c-5p	ENSGALG00000010284
gga-miR-187-3p	ENSGALG00000028235		gga-miR-124c-5p	ENSGALG00000010296
gga-miR-187-3p	ENSGALG00000027488		gga-miR-124c-5p	ENSGALG00000010312
gga-miR-187-3p	ENSGALG00000026349		gga-miR-124c-5p	ENSGALG00000010361
gga-miR-187-3p	ENSGALG00000028326		gga-miR-124c-5p	ENSGALG00000010361
gga-miR-187-3p	ENSGALG00000027081		gga-miR-124c-5p	ENSGALG00000010414
gga-miR-187-3p	ENSGALG00000028052		gga-miR-124c-5p	ENSGALG00000010554
gga-miR-187-3p	ENSGALG00000027337		gga-miR-124c-5p	ENSGALG00000010569
gga-miR-187-3p	ENSGALG00000025740		gga-miR-124c-5p	ENSGALG00000010577
gga-miR-187-3p	ENSGALG00000025898		gga-miR-124c-5p	ENSGALG00000010635
gga-miR-187-3p	ENSGALG00000026038		gga-miR-124c-5p	ENSGALG00000010645
gga-miR-187-3p	ENSGALG00000028155		gga-miR-124c-5p	ENSGALG00000010704
gga-miR-187-3p	ENSGALG00000028090		gga-miR-124c-5p	ENSGALG00000010705
gga-miR-193b-3p	ENSGALG00000000062		gga-miR-124c-5p	ENSGALG00000010744
gga-miR-193b-3p	ENSGALG00000000241		gga-miR-124c-5p	ENSGALG00000010770
gga-miR-193b-3p	ENSGALG00000000305		gga-miR-124c-5p	ENSGALG00000010910
gga-miR-193b-3p	ENSGALG00000000363		gga-miR-124c-5p	ENSGALG00000010925
gga-miR-193b-3p	ENSGALG00000000366		gga-miR-124c-5p	ENSGALG00000010935
gga-miR-193b-3p	ENSGALG00000000510		gga-miR-124c-5p	ENSGALG00000027793
gga-miR-193b-3p	ENSGALG00000013837		gga-miR-124c-5p	ENSGALG00000010976
gga-miR-193b-3p	ENSGALG00000000618		gga-miR-124c-5p	ENSGALG00000011003
gga-miR-193b-3p	ENSGALG00000000671		gga-miR-124c-5p	ENSGALG00000011013
gga-miR-193b-3p	ENSGALG00000000710		gga-miR-124c-5p	ENSGALG00000011052
gga-miR-193b-3p	ENSGALG00000000729		gga-miR-124c-5p	ENSGALG00000011070
gga-miR-193b-3p	ENSGALG00000000893		gga-miR-124c-5p	ENSGALG00000011100
gga-miR-193b-3p	ENSGALG00000000895		gga-miR-124c-5p	ENSGALG00000011113
gga-miR-193b-3p	ENSGALG00000000921		gga-miR-124c-5p	ENSGALG00000011121
gga-miR-193b-3p	ENSGALG00000000950		gga-miR-124c-5p	ENSGALG00000011205
gga-miR-193b-3p	ENSGALG00000000993		gga-miR-124c-5p	ENSGALG00000011227
gga-miR-193b-3p	ENSGALG00000001022		gga-miR-124c-5p	ENSGALG00000011236
gga-miR-193b-3p	ENSGALG00000001073		gga-miR-124c-5p	ENSGALG00000011311
gga-miR-193b-3p	ENSGALG00000001192		gga-miR-124c-5p	ENSGALG00000011312
gga-miR-193b-3p	ENSGALG00000001255		gga-miR-124c-5p	ENSGALG00000011314
gga-miR-193b-3p	ENSGALG00000021665		gga-miR-124c-5p	ENSGALG00000011357
gga-miR-193b-3p	ENSGALG00000001264		gga-miR-124c-5p	ENSGALG00000011388
gga-miR-193b-3p	ENSGALG00000001278		gga-miR-124c-5p	ENSGALG00000011515
gga-miR-193b-3p	ENSGALG00000001350		gga-miR-124c-5p	ENSGALG00000011549
gga-miR-193b-3p	ENSGALG00000001398		gga-miR-124c-5p	ENSGALG00000010414
gga-miR-193b-3p	ENSGALG00000001436		gga-miR-124c-5p	ENSGALG00000011603
gga-miR-193b-3p	ENSGALG00000001475		gga-miR-124c-5p	ENSGALG00000011630
gga-miR-193b-3p	ENSGALG00000001487		gga-miR-124c-5p	ENSGALG00000011639
gga-miR-193b-3p	ENSGALG00000001604		gga-miR-124c-5p	ENSGALG00000011649
gga-miR-193b-3p	ENSGALG00000001700		gga-miR-124c-5p	ENSGALG00000011704
gga-miR-193b-3p	ENSGALG00000001712		gga-miR-124c-5p	ENSGALG00000011831
gga-miR-193b-3p	ENSGALG00000001730		gga-miR-124c-5p	ENSGALG00000011870
gga-miR-193b-3p	ENSGALG00000001779		gga-miR-124c-5p	ENSGALG00000011893
gga-miR-193b-3p	ENSGALG00000001919		gga-miR-124c-5p	ENSGALG00000011906
gga-miR-193b-3p	ENSGALG00000001925		gga-miR-124c-5p	ENSGALG00000012077
gga-miR-193b-3p	ENSGALG00000002010		gga-miR-124c-5p	ENSGALG00000012115
gga-miR-193b-3p	ENSGALG00000002145		gga-miR-124c-5p	ENSGALG00000012122
gga-miR-193b-3p	ENSGALG00000002150		gga-miR-124c-5p	ENSGALG00000012147
gga-miR-193b-3p	ENSGALG00000002158		gga-miR-124c-5p	ENSGALG00000019602
gga-miR-193b-3p	ENSGALG00000002272		gga-miR-124c-5p	ENSGALG00000012290
gga-miR-193b-3p	ENSGALG00000002394		gga-miR-124c-5p	ENSGALG00000012295
gga-miR-193b-3p	ENSGALG00000002403		gga-miR-124c-5p	ENSGALG00000012299
gga-miR-193b-3p	ENSGALG00000002484		gga-miR-124c-5p	ENSGALG00000012351
gga-miR-193b-3p	ENSGALG00000002506		gga-miR-124c-5p	ENSGALG00000012386
gga-miR-193b-3p	ENSGALG00000002522		gga-miR-124c-5p	ENSGALG00000012400
gga-miR-193b-3p	ENSGALG00000002581		gga-miR-124c-5p	ENSGALG00000012518
gga-miR-193b-3p	ENSGALG00000002606		gga-miR-124c-5p	ENSGALG00000012547
gga-miR-193b-3p	ENSGALG00000002714		gga-miR-124c-5p	ENSGALG00000012570
gga-miR-193b-3p	ENSGALG00000002746		gga-miR-124c-5p	ENSGALG00000012606
gga-miR-193b-3p	ENSGALG00000002803		gga-miR-124c-5p	ENSGALG00000012612
gga-miR-193b-3p	ENSGALG00000002827		gga-miR-124c-5p	ENSGALG00000012663
gga-miR-193b-3p	ENSGALG00000002883		gga-miR-124c-5p	ENSGALG00000012722
gga-miR-193b-3p	ENSGALG00000002894		gga-miR-124c-5p	ENSGALG00000012735
gga-miR-193b-3p	ENSGALG00000002929		gga-miR-124c-5p	ENSGALG00000012770
gga-miR-193b-3p	ENSGALG00000003074		gga-miR-124c-5p	ENSGALG00000012790
gga-miR-193b-3p	ENSGALG00000003115		gga-miR-124c-5p	ENSGALG00000019552
gga-miR-193b-3p	ENSGALG00000003120		gga-miR-124c-5p	ENSGALG00000012889
gga-miR-193b-3p	ENSGALG00000003162		gga-miR-124c-5p	ENSGALG00000012941
gga-miR-193b-3p	ENSGALG00000003251		gga-miR-124c-5p	ENSGALG00000012944
gga-miR-193b-3p	ENSGALG00000003297		gga-miR-124c-5p	ENSGALG00000013010
gga-miR-193b-3p	ENSGALG00000003314		gga-miR-124c-5p	ENSGALG00000013053
gga-miR-193b-3p	ENSGALG00000003521		gga-miR-124c-5p	ENSGALG00000013069
gga-miR-193b-3p	ENSGALG00000003532		gga-miR-124c-5p	ENSGALG00000013157
gga-miR-193b-3p	ENSGALG00000003541		gga-miR-124c-5p	ENSGALG00000013229
gga-miR-193b-3p	ENSGALG00000003672		gga-miR-124c-5p	ENSGALG00000013237
gga-miR-193b-3p	ENSGALG00000003794		gga-miR-124c-5p	ENSGALG00000013271
gga-miR-193b-3p	ENSGALG00000003805		gga-miR-124c-5p	ENSGALG00000013287
gga-miR-193b-3p	ENSGALG00000003916		gga-miR-124c-5p	ENSGALG00000013493
gga-miR-193b-3p	ENSGALG00000004002		gga-miR-124c-5p	ENSGALG00000013499
gga-miR-193b-3p	ENSGALG00000004044		gga-miR-124c-5p	ENSGALG00000029117
gga-miR-193b-3p	ENSGALG00000004172		gga-miR-124c-5p	ENSGALG00000013598
gga-miR-193b-3p	ENSGALG00000004306		gga-miR-124c-5p	ENSGALG00000013661
gga-miR-193b-3p	ENSGALG00000021399		gga-miR-124c-5p	ENSGALG00000013697
gga-miR-193b-3p	ENSGALG00000004347		gga-miR-124c-5p	ENSGALG00000013708
gga-miR-193b-3p	ENSGALG00000004364		gga-miR-124c-5p	ENSGALG00000013742
gga-miR-193b-3p	ENSGALG00000004396		gga-miR-124c-5p	ENSGALG00000005785
gga-miR-193b-3p	ENSGALG00000004512		gga-miR-124c-5p	ENSGALG00000013852
gga-miR-193b-3p	ENSGALG00000004806		gga-miR-124c-5p	ENSGALG00000013878
gga-miR-193b-3p	ENSGALG00000004809		gga-miR-124c-5p	ENSGALG00000013925
gga-miR-193b-3p	ENSGALG00000004823		gga-miR-124c-5p	ENSGALG00000013964
gga-miR-193b-3p	ENSGALG00000004965		gga-miR-124c-5p	ENSGALG00000013981
gga-miR-193b-3p	ENSGALG00000005069		gga-miR-124c-5p	ENSGALG00000014004
gga-miR-193b-3p	ENSGALG00000005076		gga-miR-124c-5p	ENSGALG00000014071
gga-miR-193b-3p	ENSGALG00000005210		gga-miR-124c-5p	ENSGALG00000014106
gga-miR-193b-3p	ENSGALG00000005346		gga-miR-124c-5p	ENSGALG00000014122
gga-miR-193b-3p	ENSGALG00000005425		gga-miR-124c-5p	ENSGALG00000014139
gga-miR-193b-3p	ENSGALG00000005499		gga-miR-124c-5p	ENSGALG00000014194
gga-miR-193b-3p	ENSGALG00000023742		gga-miR-124c-5p	ENSGALG00000002559
gga-miR-193b-3p	ENSGALG00000005544		gga-miR-124c-5p	ENSGALG00000014329
gga-miR-193b-3p	ENSGALG00000005583		gga-miR-124c-5p	ENSGALG00000014428
gga-miR-193b-3p	ENSGALG00000005703		gga-miR-124c-5p	ENSGALG00000014455
gga-miR-193b-3p	ENSGALG00000005721		gga-miR-124c-5p	ENSGALG00000014459
gga-miR-193b-3p	ENSGALG00000005805		gga-miR-124c-5p	ENSGALG00000014575
gga-miR-193b-3p	ENSGALG00000005857		gga-miR-124c-5p	ENSGALG00000014681
gga-miR-193b-3p	ENSGALG00000005884		gga-miR-124c-5p	ENSGALG00000014746
gga-miR-193b-3p	ENSGALG00000005901		gga-miR-124c-5p	ENSGALG00000014765
gga-miR-193b-3p	ENSGALG00000005903		gga-miR-124c-5p	ENSGALG00000014770
gga-miR-193b-3p	ENSGALG00000005929		gga-miR-124c-5p	ENSGALG00000014773
gga-miR-193b-3p	ENSGALG00000006026		gga-miR-124c-5p	ENSGALG00000014783
gga-miR-193b-3p	ENSGALG00000006083		gga-miR-124c-5p	ENSGALG00000014787
gga-miR-193b-3p	ENSGALG00000006101		gga-miR-124c-5p	ENSGALG00000014791
gga-miR-193b-3p	ENSGALG00000006306		gga-miR-124c-5p	ENSGALG00000014925
gga-miR-193b-3p	ENSGALG00000006322		gga-miR-124c-5p	ENSGALG00000014932
gga-miR-193b-3p	ENSGALG00000006418		gga-miR-124c-5p	ENSGALG00000015025
gga-miR-193b-3p	ENSGALG00000006450		gga-miR-124c-5p	ENSGALG00000015071
gga-miR-193b-3p	ENSGALG00000006525		gga-miR-124c-5p	ENSGALG00000015094
gga-miR-193b-3p	ENSGALG00000006539		gga-miR-124c-5p	ENSGALG00000015119
gga-miR-193b-3p	ENSGALG00000006558		gga-miR-124c-5p	ENSGALG00000015132
gga-miR-193b-3p	ENSGALG00000006652		gga-miR-124c-5p	ENSGALG00000015180
gga-miR-193b-3p	ENSGALG00000006797		gga-miR-124c-5p	ENSGALG00000015216
gga-miR-193b-3p	ENSGALG00000006860		gga-miR-124c-5p	ENSGALG00000015235
gga-miR-193b-3p	ENSGALG00000006872		gga-miR-124c-5p	ENSGALG00000015273
gga-miR-193b-3p	ENSGALG00000006942		gga-miR-124c-5p	ENSGALG00000015366
gga-miR-193b-3p	ENSGALG00000006951		gga-miR-124c-5p	ENSGALG00000015384
gga-miR-193b-3p	ENSGALG00000006960		gga-miR-124c-5p	ENSGALG00000015396
gga-miR-193b-3p	ENSGALG00000007005		gga-miR-124c-5p	ENSGALG00000015403
gga-miR-193b-3p	ENSGALG00000007055		gga-miR-124c-5p	ENSGALG00000015409
gga-miR-193b-3p	ENSGALG00000007077		gga-miR-124c-5p	ENSGALG00000015412
gga-miR-193b-3p	ENSGALG00000007161		gga-miR-124c-5p	ENSGALG00000015428
gga-miR-193b-3p	ENSGALG00000007185		gga-miR-124c-5p	ENSGALG00000015451
gga-miR-193b-3p	ENSGALG00000007218		gga-miR-124c-5p	ENSGALG00000015496
gga-miR-193b-3p	ENSGALG00000007255		gga-miR-124c-5p	ENSGALG00000015517
gga-miR-193b-3p	ENSGALG00000007346		gga-miR-124c-5p	ENSGALG00000015596
gga-miR-193b-3p	ENSGALG00000007356		gga-miR-124c-5p	ENSGALG00000015624
gga-miR-193b-3p	ENSGALG00000007410		gga-miR-124c-5p	ENSGALG00000015633
[truncated: 13,150 more rows]
