# Supplementary material for: Common microRNA–mRNA Interactions in Different Newcastle Disease Virus-Infected Chicken Embryonic Visceral Tissues
Source: Int J Mol Sci. 2018 Apr 25;19(5):1291. doi: 10.3390/ijms19051291 (PMC5983721; doi:10.3390/ijms19051291)
Supplement: Supplementary file 1 [file ijms-19-01291-s001.zip › Supplementary Files/Table S3. GO enrichment of miRNA target genes.xls]

## Sheet: Sheet1
Up-regulated miRNA target genes					Down-regulated miRNA target genes
GO accession	Description	Q-Value	Gene names		GO accession	Description	Q-Value	Gene names
GO:0065007	biological regulation	7.1179e-06	ENSGALG00000006751,ENSGALG00000026875,ENSGALG00000001332,ENSGALG00000016611,ENSGALG00000010625,ENSGALG00000004722,ENSGALG00000007977,ENSGALG00000023546,ENSGALG00000009364,ENSGALG00000012395,ENSGALG00000006448,ENSGALG00000009348,ENSGALG00000011970,ENSGALG00000008166,ENSGALG00000007911,ENSGALG00000013837,ENSGALG00000005330,ENSGALG00000014829,ENSGALG00000012628,ENSGALG00000007720,ENSGALG00000010692,…		GO:0005737	cytoplasm	1.3002e-13	ENSGALG00000029000,ENSGALG00000016548,ENSGALG00000006211,ENSGALG00000002024,ENSGALG00000009495,ENSGALG00000008555,ENSGALG00000017350,ENSGALG00000009364,ENSGALG00000010395,ENSGALG00000011238,ENSGALG00000007234,ENSGALG00000011070,ENSGALG00000002889,ENSGALG00000027946,ENSGALG00000000996,ENSGALG00000027588,ENSGALG00000026009,ENSGALG00000024056,ENSGALG00000029003,ENSGALG00000029090,ENSGALG00000003326,…
GO:0023051	regulation of signaling	7.1179e-06	ENSGALG00000002158,ENSGALG00000015241,ENSGALG00000010158,ENSGALG00000013001,ENSGALG00000008771,ENSGALG00000003267,ENSGALG00000015117,ENSGALG00000016945,ENSGALG00000016069,ENSGALG00000012299,ENSGALG00000004631,ENSGALG00000015607,ENSGALG00000014843,ENSGALG00000028015,ENSGALG00000000921,ENSGALG00000027021,ENSGALG00000004596,ENSGALG00000026850,ENSGALG00000008569,ENSGALG00000011272,ENSGALG00000016906,…		GO:0044444	cytoplasmic part	3.8039e-10	ENSGALG00000011200,ENSGALG00000001944,ENSGALG00000014843,ENSGALG00000009900,ENSGALG00000008551,ENSGALG00000027933,ENSGALG00000007606,ENSGALG00000022206,ENSGALG00000001730,ENSGALG00000017026,ENSGALG00000012275,ENSGALG00000027963,ENSGALG00000002124,ENSGALG00000000771,ENSGALG00000007331,ENSGALG00000016108,ENSGALG00000015660,ENSGALG00000011528,ENSGALG00000016576,ENSGALG00000012069,ENSGALG00000006884,…
GO:0050789	regulation of biological process	7.1179e-06	ENSGALG00000001846,ENSGALG00000005505,ENSGALG00000008544,ENSGALG00000010370,ENSGALG00000009828,ENSGALG00000015968,ENSGALG00000009344,ENSGALG00000016330,ENSGALG00000012405,ENSGALG00000006688,ENSGALG00000002424,ENSGALG00000027073,ENSGALG00000008485,ENSGALG00000011082,ENSGALG00000026854,ENSGALG00000009276,ENSGALG00000013157,ENSGALG00000014262,ENSGALG00000006788,ENSGALG00000002929,ENSGALG00000015443,…		GO:0005622	intracellular	3.2167e-09	ENSGALG00000013559,ENSGALG00000011055,ENSGALG00000026660,ENSGALG00000007330,ENSGALG00000020906,ENSGALG00000004690,ENSGALG00000006483,ENSGALG00000016537,ENSGALG00000005246,ENSGALG00000026302,ENSGALG00000003217,ENSGALG00000012357,ENSGALG00000027999,ENSGALG00000028576,ENSGALG00000003722,ENSGALG00000001985,ENSGALG00000000366,ENSGALG00000003314,ENSGALG00000005283,ENSGALG00000000834,ENSGALG00000017128,…
GO:0010646	regulation of cell communication	8.6699e-06	ENSGALG00000009324,ENSGALG00000012792,ENSGALG00000003806,ENSGALG00000026493,ENSGALG00000007047,ENSGALG00000014213,ENSGALG00000015598,ENSGALG00000014923,ENSGALG00000007150,ENSGALG00000004387,ENSGALG00000013738,ENSGALG00000004809,ENSGALG00000012973,ENSGALG00000009572,ENSGALG00000009840,ENSGALG00000001978,ENSGALG00000000206,ENSGALG00000000209,ENSGALG00000006915,ENSGALG00000006546,ENSGALG00000026553,…		GO:0044424	intracellular part	4.7687e-09	ENSGALG00000026572,ENSGALG00000003154,ENSGALG00000028624,ENSGALG00000014982,ENSGALG00000004222,ENSGALG00000003602,ENSGALG00000002883,ENSGALG00000016481,ENSGALG00000016480,ENSGALG00000017528,ENSGALG00000015844,ENSGALG00000003887,ENSGALG00000004398,ENSGALG00000023571,ENSGALG00000028199,ENSGALG00000023420,ENSGALG00000007098,ENSGALG00000005160,ENSGALG00000002732,ENSGALG00000010783,ENSGALG00000016404,…
GO:0009966	regulation of signal transduction	1.3177e-05	ENSGALG00000001847,ENSGALG00000019702,ENSGALG00000007794,ENSGALG00000006418,ENSGALG00000012437,ENSGALG00000000899,ENSGALG00000008058,ENSGALG00000015622,ENSGALG00000008713,ENSGALG00000012830,ENSGALG00000027785,ENSGALG00000003706,ENSGALG00000001409,ENSGALG00000003601,ENSGALG00000014233,ENSGALG00000002699,ENSGALG00000012033,ENSGALG00000015397,ENSGALG00000009450,ENSGALG00000015593,ENSGALG00000004510,…		GO:0043227	membrane-bounded organelle	1.2615e-08	ENSGALG00000015496,ENSGALG00000005405,ENSGALG00000013243,ENSGALG00000002728,ENSGALG00000026328,ENSGALG00000015998,ENSGALG00000003068,ENSGALG00000012790,ENSGALG00000009286,ENSGALG00000006113,ENSGALG00000010539,ENSGALG00000026591,ENSGALG00000015525,ENSGALG00000011432,ENSGALG00000028018,ENSGALG00000015170,ENSGALG00000011558,ENSGALG00000007012,ENSGALG00000010291,ENSGALG00000007669,ENSGALG00000025740,…
GO:0050794	regulation of cellular process	1.3177e-05	ENSGALG00000026924,ENSGALG00000025712,ENSGALG00000001938,ENSGALG00000011243,ENSGALG00000005544,ENSGALG00000019229,ENSGALG00000008585,ENSGALG00000016747,ENSGALG00000002930,ENSGALG00000010829,ENSGALG00000007219,ENSGALG00000007549,ENSGALG00000001608,ENSGALG00000007617,ENSGALG00000015119,ENSGALG00000007669,ENSGALG00000003882,ENSGALG00000016719,ENSGALG00000026692,ENSGALG00000002022,ENSGALG00000007012,…		GO:0044699	single-organism process	2.8687e-08	ENSGALG00000019313,ENSGALG00000001118,ENSGALG00000014770,ENSGALG00000006033,ENSGALG00000006872,ENSGALG00000003107,ENSGALG00000012052,ENSGALG00000008148,ENSGALG00000029120,ENSGALG00000013224,ENSGALG00000002114,ENSGALG00000013672,ENSGALG00000002242,ENSGALG00000012620,ENSGALG00000010780,ENSGALG00000014004,ENSGALG00000011594,ENSGALG00000006090,ENSGALG00000009926,ENSGALG00000006779,ENSGALG00000009504,…
GO:0048583	regulation of response to stimulus	1.3177e-05	ENSGALG00000001486,ENSGALG00000028967,ENSGALG00000028009,ENSGALG00000005758,ENSGALG00000017180,ENSGALG00000017130,ENSGALG00000012290,ENSGALG00000026163,ENSGALG00000026999,ENSGALG00000002873,ENSGALG00000027868,ENSGALG00000001708,ENSGALG00000010910,ENSGALG00000005830,ENSGALG00000005086,ENSGALG00000026873,ENSGALG00000015030,ENSGALG00000008287,ENSGALG00000026718,ENSGALG00000014977,ENSGALG00000015596,…		GO:0005623	cell	5.251e-08	ENSGALG00000010839,ENSGALG00000000701,ENSGALG00000010399,ENSGALG00000014891,ENSGALG00000014512,ENSGALG00000000909,ENSGALG00000013433,ENSGALG00000009732,ENSGALG00000009079,ENSGALG00000012611,ENSGALG00000001664,ENSGALG00000004195,ENSGALG00000010853,ENSGALG00000004472,ENSGALG00000026796,ENSGALG00000007673,ENSGALG00000006431,ENSGALG00000008903,ENSGALG00000001845,ENSGALG00000003950,ENSGALG00000015486,…
GO:0048518	positive regulation of biological process	1.3177e-05	ENSGALG00000017132,ENSGALG00000012792,ENSGALG00000009324,ENSGALG00000003806,ENSGALG00000007047,ENSGALG00000026493,ENSGALG00000000834,ENSGALG00000001729,ENSGALG00000015009,ENSGALG00000028284,ENSGALG00000008901,ENSGALG00000012973,ENSGALG00000016911,ENSGALG00000001978,ENSGALG00000000209,ENSGALG00000003120,ENSGALG00000004096,ENSGALG00000015904,ENSGALG00000000685,ENSGALG00000009791,ENSGALG00000026865,…		GO:0005515	protein binding	6.2098e-08	ENSGALG00000014426,ENSGALG00000008240,ENSGALG00000012781,ENSGALG00000015568,ENSGALG00000003708,ENSGALG00000015828,ENSGALG00000015607,ENSGALG00000010805,ENSGALG00000011131,ENSGALG00000012265,ENSGALG00000001596,ENSGALG00000007005,ENSGALG00000010857,ENSGALG00000013244,ENSGALG00000003284,ENSGALG00000011661,ENSGALG00000001032,ENSGALG00000016216,ENSGALG00000004225,ENSGALG00000010349,ENSGALG00000009528,…
GO:0005737	cytoplasm	1.6599e-05	ENSGALG00000000209,ENSGALG00000006915,ENSGALG00000010565,ENSGALG00000004798,ENSGALG00000020813,ENSGALG00000006780,ENSGALG00000010088,ENSGALG00000009703,ENSGALG00000015904,ENSGALG00000002745,ENSGALG00000012569,ENSGALG00000000685,ENSGALG00000009791,ENSGALG00000026971,ENSGALG00000009330,ENSGALG00000028227,ENSGALG00000009324,ENSGALG00000012792,ENSGALG00000017132,ENSGALG00000026493,ENSGALG00000013777,…		GO:0044464	cell part	7.4806e-08	ENSGALG00000014747,ENSGALG00000008427,ENSGALG00000020575,ENSGALG00000009800,ENSGALG00000020745,ENSGALG00000027067,ENSGALG00000016052,ENSGALG00000012033,ENSGALG00000004991,ENSGALG00000028600,ENSGALG00000012570,ENSGALG00000003072,ENSGALG00000001333,ENSGALG00000009589,ENSGALG00000016559,ENSGALG00000028400,ENSGALG00000027634,ENSGALG00000007040,ENSGALG00000006767,ENSGALG00000011705,ENSGALG00000025819,…
GO:0043227	membrane-bounded organelle	2.461e-05	ENSGALG00000003959,ENSGALG00000014832,ENSGALG00000026516,ENSGALG00000012361,ENSGALG00000029023,ENSGALG00000026383,ENSGALG00000009494,ENSGALG00000027963,ENSGALG00000008218,ENSGALG00000011623,ENSGALG00000023510,ENSGALG00000003627,ENSGALG00000002136,ENSGALG00000023781,ENSGALG00000014561,ENSGALG00000015207,ENSGALG00000016511,ENSGALG00000006960,ENSGALG00000012647,ENSGALG00000012515,ENSGALG00000011900,…		GO:0043231	intracellular membrane-bounded organelle	4.3307e-07	ENSGALG00000008691,ENSGALG00000000958,ENSGALG00000011227,ENSGALG00000010504,ENSGALG00000004880,ENSGALG00000008317,ENSGALG00000002666,ENSGALG00000001830,ENSGALG00000002304,ENSGALG00000009700,ENSGALG00000025929,ENSGALG00000013183,ENSGALG00000001174,ENSGALG00000012013,ENSGALG00000016930,ENSGALG00000005622,ENSGALG00000011499,ENSGALG00000014698,ENSGALG00000004184,ENSGALG00000027339,ENSGALG00000013486,…
GO:0044699	single-organism process	3.4779e-05	ENSGALG00000028967,ENSGALG00000005857,ENSGALG00000004413,ENSGALG00000009012,ENSGALG00000001573,ENSGALG00000026163,ENSGALG00000014108,ENSGALG00000005830,ENSGALG00000014764,ENSGALG00000014870,ENSGALG00000009837,ENSGALG00000008287,ENSGALG00000026027,ENSGALG00000011224,ENSGALG00000011980,ENSGALG00000005412,ENSGALG00000027324,ENSGALG00000001219,ENSGALG00000007742,ENSGALG00000001538,ENSGALG00000003400,…		GO:0043226	organelle	6.0986e-07	ENSGALG00000028238,ENSGALG00000006489,ENSGALG00000008579,ENSGALG00000014371,ENSGALG00000000299,ENSGALG00000027190,ENSGALG00000004776,ENSGALG00000005203,ENSGALG00000026254,ENSGALG00000011581,ENSGALG00000028368,ENSGALG00000008233,ENSGALG00000026491,ENSGALG00000012433,ENSGALG00000012966,ENSGALG00000027213,ENSGALG00000028697,ENSGALG00000016314,ENSGALG00000017316,ENSGALG00000015376,ENSGALG00000010105,…
GO:0044763	single-organism cellular process	3.5864e-05	ENSGALG00000010097,ENSGALG00000001992,ENSGALG00000012251,ENSGALG00000006394,ENSGALG00000014732,ENSGALG00000014916,ENSGALG00000016629,ENSGALG00000007426,ENSGALG00000007226,ENSGALG00000001487,ENSGALG00000017302,ENSGALG00000027133,ENSGALG00000015471,ENSGALG00000012171,ENSGALG00000006791,ENSGALG00000001801,ENSGALG00000010935,ENSGALG00000014083,ENSGALG00000014433,ENSGALG00000009746,ENSGALG00000027633,…		GO:0048518	positive regulation of biological process	8.3832e-07	ENSGALG00000004096,ENSGALG00000007419,ENSGALG00000013486,ENSGALG00000004184,ENSGALG00000002028,ENSGALG00000026858,ENSGALG00000014698,ENSGALG00000017092,ENSGALG00000012454,ENSGALG00000003648,ENSGALG00000028641,ENSGALG00000010847,ENSGALG00000004170,ENSGALG00000016930,ENSGALG00000005622,ENSGALG00000016997,ENSGALG00000014872,ENSGALG00000003205,ENSGALG00000013183,ENSGALG00000026821,ENSGALG00000015718,…
GO:0016043	cellular component organization	3.9201e-05	ENSGALG00000005412,ENSGALG00000001538,ENSGALG00000001312,ENSGALG00000028373,ENSGALG00000028186,ENSGALG00000001231,ENSGALG00000010663,ENSGALG00000006409,ENSGALG00000005430,ENSGALG00000008614,ENSGALG00000015410,ENSGALG00000015846,ENSGALG00000006939,ENSGALG00000001768,ENSGALG00000010746,ENSGALG00000005452,ENSGALG00000027830,ENSGALG00000027409,ENSGALG00000002389,ENSGALG00000027843,ENSGALG00000017414,…		GO:0012505	endomembrane system	1.4071e-06	ENSGALG00000006033,ENSGALG00000006564,ENSGALG00000002735,ENSGALG00000013493,ENSGALG00000012052,ENSGALG00000003107,ENSGALG00000002242,ENSGALG00000012620,ENSGALG00000009283,ENSGALG00000011113,ENSGALG00000025915,ENSGALG00000003331,ENSGALG00000008207,ENSGALG00000013384,ENSGALG00000005393,ENSGALG00000025948,ENSGALG00000009086,ENSGALG00000002712,ENSGALG00000024172,ENSGALG00000007435,ENSGALG00000001473,…
GO:0032879	regulation of localization	7.1336e-05	ENSGALG00000004172,ENSGALG00000014236,ENSGALG00000016661,ENSGALG00000009300,ENSGALG00000005802,ENSGALG00000027983,ENSGALG00000001774,ENSGALG00000004355,ENSGALG00000009384,ENSGALG00000009638,ENSGALG00000016330,ENSGALG00000002647,ENSGALG00000011541,ENSGALG00000010000,ENSGALG00000026838,ENSGALG00000009828,ENSGALG00000007161,ENSGALG00000008763,ENSGALG00000003118,ENSGALG00000003833,ENSGALG00000009276,…		GO:0065007	biological regulation	2.1271e-06	ENSGALG00000000680,ENSGALG00000008681,ENSGALG00000027515,ENSGALG00000008741,ENSGALG00000016417,ENSGALG00000013455,ENSGALG00000016238,ENSGALG00000007861,ENSGALG00000029175,ENSGALG00000003805,ENSGALG00000001073,ENSGALG00000002777,ENSGALG00000007695,ENSGALG00000006555,ENSGALG00000017068,ENSGALG00000004273,ENSGALG00000007224,ENSGALG00000005767,ENSGALG00000002929,ENSGALG00000012702,ENSGALG00000002984,…
GO:0071840	cellular component organization or biogenesis	9.5917e-05	ENSGALG00000006863,ENSGALG00000004875,ENSGALG00000013579,ENSGALG00000007343,ENSGALG00000010129,ENSGALG00000006026,ENSGALG00000002010,ENSGALG00000003126,ENSGALG00000017389,ENSGALG00000023364,ENSGALG00000002843,ENSGALG00000009258,ENSGALG00000008947,ENSGALG00000011278,ENSGALG00000003624,ENSGALG00000007952,ENSGALG00000014851,ENSGALG00000004516,ENSGALG00000016933,ENSGALG00000010131,ENSGALG00000004724,…		GO:0043229	intracellular organelle	6.6439e-06	ENSGALG00000010526,ENSGALG00000012950,ENSGALG00000003355,ENSGALG00000014239,ENSGALG00000003548,ENSGALG00000007811,ENSGALG00000001474,ENSGALG00000009348,ENSGALG00000007100,ENSGALG00000012569,ENSGALG00000008419,ENSGALG00000027387,ENSGALG00000007914,ENSGALG00000028048,ENSGALG00000012929,ENSGALG00000015725,ENSGALG00000002664,ENSGALG00000027151,ENSGALG00000009014,ENSGALG00000014139,ENSGALG00000004621,…
GO:0043226	organelle	9.7295e-05	ENSGALG00000011888,ENSGALG00000001801,ENSGALG00000001487,ENSGALG00000015471,ENSGALG00000006143,ENSGALG00000010935,ENSGALG00000005867,ENSGALG00000001992,ENSGALG00000002172,ENSGALG00000008475,ENSGALG00000010097,ENSGALG00000013990,ENSGALG00000014916,ENSGALG00000007426,ENSGALG00000016629,ENSGALG00000012251,ENSGALG00000014732,ENSGALG00000016456,ENSGALG00000027463,ENSGALG00000006657,ENSGALG00000013552,…		GO:0048522	positive regulation of cellular process	7.3441e-06	ENSGALG00000012627,ENSGALG00000027232,ENSGALG00000005369,ENSGALG00000000551,ENSGALG00000000366,ENSGALG00000000834,ENSGALG00000027848,ENSGALG00000016016,ENSGALG00000014822,ENSGALG00000003217,ENSGALG00000028576,ENSGALG00000027999,ENSGALG00000017414,ENSGALG00000007416,ENSGALG00000011404,ENSGALG00000010698,ENSGALG00000005246,ENSGALG00000028828,ENSGALG00000016386,ENSGALG00000010114,ENSGALG00000016373,…
GO:0051179	localization	0.00010432	ENSGALG00000028318,ENSGALG00000007438,ENSGALG00000008512,ENSGALG00000014561,ENSGALG00000002136,ENSGALG00000023781,ENSGALG00000027793,ENSGALG00000009303,ENSGALG00000026181,ENSGALG00000004538,ENSGALG00000011070,ENSGALG00000000608,ENSGALG00000023073,ENSGALG00000004530,ENSGALG00000006956,ENSGALG00000003959,ENSGALG00000023510,ENSGALG00000012170,ENSGALG00000027963,ENSGALG00000014957,ENSGALG00000013980,…		GO:0009966	regulation of signal transduction	7.7619e-06	ENSGALG00000006726,ENSGALG00000006348,ENSGALG00000012830,ENSGALG00000027592,ENSGALG00000000206,ENSGALG00000022938,ENSGALG00000010103,ENSGALG00000005086,ENSGALG00000012647,ENSGALG00000027598,ENSGALG00000005569,ENSGALG00000015397,ENSGALG00000012386,ENSGALG00000012668,ENSGALG00000003979,ENSGALG00000010501,ENSGALG00000004740,ENSGALG00000004510,ENSGALG00000007952,ENSGALG00000011221,ENSGALG00000003634,…
GO:0005623	cell	0.00013819	ENSGALG00000029152,ENSGALG00000014320,ENSGALG00000004869,ENSGALG00000006483,ENSGALG00000001431,ENSGALG00000004505,ENSGALG00000021247,ENSGALG00000004336,ENSGALG00000007140,ENSGALG00000002739,ENSGALG00000006344,ENSGALG00000008971,ENSGALG00000007707,ENSGALG00000002316,ENSGALG00000027848,ENSGALG00000012629,ENSGALG00000012889,ENSGALG00000027655,ENSGALG00000005589,ENSGALG00000011894,ENSGALG00000001482,…		GO:0010646	regulation of cell communication	1.5136e-05	ENSGALG00000005715,ENSGALG00000013911,ENSGALG00000014913,ENSGALG00000008181,ENSGALG00000002229,ENSGALG00000017276,ENSGALG00000000534,ENSGALG00000012891,ENSGALG00000001006,ENSGALG00000003149,ENSGALG00000004631,ENSGALG00000007343,ENSGALG00000010541,ENSGALG00000026484,ENSGALG00000015622,ENSGALG00000028043,ENSGALG00000004364,ENSGALG00000012356,ENSGALG00000014916,ENSGALG00000008985,ENSGALG00000001600,…
GO:0005515	protein binding	0.00013844	ENSGALG00000009410,ENSGALG00000009246,ENSGALG00000008961,ENSGALG00000028747,ENSGALG00000000981,ENSGALG00000028189,ENSGALG00000003233,ENSGALG00000004963,ENSGALG00000006853,ENSGALG00000010540,ENSGALG00000001276,ENSGALG00000010813,ENSGALG00000002057,ENSGALG00000003322,ENSGALG00000001267,ENSGALG00000014724,ENSGALG00000004983,ENSGALG00000006266,ENSGALG00000026557,ENSGALG00000012048,ENSGALG00000007582,…		GO:0023051	regulation of signaling	1.5136e-05	ENSGALG00000026450,ENSGALG00000009477,ENSGALG00000001995,ENSGALG00000026207,ENSGALG00000015987,ENSGALG00000001976,ENSGALG00000007145,ENSGALG00000013420,ENSGALG00000008015,ENSGALG00000002447,ENSGALG00000005777,ENSGALG00000000894,ENSGALG00000014686,ENSGALG00000010253,ENSGALG00000018760,ENSGALG00000023541,ENSGALG00000016006,ENSGALG00000006382,ENSGALG00000027737,ENSGALG00000001412,ENSGALG00000004935,…
GO:0010256	endomembrane system organization	0.00022979	ENSGALG00000001318,ENSGALG00000010129,ENSGALG00000002894,ENSGALG00000010246,ENSGALG00000012879,ENSGALG00000013462,ENSGALG00000004000,ENSGALG00000008496,ENSGALG00000003792,ENSGALG00000016806,ENSGALG00000001051,ENSGALG00000013484,ENSGALG00000007145,ENSGALG00000014159,ENSGALG00000006101,ENSGALG00000007721,ENSGALG00000001020,ENSGALG00000003741,ENSGALG00000009477,ENSGALG00000000579,ENSGALG00000013981,…		GO:0048519	negative regulation of biological process	1.5975e-05	ENSGALG00000008094,ENSGALG00000026824,ENSGALG00000005378,ENSGALG00000009344,ENSGALG00000007011,ENSGALG00000004589,ENSGALG00000003662,ENSGALG00000015032,ENSGALG00000021869,ENSGALG00000007649,ENSGALG00000009903,ENSGALG00000003429,ENSGALG00000016720,ENSGALG00000001774,ENSGALG00000016032,ENSGALG00000026553,ENSGALG00000008332,ENSGALG00000007794,ENSGALG00000016330,ENSGALG00000008469,ENSGALG00000000209,…
GO:0033036	macromolecule localization	0.00027748	ENSGALG00000008839,ENSGALG00000004816,ENSGALG00000010555,ENSGALG00000009262,ENSGALG00000002734,ENSGALG00000010781,ENSGALG00000010536,ENSGALG00000012386,ENSGALG00000027067,ENSGALG00000010798,ENSGALG00000008477,ENSGALG00000002712,ENSGALG00000002761,ENSGALG00000013210,ENSGALG00000007476,ENSGALG00000007038,ENSGALG00000014233,ENSGALG00000015123,ENSGALG00000007772,ENSGALG00000012720,ENSGALG00000026011,…		GO:0050789	regulation of biological process	1.6105e-05	ENSGALG00000016164,ENSGALG00000026434,ENSGALG00000001962,ENSGALG00000006600,ENSGALG00000003765,ENSGALG00000002984,ENSGALG00000012702,ENSGALG00000014262,ENSGALG00000007224,ENSGALG00000017068,ENSGALG00000004273,ENSGALG00000002929,ENSGALG00000005767,ENSGALG00000002777,ENSGALG00000001073,ENSGALG00000007695,ENSGALG00000006555,ENSGALG00000029175,ENSGALG00000003805,ENSGALG00000016238,ENSGALG00000007861,…
GO:0044464	cell part	0.00029236	ENSGALG00000015000,ENSGALG00000029168,ENSGALG00000002479,ENSGALG00000023975,ENSGALG00000000875,ENSGALG00000006968,ENSGALG00000009790,ENSGALG00000005001,ENSGALG00000013156,ENSGALG00000013747,ENSGALG00000011525,ENSGALG00000002439,ENSGALG00000007623,ENSGALG00000026300,ENSGALG00000000893,ENSGALG00000015216,ENSGALG00000008253,ENSGALG00000005999,ENSGALG00000006217,ENSGALG00000025740,ENSGALG00000002581,…		GO:0033036	macromolecule localization	2.3774e-05	ENSGALG00000001798,ENSGALG00000003217,ENSGALG00000015425,ENSGALG00000027999,ENSGALG00000017414,ENSGALG00000026379,ENSGALG00000006284,ENSGALG00000001293,ENSGALG00000005508,ENSGALG00000008313,ENSGALG00000016386,ENSGALG00000004875,ENSGALG00000002326,ENSGALG00000016083,ENSGALG00000010318,ENSGALG00000007021,ENSGALG00000009955,ENSGALG00000003314,ENSGALG00000007832,ENSGALG00000003153,ENSGALG00000005809,…
GO:0048519	negative regulation of biological process	0.00029236	ENSGALG00000026761,ENSGALG00000005358,ENSGALG00000016627,ENSGALG00000015184,ENSGALG00000023146,ENSGALG00000007672,ENSGALG00000012781,ENSGALG00000025941,ENSGALG00000027311,ENSGALG00000002394,ENSGALG00000027936,ENSGALG00000026811,ENSGALG00000004790,ENSGALG00000013204,ENSGALG00000003652,ENSGALG00000003602,ENSGALG00000009927,ENSGALG00000028828,ENSGALG00000005632,ENSGALG00000001080,ENSGALG00000009156,…		GO:0098588	bounding membrane of organelle	2.3939e-05	ENSGALG00000012988,ENSGALG00000010763,ENSGALG00000000142,ENSGALG00000003770,ENSGALG00000004955,ENSGALG00000025893,ENSGALG00000016740,ENSGALG00000016769,ENSGALG00000004351,ENSGALG00000027860,ENSGALG00000002225,ENSGALG00000015399,ENSGALG00000004357,ENSGALG00000014868,ENSGALG00000010960,ENSGALG00000003483,ENSGALG00000013468,ENSGALG00000000795,ENSGALG00000008985,ENSGALG00000002896,ENSGALG00000014471,…
GO:0023056	positive regulation of signaling	0.00029236	ENSGALG00000026011,ENSGALG00000008461,ENSGALG00000004526,ENSGALG00000010103,ENSGALG00000008348,ENSGALG00000009778,ENSGALG00000000681,ENSGALG00000027785,ENSGALG00000015622,ENSGALG00000001409,ENSGALG00000007794,ENSGALG00000015987,ENSGALG00000008058,ENSGALG00000009268,ENSGALG00000003532,ENSGALG00000027067,ENSGALG00000015708,ENSGALG00000002987,ENSGALG00000001995,ENSGALG00000026821,ENSGALG00000027791,…		GO:0071702	organic substance transport	2.5893e-05	ENSGALG00000001301,ENSGALG00000026692,ENSGALG00000019979,ENSGALG00000009795,ENSGALG00000028047,ENSGALG00000012547,ENSGALG00000013602,ENSGALG00000028600,ENSGALG00000002250,ENSGALG00000016052,ENSGALG00000027067,ENSGALG00000011582,ENSGALG00000001840,ENSGALG00000005358,ENSGALG00000001318,ENSGALG00000017393,ENSGALG00000016589,ENSGALG00000002647,ENSGALG00000005988,ENSGALG00000001053,ENSGALG00000026278,…
GO:1902580	single-organism cellular localization	0.00038305	ENSGALG00000013208,ENSGALG00000016809,ENSGALG00000000919,ENSGALG00000028225,ENSGALG00000001434,ENSGALG00000009410,ENSGALG00000027575,ENSGALG00000027058,ENSGALG00000007100,ENSGALG00000002569,ENSGALG00000020249,ENSGALG00000004589,ENSGALG00000002041,ENSGALG00000005675,ENSGALG00000005554,ENSGALG00000013872,ENSGALG00000011436,ENSGALG00000026385,ENSGALG00000005850,ENSGALG00000009364,ENSGALG00000007821,…		GO:0051641	cellular localization	2.7704e-05	ENSGALG00000006602,ENSGALG00000026278,ENSGALG00000012594,ENSGALG00000007040,ENSGALG00000010243,ENSGALG00000005330,ENSGALG00000001053,ENSGALG00000027843,ENSGALG00000007549,ENSGALG00000002647,ENSGALG00000016040,ENSGALG00000016589,ENSGALG00000016578,ENSGALG00000017393,ENSGALG00000001318,ENSGALG00000012033,ENSGALG00000016052,ENSGALG00000027067,ENSGALG00000002250,ENSGALG00000028600,ENSGALG00000001840,…
GO:0048522	positive regulation of cellular process	0.00099718	ENSGALG00000001995,ENSGALG00000000616,ENSGALG00000027067,ENSGALG00000003532,ENSGALG00000012386,ENSGALG00000008779,ENSGALG00000002734,ENSGALG00000009262,ENSGALG00000006445,ENSGALG00000015559,ENSGALG00000010536,ENSGALG00000004816,ENSGALG00000027598,ENSGALG00000026465,ENSGALG00000016531,ENSGALG00000002514,ENSGALG00000001946,ENSGALG00000004519,ENSGALG00000027247,ENSGALG00000026081,ENSGALG00000014891,…		GO:0048583	regulation of response to stimulus	2.7704e-05	ENSGALG00000001399,ENSGALG00000008883,ENSGALG00000005198,ENSGALG00000019702,ENSGALG00000006254,ENSGALG00000003701,ENSGALG00000027311,ENSGALG00000003195,ENSGALG00000005868,ENSGALG00000015521,ENSGALG00000003712,ENSGALG00000029169,ENSGALG00000015925,ENSGALG00000009300,ENSGALG00000025942,ENSGALG00000008461,ENSGALG00000028158,ENSGALG00000003357,ENSGALG00000026263,ENSGALG00000026395,ENSGALG00000008359,…
GO:0010647	positive regulation of cell communication	0.00141	ENSGALG00000012891,ENSGALG00000027572,ENSGALG00000002414,ENSGALG00000002525,ENSGALG00000003938,ENSGALG00000009229,ENSGALG00000008099,ENSGALG00000025915,ENSGALG00000003739,ENSGALG00000012191,ENSGALG00000028821,ENSGALG00000005243,ENSGALG00000002469,ENSGALG00000001774,ENSGALG00000005802,ENSGALG00000004355,ENSGALG00000015958,ENSGALG00000001227,ENSGALG00000016661,ENSGALG00000010000,ENSGALG00000007161,…		GO:0044763	single-organism cellular process	3.4274e-05	ENSGALG00000005584,ENSGALG00000011541,ENSGALG00000010042,ENSGALG00000009428,ENSGALG00000012237,ENSGALG00000013878,ENSGALG00000016531,ENSGALG00000003821,ENSGALG00000016927,ENSGALG00000008600,ENSGALG00000008485,ENSGALG00000003456,ENSGALG00000027630,ENSGALG00000023686,ENSGALG00000024328,ENSGALG00000012598,ENSGALG00000004460,ENSGALG00000002559,ENSGALG00000015441,ENSGALG00000009504,ENSGALG00000001844,…
GO:0072657	protein localization to membrane	0.0014305	ENSGALG00000012913,ENSGALG00000010781,ENSGALG00000002894,ENSGALG00000017414,ENSGALG00000010501,ENSGALG00000010246,ENSGALG00000010746,ENSGALG00000001318,ENSGALG00000028267,ENSGALG00000004474,ENSGALG00000003483,ENSGALG00000012265,ENSGALG00000027788,ENSGALG00000007145,ENSGALG00000006298,ENSGALG00000013210,ENSGALG00000014770,ENSGALG00000006101,ENSGALG00000005768,ENSGALG00000005935,ENSGALG00000004000,…		GO:0048585	negative regulation of response to stimulus	3.6349e-05	ENSGALG00000012480,ENSGALG00000025887,ENSGALG00000016083,ENSGALG00000027861,ENSGALG00000021656,ENSGALG00000025941,ENSGALG00000027641,ENSGALG00000015551,ENSGALG00000000905,ENSGALG00000012191,ENSGALG00000002870,ENSGALG00000027391,ENSGALG00000007416,ENSGALG00000005243,ENSGALG00000005554,ENSGALG00000003217,ENSGALG00000001798,ENSGALG00000006599,ENSGALG00000004618,ENSGALG00000001208,ENSGALG00000007330,…
GO:0044802	single-organism membrane organization	0.0017652	ENSGALG00000014463,ENSGALG00000006211,ENSGALG00000002062,ENSGALG00000011113,ENSGALG00000012620,ENSGALG00000007667,ENSGALG00000028230,ENSGALG00000004624,ENSGALG00000000608,ENSGALG00000006056,ENSGALG00000004431,ENSGALG00000002739,ENSGALG00000015019,ENSGALG00000023781,ENSGALG00000007549,ENSGALG00000015308,ENSGALG00000003770,ENSGALG00000002930,ENSGALG00000008978,ENSGALG00000008353,ENSGALG00000000218,…		GO:0044422	organelle part	4.5955e-05	ENSGALG00000010360,ENSGALG00000026899,ENSGALG00000012987,ENSGALG00000009304,ENSGALG00000027607,ENSGALG00000006794,ENSGALG00000015274,ENSGALG00000012258,ENSGALG00000027684,ENSGALG00000009111,ENSGALG00000028149,ENSGALG00000001551,ENSGALG00000000950,ENSGALG00000005945,ENSGALG00000001543,ENSGALG00000016504,ENSGALG00000012848,ENSGALG00000000660,ENSGALG00000010567,ENSGALG00000006496,ENSGALG00000001163,…
GO:0046887	positive regulation of hormone secretion	0.001804	ENSGALG00000028310,ENSGALG00000015136,ENSGALG00000027067,ENSGALG00000012171,ENSGALG00000026011,ENSGALG00000007617,ENSGALG00000005243,ENSGALG00000012052,ENSGALG00000009262,ENSGALG00000008494,ENSGALG00000000271,ENSGALG00000029168,ENSGALG00000016851,ENSGALG00000003560,ENSGALG00000012735,ENSGALG00000016661,ENSGALG00000027091,ENSGALG00000011870,ENSGALG00000004355,ENSGALG00000007476,ENSGALG00000007047,…		GO:0005575	cellular_component	4.796e-05	ENSGALG00000009032,ENSGALG00000004257,ENSGALG00000014869,ENSGALG00000015164,ENSGALG00000014570,ENSGALG00000002345,ENSGALG00000008163,ENSGALG00000028470,ENSGALG00000005990,ENSGALG00000014791,ENSGALG00000008339,ENSGALG00000013743,ENSGALG00000014336,ENSGALG00000008667,ENSGALG00000011778,ENSGALG00000003847,ENSGALG00000028517,ENSGALG00000012837,ENSGALG00000013565,ENSGALG00000025821,ENSGALG00000000067,…
GO:0008104	protein localization	0.0025704	ENSGALG00000005994,ENSGALG00000025748,ENSGALG00000001840,ENSGALG00000007476,ENSGALG00000026318,ENSGALG00000004973,ENSGALG00000001812,ENSGALG00000007910,ENSGALG00000011880,ENSGALG00000016807,ENSGALG00000012363,ENSGALG00000012265,ENSGALG00000002761,ENSGALG00000013210,ENSGALG00000012386,ENSGALG00000010798,ENSGALG00000008443,ENSGALG00000017062,ENSGALG00000008477,ENSGALG00000010183,ENSGALG00000012329,…		GO:0065009	regulation of molecular function	7.0361e-05	ENSGALG00000011745,ENSGALG00000015915,ENSGALG00000009626,ENSGALG00000001915,ENSGALG00000025822,ENSGALG00000009390,ENSGALG00000001470,ENSGALG00000004796,ENSGALG00000015428,ENSGALG00000006546,ENSGALG00000014398,ENSGALG00000005544,ENSGALG00000000839,ENSGALG00000027864,ENSGALG00000023763,ENSGALG00000016722,ENSGALG00000005834,ENSGALG00000016997,ENSGALG00000008281,ENSGALG00000007161,ENSGALG00000013183,…
GO:0005622	intracellular	0.0025704	ENSGALG00000005575,ENSGALG00000013204,ENSGALG00000027132,ENSGALG00000016949,ENSGALG00000016549,ENSGALG00000013852,ENSGALG00000016226,ENSGALG00000012211,ENSGALG00000022206,ENSGALG00000005707,ENSGALG00000028709,ENSGALG00000006860,ENSGALG00000026390,ENSGALG00000002354,ENSGALG00000007234,ENSGALG00000007271,ENSGALG00000001065,ENSGALG00000013146,ENSGALG00000001329,ENSGALG00000008866,ENSGALG00000002744,…		GO:0015031	protein transport	7.3597e-05	ENSGALG00000028836,ENSGALG00000013738,ENSGALG00000001189,ENSGALG00000002930,ENSGALG00000002341,ENSGALG00000009690,ENSGALG00000003307,ENSGALG00000006083,ENSGALG00000000086,ENSGALG00000013468,ENSGALG00000003483,ENSGALG00000008985,ENSGALG00000015308,ENSGALG00000015969,ENSGALG00000003904,ENSGALG00000016074,ENSGALG00000004021,ENSGALG00000010541,ENSGALG00000026565,ENSGALG00000004963,ENSGALG00000015704,…
GO:0051641	cellular localization	0.0033868	ENSGALG00000008292,ENSGALG00000008567,ENSGALG00000001163,ENSGALG00000011870,ENSGALG00000008432,ENSGALG00000027583,ENSGALG00000003880,ENSGALG00000015111,ENSGALG00000019313,ENSGALG00000026687,ENSGALG00000012576,ENSGALG00000006706,ENSGALG00000008494,ENSGALG00000007089,ENSGALG00000028234,ENSGALG00000002113,ENSGALG00000007667,ENSGALG00000011113,ENSGALG00000012620,ENSGALG00000002719,ENSGALG00000000951,…		GO:0009968	negative regulation of signal transduction	8.4274e-05	ENSGALG00000012755,ENSGALG00000015208,ENSGALG00000015241,ENSGALG00000013715,ENSGALG00000015259,ENSGALG00000005796,ENSGALG00000012973,ENSGALG00000004816,ENSGALG00000009437,ENSGALG00000027874,ENSGALG00000011581,ENSGALG00000012550,ENSGALG00000007396,ENSGALG00000003111,ENSGALG00000002937,ENSGALG00000003875,ENSGALG00000007650,ENSGALG00000000209,ENSGALG00000026553,ENSGALG00000007794,ENSGALG00000013424,…
GO:0005575	cellular_component	0.0034609	ENSGALG00000026924,ENSGALG00000011243,ENSGALG00000005544,ENSGALG00000012158,ENSGALG00000008585,ENSGALG00000020260,ENSGALG00000000164,ENSGALG00000014642,ENSGALG00000010829,ENSGALG00000007617,ENSGALG00000007992,ENSGALG00000008322,ENSGALG00000007012,ENSGALG00000014235,ENSGALG00000010346,ENSGALG00000003709,ENSGALG00000004960,ENSGALG00000020292,ENSGALG00000010244,ENSGALG00000014554,ENSGALG00000004887,…		GO:0061024	membrane organization	9.501e-05	ENSGALG00000015123,ENSGALG00000009003,ENSGALG00000003886,ENSGALG00000003743,ENSGALG00000006298,ENSGALG00000002016,ENSGALG00000012865,ENSGALG00000005834,ENSGALG00000000681,ENSGALG00000002536,ENSGALG00000003634,ENSGALG00000000644,ENSGALG00000004280,ENSGALG00000027217,ENSGALG00000009097,ENSGALG00000003792,ENSGALG00000006101,ENSGALG00000007130,ENSGALG00000005751,ENSGALG00000010543,ENSGALG00000017394,…
GO:0061024	membrane organization	0.0034609	ENSGALG00000004474,ENSGALG00000010798,ENSGALG00000003483,ENSGALG00000016105,ENSGALG00000002775,ENSGALG00000010746,ENSGALG00000028267,ENSGALG00000015846,ENSGALG00000008839,ENSGALG00000010878,ENSGALG00000014442,ENSGALG00000003397,ENSGALG00000012913,ENSGALG00000010781,ENSGALG00000017414,ENSGALG00000005412,ENSGALG00000007476,ENSGALG00000026318,ENSGALG00000004257,ENSGALG00000014770,ENSGALG00000005768,…		GO:0045184	establishment of protein localization	9.8438e-05	ENSGALG00000005807,ENSGALG00000004355,ENSGALG00000009569,ENSGALG00000005659,ENSGALG00000026796,ENSGALG00000012783,ENSGALG00000015463,ENSGALG00000003398,ENSGALG00000002351,ENSGALG00000003262,ENSGALG00000004624,ENSGALG00000016491,ENSGALG00000008282,ENSGALG00000026268,ENSGALG00000010613,ENSGALG00000014984,ENSGALG00000012576,ENSGALG00000004143,ENSGALG00000009970,ENSGALG00000028009,ENSGALG00000011241,…
GO:0009893	positive regulation of metabolic process	0.0034609	ENSGALG00000017162,ENSGALG00000014697,ENSGALG00000005504,ENSGALG00000001175,ENSGALG00000003404,ENSGALG00000025817,ENSGALG00000014485,ENSGALG00000003498,ENSGALG00000005045,ENSGALG00000007416,ENSGALG00000003920,ENSGALG00000014984,ENSGALG00000004044,ENSGALG00000013892,ENSGALG00000002583,ENSGALG00000006132,ENSGALG00000010859,ENSGALG00000012297,ENSGALG00000002878,ENSGALG00000014834,ENSGALG00000007644,…		GO:0070727	cellular macromolecule localization	0.00010249	ENSGALG00000007021,ENSGALG00000010318,ENSGALG00000006743,ENSGALG00000004875,ENSGALG00000021656,ENSGALG00000016083,ENSGALG00000000834,ENSGALG00000015838,ENSGALG00000007832,ENSGALG00000003314,ENSGALG00000027999,ENSGALG00000017414,ENSGALG00000026383,ENSGALG00000005243,ENSGALG00000001080,ENSGALG00000001798,ENSGALG00000003217,ENSGALG00000005554,ENSGALG00000027575,ENSGALG00000003086,ENSGALG00000008313,…
GO:0007009	plasma membrane organization	0.0037634	ENSGALG00000009396,ENSGALG00000003548,ENSGALG00000024449,ENSGALG00000003262,ENSGALG00000003835,ENSGALG00000013738,ENSGALG00000006418,ENSGALG00000012044,ENSGALG00000000579,ENSGALG00000006915,ENSGALG00000008797,ENSGALG00000015123,ENSGALG00000004257,ENSGALG00000004000,ENSGALG00000026318,ENSGALG00000003792,ENSGALG00000001051,ENSGALG00000007476,ENSGALG00000012265,ENSGALG00000013210,ENSGALG00000007145,…		GO:0051649	establishment of localization in cell	0.00010249	ENSGALG00000016083,ENSGALG00000004875,ENSGALG00000002234,ENSGALG00000010318,ENSGALG00000007021,ENSGALG00000007832,ENSGALG00000027848,ENSGALG00000003153,ENSGALG00000003217,ENSGALG00000017414,ENSGALG00000004372,ENSGALG00000006284,ENSGALG00000026379,ENSGALG00000016386,ENSGALG00000008313,ENSGALG00000005508,ENSGALG00000001702,ENSGALG00000011651,ENSGALG00000007476,ENSGALG00000007554,ENSGALG00000023536,…
GO:0044424	intracellular part	0.0038591	ENSGALG00000015484,ENSGALG00000012550,ENSGALG00000006706,ENSGALG00000004220,ENSGALG00000011705,ENSGALG00000010978,ENSGALG00000010265,ENSGALG00000008838,ENSGALG00000002964,ENSGALG00000014787,ENSGALG00000007611,ENSGALG00000007366,ENSGALG00000008130,ENSGALG00000027583,ENSGALG00000004200,ENSGALG00000016139,ENSGALG00000015379,ENSGALG00000004561,ENSGALG00000003475,ENSGALG00000019397,ENSGALG00000001809,…		GO:0008104	protein localization	0.00010377	ENSGALG00000008571,ENSGALG00000012405,ENSGALG00000003824,ENSGALG00000008436,ENSGALG00000002010,ENSGALG00000002315,ENSGALG00000018967,ENSGALG00000002403,ENSGALG00000004347,ENSGALG00000012227,ENSGALG00000005005,ENSGALG00000014140,ENSGALG00000015576,ENSGALG00000010158,ENSGALG00000003821,ENSGALG00000002986,ENSGALG00000008676,ENSGALG00000005989,ENSGALG00000027572,ENSGALG00000008477,ENSGALG00000000218,…
GO:0043436	oxoacid metabolic process	0.0043924	ENSGALG00000006968,ENSGALG00000026854,ENSGALG00000003804,ENSGALG00000004518,ENSGALG00000011962,ENSGALG00000028641,ENSGALG00000015876,ENSGALG00000026594,ENSGALG00000009566,ENSGALG00000016549,ENSGALG00000007832,ENSGALG00000015958,ENSGALG00000000794,ENSGALG00000010000,ENSGALG00000013053,ENSGALG00000006326,ENSGALG00000008808,ENSGALG00000015216,ENSGALG00000000893,ENSGALG00000009598,ENSGALG00000012805,…		GO:0034613	cellular protein localization	0.00012442	ENSGALG00000026944,ENSGALG00000002917,ENSGALG00000010770,ENSGALG00000001301,ENSGALG00000011481,ENSGALG00000026692,ENSGALG00000009257,ENSGALG00000013602,ENSGALG00000009131,ENSGALG00000000919,ENSGALG00000019979,ENSGALG00000001840,ENSGALG00000016052,ENSGALG00000002250,ENSGALG00000007668,ENSGALG00000001318,ENSGALG00000017393,ENSGALG00000021611,ENSGALG00000002647,ENSGALG00000016040,ENSGALG00000006780,…
GO:0072659	protein localization to plasma membrane	0.005342	ENSGALG00000005554,ENSGALG00000012620,ENSGALG00000001051,ENSGALG00000007667,ENSGALG00000007476,ENSGALG00000006211,ENSGALG00000014463,ENSGALG00000004000,ENSGALG00000004257,ENSGALG00000020249,ENSGALG00000003792,ENSGALG00000014770,ENSGALG00000006101,ENSGALG00000000608,ENSGALG00000027058,ENSGALG00000027575,ENSGALG00000007145,ENSGALG00000013210,ENSGALG00000004624,ENSGALG00000004474,ENSGALG00000003483,…		GO:0006886	intracellular protein transport	0.00013412	ENSGALG00000001840,ENSGALG00000002250,ENSGALG00000016052,ENSGALG00000001318,ENSGALG00000026944,ENSGALG00000001301,ENSGALG00000013602,ENSGALG00000019979,ENSGALG00000000579,ENSGALG00000001053,ENSGALG00000010243,ENSGALG00000003880,ENSGALG00000002836,ENSGALG00000026278,ENSGALG00000017393,ENSGALG00000021611,ENSGALG00000006780,ENSGALG00000013777,ENSGALG00000012569,ENSGALG00000001474,ENSGALG00000009684,…
GO:0034613	cellular protein localization	0.0061396	ENSGALG00000006083,ENSGALG00000002836,ENSGALG00000009364,ENSGALG00000026385,ENSGALG00000005554,ENSGALG00000002041,ENSGALG00000006722,ENSGALG00000016992,ENSGALG00000027575,ENSGALG00000000919,ENSGALG00000016809,ENSGALG00000009410,ENSGALG00000004796,ENSGALG00000009790,ENSGALG00000006328,ENSGALG00000000613,ENSGALG00000010119,ENSGALG00000028641,ENSGALG00000005751,ENSGALG00000007672,ENSGALG00000001080,…		GO:0008219	cell death	0.00013412	ENSGALG00000016971,ENSGALG00000007911,ENSGALG00000005675,ENSGALG00000011525,ENSGALG00000009748,ENSGALG00000010811,ENSGALG00000028996,ENSGALG00000027217,ENSGALG00000002016,ENSGALG00000027126,ENSGALG00000013310,ENSGALG00000003045,ENSGALG00000006775,ENSGALG00000013157,ENSGALG00000025822,ENSGALG00000004338,ENSGALG00000009240,ENSGALG00000014142,ENSGALG00000009626,ENSGALG00000015633,ENSGALG00000010001,…
GO:0090002	establishment of protein localization to plasma membrane	0.0061396	ENSGALG00000003483,ENSGALG00000001318,ENSGALG00000028267,ENSGALG00000012258,ENSGALG00000002739,ENSGALG00000010746,ENSGALG00000009364,ENSGALG00000026385,ENSGALG00000011436,ENSGALG00000002894,ENSGALG00000017414,ENSGALG00000012913,ENSGALG00000007476,ENSGALG00000001051,ENSGALG00000012620,ENSGALG00000004257,ENSGALG00000004000,ENSGALG00000006211,ENSGALG00000014463,ENSGALG00000000608,ENSGALG00000006101,…		GO:0016265	death	0.00013412	ENSGALG00000005767,ENSGALG00000011260,ENSGALG00000007145,ENSGALG00000002447,ENSGALG00000005777,ENSGALG00000002777,ENSGALG00000019891,ENSGALG00000008491,ENSGALG00000014262,ENSGALG00000026207,ENSGALG00000001995,ENSGALG00000015987,ENSGALG00000009477,ENSGALG00000010725,ENSGALG00000016112,ENSGALG00000009778,ENSGALG00000000680,ENSGALG00000001938,ENSGALG00000026865,ENSGALG00000016006,ENSGALG00000010798,…
GO:0060341	regulation of cellular localization	0.0061396	ENSGALG00000028267,ENSGALG00000010746,ENSGALG00000010183,ENSGALG00000012329,ENSGALG00000004706,ENSGALG00000015117,ENSGALG00000027067,ENSGALG00000015410,ENSGALG00000011745,ENSGALG00000010536,ENSGALG00000017414,ENSGALG00000012036,ENSGALG00000009262,ENSGALG00000016281,ENSGALG00000002734,ENSGALG00000004816,ENSGALG00000003703,ENSGALG00000026318,ENSGALG00000011966,ENSGALG00000007476,ENSGALG00000004481,…		GO:0071840	cellular component organization or biogenesis	0.00013556	ENSGALG00000009309,ENSGALG00000007572,ENSGALG00000015487,ENSGALG00000001234,ENSGALG00000003253,ENSGALG00000002871,ENSGALG00000005453,ENSGALG00000010275,ENSGALG00000008819,ENSGALG00000016262,ENSGALG00000000560,ENSGALG00000014419,ENSGALG00000008353,ENSGALG00000005054,ENSGALG00000026285,ENSGALG00000014159,ENSGALG00000016885,ENSGALG00000014876,ENSGALG00000006336,ENSGALG00000005278,ENSGALG00000010273,…
GO:0048523	negative regulation of cellular process	0.006296	ENSGALG00000002761,ENSGALG00000028041,ENSGALG00000010395,ENSGALG00000000360,ENSGALG00000016293,ENSGALG00000014698,ENSGALG00000003712,ENSGALG00000008400,ENSGALG00000014891,ENSGALG00000026081,ENSGALG00000027247,ENSGALG00000010536,ENSGALG00000009262,ENSGALG00000002734,ENSGALG00000001735,ENSGALG00000016531,ENSGALG00000002514,ENSGALG00000004816,ENSGALG00000000887,ENSGALG00000001995,ENSGALG00000027067,…		GO:1902580	single-organism cellular localization	0.00015895	ENSGALG00000000075,ENSGALG00000013925,ENSGALG00000007476,ENSGALG00000012329,ENSGALG00000003803,ENSGALG00000000608,ENSGALG00000023536,ENSGALG00000015132,ENSGALG00000009300,ENSGALG00000012913,ENSGALG00000003109,ENSGALG00000010319,ENSGALG00000008978,ENSGALG00000002080,ENSGALG00000011436,ENSGALG00000015682,ENSGALG00000003397,ENSGALG00000008883,ENSGALG00000010318,ENSGALG00000002234,ENSGALG00000004875,…
GO:1990778	protein localization to cell periphery	0.0064152	ENSGALG00000023781,ENSGALG00000002894,ENSGALG00000026385,ENSGALG00000011436,ENSGALG00000015019,ENSGALG00000017414,ENSGALG00000012913,ENSGALG00000002930,ENSGALG00000009364,ENSGALG00000001318,ENSGALG00000028267,ENSGALG00000012258,ENSGALG00000002739,ENSGALG00000010746,ENSGALG00000003483,ENSGALG00000004474,ENSGALG00000007145,ENSGALG00000013210,ENSGALG00000004624,ENSGALG00000027575,ENSGALG00000027058,…		GO:0016043	cellular component organization	0.00021344	ENSGALG00000001848,ENSGALG00000007934,ENSGALG00000008058,ENSGALG00000026390,ENSGALG00000017335,ENSGALG00000013777,ENSGALG00000008875,ENSGALG00000015019,ENSGALG00000004285,ENSGALG00000003011,ENSGALG00000014463,ENSGALG00000005595,ENSGALG00000001761,ENSGALG00000027845,ENSGALG00000009612,ENSGALG00000002981,ENSGALG00000006313,ENSGALG00000008713,ENSGALG00000005161,ENSGALG00000012547,ENSGALG00000015708,…
GO:0065009	regulation of molecular function	0.0066662	ENSGALG00000016649,ENSGALG00000001596,ENSGALG00000007549,ENSGALG00000009390,ENSGALG00000010190,ENSGALG00000002872,ENSGALG00000005544,ENSGALG00000009369,ENSGALG00000005947,ENSGALG00000008985,ENSGALG00000005767,ENSGALG00000011104,ENSGALG00000007668,ENSGALG00000012873,ENSGALG00000026928,ENSGALG00000001420,ENSGALG00000001833,ENSGALG00000012620,ENSGALG00000004267,ENSGALG00000002113,ENSGALG00000027969,…		GO:0046907	intracellular transport	0.00031757	ENSGALG00000005707,ENSGALG00000026009,ENSGALG00000002734,ENSGALG00000011966,ENSGALG00000007721,ENSGALG00000006636,ENSGALG00000014848,ENSGALG00000008156,ENSGALG00000005998,ENSGALG00000001055,ENSGALG00000000996,ENSGALG00000011543,ENSGALG00000015422,ENSGALG00000008035,ENSGALG00000002889,ENSGALG00000007162,ENSGALG00000028164,ENSGALG00000013462,ENSGALG00000010987,ENSGALG00000014765,ENSGALG00000003199,…
GO:0070727	cellular macromolecule localization	0.0066662	ENSGALG00000003254,ENSGALG00000000534,ENSGALG00000008567,ENSGALG00000008292,ENSGALG00000001163,ENSGALG00000013602,ENSGALG00000008432,ENSGALG00000003314,ENSGALG00000003880,ENSGALG00000009379,ENSGALG00000015111,ENSGALG00000019313,ENSGALG00000015132,ENSGALG00000025892,ENSGALG00000012576,ENSGALG00000026379,ENSGALG00000007089,ENSGALG00000028234,ENSGALG00000007667,ENSGALG00000007992,ENSGALG00000011113,…		GO:0048523	negative regulation of cellular process	0.00031757	ENSGALG00000011957,ENSGALG00000001976,ENSGALG00000009477,ENSGALG00000008435,ENSGALG00000001995,ENSGALG00000026207,ENSGALG00000015987,ENSGALG00000026081,ENSGALG00000000894,ENSGALG00000011533,ENSGALG00000000543,ENSGALG00000012220,ENSGALG00000011260,ENSGALG00000015746,ENSGALG00000010861,ENSGALG00000009525,ENSGALG00000013837,ENSGALG00000010798,ENSGALG00000012731,ENSGALG00000023256,ENSGALG00000028086,…
GO:0012505	endomembrane system	0.0067485	ENSGALG00000003358,ENSGALG00000005867,ENSGALG00000004480,ENSGALG00000009037,ENSGALG00000012784,ENSGALG00000005158,ENSGALG00000012251,ENSGALG00000029006,ENSGALG00000014496,ENSGALG00000014089,ENSGALG00000011888,ENSGALG00000015403,ENSGALG00000009105,ENSGALG00000001487,ENSGALG00000014878,ENSGALG00000028048,ENSGALG00000023510,ENSGALG00000008676,ENSGALG00000014433,ENSGALG00000027633,ENSGALG00000005559,…		GO:1901575	organic substance catabolic process	0.0003517	ENSGALG00000016224,ENSGALG00000015678,ENSGALG00000005902,ENSGALG00000007162,ENSGALG00000002024,ENSGALG00000007978,ENSGALG00000009505,ENSGALG00000015544,ENSGALG00000003147,ENSGALG00000027534,ENSGALG00000010395,ENSGALG00000027156,ENSGALG00000016772,ENSGALG00000001055,ENSGALG00000006134,ENSGALG00000004387,ENSGALG00000013548,ENSGALG00000006098,ENSGALG00000012691,ENSGALG00000027946,ENSGALG00000006286,…
GO:0072358	cardiovascular system development	0.0069187	ENSGALG00000003641,ENSGALG00000016564,ENSGALG00000026890,ENSGALG00000012792,ENSGALG00000024449,ENSGALG00000029024,ENSGALG00000003806,ENSGALG00000028236,ENSGALG00000006726,ENSGALG00000007705,ENSGALG00000011955,ENSGALG00000005929,ENSGALG00000026180,ENSGALG00000026254,ENSGALG00000028440,ENSGALG00000003115,ENSGALG00000009477,ENSGALG00000003120,ENSGALG00000015487,ENSGALG00000004338,ENSGALG00000026366,…		GO:0044802	single-organism membrane organization	0.00039667	ENSGALG00000001662,ENSGALG00000001600,ENSGALG00000003483,ENSGALG00000008231,ENSGALG00000000218,ENSGALG00000006083,ENSGALG00000003307,ENSGALG00000006705,ENSGALG00000007821,ENSGALG00000013738,ENSGALG00000003821,ENSGALG00000002930,ENSGALG00000009847,ENSGALG00000001189,ENSGALG00000004474,ENSGALG00000003770,ENSGALG00000010246,ENSGALG00000008675,ENSGALG00000012227,ENSGALG00000017365,ENSGALG00000011620,…
GO:0072359	circulatory system development	0.0069187	ENSGALG00000028376,ENSGALG00000001183,ENSGALG00000013715,ENSGALG00000014581,ENSGALG00000013663,ENSGALG00000013420,ENSGALG00000010265,ENSGALG00000010978,ENSGALG00000008455,ENSGALG00000015305,ENSGALG00000009898,ENSGALG00000015132,ENSGALG00000028136,ENSGALG00000008130,ENSGALG00000027583,ENSGALG00000016629,ENSGALG00000007930,ENSGALG00000000823,ENSGALG00000026853,ENSGALG00000000534,ENSGALG00000008978,…		GO:0012501	programmed cell death	0.00046588	ENSGALG00000004809,ENSGALG00000026166,ENSGALG00000004190,ENSGALG00000012115,ENSGALG00000018512,ENSGALG00000027936,ENSGALG00000000619,ENSGALG00000003532,ENSGALG00000003916,ENSGALG00000012186,ENSGALG00000012787,ENSGALG00000005782,ENSGALG00000004213,ENSGALG00000028009,ENSGALG00000009966,ENSGALG00000003085,ENSGALG00000007150,ENSGALG00000006681,ENSGALG00000014682,ENSGALG00000013978,ENSGALG00000016906,…
GO:0043231	intracellular membrane-bounded organelle	0.0069361	ENSGALG00000013208,ENSGALG00000008152,ENSGALG00000004796,ENSGALG00000027035,ENSGALG00000027575,ENSGALG00000002182,ENSGALG00000008870,ENSGALG00000021665,ENSGALG00000009665,ENSGALG00000008632,ENSGALG00000006722,ENSGALG00000027932,ENSGALG00000027374,ENSGALG00000010162,ENSGALG00000000402,ENSGALG00000009228,ENSGALG00000009796,ENSGALG00000011080,ENSGALG00000009269,ENSGALG00000005089,ENSGALG00000011214,…		GO:0000082	G1/S transition of mitotic cell cycle	0.00076479	ENSGALG00000009314,ENSGALG00000027798,ENSGALG00000017162,ENSGALG00000008380,ENSGALG00000003634,ENSGALG00000014725,ENSGALG00000001616,ENSGALG00000010129,ENSGALG00000017130,ENSGALG00000017392,ENSGALG00000002469,ENSGALG00000012405,ENSGALG00000012885,ENSGALG00000011620,ENSGALG00000001722,ENSGALG00000003045,ENSGALG00000027407,ENSGALG00000010537,ENSGALG00000011297,ENSGALG00000001093,ENSGALG00000013039,…
GO:0010604	positive regulation of macromolecule metabolic process	0.0081585	ENSGALG00000014984,ENSGALG00000002583,ENSGALG00000006132,ENSGALG00000004044,ENSGALG00000013892,ENSGALG00000025933,ENSGALG00000012297,ENSGALG00000010859,ENSGALG00000002878,ENSGALG00000014834,ENSGALG00000001957,ENSGALG00000017162,ENSGALG00000005504,ENSGALG00000003404,ENSGALG00000025817,ENSGALG00000001175,ENSGALG00000007416,ENSGALG00000003498,ENSGALG00000014485,ENSGALG00000005045,ENSGALG00000012280,…		GO:0051179	localization	0.00096339	ENSGALG00000013552,ENSGALG00000011620,ENSGALG00000011668,ENSGALG00000005947,ENSGALG00000012885,ENSGALG00000001945,ENSGALG00000014736,ENSGALG00000000464,ENSGALG00000013400,ENSGALG00000026722,ENSGALG00000015954,ENSGALG00000010813,ENSGALG00000016868,ENSGALG00000026940,ENSGALG00000017111,ENSGALG00000006956,ENSGALG00000008231,ENSGALG00000026180,ENSGALG00000001374,ENSGALG00000016614,ENSGALG00000007821,…
GO:0009987	cellular process	0.0098267	ENSGALG00000026548,ENSGALG00000003390,ENSGALG00000006123,ENSGALG00000003498,ENSGALG00000027267,ENSGALG00000007494,ENSGALG00000006368,ENSGALG00000009442,ENSGALG00000007418,ENSGALG00000009514,ENSGALG00000008428,ENSGALG00000009770,ENSGALG00000017162,ENSGALG00000008976,ENSGALG00000028602,ENSGALG00000011130,ENSGALG00000026565,ENSGALG00000005464,ENSGALG00000005778,ENSGALG00000007656,ENSGALG00000016040,…		GO:0051128	regulation of cellular component organization	0.0010781	ENSGALG00000014236,ENSGALG00000002041,ENSGALG00000016546,ENSGALG00000027707,ENSGALG00000004526,ENSGALG00000003739,ENSGALG00000011099,ENSGALG00000009866,ENSGALG00000004197,ENSGALG00000004165,ENSGALG00000000368,ENSGALG00000005707,ENSGALG00000011242,ENSGALG00000004825,ENSGALG00000003079,ENSGALG00000015664,ENSGALG00000005902,ENSGALG00000005701,ENSGALG00000008437,ENSGALG00000012617,ENSGALG00000010537,…
GO:0048585	negative regulation of response to stimulus	0.0099892	ENSGALG00000004256,ENSGALG00000007821,ENSGALG00000021611,ENSGALG00000028249,ENSGALG00000004364,ENSGALG00000011436,ENSGALG00000005108,ENSGALG00000003875,ENSGALG00000003113,ENSGALG00000014196,ENSGALG00000028174,ENSGALG00000027564,ENSGALG00000012024,ENSGALG00000005657,ENSGALG00000026473,ENSGALG00000005675,ENSGALG00000009437,ENSGALG00000003739,ENSGALG00000012191,ENSGALG00000015443,ENSGALG00000025915,…		GO:0032879	regulation of localization	0.0010781	ENSGALG00000007047,ENSGALG00000026854,ENSGALG00000005696,ENSGALG00000003901,ENSGALG00000006447,ENSGALG00000000852,ENSGALG00000003642,ENSGALG00000009258,ENSGALG00000015235,ENSGALG00000010567,ENSGALG00000001163,ENSGALG00000028462,ENSGALG00000014426,ENSGALG00000007672,ENSGALG00000003900,ENSGALG00000023541,ENSGALG00000003078,ENSGALG00000005368,ENSGALG00000015786,ENSGALG00000000543,ENSGALG00000005959,…
GO:0043229	intracellular organelle	0.0099892	ENSGALG00000001489,ENSGALG00000012137,ENSGALG00000003078,ENSGALG00000028582,ENSGALG00000013310,ENSGALG00000003314,ENSGALG00000012289,ENSGALG00000008549,ENSGALG00000020534,ENSGALG00000012052,ENSGALG00000007520,ENSGALG00000008105,ENSGALG00000009015,ENSGALG00000025864,ENSGALG00000010074,ENSGALG00000026205,ENSGALG00000026328,ENSGALG00000008347,ENSGALG00000006056,ENSGALG00000014329,ENSGALG00000005947,…		GO:0050790	regulation of catalytic activity	0.0011376	ENSGALG00000013400,ENSGALG00000001782,ENSGALG00000001431,ENSGALG00000012885,ENSGALG00000005947,ENSGALG00000011620,ENSGALG00000001332,ENSGALG00000006738,ENSGALG00000007821,ENSGALG00000008380,ENSGALG00000009314,ENSGALG00000002524,ENSGALG00000016302,ENSGALG00000014920,ENSGALG00000008010,ENSGALG00000012226,ENSGALG00000020249,ENSGALG00000008569,ENSGALG00000011214,ENSGALG00000020972,ENSGALG00000011531,…
GO:0008285	negative regulation of cell proliferation	0.010564	ENSGALG00000010346,ENSGALG00000011264,ENSGALG00000012620,ENSGALG00000016719,ENSGALG00000002022,ENSGALG00000004673,ENSGALG00000001188,ENSGALG00000010997,ENSGALG00000007668,ENSGALG00000017335,ENSGALG00000026928,ENSGALG00000010139,ENSGALG00000001405,ENSGALG00000002922,ENSGALG00000004336,ENSGALG00000012702,ENSGALG00000003824,ENSGALG00000019229,ENSGALG00000001006,ENSGALG00000003045,ENSGALG00000020326,…		GO:0072657	protein localization to membrane	0.0012439	ENSGALG00000012265,ENSGALG00000015132,ENSGALG00000009300,ENSGALG00000012913,ENSGALG00000006418,ENSGALG00000014463,ENSGALG00000011436,ENSGALG00000008978,ENSGALG00000007672,ENSGALG00000014194,ENSGALG00000013777,ENSGALG00000028683,ENSGALG00000005935,ENSGALG00000007476,ENSGALG00000012258,ENSGALG00000015019,ENSGALG00000003803,ENSGALG00000001058,ENSGALG00000000608,ENSGALG00000016535,ENSGALG00000007615,…
GO:0006082	organic acid metabolic process	0.010564	ENSGALG00000009330,ENSGALG00000007829,ENSGALG00000009791,ENSGALG00000027232,ENSGALG00000000943,ENSGALG00000003678,ENSGALG00000003689,ENSGALG00000004288,ENSGALG00000007077,ENSGALG00000029102,ENSGALG00000011312,ENSGALG00000004019,ENSGALG00000006726,ENSGALG00000008845,ENSGALG00000002030,ENSGALG00000003092,ENSGALG00000010628,ENSGALG00000010198,ENSGALG00000014386,ENSGALG00000008317,ENSGALG00000005782,…		GO:0044446	intracellular organelle part	0.0016187	ENSGALG00000018800,ENSGALG00000025969,ENSGALG00000001312,ENSGALG00000000243,ENSGALG00000005517,ENSGALG00000016238,ENSGALG00000028230,ENSGALG00000007147,ENSGALG00000005700,ENSGALG00000013674,ENSGALG00000007904,ENSGALG00000016417,ENSGALG00000008811,ENSGALG00000014878,ENSGALG00000014854,ENSGALG00000009233,ENSGALG00000008681,ENSGALG00000012915,ENSGALG00000005078,ENSGALG00000004297,ENSGALG00000015018,…
GO:0043066	negative regulation of apoptotic process	0.011073	ENSGALG00000004631,ENSGALG00000008094,ENSGALG00000010798,ENSGALG00000001995,ENSGALG00000008962,ENSGALG00000012329,ENSGALG00000028267,ENSGALG00000014976,ENSGALG00000001021,ENSGALG00000014442,ENSGALG00000001735,ENSGALG00000009262,ENSGALG00000003267,ENSGALG00000001840,ENSGALG00000012726,ENSGALG00000007910,ENSGALG00000013787,ENSGALG00000010395,ENSGALG00000002761,ENSGALG00000012363,ENSGALG00000003513,…		GO:0006915	apoptotic process	0.0018632	ENSGALG00000021542,ENSGALG00000009012,ENSGALG00000005420,ENSGALG00000003957,ENSGALG00000000075,ENSGALG00000002906,ENSGALG00000013572,ENSGALG00000003547,ENSGALG00000012329,ENSGALG00000005539,ENSGALG00000003803,ENSGALG00000009288,ENSGALG00000008701,ENSGALG00000004508,ENSGALG00000011889,ENSGALG00000013037,ENSGALG00000007140,ENSGALG00000002555,ENSGALG00000008461,ENSGALG00000003357,ENSGALG00000000840,…
GO:0008219	cell death	0.015329	ENSGALG00000009332,ENSGALG00000009572,ENSGALG00000012973,ENSGALG00000004190,ENSGALG00000027224,ENSGALG00000004412,ENSGALG00000004809,ENSGALG00000008901,ENSGALG00000017082,ENSGALG00000007150,ENSGALG00000005782,ENSGALG00000012792,ENSGALG00000016564,ENSGALG00000001589,ENSGALG00000005369,ENSGALG00000003916,ENSGALG00000006049,ENSGALG00000004338,ENSGALG00000009433,ENSGALG00000026180,ENSGALG00000000209,…		GO:0010256	endomembrane system organization	0.0018915	ENSGALG00000007435,ENSGALG00000026900,ENSGALG00000008797,ENSGALG00000006490,ENSGALG00000009086,ENSGALG00000013742,ENSGALG00000010889,ENSGALG00000006706,ENSGALG00000012620,ENSGALG00000011113,ENSGALG00000014770,ENSGALG00000003262,ENSGALG00000020249,ENSGALG00000001020,ENSGALG00000004624,ENSGALG00000015496,ENSGALG00000006705,ENSGALG00000006083,ENSGALG00000003307,ENSGALG00000013738,ENSGALG00000003821,…
GO:0016265	death	0.015329	ENSGALG00000009268,ENSGALG00000015987,ENSGALG00000000366,ENSGALG00000017185,ENSGALG00000000619,ENSGALG00000019702,ENSGALG00000006418,ENSGALG00000021542,ENSGALG00000001409,ENSGALG00000015622,ENSGALG00000008713,ENSGALG00000009778,ENSGALG00000002886,ENSGALG00000008348,ENSGALG00000027761,ENSGALG00000010103,ENSGALG00000013548,ENSGALG00000016954,ENSGALG00000011298,ENSGALG00000010725,ENSGALG00000008461,…		GO:0050794	regulation of cellular process	0.0021467	ENSGALG00000017178,ENSGALG00000012311,ENSGALG00000017046,ENSGALG00000015081,ENSGALG00000012712,ENSGALG00000003578,ENSGALG00000012538,ENSGALG00000027397,ENSGALG00000002022,ENSGALG00000008814,ENSGALG00000005425,ENSGALG00000016454,ENSGALG00000004728,ENSGALG00000020185,ENSGALG00000011272,ENSGALG00000014363,ENSGALG00000016271,ENSGALG00000028026,ENSGALG00000010908,ENSGALG00000001003,ENSGALG00000013200,…
GO:0019752	carboxylic acid metabolic process	0.015586	ENSGALG00000016549,ENSGALG00000009566,ENSGALG00000000794,ENSGALG00000007832,ENSGALG00000015958,ENSGALG00000013053,ENSGALG00000000893,ENSGALG00000008808,ENSGALG00000006326,ENSGALG00000015216,ENSGALG00000010000,ENSGALG00000012418,ENSGALG00000002159,ENSGALG00000010202,ENSGALG00000009598,ENSGALG00000012805,ENSGALG00000026854,ENSGALG00000006968,ENSGALG00000003804,ENSGALG00000004518,ENSGALG00000028641,…		GO:0090150	establishment of protein localization to membrane	0.002335	ENSGALG00000019316,ENSGALG00000008567,ENSGALG00000001318,ENSGALG00000015786,ENSGALG00000012044,ENSGALG00000002739,ENSGALG00000007145,ENSGALG00000009379,ENSGALG00000002709,ENSGALG00000001051,ENSGALG00000026944,ENSGALG00000003314,ENSGALG00000007273,ENSGALG00000017414,ENSGALG00000013357,ENSGALG00000027575,ENSGALG00000001053,ENSGALG00000000579,ENSGALG00000021611,ENSGALG00000006780,ENSGALG00000002647,…
GO:0043069	negative regulation of programmed cell death	0.015586	ENSGALG00000005622,ENSGALG00000010129,ENSGALG00000003957,ENSGALG00000012538,ENSGALG00000017389,ENSGALG00000000742,ENSGALG00000003126,ENSGALG00000017186,ENSGALG00000008003,ENSGALG00000011695,ENSGALG00000005504,ENSGALG00000026865,ENSGALG00000003701,ENSGALG00000011905,ENSGALG00000014239,ENSGALG00000001957,ENSGALG00000016589,ENSGALG00000007021,ENSGALG00000010638,ENSGALG00000008947,ENSGALG00000003741,…		GO:1901615	organic hydroxy compound metabolic process	0.0026751	ENSGALG00000028928,ENSGALG00000001250,ENSGALG00000002317,ENSGALG00000017331,ENSGALG00000015844,ENSGALG00000005408,ENSGALG00000016293,ENSGALG00000021542,ENSGALG00000005940,ENSGALG00000012538,ENSGALG00000004205,ENSGALG00000017200,ENSGALG00000015081,ENSGALG00000009791,ENSGALG00000003701,ENSGALG00000009612,ENSGALG00000005085,ENSGALG00000012834,ENSGALG00000011870,ENSGALG00000004270,ENSGALG00000010827,…
GO:0032880	regulation of protein localization	0.018661	ENSGALG00000009268,ENSGALG00000000280,ENSGALG00000003262,ENSGALG00000028015,ENSGALG00000000921,ENSGALG00000002873,ENSGALG00000016560,ENSGALG00000006418,ENSGALG00000007794,ENSGALG00000005809,ENSGALG00000006313,ENSGALG00000028967,ENSGALG00000008569,ENSGALG00000008713,ENSGALG00000009778,ENSGALG00000008287,ENSGALG00000014977,ENSGALG00000008797,ENSGALG00000014233,ENSGALG00000007038,ENSGALG00000016954,…		GO:1902582	single-organism intracellular transport	0.0026751	ENSGALG00000005453,ENSGALG00000011499,ENSGALG00000003513,ENSGALG00000003648,ENSGALG00000017092,ENSGALG00000028641,ENSGALG00000028256,ENSGALG00000012837,ENSGALG00000007161,ENSGALG00000015304,ENSGALG00000012300,ENSGALG00000007712,ENSGALG00000028015,ENSGALG00000002666,ENSGALG00000009287,ENSGALG00000027782,ENSGALG00000000958,ENSGALG00000008691,ENSGALG00000004063,ENSGALG00000010459,ENSGALG00000027864,…
GO:0005254	chloride channel activity	0.019164	ENSGALG00000015924,ENSGALG00000007234,ENSGALG00000008811,ENSGALG00000017271,ENSGALG00000001262,ENSGALG00000007255,ENSGALG00000016745,ENSGALG00000027806,ENSGALG00000010029,ENSGALG00000026027,ENSGALG00000010781,ENSGALG00000007617,ENSGALG00000001695,ENSGALG00000009395,ENSGALG00000003748,ENSGALG00000004101,ENSGALG00000026940,ENSGALG00000009674,ENSGALG00000015234,ENSGALG00000007561,ENSGALG00000009324,…		GO:0044843	cell cycle G1/S phase transition	0.0026791	ENSGALG00000011260,ENSGALG00000007145,ENSGALG00000014631,ENSGALG00000014561,ENSGALG00000009257,ENSGALG00000008896,ENSGALG00000026081,ENSGALG00000005088,ENSGALG00000002755,ENSGALG00000013295,ENSGALG00000001482,ENSGALG00000012363,ENSGALG00000028828,ENSGALG00000014982,ENSGALG00000016702,ENSGALG00000012569,ENSGALG00000008875,ENSGALG00000008559,ENSGALG00000003547,ENSGALG00000002686,ENSGALG00000026854,…
GO:0009653	anatomical structure morphogenesis	0.019915	ENSGALG00000021567,ENSGALG00000026180,ENSGALG00000028440,ENSGALG00000000579,ENSGALG00000002403,ENSGALG00000011955,ENSGALG00000001191,ENSGALG00000004338,ENSGALG00000015914,ENSGALG00000005940,ENSGALG00000026491,ENSGALG00000016564,ENSGALG00000001331,ENSGALG00000006398,ENSGALG00000008595,ENSGALG00000028091,ENSGALG00000016944,ENSGALG00000010316,ENSGALG00000011182,ENSGALG00000003957,ENSGALG00000023364,…		GO:0010941	regulation of cell death	0.002698	ENSGALG00000010638,ENSGALG00000009268,ENSGALG00000027898,ENSGALG00000012781,ENSGALG00000011962,ENSGALG00000001409,ENSGALG00000015305,ENSGALG00000008240,ENSGALG00000000724,ENSGALG00000009433,ENSGALG00000012551,ENSGALG00000009266,ENSGALG00000010898,ENSGALG00000006418,ENSGALG00000007365,ENSGALG00000005802,ENSGALG00000007679,ENSGALG00000008003,ENSGALG00000004225,ENSGALG00000002761,ENSGALG00000025898,…
GO:0002793	positive regulation of peptide secretion	0.020368	ENSGALG00000027848,ENSGALG00000009268,ENSGALG00000011104,ENSGALG00000007794,ENSGALG00000010000,ENSGALG00000008985,ENSGALG00000026163,ENSGALG00000016661,ENSGALG00000011870,ENSGALG00000027091,ENSGALG00000004355,ENSGALG00000009324,ENSGALG00000007617,ENSGALG00000005243,ENSGALG00000009262,ENSGALG00000000271,ENSGALG00000016851,ENSGALG00000029168,ENSGALG00000003560,ENSGALG00000015136,ENSGALG00000012171		GO:0010648	negative regulation of cell communication	0.0027553	ENSGALG00000003803,ENSGALG00000008701,ENSGALG00000020482,ENSGALG00000007140,ENSGALG00000002745,ENSGALG00000012329,ENSGALG00000009559,ENSGALG00000027311,ENSGALG00000011436,ENSGALG00000019702,ENSGALG00000003701,ENSGALG00000005198,ENSGALG00000008883,ENSGALG00000011264,ENSGALG00000001399,ENSGALG00000011955,ENSGALG00000008461,ENSGALG00000026263,ENSGALG00000026395,ENSGALG00000015626,ENSGALG00000015132,…
GO:0090277	positive regulation of peptide hormone secretion	0.020368	ENSGALG00000015136,ENSGALG00000012171,ENSGALG00000005243,ENSGALG00000007617,ENSGALG00000009262,ENSGALG00000000271,ENSGALG00000016851,ENSGALG00000003560,ENSGALG00000029168,ENSGALG00000016661,ENSGALG00000027091,ENSGALG00000011870,ENSGALG00000004355,ENSGALG00000009324,ENSGALG00000027848,ENSGALG00000009268,ENSGALG00000011104,ENSGALG00000007794,ENSGALG00000026163,ENSGALG00000010000,ENSGALG00000008985		GO:0043067	regulation of programmed cell death	0.003527	ENSGALG00000008437,ENSGALG00000012575,ENSGALG00000012617,ENSGALG00000010395,ENSGALG00000010997,ENSGALG00000009364,ENSGALG00000007162,ENSGALG00000007394,ENSGALG00000012472,ENSGALG00000006211,ENSGALG00000003079,ENSGALG00000008302,ENSGALG00000005701,ENSGALG00000009866,ENSGALG00000016745,ENSGALG00000027073,ENSGALG00000011099,ENSGALG00000011089,ENSGALG00000004197,ENSGALG00000006326,ENSGALG00000011515,…
GO:1903827	regulation of cellular protein localization	0.020368	ENSGALG00000003254,ENSGALG00000000534,ENSGALG00000001163,ENSGALG00000009300,ENSGALG00000013602,ENSGALG00000000468,ENSGALG00000020438,ENSGALG00000008432,ENSGALG00000007161,ENSGALG00000026838,ENSGALG00000009828,ENSGALG00000006394,ENSGALG00000002647,ENSGALG00000005595,ENSGALG00000003880,ENSGALG00000026900,ENSGALG00000002250,ENSGALG00000016720,ENSGALG00000015132,ENSGALG00000008099,ENSGALG00000005511,…		GO:0023057	negative regulation of signaling	0.0035969	ENSGALG00000006326,ENSGALG00000029003,ENSGALG00000015612,ENSGALG00000003739,ENSGALG00000013886,ENSGALG00000004526,ENSGALG00000013705,ENSGALG00000023576,ENSGALG00000004256,ENSGALG00000015422,ENSGALG00000027868,ENSGALG00000007394,ENSGALG00000003118,ENSGALG00000007162,ENSGALG00000010395,ENSGALG00000016945,ENSGALG00000012617,ENSGALG00000016174,ENSGALG00000012575,ENSGALG00000008302,ENSGALG00000008400,…
GO:0005488	binding	0.020728	ENSGALG00000026661,ENSGALG00000027073,ENSGALG00000002424,ENSGALG00000015309,ENSGALG00000010446,ENSGALG00000009344,ENSGALG00000012405,ENSGALG00000016330,ENSGALG00000013054,ENSGALG00000008544,ENSGALG00000011047,ENSGALG00000021399,ENSGALG00000009737,ENSGALG00000026594,ENSGALG00000009078,ENSGALG00000001726,ENSGALG00000011082,ENSGALG00000009783,ENSGALG00000005584,ENSGALG00000002929,ENSGALG00000006788,…		GO:0071715	icosanoid transport	0.0040226	ENSGALG00000026163,ENSGALG00000015117,ENSGALG00000015148,ENSGALG00000005085,ENSGALG00000003863,ENSGALG00000004101,ENSGALG00000011080,ENSGALG00000007794,ENSGALG00000006471,ENSGALG00000006326,ENSGALG00000000534,ENSGALG00000009505,ENSGALG00000012891,ENSGALG00000015216,ENSGALG00000005065
GO:0071702	organic substance transport	0.021976	ENSGALG00000004143,ENSGALG00000026278,ENSGALG00000020943,ENSGALG00000003483,ENSGALG00000015117,ENSGALG00000009758,ENSGALG00000012850,ENSGALG00000002452,ENSGALG00000017414,ENSGALG00000028928,ENSGALG00000003267,ENSGALG00000015788,ENSGALG00000011745,ENSGALG00000015576,ENSGALG00000027324,ENSGALG00000004481,ENSGALG00000011966,ENSGALG00000001301,ENSGALG00000012726,ENSGALG00000011003,ENSGALG00000010158,…		GO:1901571	fatty acid derivative transport	0.0040226	ENSGALG00000015216,ENSGALG00000005065,ENSGALG00000011080,ENSGALG00000007794,ENSGALG00000006471,ENSGALG00000006326,ENSGALG00000009505,ENSGALG00000000534,ENSGALG00000012891,ENSGALG00000005085,ENSGALG00000003863,ENSGALG00000004101,ENSGALG00000026163,ENSGALG00000015117,ENSGALG00000015148
GO:0060548	negative regulation of cell death	0.021976	ENSGALG00000012538,ENSGALG00000000742,ENSGALG00000003126,ENSGALG00000017389,ENSGALG00000008003,ENSGALG00000011695,ENSGALG00000017186,ENSGALG00000005622,ENSGALG00000010129,ENSGALG00000003957,ENSGALG00000005504,ENSGALG00000027898,ENSGALG00000012879,ENSGALG00000001957,ENSGALG00000016589,ENSGALG00000007021,ENSGALG00000003701,ENSGALG00000026865,ENSGALG00000011905,ENSGALG00000014239,ENSGALG00000016083,…		GO:0042981	regulation of apoptotic process	0.0040226	ENSGALG00000017239,ENSGALG00000015241,ENSGALG00000012755,ENSGALG00000013787,ENSGALG00000001708,ENSGALG00000013715,ENSGALG00000015259,ENSGALG00000013892,ENSGALG00000016894,ENSGALG00000004816,ENSGALG00000005796,ENSGALG00000012973,ENSGALG00000012550,ENSGALG00000012363,ENSGALG00000003111,ENSGALG00000028368,ENSGALG00000008233,ENSGALG00000007650,ENSGALG00000000209,ENSGALG00000002937,ENSGALG00000003875,…
GO:0009967	positive regulation of signal transduction	0.024622	ENSGALG00000008778,ENSGALG00000004098,ENSGALG00000025887,ENSGALG00000009477,ENSGALG00000016481,ENSGALG00000006726,ENSGALG00000028236,ENSGALG00000002355,ENSGALG00000009396,ENSGALG00000000607,ENSGALG00000001289,ENSGALG00000027898,ENSGALG00000015208,ENSGALG00000009740,ENSGALG00000010501,ENSGALG00000012735,ENSGALG00000010246,ENSGALG00000012356,ENSGALG00000007416,ENSGALG00000008233,ENSGALG00000013892,…		GO:0006066	alcohol metabolic process	0.0040226	ENSGALG00000000690,ENSGALG00000023541,ENSGALG00000027820,ENSGALG00000000737,ENSGALG00000019891,ENSGALG00000002739,ENSGALG00000012070,ENSGALG00000003308,ENSGALG00000015241,ENSGALG00000016164,ENSGALG00000000755,ENSGALG00000015770,ENSGALG00000005072,ENSGALG00000006050,ENSGALG00000003018,ENSGALG00000002681,ENSGALG00000010798,ENSGALG00000005940,ENSGALG00000010645,ENSGALG00000001964,ENSGALG00000014938,…
GO:0044700	single organism signaling	0.024877	ENSGALG00000009395,ENSGALG00000003739,ENSGALG00000012191,ENSGALG00000010943,ENSGALG00000000731,ENSGALG00000009731,ENSGALG00000012891,ENSGALG00000027572,ENSGALG00000003833,ENSGALG00000002414,ENSGALG00000012093,ENSGALG00000001915,ENSGALG00000003938,ENSGALG00000001037,ENSGALG00000009229,ENSGALG00000011432,ENSGALG00000025964,ENSGALG00000003118,ENSGALG00000008405,ENSGALG00000009906,ENSGALG00000016176,…		GO:0009056	catabolic process	0.0044957	ENSGALG00000002929,ENSGALG00000002739,ENSGALG00000004727,ENSGALG00000026421,ENSGALG00000019891,ENSGALG00000003091,ENSGALG00000007492,ENSGALG00000007935,ENSGALG00000009916,ENSGALG00000012663,ENSGALG00000002057,ENSGALG00000010581,ENSGALG00000008811,ENSGALG00000024076,ENSGALG00000003805,ENSGALG00000018800,ENSGALG00000015415,ENSGALG00000001964,ENSGALG00000001563,ENSGALG00000026849,ENSGALG00000002761,…
GO:0019222	regulation of metabolic process	0.025638	ENSGALG00000006491,ENSGALG00000027275,ENSGALG00000010818,ENSGALG00000009645,ENSGALG00000017392,ENSGALG00000004983,ENSGALG00000026071,ENSGALG00000014724,ENSGALG00000001267,ENSGALG00000009700,ENSGALG00000001276,ENSGALG00000002057,ENSGALG00000013907,ENSGALG00000000981,ENSGALG00000003233,ENSGALG00000007443,ENSGALG00000013672,ENSGALG00000005358,ENSGALG00000013146,ENSGALG00000016419,ENSGALG00000027311,…		GO:0010821	regulation of mitochondrion organization	0.0057896	ENSGALG00000002064,ENSGALG00000010861,ENSGALG00000016589,ENSGALG00000009179,ENSGALG00000006284,ENSGALG00000012755,ENSGALG00000009967,ENSGALG00000002777,ENSGALG00000002250,ENSGALG00000004816,ENSGALG00000004875,ENSGALG00000005595,ENSGALG00000012311,ENSGALG00000015682,ENSGALG00000019702,ENSGALG00000028462,ENSGALG00000009061,ENSGALG00000012929,ENSGALG00000008461,ENSGALG00000016560,ENSGALG00000002124,…
GO:0098805	whole membrane	0.028447	ENSGALG00000011232,ENSGALG00000008972,ENSGALG00000011047,ENSGALG00000007832,ENSGALG00000009300,ENSGALG00000027983,ENSGALG00000008544,ENSGALG00000007161,ENSGALG00000006646,ENSGALG00000009229,ENSGALG00000014773,ENSGALG00000009395,ENSGALG00000013549,ENSGALG00000000379,ENSGALG00000020249,ENSGALG00000003521,ENSGALG00000014471,ENSGALG00000002536,ENSGALG00000015770,ENSGALG00000012594,ENSGALG00000010419,…		GO:0031090	organelle membrane	0.00631	ENSGALG00000014222,ENSGALG00000013710,ENSGALG00000004481,ENSGALG00000001938,ENSGALG00000006345,ENSGALG00000004000,ENSGALG00000004965,ENSGALG00000001712,ENSGALG00000010861,ENSGALG00000004326,ENSGALG00000015786,ENSGALG00000014022,ENSGALG00000018760,ENSGALG00000010253,ENSGALG00000010073,ENSGALG00000012595,ENSGALG00000008435,ENSGALG00000004957,ENSGALG00000009477,ENSGALG00000011661,ENSGALG00000012265,…
GO:0023052	signaling	0.029096	ENSGALG00000027407,ENSGALG00000005511,ENSGALG00000016480,ENSGALG00000008313,ENSGALG00000028136,ENSGALG00000028413,ENSGALG00000006599,ENSGALG00000026780,ENSGALG00000016745,ENSGALG00000011212,ENSGALG00000022733,ENSGALG00000001399,ENSGALG00000018967,ENSGALG00000005852,ENSGALG00000001672,ENSGALG00000027737,ENSGALG00000000823,ENSGALG00000001118,ENSGALG00000007140,ENSGALG00000016602,ENSGALG00000002739,…		GO:0009987	cellular process	0.0077658	ENSGALG00000007704,ENSGALG00000016736,ENSGALG00000020292,ENSGALG00000002647,ENSGALG00000010440,ENSGALG00000007174,ENSGALG00000007849,ENSGALG00000012108,ENSGALG00000028648,ENSGALG00000004673,ENSGALG00000012594,ENSGALG00000001001,ENSGALG00000015015,ENSGALG00000013295,ENSGALG00000005088,ENSGALG00000002626,ENSGALG00000019979,ENSGALG00000015440,ENSGALG00000015708,ENSGALG00000012547,ENSGALG00000007070,…
GO:0090150	establishment of protein localization to membrane	0.029096	ENSGALG00000011436,ENSGALG00000026385,ENSGALG00000017414,ENSGALG00000002894,ENSGALG00000010501,ENSGALG00000012913,ENSGALG00000009364,ENSGALG00000015308,ENSGALG00000021611,ENSGALG00000012258,ENSGALG00000010746,ENSGALG00000002739,ENSGALG00000001318,ENSGALG00000028267,ENSGALG00000013357,ENSGALG00000003483,ENSGALG00000007145,ENSGALG00000006298,ENSGALG00000013210,ENSGALG00000027575,ENSGALG00000001434,…		GO:0005488	binding	0.0077658	ENSGALG00000006697,ENSGALG00000026890,ENSGALG00000012007,ENSGALG00000006345,ENSGALG00000009778,ENSGALG00000027140,ENSGALG00000016037,ENSGALG00000028373,ENSGALG00000004275,ENSGALG00000003371,ENSGALG00000006092,ENSGALG00000006597,ENSGALG00000014686,ENSGALG00000015786,ENSGALG00000008544,ENSGALG00000013420,ENSGALG00000028063,ENSGALG00000006122,ENSGALG00000028462,ENSGALG00000023684,ENSGALG00000003708,…
GO:0010941	regulation of cell death	0.029105	ENSGALG00000012726,ENSGALG00000013787,ENSGALG00000015241,ENSGALG00000003513,ENSGALG00000008094,ENSGALG00000004474,ENSGALG00000004631,ENSGALG00000026776,ENSGALG00000014976,ENSGALG00000014442,ENSGALG00000003267,ENSGALG00000004154,ENSGALG00000008569,ENSGALG00000019891,ENSGALG00000028009,ENSGALG00000002873,ENSGALG00000027021,ENSGALG00000001573,ENSGALG00000014843,ENSGALG00000006175,ENSGALG00000012290,…		GO:0044248	cellular catabolic process	0.0077658	ENSGALG00000001725,ENSGALG00000000231,ENSGALG00000009903,ENSGALG00000005509,ENSGALG00000005065,ENSGALG00000008559,ENSGALG00000000109,ENSGALG00000001619,ENSGALG00000025927,ENSGALG00000007700,ENSGALG00000005860,ENSGALG00000006219,ENSGALG00000003471,ENSGALG00000002124,ENSGALG00000002729,ENSGALG00000004589,ENSGALG00000006435,ENSGALG00000002412,ENSGALG00000006969,ENSGALG00000005378,ENSGALG00000009442,…
GO:0032787	monocarboxylic acid metabolic process	0.029105	ENSGALG00000008845,ENSGALG00000003092,ENSGALG00000010628,ENSGALG00000027357,ENSGALG00000006073,ENSGALG00000013257,ENSGALG00000005857,ENSGALG00000007904,ENSGALG00000009330,ENSGALG00000009791,ENSGALG00000000943,ENSGALG00000011704,ENSGALG00000027232,ENSGALG00000013069,ENSGALG00000004288,ENSGALG00000006543,ENSGALG00000007077,ENSGALG00000011312,ENSGALG00000021104,ENSGALG00000016314,ENSGALG00000010001,…		GO:0032309	icosanoid secretion	0.00821	ENSGALG00000005065,ENSGALG00000015216,ENSGALG00000011080,ENSGALG00000007794,ENSGALG00000012891,ENSGALG00000006326,ENSGALG00000009505,ENSGALG00000000534,ENSGALG00000004101,ENSGALG00000005085,ENSGALG00000003863,ENSGALG00000015117,ENSGALG00000015148,ENSGALG00000026163
GO:1902578	single-organism localization	0.029105	ENSGALG00000015864,ENSGALG00000005647,ENSGALG00000026565,ENSGALG00000025933,ENSGALG00000008199,ENSGALG00000016040,ENSGALG00000026628,ENSGALG00000008602,ENSGALG00000001593,ENSGALG00000005778,ENSGALG00000015055,ENSGALG00000007404,ENSGALG00000027947,ENSGALG00000005135,ENSGALG00000014984,ENSGALG00000003741,ENSGALG00000007145,ENSGALG00000008725,ENSGALG00000012020,ENSGALG00000004346,ENSGALG00000012013,…		GO:0008150	biological_process	0.00821	ENSGALG00000006829,ENSGALG00000006938,ENSGALG00000026214,ENSGALG00000002803,ENSGALG00000006328,ENSGALG00000011136,ENSGALG00000014818,ENSGALG00000008322,ENSGALG00000001836,ENSGALG00000027925,ENSGALG00000001363,ENSGALG00000010256,ENSGALG00000029024,ENSGALG00000016293,ENSGALG00000019845,ENSGALG00000004635,ENSGALG00000016786,ENSGALG00000001618,ENSGALG00000015513,ENSGALG00000017393,ENSGALG00000016040,…
GO:0098588	bounding membrane of organelle	0.032111	ENSGALG00000007712,ENSGALG00000004875,ENSGALG00000010105,ENSGALG00000010163,ENSGALG00000014159,ENSGALG00000008440,ENSGALG00000003701,ENSGALG00000001051,ENSGALG00000004086,ENSGALG00000008496,ENSGALG00000016589,ENSGALG00000017237,ENSGALG00000001903,ENSGALG00000014244,ENSGALG00000006780,ENSGALG00000023723,ENSGALG00000026492,ENSGALG00000002745,ENSGALG00000009330,ENSGALG00000016754,ENSGALG00000002403,…		GO:0007009	plasma membrane organization	0.0086405	ENSGALG00000026944,ENSGALG00000003314,ENSGALG00000001051,ENSGALG00000002739,ENSGALG00000007145,ENSGALG00000027058,ENSGALG00000012044,ENSGALG00000001318,ENSGALG00000008567,ENSGALG00000007667,ENSGALG00000009396,ENSGALG00000017393,ENSGALG00000009638,ENSGALG00000004000,ENSGALG00000002647,ENSGALG00000006915,ENSGALG00000003863,ENSGALG00000011810,ENSGALG00000000579,ENSGALG00000013710,ENSGALG00000027575,…
GO:0031401	positive regulation of protein modification process	0.033199	ENSGALG00000027262,ENSGALG00000028967,ENSGALG00000001409,ENSGALG00000004596,ENSGALG00000005911,ENSGALG00000004640,ENSGALG00000002346,ENSGALG00000008569,ENSGALG00000026850,ENSGALG00000000280,ENSGALG00000009268,ENSGALG00000008058,ENSGALG00000006418,ENSGALG00000028466,ENSGALG00000028158,ENSGALG00000027021,ENSGALG00000026163,ENSGALG00000028015,ENSGALG00000014843,ENSGALG00000028310,ENSGALG00000016954,…		GO:0007155	cell adhesion	0.010285	ENSGALG00000001535,ENSGALG00000014891,ENSGALG00000005256,ENSGALG00000009732,ENSGALG00000015834,ENSGALG00000004213,ENSGALG00000000318,ENSGALG00000004472,ENSGALG00000005656,ENSGALG00000028565,ENSGALG00000027936,ENSGALG00000009758,ENSGALG00000014984,ENSGALG00000004538,ENSGALG00000026163,ENSGALG00000015463,ENSGALG00000002351,ENSGALG00000003398,ENSGALG00000009523,ENSGALG00000027723,ENSGALG00000016943,…
GO:0050896	response to stimulus	0.033199	ENSGALG00000023576,ENSGALG00000001276,ENSGALG00000015037,ENSGALG00000002057,ENSGALG00000010331,ENSGALG00000000243,ENSGALG00000013907,ENSGALG00000003233,ENSGALG00000004340,ENSGALG00000011708,ENSGALG00000006491,ENSGALG00000010818,ENSGALG00000011794,ENSGALG00000017392,ENSGALG00000009645,ENSGALG00000002420,ENSGALG00000006266,ENSGALG00000003005,ENSGALG00000013022,ENSGALG00000001267,ENSGALG00000009700,…		GO:0023056	positive regulation of signaling	0.010285	ENSGALG00000020003,ENSGALG00000028174,ENSGALG00000019019,ENSGALG00000004661,ENSGALG00000004735,ENSGALG00000014725,ENSGALG00000012865,ENSGALG00000003634,ENSGALG00000006642,ENSGALG00000012668,ENSGALG00000014033,ENSGALG00000010501,ENSGALG00000016564,ENSGALG00000004740,ENSGALG00000000884,ENSGALG00000002469,ENSGALG00000007845,ENSGALG00000005878,ENSGALG00000027598,ENSGALG00000005511,ENSGALG00000006726,…
GO:0043067	regulation of programmed cell death	0.0334	ENSGALG00000007669,ENSGALG00000026328,ENSGALG00000002022,ENSGALG00000008898,ENSGALG00000006211,ENSGALG00000010346,ENSGALG00000008437,ENSGALG00000000951,ENSGALG00000005767,ENSGALG00000007668,ENSGALG00000015525,ENSGALG00000011104,ENSGALG00000026928,ENSGALG00000004197,ENSGALG00000002872,ENSGALG00000009369,ENSGALG00000002763,ENSGALG00000009390,ENSGALG00000001006,ENSGALG00000000534,ENSGALG00000017436,…		GO:0043233	organelle lumen	0.010936	ENSGALG00000007103,ENSGALG00000007799,ENSGALG00000010681,ENSGALG00000020528,ENSGALG00000006947,ENSGALG00000005230,ENSGALG00000028906,ENSGALG00000007572,ENSGALG00000010027,ENSGALG00000024332,ENSGALG00000010275,ENSGALG00000010296,ENSGALG00000009313,ENSGALG00000013565,ENSGALG00000013005,ENSGALG00000015495,ENSGALG00000009450,ENSGALG00000009032,ENSGALG00000006336,ENSGALG00000005054,ENSGALG00000014395,…
GO:0031325	positive regulation of cellular metabolic process	0.033661	ENSGALG00000020522,ENSGALG00000002658,ENSGALG00000016881,ENSGALG00000021511,ENSGALG00000011870,ENSGALG00000027861,ENSGALG00000028376,ENSGALG00000008494,ENSGALG00000005832,ENSGALG00000015484,ENSGALG00000002803,ENSGALG00000011134,ENSGALG00000015015,ENSGALG00000010265,ENSGALG00000003782,ENSGALG00000002087,ENSGALG00000007668,ENSGALG00000005679,ENSGALG00000026928,ENSGALG00000012620,ENSGALG00000008898,…		GO:0005783	endoplasmic reticulum	0.010937	ENSGALG00000011007,ENSGALG00000013892,ENSGALG00000009379,ENSGALG00000002658,ENSGALG00000016894,ENSGALG00000009065,ENSGALG00000005796,ENSGALG00000016314,ENSGALG00000009056,ENSGALG00000000209,ENSGALG00000000730,ENSGALG00000012363,ENSGALG00000002106,ENSGALG00000003111,ENSGALG00000005072,ENSGALG00000025755,ENSGALG00000006884,ENSGALG00000008898,ENSGALG00000010368,ENSGALG00000007720,ENSGALG00000002141,…
GO:0010823	negative regulation of mitochondrion organization	0.040345	ENSGALG00000006083,ENSGALG00000026776,ENSGALG00000008461,ENSGALG00000002777,ENSGALG00000008287,ENSGALG00000026849,ENSGALG00000004816,ENSGALG00000006211,ENSGALG00000016589,ENSGALG00000010861,ENSGALG00000007150,ENSGALG00000002288,ENSGALG00000003254,ENSGALG00000002818,ENSGALG00000002315,ENSGALG00000007161,ENSGALG00000027021,ENSGALG00000019702,ENSGALG00000004809		GO:0031974	membrane-enclosed lumen	0.010937	ENSGALG00000024172,ENSGALG00000002789,ENSGALG00000011695,ENSGALG00000006428,ENSGALG00000004554,ENSGALG00000005046,ENSGALG00000010047,ENSGALG00000000533,ENSGALG00000010995,ENSGALG00000006094,ENSGALG00000013830,ENSGALG00000011594,ENSGALG00000009540,ENSGALG00000002715,ENSGALG00000013384,ENSGALG00000002510,ENSGALG00000012545,ENSGALG00000010119,ENSGALG00000021665,ENSGALG00000008154,ENSGALG00000004104,…
GO:0042981	regulation of apoptotic process	0.041208	ENSGALG00000015027,ENSGALG00000016894,ENSGALG00000007140,ENSGALG00000002853,ENSGALG00000014832,ENSGALG00000001502,ENSGALG00000023510,ENSGALG00000010997,ENSGALG00000013715,ENSGALG00000025875,ENSGALG00000026623,ENSGALG00000011544,ENSGALG00000028136,ENSGALG00000002937,ENSGALG00000016745,ENSGALG00000015305,ENSGALG00000013761,ENSGALG00000005701,ENSGALG00000006599,ENSGALG00000027737,ENSGALG00000027762,…		GO:0051234	establishment of localization	0.011252	ENSGALG00000010120,ENSGALG00000013830,ENSGALG00000014727,ENSGALG00000002715,ENSGALG00000003473,ENSGALG00000009086,ENSGALG00000024172,ENSGALG00000007435,ENSGALG00000009927,ENSGALG00000008092,ENSGALG00000025818,ENSGALG00000027564,ENSGALG00000001030,ENSGALG00000014647,ENSGALG00000004376,ENSGALG00000027283,ENSGALG00000003331,ENSGALG00000011113,ENSGALG00000008477,ENSGALG00000005989,ENSGALG00000015598,…
GO:0006928	movement of cell or subcellular component	0.042964	ENSGALG00000028806,ENSGALG00000016428,ENSGALG00000013902,ENSGALG00000010795,ENSGALG00000011481,ENSGALG00000015487,ENSGALG00000001443,ENSGALG00000009477,ENSGALG00000009781,ENSGALG00000000628,ENSGALG00000006726,ENSGALG00000006221,ENSGALG00000026890,ENSGALG00000011110,ENSGALG00000010246,ENSGALG00000009770,ENSGALG00000012735,ENSGALG00000025770,ENSGALG00000010340,ENSGALG00000028080,ENSGALG00000015208,…		GO:1902578	single-organism localization	0.011979	ENSGALG00000009927,ENSGALG00000025818,ENSGALG00000024172,ENSGALG00000014727,ENSGALG00000003473,ENSGALG00000002715,ENSGALG00000009086,ENSGALG00000009587,ENSGALG00000013830,ENSGALG00000010120,ENSGALG00000004376,ENSGALG00000027283,ENSGALG00000003331,ENSGALG00000027564,ENSGALG00000002986,ENSGALG00000010158,ENSGALG00000015576,ENSGALG00000002394,ENSGALG00000009533,ENSGALG00000008477,ENSGALG00000015598,…
GO:0098589	membrane region	0.042964	ENSGALG00000016728,ENSGALG00000002389,ENSGALG00000002452,ENSGALG00000010781,ENSGALG00000016281,ENSGALG00000008094,ENSGALG00000006409,ENSGALG00000015410,ENSGALG00000002342,ENSGALG00000016069,ENSGALG00000017044,ENSGALG00000019436,ENSGALG00000010930,ENSGALG00000007910,ENSGALG00000005846,ENSGALG00000014770,ENSGALG00000010158,ENSGALG00000016571,ENSGALG00000013210,ENSGALG00000012363,ENSGALG00000001840,…		GO:0032787	monocarboxylic acid metabolic process	0.012735	ENSGALG00000006729,ENSGALG00000026871,ENSGALG00000000943,ENSGALG00000001328,ENSGALG00000005857,ENSGALG00000004288,ENSGALG00000004222,ENSGALG00000009791,ENSGALG00000005776,ENSGALG00000008795,ENSGALG00000005069,ENSGALG00000004270,ENSGALG00000010244,ENSGALG00000011870,ENSGALG00000012834,ENSGALG00000020943,ENSGALG00000005425,ENSGALG00000006939,ENSGALG00000007832,ENSGALG00000015958,ENSGALG00000007127,…
GO:0005886	plasma membrane	0.0444	ENSGALG00000027864,ENSGALG00000003567,ENSGALG00000016944,ENSGALG00000024122,ENSGALG00000013200,ENSGALG00000011182,ENSGALG00000015924,ENSGALG00000000687,ENSGALG00000023364,ENSGALG00000010163,ENSGALG00000003126,ENSGALG00000004738,ENSGALG00000007712,ENSGALG00000013579,ENSGALG00000004562,ENSGALG00000006863,ENSGALG00000014582,ENSGALG00000027806,ENSGALG00000006719,ENSGALG00000005425,ENSGALG00000011905,…		GO:0070013	intracellular organelle lumen	0.012751	ENSGALG00000013452,ENSGALG00000007937,ENSGALG00000008380,ENSGALG00000027524,ENSGALG00000015539,ENSGALG00000028809,ENSGALG00000007821,ENSGALG00000012756,ENSGALG00000002985,ENSGALG00000001949,ENSGALG00000017104,ENSGALG00000000837,ENSGALG00000014089,ENSGALG00000002878,ENSGALG00000026582,ENSGALG00000002524,ENSGALG00000008231,ENSGALG00000016050,ENSGALG00000008127,ENSGALG00000010007,ENSGALG00000025974,…
GO:0044444	cytoplasmic part	0.0444	ENSGALG00000004172,ENSGALG00000008972,ENSGALG00000014236,ENSGALG00000015958,ENSGALG00000007832,ENSGALG00000012220,ENSGALG00000012670,ENSGALG00000001428,ENSGALG00000027983,ENSGALG00000005904,ENSGALG00000026838,ENSGALG00000013493,ENSGALG00000009229,ENSGALG00000002891,ENSGALG00000003938,ENSGALG00000006052,ENSGALG00000023099,ENSGALG00000003212,ENSGALG00000013549,ENSGALG00000003521,ENSGALG00000014661,…		GO:0022610	biological adhesion	0.01406	ENSGALG00000006702,ENSGALG00000012069,ENSGALG00000005102,ENSGALG00000001802,ENSGALG00000009903,ENSGALG00000002548,ENSGALG00000000785,ENSGALG00000005059,ENSGALG00000015032,ENSGALG00000005391,ENSGALG00000008866,ENSGALG00000015377,ENSGALG00000007839,ENSGALG00000007211,ENSGALG00000012533,ENSGALG00000007011,ENSGALG00000011357,ENSGALG00000011200,ENSGALG00000016807,ENSGALG00000014783,ENSGALG00000012067,…
GO:0000139	Golgi membrane	0.0444	ENSGALG00000012988,ENSGALG00000009396,ENSGALG00000026268,ENSGALG00000005169,ENSGALG00000005758,ENSGALG00000015252,ENSGALG00000008569,ENSGALG00000007430,ENSGALG00000010083,ENSGALG00000002745,ENSGALG00000009477,ENSGALG00000016754,ENSGALG00000026899,ENSGALG00000002284,ENSGALG00000008440,ENSGALG00000025969,ENSGALG00000002158,ENSGALG00000012363,ENSGALG00000005357,ENSGALG00000003741,ENSGALG00000014142,…		GO:0050839	cell adhesion molecule binding	0.01406	ENSGALG00000011141,ENSGALG00000001774,ENSGALG00000015216,ENSGALG00000017414,ENSGALG00000026674,ENSGALG00000001768,ENSGALG00000001494,ENSGALG00000013907,ENSGALG00000006856,ENSGALG00000000379,ENSGALG00000007511,ENSGALG00000001412,ENSGALG00000016943,ENSGALG00000012256,ENSGALG00000007330,ENSGALG00000002845,ENSGALG00000007145,ENSGALG00000014773,ENSGALG00000027058,ENSGALG00000002447,ENSGALG00000006319,…
GO:0007166	cell surface receptor signaling pathway	0.0444	ENSGALG00000004796,ENSGALG00000003642,ENSGALG00000000919,ENSGALG00000001264,ENSGALG00000029175,ENSGALG00000013907,ENSGALG00000001276,ENSGALG00000015037,ENSGALG00000005554,ENSGALG00000016227,ENSGALG00000009700,ENSGALG00000001802,ENSGALG00000004722,ENSGALG00000025898,ENSGALG00000002420,ENSGALG00000014979,ENSGALG00000008078,ENSGALG00000014419,ENSGALG00000010818,ENSGALG00000006083,ENSGALG00000011794,…		GO:0016482	cytoplasmic transport	0.014513	ENSGALG00000006250,ENSGALG00000003153,ENSGALG00000007832,ENSGALG00000002872,ENSGALG00000016083,ENSGALG00000021656,ENSGALG00000004875,ENSGALG00000016386,ENSGALG00000005508,ENSGALG00000026379,ENSGALG00000010414,ENSGALG00000003293,ENSGALG00000005243,ENSGALG00000004372,ENSGALG00000017414,ENSGALG00000003217,ENSGALG00000003803,ENSGALG00000000608,ENSGALG00000015864,ENSGALG00000023536,ENSGALG00000007554,…
GO:0012501	programmed cell death	0.044501	ENSGALG00000014442,ENSGALG00000003267,ENSGALG00000003195,ENSGALG00000026776,ENSGALG00000004631,ENSGALG00000004474,ENSGALG00000008094,ENSGALG00000014976,ENSGALG00000013787,ENSGALG00000003513,ENSGALG00000015241,ENSGALG00000012726,ENSGALG00000016851,ENSGALG00000009626,ENSGALG00000026718,ENSGALG00000008287,ENSGALG00000015596,ENSGALG00000014977,ENSGALG00000028201,ENSGALG00000016906,ENSGALG00000005011,…		GO:0019899	enzyme binding	0.015995	ENSGALG00000009304,ENSGALG00000004419,ENSGALG00000000852,ENSGALG00000025898,ENSGALG00000002761,ENSGALG00000001058,ENSGALG00000008003,ENSGALG00000027607,ENSGALG00000016216,ENSGALG00000011080,ENSGALG00000001366,ENSGALG00000005935,ENSGALG00000007992,ENSGALG00000012258,ENSGALG00000021491,ENSGALG00000007307,ENSGALG00000006788,ENSGALG00000001551,ENSGALG00000002363,ENSGALG00000015415,ENSGALG00000005108,…
GO:0032386	regulation of intracellular transport	0.044501	ENSGALG00000002229,ENSGALG00000006956,ENSGALG00000016809,ENSGALG00000001434,ENSGALG00000028225,ENSGALG00000008347,ENSGALG00000000608,ENSGALG00000008985,ENSGALG00000005947,ENSGALG00000014463,ENSGALG00000005554,ENSGALG00000026385,ENSGALG00000015682,ENSGALG00000009880,ENSGALG00000028318,ENSGALG00000021611,ENSGALG00000010507,ENSGALG00000014561,ENSGALG00000013702,ENSGALG00000012783,ENSGALG00000002739,…		GO:0008285	negative regulation of cell proliferation	0.016615	ENSGALG00000015032,ENSGALG00000021869,ENSGALG00000016702,ENSGALG00000009903,ENSGALG00000014457,ENSGALG00000016216,ENSGALG00000004225,ENSGALG00000025898,ENSGALG00000010368,ENSGALG00000010320,ENSGALG00000004098,ENSGALG00000028186,ENSGALG00000001729,ENSGALG00000011661,ENSGALG00000005441,ENSGALG00000014783,ENSGALG00000010638,ENSGALG00000001409,ENSGALG00000015305,ENSGALG00000007011,ENSGALG00000012781,…
GO:0048584	positive regulation of response to stimulus	0.044501	ENSGALG00000020249,ENSGALG00000014471,ENSGALG00000013872,ENSGALG00000000568,ENSGALG00000012594,ENSGALG00000005657,ENSGALG00000028174,ENSGALG00000025977,ENSGALG00000011094,ENSGALG00000009014,ENSGALG00000027058,ENSGALG00000004740,ENSGALG00000004661,ENSGALG00000010898,ENSGALG00000003875,ENSGALG00000017068,ENSGALG00000008419,ENSGALG00000009864,ENSGALG00000006938,ENSGALG00000016171,ENSGALG00000023411,…		GO:0044428	nuclear part	0.016922	ENSGALG00000002469,ENSGALG00000007778,ENSGALG00000000884,ENSGALG00000011814,ENSGALG00000007810,ENSGALG00000003220,ENSGALG00000008745,ENSGALG00000026363,ENSGALG00000000251,ENSGALG00000026928,ENSGALG00000004661,ENSGALG00000011980,ENSGALG00000005642,ENSGALG00000028032,ENSGALG00000003478,ENSGALG00000016564,ENSGALG00000010129,ENSGALG00000011966,ENSGALG00000008645,ENSGALG00000003449,ENSGALG00000002009,…
GO:0005253	anion channel activity	0.044501	ENSGALG00000016571,ENSGALG00000004730,ENSGALG00000020292,ENSGALG00000015234,ENSGALG00000009674,ENSGALG00000004101,ENSGALG00000026940,ENSGALG00000009638,ENSGALG00000009324,ENSGALG00000015491,ENSGALG00000007561,ENSGALG00000007617,ENSGALG00000027806,ENSGALG00000010781,ENSGALG00000010029,ENSGALG00000026027,ENSGALG00000003748,ENSGALG00000009395,ENSGALG00000001695,ENSGALG00000017271,ENSGALG00000008811,…		GO:0098805	whole membrane	0.018117	ENSGALG00000009014,ENSGALG00000011272,ENSGALG00000029168,ENSGALG00000016066,ENSGALG00000016362,ENSGALG00000006938,ENSGALG00000002389,ENSGALG00000002497,ENSGALG00000017178,ENSGALG00000003578,ENSGALG00000028935,ENSGALG00000012929,ENSGALG00000002022,ENSGALG00000004222,ENSGALG00000005483,ENSGALG00000013777,ENSGALG00000001487,ENSGALG00000001474,ENSGALG00000015019,ENSGALG00000001328,ENSGALG00000014807,…
GO:0009968	negative regulation of signal transduction	0.044501	ENSGALG00000026484,ENSGALG00000008461,ENSGALG00000027868,ENSGALG00000027364,ENSGALG00000004510,ENSGALG00000005830,ENSGALG00000014233,ENSGALG00000003297,ENSGALG00000009626,ENSGALG00000008072,ENSGALG00000003601,ENSGALG00000026718,ENSGALG00000001063,ENSGALG00000008287,ENSGALG00000009450,ENSGALG00000015596,ENSGALG00000016906,ENSGALG00000002886,ENSGALG00000015008,ENSGALG00000008569,ENSGALG00000012830,…		GO:0010647	positive regulation of cell communication	0.018199	ENSGALG00000012439,ENSGALG00000002634,ENSGALG00000012735,ENSGALG00000012405,ENSGALG00000005947,ENSGALG00000002403,ENSGALG00000004347,ENSGALG00000017242,ENSGALG00000018967,ENSGALG00000012227,ENSGALG00000009572,ENSGALG00000016531,ENSGALG00000015387,ENSGALG00000005657,ENSGALG00000010158,ENSGALG00000026180,ENSGALG00000002719,ENSGALG00000002606,ENSGALG00000002878,ENSGALG00000004284,ENSGALG00000027572,…
GO:0051716	cellular response to stimulus	0.04673	ENSGALG00000002922,ENSGALG00000027913,ENSGALG00000008836,ENSGALG00000007269,ENSGALG00000002872,ENSGALG00000009970,ENSGALG00000006520,ENSGALG00000009562,ENSGALG00000011256,ENSGALG00000014686,ENSGALG00000009842,ENSGALG00000011896,ENSGALG00000010669,ENSGALG00000015525,ENSGALG00000011104,ENSGALG00000002304,ENSGALG00000008347,ENSGALG00000005947,ENSGALG00000006056,ENSGALG00000012635,ENSGALG00000024076,…		GO:0044093	positive regulation of molecular function	0.019518	ENSGALG00000007174,ENSGALG00000016015,ENSGALG00000010560,ENSGALG00000007076,ENSGALG00000012471,ENSGALG00000003863,ENSGALG00000016851,ENSGALG00000010910,ENSGALG00000021611,ENSGALG00000015015,ENSGALG00000026881,ENSGALG00000013295,ENSGALG00000014832,ENSGALG00000007549,ENSGALG00000004974,ENSGALG00000026781,ENSGALG00000002525,ENSGALG00000007040,ENSGALG00000004621,ENSGALG00000026623,ENSGALG00000015958,…
GO:0051234	establishment of localization	0.04673	ENSGALG00000006636,ENSGALG00000001262,ENSGALG00000027572,ENSGALG00000012891,ENSGALG00000003833,ENSGALG00000002414,ENSGALG00000012093,ENSGALG00000001915,ENSGALG00000010068,ENSGALG00000009229,ENSGALG00000011543,ENSGALG00000005727,ENSGALG00000000703,ENSGALG00000009395,ENSGALG00000012191,ENSGALG00000009759,ENSGALG00000003854,ENSGALG00000006702,ENSGALG00000008257,ENSGALG00000010943,ENSGALG00000028836,…		GO:0032880	regulation of protein localization	0.019518	ENSGALG00000007998,ENSGALG00000028600,ENSGALG00000002250,ENSGALG00000001840,ENSGALG00000001318,ENSGALG00000014116,ENSGALG00000011481,ENSGALG00000002917,ENSGALG00000026944,ENSGALG00000012547,ENSGALG00000013602,ENSGALG00000000271,ENSGALG00000010243,ENSGALG00000003880,ENSGALG00000002873,ENSGALG00000012171,ENSGALG00000017393,ENSGALG00000003863,ENSGALG00000002647,ENSGALG00000021611,ENSGALG00000009684,…
GO:0051128	regulation of cellular component organization	0.047958	ENSGALG00000008595,ENSGALG00000008654,ENSGALG00000008667,ENSGALG00000027224,ENSGALG00000028284,ENSGALG00000004809,ENSGALG00000028038,ENSGALG00000017082,ENSGALG00000006995,ENSGALG00000007150,ENSGALG00000028258,ENSGALG00000006884,ENSGALG00000016564,ENSGALG00000005940,ENSGALG00000026493,ENSGALG00000007047,ENSGALG00000008435,ENSGALG00000009791,ENSGALG00000026276,ENSGALG00000015904,ENSGALG00000006267,…		GO:0006839	mitochondrial transport	0.019518	ENSGALG00000003079,ENSGALG00000006211,ENSGALG00000009287,ENSGALG00000013830,ENSGALG00000013921,ENSGALG00000004063,ENSGALG00000013039,ENSGALG00000028015,ENSGALG00000015422,ENSGALG00000007161,ENSGALG00000004809,ENSGALG00000012783,ENSGALG00000004355,ENSGALG00000006394,ENSGALG00000010119,ENSGALG00000025738,ENSGALG00000006956,ENSGALG00000017169,ENSGALG00000000889,ENSGALG00000008347,ENSGALG00000010103,…
GO:0050790	regulation of catalytic activity	0.049005	ENSGALG00000014832,ENSGALG00000004530,ENSGALG00000009013,ENSGALG00000006428,ENSGALG00000023510,ENSGALG00000015985,ENSGALG00000002673,ENSGALG00000015729,ENSGALG00000003412,ENSGALG00000001431,ENSGALG00000014561,ENSGALG00000003770,ENSGALG00000028318,ENSGALG00000003663,ENSGALG00000001797,ENSGALG00000016602,ENSGALG00000002739,ENSGALG00000001076,ENSGALG00000026781,ENSGALG00000007352,ENSGALG00000003141,…		GO:0043066	negative regulation of apoptotic process	0.019628	ENSGALG00000014398,ENSGALG00000027417,ENSGALG00000005569,ENSGALG00000015889,ENSGALG00000000839,ENSGALG00000008358,ENSGALG00000026363,ENSGALG00000000196,ENSGALG00000027761,ENSGALG00000006726,ENSGALG00000028267,ENSGALG00000010156,ENSGALG00000009626,ENSGALG00000009240,ENSGALG00000000419,ENSGALG00000013157,ENSGALG00000013310,ENSGALG00000019019,ENSGALG00000026928,ENSGALG00000002016,ENSGALG00000012865,…
GO:0007154	cell communication	0.053144	ENSGALG00000027633,ENSGALG00000003284,ENSGALG00000010997,ENSGALG00000006428,ENSGALG00000004369,ENSGALG00000017335,ENSGALG00000015247,ENSGALG00000004624,ENSGALG00000011890,ENSGALG00000001797,ENSGALG00000002599,ENSGALG00000016804,ENSGALG00000003770,ENSGALG00000010357,ENSGALG00000027258,ENSGALG00000026998,ENSGALG00000006394,ENSGALG00000007352,ENSGALG00000006583,ENSGALG00000014916,ENSGALG00000027762,…		GO:0043436	oxoacid metabolic process	0.019628	ENSGALG00000007484,ENSGALG00000016899,ENSGALG00000009330,ENSGALG00000012735,ENSGALG00000015866,ENSGALG00000011483,ENSGALG00000010542,ENSGALG00000026594,ENSGALG00000012748,ENSGALG00000028714,ENSGALG00000008632,ENSGALG00000014730,ENSGALG00000011620,ENSGALG00000025990,ENSGALG00000009560,ENSGALG00000011414,ENSGALG00000010522,ENSGALG00000006680,ENSGALG00000013069,ENSGALG00000021685,ENSGALG00000013878,…
GO:0001944	vasculature development	0.053544	ENSGALG00000003770,ENSGALG00000016160,ENSGALG00000011435,ENSGALG00000015001,ENSGALG00000007140,ENSGALG00000026928,ENSGALG00000007668,ENSGALG00000002022,ENSGALG00000006390,ENSGALG00000014235,ENSGALG00000003554,ENSGALG00000011264,ENSGALG00000008455,ENSGALG00000010978,ENSGALG00000010265,ENSGALG00000015305,ENSGALG00000013420,ENSGALG00000028136,ENSGALG00000015132,ENSGALG00000016629,ENSGALG00000000534,…		GO:0043069	negative regulation of programmed cell death	0.019628	ENSGALG00000026180,ENSGALG00000002862,ENSGALG00000026473,ENSGALG00000010270,ENSGALG00000009572,ENSGALG00000002853,ENSGALG00000019751,ENSGALG00000014471,ENSGALG00000015387,ENSGALG00000006083,ENSGALG00000007821,ENSGALG00000003484,ENSGALG00000023876,ENSGALG00000001021,ENSGALG00000008675,ENSGALG00000011620,ENSGALG00000008181,ENSGALG00000012598,ENSGALG00000010541,ENSGALG00000002315,ENSGALG00000001957,…
GO:0060255	regulation of macromolecule metabolic process	0.05419	ENSGALG00000016083,ENSGALG00000000740,ENSGALG00000010797,ENSGALG00000007849,ENSGALG00000008747,ENSGALG00000010291,ENSGALG00000026664,ENSGALG00000000120,ENSGALG00000016997,ENSGALG00000012756,ENSGALG00000003765,ENSGALG00000007798,ENSGALG00000014239,ENSGALG00000023607,ENSGALG00000011957,ENSGALG00000002248,ENSGALG00000014327,ENSGALG00000016056,ENSGALG00000006374,ENSGALG00000025974,ENSGALG00000008469,…		GO:0060548	negative regulation of cell death	0.019628	ENSGALG00000009477,ENSGALG00000015259,ENSGALG00000001708,ENSGALG00000014262,ENSGALG00000001995,ENSGALG00000026207,ENSGALG00000016894,ENSGALG00000016112,ENSGALG00000015241,ENSGALG00000008491,ENSGALG00000013787,ENSGALG00000012755,ENSGALG00000019891,ENSGALG00000002777,ENSGALG00000009437,ENSGALG00000007145,ENSGALG00000002447,ENSGALG00000005796,ENSGALG00000000209,ENSGALG00000027737,ENSGALG00000026890,…
GO:0006915	apoptotic process	0.056954	ENSGALG00000012550,ENSGALG00000004220,ENSGALG00000002777,ENSGALG00000026154,ENSGALG00000007679,ENSGALG00000009023,ENSGALG00000013310,ENSGALG00000017436,ENSGALG00000000534,ENSGALG00000011870,ENSGALG00000027299,ENSGALG00000002763,ENSGALG00000001006,ENSGALG00000002872,ENSGALG00000004197,ENSGALG00000009369,ENSGALG00000005767,ENSGALG00000014554,ENSGALG00000026928,ENSGALG00000015525,ENSGALG00000007668,…		GO:0006810	transport	0.019628	ENSGALG00000007557,ENSGALG00000015944,ENSGALG00000010899,ENSGALG00000016109,ENSGALG00000028009,ENSGALG00000008725,ENSGALG00000009970,ENSGALG00000008341,ENSGALG00000011155,ENSGALG00000004213,ENSGALG00000008844,ENSGALG00000011680,ENSGALG00000006018,ENSGALG00000004355,ENSGALG00000005807,ENSGALG00000008497,ENSGALG00000002892,ENSGALG00000008282,ENSGALG00000027617,ENSGALG00000004336,ENSGALG00000002896,…
GO:0045184	establishment of protein localization	0.058535	ENSGALG00000005994,ENSGALG00000025748,ENSGALG00000007476,ENSGALG00000001840,ENSGALG00000026318,ENSGALG00000007910,ENSGALG00000012265,ENSGALG00000012363,ENSGALG00000002761,ENSGALG00000016807,ENSGALG00000013210,ENSGALG00000028267,ENSGALG00000008477,ENSGALG00000010183,ENSGALG00000012329,ENSGALG00000010341,ENSGALG00000010878,ENSGALG00000002734,ENSGALG00000009262,ENSGALG00000003397,ENSGALG00000010536,…		GO:0005654	nucleoplasm	0.019628	ENSGALG00000001332,ENSGALG00000011620,ENSGALG00000014559,ENSGALG00000025974,ENSGALG00000015779,ENSGALG00000002634,ENSGALG00000010642,ENSGALG00000014298,ENSGALG00000001949,ENSGALG00000017104,ENSGALG00000014089,ENSGALG00000002878,ENSGALG00000008231,ENSGALG00000016050,ENSGALG00000010007,ENSGALG00000007937,ENSGALG00000008380,ENSGALG00000015539,ENSGALG00000027524,ENSGALG00000028809,ENSGALG00000012756,…
GO:0001568	blood vessel development	0.060046	ENSGALG00000003641,ENSGALG00000016564,ENSGALG00000026890,ENSGALG00000012792,ENSGALG00000024449,ENSGALG00000029024,ENSGALG00000028236,ENSGALG00000007705,ENSGALG00000011955,ENSGALG00000003115,ENSGALG00000028440,ENSGALG00000009477,ENSGALG00000015487,ENSGALG00000004338,ENSGALG00000004098,ENSGALG00000005272,ENSGALG00000013902,ENSGALG00000009791,ENSGALG00000010859,ENSGALG00000011905,ENSGALG00000012108,…		GO:0030163	protein catabolic process	0.020505	ENSGALG00000000231,ENSGALG00000007992,ENSGALG00000009903,ENSGALG00000002531,ENSGALG00000008559,ENSGALG00000000259,ENSGALG00000015415,ENSGALG00000007307,ENSGALG00000026849,ENSGALG00000002761,ENSGALG00000004419,ENSGALG00000028079,ENSGALG00000025927,ENSGALG00000002843,ENSGALG00000010675,ENSGALG00000001032,ENSGALG00000004640,ENSGALG00000010805,ENSGALG00000005108,ENSGALG00000004589,ENSGALG00000006435,…
GO:0048514	blood vessel morphogenesis	0.060436	ENSGALG00000001802,ENSGALG00000014684,ENSGALG00000016160,ENSGALG00000011435,ENSGALG00000000402,ENSGALG00000016171,ENSGALG00000011056,ENSGALG00000014419,ENSGALG00000003770,ENSGALG00000006751,ENSGALG00000007140,ENSGALG00000013929,ENSGALG00000011708,ENSGALG00000005657,ENSGALG00000003642,ENSGALG00000026928,ENSGALG00000029175,ENSGALG00000013907,ENSGALG00000021665,ENSGALG00000027058,ENSGALG00000014235,…		GO:0006082	organic acid metabolic process	0.021608	ENSGALG00000006543,ENSGALG00000010001,ENSGALG00000025822,ENSGALG00000021104,ENSGALG00000014398,ENSGALG00000008818,ENSGALG00000012018,ENSGALG00000011312,ENSGALG00000006565,ENSGALG00000000067,ENSGALG00000004019,ENSGALG00000010402,ENSGALG00000009748,ENSGALG00000017394,ENSGALG00000003942,ENSGALG00000006501,ENSGALG00000007103,ENSGALG00000003253,ENSGALG00000010284,ENSGALG00000014971,ENSGALG00000009700,…
GO:0051649	establishment of localization in cell	0.066788	ENSGALG00000001399,ENSGALG00000015382,ENSGALG00000013188,ENSGALG00000016614,ENSGALG00000028086,ENSGALG00000022733,ENSGALG00000011483,ENSGALG00000006161,ENSGALG00000012171,ENSGALG00000007198,ENSGALG00000001801,ENSGALG00000008294,ENSGALG00000008313,ENSGALG00000016480,ENSGALG00000005511,ENSGALG00000001602,ENSGALG00000006500,ENSGALG00000027737,ENSGALG00000003929,ENSGALG00000012552,ENSGALG00000006394,…		GO:0050482	arachidonic acid secretion	0.022021	ENSGALG00000005085,ENSGALG00000004101,ENSGALG00000015148,ENSGALG00000015117,ENSGALG00000015216,ENSGALG00000005065,ENSGALG00000011080,ENSGALG00000007794,ENSGALG00000006326,ENSGALG00000009505
GO:0044431	Golgi apparatus part	0.067859	ENSGALG00000008847,ENSGALG00000009477,ENSGALG00000002284,ENSGALG00000016754,ENSGALG00000026899,ENSGALG00000002745,ENSGALG00000010083,ENSGALG00000012300,ENSGALG00000004212,ENSGALG00000006049,ENSGALG00000026268,ENSGALG00000009396,ENSGALG00000005758,ENSGALG00000015252,ENSGALG00000008569,ENSGALG00000007430,ENSGALG00000005169,ENSGALG00000007912,ENSGALG00000003262,ENSGALG00000013738,ENSGALG00000012988,…		GO:1903963	arachidonate transport	0.022021	ENSGALG00000015216,ENSGALG00000005065,ENSGALG00000006326,ENSGALG00000009505,ENSGALG00000011080,ENSGALG00000007794,ENSGALG00000005085,ENSGALG00000004101,ENSGALG00000015117,ENSGALG00000015148
GO:0004559	alpha-mannosidase activity	0.07075	ENSGALG00000004806,ENSGALG00000008320,ENSGALG00000014361,ENSGALG00000009079,ENSGALG00000008336,ENSGALG00000001615,ENSGALG00000003128,ENSGALG00000014878,ENSGALG00000000255		GO:0044710	single-organism metabolic process	0.022258	ENSGALG00000014310,ENSGALG00000002348,ENSGALG00000026349,ENSGALG00000007219,ENSGALG00000007161,ENSGALG00000010284,ENSGALG00000007879,ENSGALG00000002818,ENSGALG00000008907,ENSGALG00000028005,ENSGALG00000014565,ENSGALG00000011210,ENSGALG00000010976,ENSGALG00000017312,ENSGALG00000005066,ENSGALG00000016467,ENSGALG00000005842,ENSGALG00000016727,ENSGALG00000029060,ENSGALG00000009390,ENSGALG00000001359,…
GO:0032502	developmental process	0.07121	ENSGALG00000008997,ENSGALG00000002536,ENSGALG00000029124,ENSGALG00000005675,ENSGALG00000000780,ENSGALG00000003253,ENSGALG00000004740,ENSGALG00000027058,ENSGALG00000012724,ENSGALG00000009173,ENSGALG00000012024,ENSGALG00000028908,ENSGALG00000023195,ENSGALG00000012258,ENSGALG00000003875,ENSGALG00000009474,ENSGALG00000007238,ENSGALG00000009546,ENSGALG00000001227,ENSGALG00000016661,ENSGALG00000006524,…		GO:0019222	regulation of metabolic process	0.022679	ENSGALG00000013892,ENSGALG00000005613,ENSGALG00000001708,ENSGALG00000012755,ENSGALG00000004516,ENSGALG00000015241,ENSGALG00000012722,ENSGALG00000000233,ENSGALG00000009437,ENSGALG00000004612,ENSGALG00000005796,ENSGALG00000027058,ENSGALG00000016815,ENSGALG00000004228,ENSGALG00000012550,ENSGALG00000003018,ENSGALG00000002249,ENSGALG00000000360,ENSGALG00000015403,ENSGALG00000003579,ENSGALG00000008253,…
GO:0015108	chloride transmembrane transporter activity	0.07216	ENSGALG00000001262,ENSGALG00000007255,ENSGALG00000016745,ENSGALG00000007234,ENSGALG00000015924,ENSGALG00000008811,ENSGALG00000017271,ENSGALG00000021316,ENSGALG00000009395,ENSGALG00000001695,ENSGALG00000003748,ENSGALG00000012497,ENSGALG00000027806,ENSGALG00000010781,ENSGALG00000010029,ENSGALG00000026027,ENSGALG00000007617,ENSGALG00000007561,ENSGALG00000009324,ENSGALG00000009638,ENSGALG00000004101,…		GO:0006979	response to oxidative stress	0.025027	ENSGALG00000015770,ENSGALG00000005554,ENSGALG00000014832,ENSGALG00000001938,ENSGALG00000010243,ENSGALG00000010633,ENSGALG00000009454,ENSGALG00000010798,ENSGALG00000026661,ENSGALG00000012550,ENSGALG00000003875,ENSGALG00000000209,ENSGALG00000005979,ENSGALG00000027861,ENSGALG00000017316,ENSGALG00000005796,ENSGALG00000008544,ENSGALG00000003661,ENSGALG00000012618,ENSGALG00000019891,ENSGALG00000000611,…
GO:0010955	negative regulation of protein processing	0.073397	ENSGALG00000005135,ENSGALG00000007161,ENSGALG00000009626,ENSGALG00000008491,ENSGALG00000007419,ENSGALG00000002745,ENSGALG00000001175,ENSGALG00000008713,ENSGALG00000002987,ENSGALG00000009388,ENSGALG00000017186,ENSGALG00000010746		GO:0070647	protein modification by small protein conjugation or removal	0.030499	ENSGALG00000016003,ENSGALG00000023958,ENSGALG00000008713,ENSGALG00000003109,ENSGALG00000000699,ENSGALG00000002803,ENSGALG00000004659,ENSGALG00000015524,ENSGALG00000008176,ENSGALG00000014139,ENSGALG00000028740,ENSGALG00000013410,ENSGALG00000001836,ENSGALG00000009014,ENSGALG00000008814,ENSGALG00000005425,ENSGALG00000016739,ENSGALG00000014732,ENSGALG00000021213,ENSGALG00000001399,ENSGALG00000028935,…
GO:1903318	negative regulation of protein maturation	0.073397	ENSGALG00000010746,ENSGALG00000009388,ENSGALG00000017186,ENSGALG00000002987,ENSGALG00000001175,ENSGALG00000008713,ENSGALG00000007419,ENSGALG00000002745,ENSGALG00000008491,ENSGALG00000007161,ENSGALG00000005135,ENSGALG00000009626		GO:0006605	protein targeting	0.03266	ENSGALG00000004875,ENSGALG00000002250,ENSGALG00000001840,ENSGALG00000021656,ENSGALG00000016083,ENSGALG00000007832,ENSGALG00000001053,ENSGALG00000003217,ENSGALG00000017414,ENSGALG00000002836,ENSGALG00000010243,ENSGALG00000005243,ENSGALG00000003293,ENSGALG00000026379,ENSGALG00000006780,ENSGALG00000021611,ENSGALG00000009684,ENSGALG00000007476,ENSGALG00000012329,ENSGALG00000012569,ENSGALG00000013777,…
GO:0051049	regulation of transport	0.078001	ENSGALG00000009955,ENSGALG00000015491,ENSGALG00000003652,ENSGALG00000009927,ENSGALG00000027091,ENSGALG00000008351,ENSGALG00000015216,ENSGALG00000015521,ENSGALG00000006326,ENSGALG00000004435,ENSGALG00000016226,ENSGALG00000006968,ENSGALG00000000909,ENSGALG00000005358,ENSGALG00000005330,ENSGALG00000009790,ENSGALG00000007623,ENSGALG00000007234,ENSGALG00000029168,ENSGALG00000000613,ENSGALG00000015959,…		GO:0009967	positive regulation of signal transduction	0.03266	ENSGALG00000003267,ENSGALG00000002798,ENSGALG00000003875,ENSGALG00000007650,ENSGALG00000001253,ENSGALG00000012363,ENSGALG00000012550,ENSGALG00000007396,ENSGALG00000008233,ENSGALG00000023401,ENSGALG00000001774,ENSGALG00000008332,ENSGALG00000014829,ENSGALG00000003579,ENSGALG00000013892,ENSGALG00000002709,ENSGALG00000007352,ENSGALG00000005908,ENSGALG00000001708,ENSGALG00000008099,ENSGALG00000012755,…
GO:0044767	single-organism developmental process	0.082464	ENSGALG00000027342,ENSGALG00000015001,ENSGALG00000004197,ENSGALG00000014736,ENSGALG00000012702,ENSGALG00000005815,ENSGALG00000015164,ENSGALG00000009369,ENSGALG00000002763,ENSGALG00000009390,ENSGALG00000004171,ENSGALG00000016457,ENSGALG00000011435,ENSGALG00000007509,ENSGALG00000001006,ENSGALG00000008898,ENSGALG00000012620,ENSGALG00000004673,ENSGALG00000015834,ENSGALG00000002719,ENSGALG00000016200,…		GO:0019752	carboxylic acid metabolic process	0.03266	ENSGALG00000007829,ENSGALG00000007588,ENSGALG00000006326,ENSGALG00000027588,ENSGALG00000015876,ENSGALG00000007300,ENSGALG00000028641,ENSGALG00000013257,ENSGALG00000011056,ENSGALG00000015591,ENSGALG00000003326,ENSGALG00000002187,ENSGALG00000010978,ENSGALG00000003253,ENSGALG00000010284,ENSGALG00000009700,ENSGALG00000007103,ENSGALG00000006134,ENSGALG00000012013,ENSGALG00000027946,ENSGALG00000007119,…
GO:0071944	cell periphery	0.082464	ENSGALG00000006409,ENSGALG00000008094,ENSGALG00000015410,ENSGALG00000001768,ENSGALG00000010930,ENSGALG00000013424,ENSGALG00000027830,ENSGALG00000002389,ENSGALG00000013968,ENSGALG00000009732,ENSGALG00000027843,ENSGALG00000017414,ENSGALG00000012036,ENSGALG00000023934,ENSGALG00000012913,ENSGALG00000004481,ENSGALG00000005412,ENSGALG00000001219,ENSGALG00000014770,ENSGALG00000015961,ENSGALG00000001312,…		GO:0051223	regulation of protein transport	0.033696	ENSGALG00000015148,ENSGALG00000008302,ENSGALG00000003079,ENSGALG00000016806,ENSGALG00000002666,ENSGALG00000028015,ENSGALG00000015304,ENSGALG00000012617,ENSGALG00000016719,ENSGALG00000007161,ENSGALG00000015487,ENSGALG00000023510,ENSGALG00000015422,ENSGALG00000023576,ENSGALG00000028256,ENSGALG00000001857,ENSGALG00000019716,ENSGALG00000008156,ENSGALG00000006326,ENSGALG00000003648,ENSGALG00000012292,…
GO:0040011	locomotion	0.082464	ENSGALG00000001188,ENSGALG00000026383,ENSGALG00000016713,ENSGALG00000005102,ENSGALG00000009013,ENSGALG00000017335,ENSGALG00000004624,ENSGALG00000004472,ENSGALG00000028230,ENSGALG00000009303,ENSGALG00000026181,ENSGALG00000002599,ENSGALG00000004538,ENSGALG00000007140,ENSGALG00000015027,ENSGALG00000017056,ENSGALG00000005852,ENSGALG00000018967,ENSGALG00000008978,ENSGALG00000006500,ENSGALG00000016629,…		GO:0060341	regulation of cellular localization	0.035248	ENSGALG00000009880,ENSGALG00000010899,ENSGALG00000009970,ENSGALG00000004213,ENSGALG00000006968,ENSGALG00000011680,ENSGALG00000015117,ENSGALG00000004355,ENSGALG00000028847,ENSGALG00000005659,ENSGALG00000012783,ENSGALG00000007878,ENSGALG00000014984,ENSGALG00000003398,ENSGALG00000015463,ENSGALG00000003262,ENSGALG00000026163,ENSGALG00000002930,ENSGALG00000012879,ENSGALG00000006083,ENSGALG00000013468,…
GO:0008283	cell proliferation	0.082464	ENSGALG00000015896,ENSGALG00000002886,ENSGALG00000009778,ENSGALG00000000681,ENSGALG00000014233,ENSGALG00000016954,ENSGALG00000011298,ENSGALG00000026484,ENSGALG00000003018,ENSGALG00000015987,ENSGALG00000007794,ENSGALG00000010368,ENSGALG00000028158,ENSGALG00000028466,ENSGALG00000001409,ENSGALG00000006005,ENSGALG00000015622,ENSGALG00000028026,ENSGALG00000008713,ENSGALG00000001021,ENSGALG00000001946,…		GO:0031981	nuclear lumen	0.035971	ENSGALG00000004204,ENSGALG00000007343,ENSGALG00000026484,ENSGALG00000008256,ENSGALG00000026999,ENSGALG00000016198,ENSGALG00000001006,ENSGALG00000003149,ENSGALG00000011298,ENSGALG00000000981,ENSGALG00000005983,ENSGALG00000026838,ENSGALG00000015647,ENSGALG00000025904,ENSGALG00000027835,ENSGALG00000027046,ENSGALG00000005715,ENSGALG00000010829,ENSGALG00000007302,ENSGALG00000001610,ENSGALG00000010905,…
GO:0042127	regulation of cell proliferation	0.085319	ENSGALG00000015708,ENSGALG00000012329,ENSGALG00000002775,ENSGALG00000001995,ENSGALG00000002987,ENSGALG00000001021,ENSGALG00000001946,ENSGALG00000004816,ENSGALG00000012439,ENSGALG00000025748,ENSGALG00000026081,ENSGALG00000014891,ENSGALG00000007910,ENSGALG00000016293,ENSGALG00000010336,ENSGALG00000003712,ENSGALG00000010001,ENSGALG00000002761,ENSGALG00000012363,ENSGALG00000026484,ENSGALG00000016954,…		GO:0009057	macromolecule catabolic process	0.03824	ENSGALG00000016444,ENSGALG00000016997,ENSGALG00000007161,ENSGALG00000016930,ENSGALG00000013964,ENSGALG00000010016,ENSGALG00000003648,ENSGALG00000017092,ENSGALG00000028641,ENSGALG00000008819,ENSGALG00000024332,ENSGALG00000022980,ENSGALG00000026858,ENSGALG00000003513,ENSGALG00000008163,ENSGALG00000027782,ENSGALG00000005617,ENSGALG00000015668,ENSGALG00000015304,ENSGALG00000015580,ENSGALG00000010273,…
GO:0048646	anatomical structure formation involved in morphogenesis	0.087066	ENSGALG00000008253,ENSGALG00000006860,ENSGALG00000005707,ENSGALG00000003602,ENSGALG00000027639,ENSGALG00000008351,ENSGALG00000004790,ENSGALG00000002581,ENSGALG00000010692,ENSGALG00000028069,ENSGALG00000014829,ENSGALG00000002744,ENSGALG00000016627,ENSGALG00000006968,ENSGALG00000008866,ENSGALG00000013146,ENSGALG00000010847,ENSGALG00000021665,ENSGALG00000005180,ENSGALG00000029175,ENSGALG00000013907,…		GO:1903827	regulation of cellular protein localization	0.03824	ENSGALG00000008569,ENSGALG00000003262,ENSGALG00000008010,ENSGALG00000010119,ENSGALG00000025738,ENSGALG00000006394,ENSGALG00000012783,ENSGALG00000010291,ENSGALG00000013830,ENSGALG00000013742,ENSGALG00000009970,ENSGALG00000026900,ENSGALG00000011620,ENSGALG00000001420,ENSGALG00000003484,ENSGALG00000005947,ENSGALG00000005005,ENSGALG00000026838,ENSGALG00000002229,ENSGALG00000008432,ENSGALG00000015704,…
GO:2001020	regulation of response to DNA damage stimulus	0.088109	ENSGALG00000009683,ENSGALG00000000777,ENSGALG00000012781,ENSGALG00000008778,ENSGALG00000028201,ENSGALG00000008287,ENSGALG00000013420,ENSGALG00000002929,ENSGALG00000028136,ENSGALG00000010039,ENSGALG00000012684,ENSGALG00000006326,ENSGALG00000027762,ENSGALG00000014732,ENSGALG00000001672,ENSGALG00000015622,ENSGALG00000011210,ENSGALG00000000840,ENSGALG00000002755,ENSGALG00000028249,ENSGALG00000028003,…		GO:2001234	negative regulation of apoptotic signaling pathway	0.03824	ENSGALG00000005198,ENSGALG00000008883,ENSGALG00000008240,ENSGALG00000011955,ENSGALG00000009268,ENSGALG00000011436,ENSGALG00000019702,ENSGALG00000003701,ENSGALG00000003109,ENSGALG00000000840,ENSGALG00000011870,ENSGALG00000007700,ENSGALG00000008461,ENSGALG00000009266,ENSGALG00000012551,ENSGALG00000002761,ENSGALG00000007140,ENSGALG00000008003,ENSGALG00000028136,ENSGALG00000016296,ENSGALG00000011080,…
GO:0098590	plasma membrane region	0.088109	ENSGALG00000006049,ENSGALG00000001879,ENSGALG00000014244,ENSGALG00000004096,ENSGALG00000002447,ENSGALG00000013180,ENSGALG00000014227,ENSGALG00000015384,ENSGALG00000026491,ENSGALG00000015914,ENSGALG00000009324,ENSGALG00000015551,ENSGALG00000020745,ENSGALG00000009396,ENSGALG00000009252,ENSGALG00000011110,ENSGALG00000014582,ENSGALG00000027806,ENSGALG00000005622,ENSGALG00000010187,ENSGALG00000003126,…		GO:0048732	gland development	0.03824	ENSGALG00000009327,ENSGALG00000016022,ENSGALG00000007794,ENSGALG00000003579,ENSGALG00000014822,ENSGALG00000001080,ENSGALG00000026881,ENSGALG00000004481,ENSGALG00000010848,ENSGALG00000012290,ENSGALG00000028576,ENSGALG00000007042,ENSGALG00000004596,ENSGALG00000007849,ENSGALG00000012363,ENSGALG00000003875,ENSGALG00000012973,ENSGALG00000010836,ENSGALG00000005796,ENSGALG00000005089,ENSGALG00000008455,…
GO:0007165	signal transduction	0.088109	ENSGALG00000027324,ENSGALG00000010806,ENSGALG00000015516,ENSGALG00000001141,ENSGALG00000004481,ENSGALG00000001219,ENSGALG00000027905,ENSGALG00000012140,ENSGALG00000028186,ENSGALG00000006979,ENSGALG00000003195,ENSGALG00000026278,ENSGALG00000000424,ENSGALG00000004474,ENSGALG00000005430,ENSGALG00000008094,ENSGALG00000010930,ENSGALG00000013424,ENSGALG00000001768,ENSGALG00000002389,ENSGALG00000027887,…		GO:1903047	mitotic cell cycle process	0.039297	ENSGALG00000006047,ENSGALG00000016702,ENSGALG00000026854,ENSGALG00000008559,ENSGALG00000007649,ENSGALG00000013956,ENSGALG00000007615,ENSGALG00000003429,ENSGALG00000028079,ENSGALG00000003284,ENSGALG00000004640,ENSGALG00000016332,ENSGALG00000015571,ENSGALG00000001183,ENSGALG00000000409,ENSGALG00000006971,ENSGALG00000012551,ENSGALG00000014843,ENSGALG00000015828,ENSGALG00000028310,ENSGALG00000005108,…
GO:0048870	cell motility	0.089969	ENSGALG00000012115,ENSGALG00000027936,ENSGALG00000010692,ENSGALG00000011962,ENSGALG00000004844,ENSGALG00000012122,ENSGALG00000028821,ENSGALG00000010529,ENSGALG00000008866,ENSGALG00000001262,ENSGALG00000027572,ENSGALG00000016627,ENSGALG00000003833,ENSGALG00000010847,ENSGALG00000002525,ENSGALG00000014262,ENSGALG00000001037,ENSGALG00000001915,ENSGALG00000013146,ENSGALG00000007911,ENSGALG00000008763,…		GO:0051130	positive regulation of cellular component organization	0.039723	ENSGALG00000027213,ENSGALG00000015403,ENSGALG00000004435,ENSGALG00000003579,ENSGALG00000002709,ENSGALG00000015241,ENSGALG00000003782,ENSGALG00000012755,ENSGALG00000020927,ENSGALG00000005796,ENSGALG00000012208,ENSGALG00000008609,ENSGALG00000016807,ENSGALG00000028310,ENSGALG00000015377,ENSGALG00000009900,ENSGALG00000006435,ENSGALG00000016560,ENSGALG00000002124,ENSGALG00000001076,ENSGALG00000013702,…
GO:0051674	localization of cell	0.089969	ENSGALG00000011708,ENSGALG00000005108,ENSGALG00000013929,ENSGALG00000006083,ENSGALG00000010818,ENSGALG00000003875,ENSGALG00000001882,ENSGALG00000002420,ENSGALG00000008135,ENSGALG00000014979,ENSGALG00000008078,ENSGALG00000021611,ENSGALG00000014419,ENSGALG00000000402,ENSGALG00000016171,ENSGALG00000004364,ENSGALG00000001267,ENSGALG00000003912,ENSGALG00000012594,ENSGALG00000001276,ENSGALG00000000568,…		GO:0044772	mitotic cell cycle phase transition	0.039881	ENSGALG00000026137,ENSGALG00000011515,ENSGALG00000001118,ENSGALG00000014872,ENSGALG00000016427,ENSGALG00000003205,ENSGALG00000016997,ENSGALG00000014698,ENSGALG00000025738,ENSGALG00000022980,ENSGALG00000000468,ENSGALG00000027871,ENSGALG00000017211,ENSGALG00000015148,ENSGALG00000001093,ENSGALG00000011297,ENSGALG00000013039,ENSGALG00000006681,ENSGALG00000010537,ENSGALG00000008707,ENSGALG00000003085,…
GO:0016053	organic acid biosynthetic process	0.089969	ENSGALG00000006073,ENSGALG00000027357,ENSGALG00000007484,ENSGALG00000005857,ENSGALG00000007300,ENSGALG00000003092,ENSGALG00000002030,ENSGALG00000008845,ENSGALG00000011312,ENSGALG00000006565,ENSGALG00000003601,ENSGALG00000009791,ENSGALG00000007829,ENSGALG00000009330,ENSGALG00000003678,ENSGALG00000004612,ENSGALG00000011704,ENSGALG00000000943,ENSGALG00000013480,ENSGALG00000005647,ENSGALG00000007129,…		GO:0042802	identical protein binding	0.040619	ENSGALG00000009158,ENSGALG00000012865,ENSGALG00000015788,ENSGALG00000009339,ENSGALG00000019019,ENSGALG00000014870,ENSGALG00000003155,ENSGALG00000004948,ENSGALG00000008286,ENSGALG00000007383,ENSGALG00000005430,ENSGALG00000012486,ENSGALG00000004584,ENSGALG00000012348,ENSGALG00000010103,ENSGALG00000004200,ENSGALG00000003199,ENSGALG00000012575,ENSGALG00000015544,ENSGALG00000027156,ENSGALG00000028749,…
GO:0046394	carboxylic acid biosynthetic process	0.089969	ENSGALG00000002761,ENSGALG00000008174,ENSGALG00000016314,ENSGALG00000005439,ENSGALG00000005647,ENSGALG00000007129,ENSGALG00000013480,ENSGALG00000020485,ENSGALG00000009560,ENSGALG00000005072,ENSGALG00000012735,ENSGALG00000009988,ENSGALG00000010284,ENSGALG00000002775,ENSGALG00000020943,ENSGALG00000003092,ENSGALG00000002030,ENSGALG00000008845,ENSGALG00000007300,ENSGALG00000005857,ENSGALG00000007484,…		GO:0000278	mitotic cell cycle	0.040674	ENSGALG00000012879,ENSGALG00000000889,ENSGALG00000008380,ENSGALG00000001672,ENSGALG00000002346,ENSGALG00000009314,ENSGALG00000009690,ENSGALG00000008585,ENSGALG00000025884,ENSGALG00000002634,ENSGALG00000015954,ENSGALG00000015622,ENSGALG00000012885,ENSGALG00000000534,ENSGALG00000017015,ENSGALG00000012405,ENSGALG00000012735,ENSGALG00000008256,ENSGALG00000001006,ENSGALG00000026565,ENSGALG00000005983,…
GO:0042802	identical protein binding	0.1005	ENSGALG00000009773,ENSGALG00000008701,ENSGALG00000002896,ENSGALG00000014159,ENSGALG00000014851,ENSGALG00000013892,ENSGALG00000004516,ENSGALG00000005647,ENSGALG00000007129,ENSGALG00000005425,ENSGALG00000017237,ENSGALG00000017135,ENSGALG00000016806,ENSGALG00000016997,ENSGALG00000026605,ENSGALG00000011934,ENSGALG00000012879,ENSGALG00000004738,ENSGALG00000011110,ENSGALG00000007011,ENSGALG00000013726,…		GO:0051050	positive regulation of transport	0.040674	ENSGALG00000000889,ENSGALG00000010158,ENSGALG00000004519,ENSGALG00000012879,ENSGALG00000015387,ENSGALG00000027723,ENSGALG00000027483,ENSGALG00000007623,ENSGALG00000008985,ENSGALG00000013468,ENSGALG00000006956,ENSGALG00000002878,ENSGALG00000016281,ENSGALG00000012891,ENSGALG00000000534,ENSGALG00000012735,ENSGALG00000028284,ENSGALG00000002634,ENSGALG00000008494,ENSGALG00000003824,ENSGALG00000002010,…
GO:0032024	positive regulation of insulin secretion	0.10857	ENSGALG00000009324,ENSGALG00000004355,ENSGALG00000012171,ENSGALG00000027091,ENSGALG00000011870,ENSGALG00000016661,ENSGALG00000029168,ENSGALG00000008985,ENSGALG00000010000,ENSGALG00000000271,ENSGALG00000011104,ENSGALG00000005243,ENSGALG00000007617,ENSGALG00000027848		GO:0043085	positive regulation of catalytic activity	0.040674	ENSGALG00000026890,ENSGALG00000016006,ENSGALG00000014687,ENSGALG00000012731,ENSGALG00000015216,ENSGALG00000013357,ENSGALG00000002578,ENSGALG00000013710,ENSGALG00000002540,ENSGALG00000005572,ENSGALG00000009477,ENSGALG00000027262,ENSGALG00000009781,ENSGALG00000018760,ENSGALG00000009396,ENSGALG00000003078,ENSGALG00000004273,ENSGALG00000005767,ENSGALG00000001163,ENSGALG00000001227,ENSGALG00000001409,…
GO:0036473	cell death in response to oxidative stress	0.10861	ENSGALG00000011870,ENSGALG00000017436,ENSGALG00000000607,ENSGALG00000013892,ENSGALG00000022938,ENSGALG00000002761,ENSGALG00000004412,ENSGALG00000016885,ENSGALG00000007161,ENSGALG00000014196,ENSGALG00000009477,ENSGALG00000011525,ENSGALG00000010103,ENSGALG00000008461,ENSGALG00000028641,ENSGALG00000002514,ENSGALG00000006049,ENSGALG00000009390,ENSGALG00000027861,ENSGALG00000028249		GO:0002009	morphogenesis of an epithelium	0.040674	ENSGALG00000012620,ENSGALG00000001188,ENSGALG00000005817,ENSGALG00000023130,ENSGALG00000004973,ENSGALG00000016427,ENSGALG00000002763,ENSGALG00000011531,ENSGALG00000016906,ENSGALG00000005256,ENSGALG00000016944,ENSGALG00000016308,ENSGALG00000013194,ENSGALG00000007150,ENSGALG00000009966,ENSGALG00000004213,ENSGALG00000001262,ENSGALG00000003473,ENSGALG00000015834,ENSGALG00000011406,ENSGALG00000014974,…
GO:0080135	regulation of cellular response to stress	0.10861	ENSGALG00000016564,ENSGALG00000026493,ENSGALG00000000607,ENSGALG00000012792,ENSGALG00000007150,ENSGALG00000012684,ENSGALG00000002315,ENSGALG00000002403,ENSGALG00000009916,ENSGALG00000008358,ENSGALG00000009477,ENSGALG00000006049,ENSGALG00000003648,ENSGALG00000008778,ENSGALG00000002878,ENSGALG00000012756,ENSGALG00000028203,ENSGALG00000001957,ENSGALG00000008701,ENSGALG00000016045,ENSGALG00000007810,…		GO:0032386	regulation of intracellular transport	0.041062	ENSGALG00000008302,ENSGALG00000016806,ENSGALG00000003079,ENSGALG00000004730,ENSGALG00000028015,ENSGALG00000015304,ENSGALG00000012617,ENSGALG00000012720,ENSGALG00000007161,ENSGALG00000015422,ENSGALG00000028256,ENSGALG00000003648,ENSGALG00000002734,ENSGALG00000011966,ENSGALG00000028641,ENSGALG00000017153,ENSGALG00000000812,ENSGALG00000009790,ENSGALG00000010129,ENSGALG00000017394,ENSGALG00000000613,…
GO:0061178	regulation of insulin secretion involved in cellular response to glucose stimulus	0.11494	ENSGALG00000003833,ENSGALG00000012171,ENSGALG00000007617,ENSGALG00000005243,ENSGALG00000000271,ENSGALG00000029168,ENSGALG00000011896,ENSGALG00000027091,ENSGALG00000011870,ENSGALG00000023576,ENSGALG00000008713,ENSGALG00000009324,ENSGALG00000011104,ENSGALG00000027564,ENSGALG00000000280,ENSGALG00000008985,ENSGALG00000010000		GO:0005794	Golgi apparatus	0.042279	ENSGALG00000006971,ENSGALG00000014079,ENSGALG00000001130,ENSGALG00000008847,ENSGALG00000010083,ENSGALG00000005108,ENSGALG00000005935,ENSGALG00000012258,ENSGALG00000007992,ENSGALG00000009111,ENSGALG00000002805,ENSGALG00000015415,ENSGALG00000001964,ENSGALG00000000852,ENSGALG00000026899,ENSGALG00000005357,ENSGALG00000005063,ENSGALG00000014890,ENSGALG00000013710,ENSGALG00000014878,ENSGALG00000012850,…
GO:1902582	single-organism intracellular transport	0.11575	ENSGALG00000008347,ENSGALG00000008985,ENSGALG00000002087,ENSGALG00000005947,ENSGALG00000006211,ENSGALG00000014463,ENSGALG00000012620,ENSGALG00000011256,ENSGALG00000010507,ENSGALG00000007549,ENSGALG00000009970,ENSGALG00000001938,ENSGALG00000001223,ENSGALG00000015018,ENSGALG00000003880,ENSGALG00000004886,ENSGALG00000027583,ENSGALG00000001163,ENSGALG00000013602,ENSGALG00000011870,ENSGALG00000000534,…		GO:0016740	transferase activity	0.042279	ENSGALG00000010073,ENSGALG00000007185,ENSGALG00000005777,ENSGALG00000003078,ENSGALG00000010253,ENSGALG00000023541,ENSGALG00000004500,ENSGALG00000002583,ENSGALG00000008015,ENSGALG00000009525,ENSGALG00000001165,ENSGALG00000008749,ENSGALG00000015216,ENSGALG00000014687,ENSGALG00000016582,ENSGALG00000005328,ENSGALG00000011901,ENSGALG00000010349,ENSGALG00000010360,ENSGALG00000016379,ENSGALG00000005063,…
GO:0045879	negative regulation of smoothened signaling pathway	0.12079	ENSGALG00000015708,ENSGALG00000012647,ENSGALG00000026484,ENSGALG00000000607,ENSGALG00000016997,ENSGALG00000012329,ENSGALG00000013424,ENSGALG00000007416,ENSGALG00000014235,ENSGALG00000003739,ENSGALG00000005135,ENSGALG00000028530,ENSGALG00000004236		GO:0022612	gland morphogenesis	0.042279	ENSGALG00000012755,ENSGALG00000015241,ENSGALG00000006775,ENSGALG00000001708,ENSGALG00000001995,ENSGALG00000002626,ENSGALG00000005796,ENSGALG00000012973,ENSGALG00000009390,ENSGALG00000012885,ENSGALG00000008455,ENSGALG00000007668,ENSGALG00000003764,ENSGALG00000016809,ENSGALG00000005768,ENSGALG00000012363,ENSGALG00000004596,ENSGALG00000007849,ENSGALG00000010848,ENSGALG00000004481,ENSGALG00000026166,…
GO:0006996	organelle organization	0.12161	ENSGALG00000015403,ENSGALG00000001801,ENSGALG00000014004,ENSGALG00000006474,ENSGALG00000026623,ENSGALG00000014083,ENSGALG00000010097,ENSGALG00000020438,ENSGALG00000014902,ENSGALG00000006604,ENSGALG00000006394,ENSGALG00000002818,ENSGALG00000009954,ENSGALG00000006500,ENSGALG00000008940,ENSGALG00000006657,ENSGALG00000001722,ENSGALG00000009303,ENSGALG00000012515,ENSGALG00000012647,ENSGALG00000006790,…		GO:0043001	Golgi to plasma membrane protein transport	0.042279	ENSGALG00000028267,ENSGALG00000005206,ENSGALG00000005511,ENSGALG00000003262,ENSGALG00000001318,ENSGALG00000008156,ENSGALG00000007476,ENSGALG00000012258,ENSGALG00000015225,ENSGALG00000022874,ENSGALG00000003483,ENSGALG00000005751,ENSGALG00000006101,ENSGALG00000027217,ENSGALG00000017393,ENSGALG00000026900,ENSGALG00000013738,ENSGALG00000000579
GO:0005783	endoplasmic reticulum	0.12161	ENSGALG00000015770,ENSGALG00000005554,ENSGALG00000013695,ENSGALG00000012185,ENSGALG00000014661,ENSGALG00000009014,ENSGALG00000009309,ENSGALG00000011046,ENSGALG00000008870,ENSGALG00000003253,ENSGALG00000009596,ENSGALG00000013907,ENSGALG00000001434,ENSGALG00000005657,ENSGALG00000011052,ENSGALG00000011227,ENSGALG00000012677,ENSGALG00000005702,ENSGALG00000026424,ENSGALG00000000231,ENSGALG00000004661,…		GO:0032743	positive regulation of interleukin-2 production	0.042279	ENSGALG00000003875,ENSGALG00000014727,ENSGALG00000004213,ENSGALG00000015596,ENSGALG00000009014,ENSGALG00000027133,ENSGALG00000007416,ENSGALG00000001729,ENSGALG00000016022,ENSGALG00000004398,ENSGALG00000012830,ENSGALG00000023876,ENSGALG00000015899,ENSGALG00000002872,ENSGALG00000003951,ENSGALG00000000534,ENSGALG00000008156,ENSGALG00000005959
GO:0010557	positive regulation of macromolecule biosynthetic process	0.12161	ENSGALG00000003284,ENSGALG00000008521,ENSGALG00000003939,ENSGALG00000001188,ENSGALG00000004369,ENSGALG00000017335,ENSGALG00000002229,ENSGALG00000000608,ENSGALG00000001405,ENSGALG00000002739,ENSGALG00000016456,ENSGALG00000012647,ENSGALG00000009799,ENSGALG00000007082,ENSGALG00000003627,ENSGALG00000003045,ENSGALG00000015027,ENSGALG00000006254,ENSGALG00000007928,ENSGALG00000004812,ENSGALG00000010114,…		GO:0009086	methionine biosynthetic process	0.0424	ENSGALG00000011797,ENSGALG00000011178,ENSGALG00000013053,ENSGALG00000008174,ENSGALG00000004518,ENSGALG00000004612,ENSGALG00000025796,ENSGALG00000014464,ENSGALG00000007829
GO:2000145	regulation of cell motility	0.12393	ENSGALG00000006995,ENSGALG00000017082,ENSGALG00000016564,ENSGALG00000026890,ENSGALG00000006726,ENSGALG00000009477,ENSGALG00000001443,ENSGALG00000002447,ENSGALG00000006546,ENSGALG00000028440,ENSGALG00000016428,ENSGALG00000013902,ENSGALG00000009791,ENSGALG00000004338,ENSGALG00000028806,ENSGALG00000000120,ENSGALG00000005030,ENSGALG00000015377,ENSGALG00000007952,ENSGALG00000016933,ENSGALG00000002583,…		GO:0005768	endosome	0.043376	ENSGALG00000027633,ENSGALG00000002930,ENSGALG00000000055,ENSGALG00000004474,ENSGALG00000012879,ENSGALG00000009006,ENSGALG00000015576,ENSGALG00000004357,ENSGALG00000008231,ENSGALG00000005239,ENSGALG00000012205,ENSGALG00000015924,ENSGALG00000010541,ENSGALG00000016740,ENSGALG00000002225,ENSGALG00000005478,ENSGALG00000013911,ENSGALG00000012552,ENSGALG00000005715,ENSGALG00000003770,ENSGALG00000001473,…
GO:0043410	positive regulation of MAPK cascade	0.12583	ENSGALG00000028821,ENSGALG00000000525,ENSGALG00000027861,ENSGALG00000028069,ENSGALG00000028376,ENSGALG00000009898,ENSGALG00000015899,ENSGALG00000015132,ENSGALG00000013761,ENSGALG00000012891,ENSGALG00000027397,ENSGALG00000009344,ENSGALG00000007352,ENSGALG00000012405,ENSGALG00000010566,ENSGALG00000010000,ENSGALG00000007161,ENSGALG00000015216,ENSGALG00000006326,ENSGALG00000027299,ENSGALG00000016881,…		GO:0097190	apoptotic signaling pathway	0.044455	ENSGALG00000006681,ENSGALG00000007150,ENSGALG00000028009,ENSGALG00000004506,ENSGALG00000011531,ENSGALG00000013039,ENSGALG00000005782,ENSGALG00000013761,ENSGALG00000003473,ENSGALG00000015525,ENSGALG00000008010,ENSGALG00000008084,ENSGALG00000003916,ENSGALG00000003532,ENSGALG00000027936,ENSGALG00000011104,ENSGALG00000020614,ENSGALG00000004809,ENSGALG00000018512,ENSGALG00000004190,ENSGALG00000006083,…
GO:0046907	intracellular transport	0.12589	ENSGALG00000014561,ENSGALG00000015027,ENSGALG00000015308,ENSGALG00000028318,ENSGALG00000007438,ENSGALG00000015682,ENSGALG00000002136,ENSGALG00000020316,ENSGALG00000003824,ENSGALG00000009303,ENSGALG00000004431,ENSGALG00000002739,ENSGALG00000008940,ENSGALG00000005139,ENSGALG00000013702,ENSGALG00000023073,ENSGALG00000008691,ENSGALG00000000608,ENSGALG00000003959,ENSGALG00000017111,ENSGALG00000007707,…		GO:0031982	vesicle	0.045163	ENSGALG00000007476,ENSGALG00000004954,ENSGALG00000011651,ENSGALG00000026313,ENSGALG00000001702,ENSGALG00000016718,ENSGALG00000016373,ENSGALG00000000811,ENSGALG00000005758,ENSGALG00000002417,ENSGALG00000010187,ENSGALG00000007554,ENSGALG00000011889,ENSGALG00000003803,ENSGALG00000009674,ENSGALG00000005539,ENSGALG00000010244,ENSGALG00000008078,ENSGALG00000001405,ENSGALG00000006547,ENSGALG00000000699,…
GO:1901343	negative regulation of vasculature development	0.12589	ENSGALG00000003957,ENSGALG00000011955,ENSGALG00000003115,ENSGALG00000009477,ENSGALG00000016954,ENSGALG00000016945,ENSGALG00000009626,ENSGALG00000013902,ENSGALG00000016160,ENSGALG00000009384,ENSGALG00000001840,ENSGALG00000026890,ENSGALG00000016176,ENSGALG00000003015,ENSGALG00000011264,ENSGALG00000003554,ENSGALG00000004790,ENSGALG00000021665,ENSGALG00000008701,ENSGALG00000010368,ENSGALG00000026928,…		GO:0070201	regulation of establishment of protein localization	0.046594	ENSGALG00000006284,ENSGALG00000003293,ENSGALG00000012171,ENSGALG00000017393,ENSGALG00000021611,ENSGALG00000003863,ENSGALG00000002647,ENSGALG00000005554,ENSGALG00000027575,ENSGALG00000003217,ENSGALG00000005243,ENSGALG00000010243,ENSGALG00000000271,ENSGALG00000017414,ENSGALG00000026944,ENSGALG00000027848,ENSGALG00000012547,ENSGALG00000013602,ENSGALG00000012191,ENSGALG00000001840,ENSGALG00000021656,…
GO:0001765	membrane raft assembly	0.12589	ENSGALG00000014159,ENSGALG00000009396,ENSGALG00000008351,ENSGALG00000004000,ENSGALG00000027058,ENSGALG00000003770,ENSGALG00000011241		GO:0098772	molecular function regulator	0.047041	ENSGALG00000000839,ENSGALG00000004578,ENSGALG00000008169,ENSGALG00000001470,ENSGALG00000015428,ENSGALG00000026034,ENSGALG00000015959,ENSGALG00000001915,ENSGALG00000011745,ENSGALG00000016722,ENSGALG00000002016,ENSGALG00000026167,ENSGALG00000017169,ENSGALG00000007367,ENSGALG00000008546,ENSGALG00000008608,ENSGALG00000010978,ENSGALG00000002699,ENSGALG00000002028,ENSGALG00000022980,ENSGALG00000012454,…
GO:0090161	Golgi ribbon formation	0.12589	ENSGALG00000003880,ENSGALG00000016806,ENSGALG00000028267,ENSGALG00000003262,ENSGALG00000013738,ENSGALG00000005904,ENSGALG00000003741		GO:0007166	cell surface receptor signaling pathway	0.048833	ENSGALG00000005802,ENSGALG00000004640,ENSGALG00000007001,ENSGALG00000006418,ENSGALG00000010320,ENSGALG00000009266,ENSGALG00000012551,ENSGALG00000006488,ENSGALG00000005108,ENSGALG00000015768,ENSGALG00000011630,ENSGALG00000009268,ENSGALG00000026873,ENSGALG00000011623,ENSGALG00000007685,ENSGALG00000004419,ENSGALG00000002761,ENSGALG00000014890,ENSGALG00000000883,ENSGALG00000008003,ENSGALG00000000379,…
GO:0008150	biological_process	0.12589	ENSGALG00000016554,ENSGALG00000006799,ENSGALG00000013031,ENSGALG00000016947,ENSGALG00000009131,ENSGALG00000002531,ENSGALG00000013341,ENSGALG00000028806,ENSGALG00000015849,ENSGALG00000002882,ENSGALG00000002216,ENSGALG00000006403,ENSGALG00000004529,ENSGALG00000006231,ENSGALG00000026890,ENSGALG00000000550,ENSGALG00000006575,ENSGALG00000006221,ENSGALG00000008378,ENSGALG00000000628,ENSGALG00000002315,…		GO:0080135	regulation of cellular response to stress	0.049591	ENSGALG00000005947,ENSGALG00000001077,ENSGALG00000017242,ENSGALG00000018967,ENSGALG00000015899,ENSGALG00000002403,ENSGALG00000015622,ENSGALG00000001957,ENSGALG00000002315,ENSGALG00000004021,ENSGALG00000002634,ENSGALG00000001006,ENSGALG00000012735,ENSGALG00000017015,ENSGALG00000000534,ENSGALG00000012891,ENSGALG00000002878,ENSGALG00000008082,ENSGALG00000013468,ENSGALG00000008778,ENSGALG00000015387,…
GO:0030330	DNA damage response, signal transduction by p53 class mediator	0.12589	ENSGALG00000010265,ENSGALG00000003532,ENSGALG00000006491,ENSGALG00000013420,ENSGALG00000006336,ENSGALG00000028318,ENSGALG00000011260,ENSGALG00000012781,ENSGALG00000008778,ENSGALG00000008287,ENSGALG00000014239,ENSGALG00000012792,ENSGALG00000005675,ENSGALG00000026081,ENSGALG00000000840,ENSGALG00000028203,ENSGALG00000014457,ENSGALG00000014698,ENSGALG00000006326,ENSGALG00000010323,ENSGALG00000007849,…		GO:0044282	small molecule catabolic process	0.051551	ENSGALG00000028641,ENSGALG00000027545,ENSGALG00000012418,ENSGALG00000002187,ENSGALG00000000652,ENSGALG00000015591,ENSGALG00000006134,ENSGALG00000027946,ENSGALG00000012691,ENSGALG00000012013,ENSGALG00000006842,ENSGALG00000012754,ENSGALG00000010433,ENSGALG00000023751,ENSGALG00000007142,ENSGALG00000014565,ENSGALG00000009505,ENSGALG00000013053,ENSGALG00000005046,ENSGALG00000009926,ENSGALG00000015678,…
GO:0071709	membrane assembly	0.12589	ENSGALG00000011241,ENSGALG00000009131,ENSGALG00000002536,ENSGALG00000008292,ENSGALG00000009396,ENSGALG00000015132,ENSGALG00000008351,ENSGALG00000004000,ENSGALG00000008353,ENSGALG00000027058,ENSGALG00000003770,ENSGALG00000014159		GO:0006629	lipid metabolic process	0.051936	ENSGALG00000012171,ENSGALG00000007181,ENSGALG00000003863,ENSGALG00000010440,ENSGALG00000005505,ENSGALG00000028772,ENSGALG00000011894,ENSGALG00000014832,ENSGALG00000026781,ENSGALG00000013117,ENSGALG00000016559,ENSGALG00000015958,ENSGALG00000015708,ENSGALG00000023120,ENSGALG00000001937,ENSGALG00000007770,ENSGALG00000001840,ENSGALG00000001589,ENSGALG00000000690,ENSGALG00000016721,ENSGALG00000000737,…
GO:0048729	tissue morphogenesis	0.12707	ENSGALG00000011630,ENSGALG00000017389,ENSGALG00000001318,ENSGALG00000010163,ENSGALG00000016944,ENSGALG00000011182,ENSGALG00000010316,ENSGALG00000005504,ENSGALG00000000255,ENSGALG00000007343,ENSGALG00000006374,ENSGALG00000008469,ENSGALG00000015208,ENSGALG00000012735,ENSGALG00000010936,ENSGALG00000011696,ENSGALG00000000120,ENSGALG00000011905,ENSGALG00000007129,ENSGALG00000005246,ENSGALG00000015377,…		GO:0033157	regulation of intracellular protein transport	0.052361	ENSGALG00000006394,ENSGALG00000012783,ENSGALG00000003648,ENSGALG00000008010,ENSGALG00000011966,ENSGALG00000028641,ENSGALG00000010119,ENSGALG00000025738,ENSGALG00000002734,ENSGALG00000015422,ENSGALG00000028256,ENSGALG00000008569,ENSGALG00000003262,ENSGALG00000007161,ENSGALG00000026900,ENSGALG00000012617,ENSGALG00000015304,ENSGALG00000009970,ENSGALG00000028015,ENSGALG00000016806,ENSGALG00000003079,…
GO:0070201	regulation of establishment of protein localization	0.12833	ENSGALG00000003126,ENSGALG00000001318,ENSGALG00000009003,ENSGALG00000010129,ENSGALG00000010105,ENSGALG00000002010,ENSGALG00000027864,ENSGALG00000026849,ENSGALG00000009740,ENSGALG00000004227,ENSGALG00000014582,ENSGALG00000004875,ENSGALG00000016806,ENSGALG00000007021,ENSGALG00000008199,ENSGALG00000002878,ENSGALG00000001051,ENSGALG00000026565,ENSGALG00000007145,ENSGALG00000016083,ENSGALG00000010291,…		GO:0051247	positive regulation of protein metabolic process	0.054027	ENSGALG00000006794,ENSGALG00000000883,ENSGALG00000003642,ENSGALG00000014890,ENSGALG00000013956,ENSGALG00000010360,ENSGALG00000011243,ENSGALG00000002761,ENSGALG00000004419,ENSGALG00000006634,ENSGALG00000007992,ENSGALG00000001366,ENSGALG00000006496,ENSGALG00000001227,ENSGALG00000009268,ENSGALG00000001141,ENSGALG00000001409,ENSGALG00000005108,ENSGALG00000012551,ENSGALG00000009266,ENSGALG00000010898,…
GO:1902531	regulation of intracellular signal transduction	0.12854	ENSGALG00000010000,ENSGALG00000008763,ENSGALG00000007161,ENSGALG00000010566,ENSGALG00000025964,ENSGALG00000005834,ENSGALG00000012405,ENSGALG00000009344,ENSGALG00000009906,ENSGALG00000005802,ENSGALG00000000183,ENSGALG00000010577,ENSGALG00000015958,ENSGALG00000000840,ENSGALG00000001227,ENSGALG00000015443,ENSGALG00000014773,ENSGALG00000028821,ENSGALG00000005868,ENSGALG00000001255,ENSGALG00000012891,…		GO:0051338	regulation of transferase activity	0.054348	ENSGALG00000009450,ENSGALG00000021567,ENSGALG00000008302,ENSGALG00000009032,ENSGALG00000017211,ENSGALG00000005054,ENSGALG00000007084,ENSGALG00000010537,ENSGALG00000028005,ENSGALG00000012617,ENSGALG00000016997,ENSGALG00000008281,ENSGALG00000007161,ENSGALG00000014872,ENSGALG00000023510,ENSGALG00000015422,ENSGALG00000028256,ENSGALG00000013705,ENSGALG00000028906,ENSGALG00000010016,ENSGALG00000022980,…
GO:1902533	positive regulation of intracellular signal transduction	0.13373	ENSGALG00000004347,ENSGALG00000006863,ENSGALG00000012356,ENSGALG00000012735,ENSGALG00000011118,ENSGALG00000010246,ENSGALG00000009740,ENSGALG00000001289,ENSGALG00000007343,ENSGALG00000008332,ENSGALG00000003126,ENSGALG00000007416,ENSGALG00000008701,ENSGALG00000014984,ENSGALG00000014142,ENSGALG00000013892,ENSGALG00000007849,ENSGALG00000016083,ENSGALG00000008233,ENSGALG00000012297,ENSGALG00000010859,…		GO:0042127	regulation of cell proliferation	0.057107	ENSGALG00000001957,ENSGALG00000013400,ENSGALG00000020326,ENSGALG00000012439,ENSGALG00000003824,ENSGALG00000012735,ENSGALG00000012405,ENSGALG00000010529,ENSGALG00000012885,ENSGALG00000005947,ENSGALG00000011620,ENSGALG00000011668,ENSGALG00000018967,ENSGALG00000004340,ENSGALG00000002853,ENSGALG00000007821,ENSGALG00000005272,ENSGALG00000009314,ENSGALG00000010007,ENSGALG00000026306,ENSGALG00000026180,…
GO:1903828	negative regulation of cellular protein localization	0.13393	ENSGALG00000014977,ENSGALG00000007672,ENSGALG00000008287,ENSGALG00000028641,ENSGALG00000003648,ENSGALG00000028086,ENSGALG00000007038,ENSGALG00000002917,ENSGALG00000026900,ENSGALG00000007161,ENSGALG00000008432,ENSGALG00000026838,ENSGALG00000009828,ENSGALG00000009300,ENSGALG00000006995,ENSGALG00000003254,ENSGALG00000008569,ENSGALG00000011436,ENSGALG00000026385,ENSGALG00000026849,ENSGALG00000010536,…		GO:0032502	developmental process	0.058851	ENSGALG00000015889,ENSGALG00000000839,ENSGALG00000008292,ENSGALG00000005128,ENSGALG00000004796,ENSGALG00000014398,ENSGALG00000009240,ENSGALG00000000478,ENSGALG00000010331,ENSGALG00000026071,ENSGALG00000014142,ENSGALG00000028530,ENSGALG00000025822,ENSGALG00000013157,ENSGALG00000018763,ENSGALG00000010081,ENSGALG00000009626,ENSGALG00000015915,ENSGALG00000005929,ENSGALG00000028336,ENSGALG00000002536,…
GO:0044093	positive regulation of molecular function	0.13412	ENSGALG00000016281,ENSGALG00000002078,ENSGALG00000012642,ENSGALG00000001021,ENSGALG00000016728,ENSGALG00000027791,ENSGALG00000008962,ENSGALG00000015708,ENSGALG00000003818,ENSGALG00000002761,ENSGALG00000012363,ENSGALG00000016807,ENSGALG00000002555,ENSGALG00000022938,ENSGALG00000003712,ENSGALG00000010001,ENSGALG00000007910,ENSGALG00000015544,ENSGALG00000011531,ENSGALG00000014891,ENSGALG00000012439,…		GO:0009893	positive regulation of metabolic process	0.059161	ENSGALG00000005675,ENSGALG00000009052,ENSGALG00000017394,ENSGALG00000007130,ENSGALG00000002864,ENSGALG00000000681,ENSGALG00000011569,ENSGALG00000002016,ENSGALG00000015933,ENSGALG00000014917,ENSGALG00000017162,ENSGALG00000003045,ENSGALG00000001817,ENSGALG00000004304,ENSGALG00000008504,ENSGALG00000010692,ENSGALG00000010001,ENSGALG00000001801,ENSGALG00000016563,ENSGALG00000003254,ENSGALG00000004171,…
GO:0044281	small molecule metabolic process	0.13418	ENSGALG00000005261,ENSGALG00000012722,ENSGALG00000002761,ENSGALG00000016293,ENSGALG00000001812,ENSGALG00000010001,ENSGALG00000004965,ENSGALG00000015544,ENSGALG00000008066,ENSGALG00000007702,ENSGALG00000005072,ENSGALG00000028714,ENSGALG00000020485,ENSGALG00000011155,ENSGALG00000016728,ENSGALG00000015764,ENSGALG00000026507,ENSGALG00000004816,ENSGALG00000010284,ENSGALG00000002775,ENSGALG00000028598,…		GO:0044770	cell cycle phase transition	0.059161	ENSGALG00000014631,ENSGALG00000011533,ENSGALG00000011967,ENSGALG00000013420,ENSGALG00000007145,ENSGALG00000011260,ENSGALG00000002755,ENSGALG00000005088,ENSGALG00000026081,ENSGALG00000008896,ENSGALG00000009257,ENSGALG00000014561,ENSGALG00000011645,ENSGALG00000001482,ENSGALG00000013295,ENSGALG00000015770,ENSGALG00000027027,ENSGALG00000014822,ENSGALG00000028828,ENSGALG00000013208,ENSGALG00000007076,…
GO:0045944	positive regulation of transcription from RNA polymerase II promoter	0.136	ENSGALG00000008494,ENSGALG00000015484,ENSGALG00000025875,ENSGALG00000013420,ENSGALG00000001801,ENSGALG00000015015,ENSGALG00000010265,ENSGALG00000015305,ENSGALG00000003782,ENSGALG00000027435,ENSGALG00000007679,ENSGALG00000002658,ENSGALG00000003308,ENSGALG00000001073,ENSGALG00000028582,ENSGALG00000010114,ENSGALG00000000534,ENSGALG00000021511,ENSGALG00000027299,ENSGALG00000011870,ENSGALG00000007928,…		GO:0072655	establishment of protein localization to mitochondrion	0.059255	ENSGALG00000012783,ENSGALG00000006394,ENSGALG00000014194,ENSGALG00000009684,ENSGALG00000000231,ENSGALG00000012569,ENSGALG00000010119,ENSGALG00000025738,ENSGALG00000001848,ENSGALG00000015422,ENSGALG00000004227,ENSGALG00000014807,ENSGALG00000007161,ENSGALG00000026849,ENSGALG00000013039,ENSGALG00000016560,ENSGALG00000002124,ENSGALG00000013702,ENSGALG00000028015,ENSGALG00000006328,ENSGALG00000003109,…
GO:0006810	transport	0.1395	ENSGALG00000004886,ENSGALG00000015018,ENSGALG00000003314,ENSGALG00000002326,ENSGALG00000012129,ENSGALG00000017436,ENSGALG00000000534,ENSGALG00000003254,ENSGALG00000007839,ENSGALG00000008960,ENSGALG00000027299,ENSGALG00000013602,ENSGALG00000012812,ENSGALG00000014892,ENSGALG00000003199,ENSGALG00000012593,ENSGALG00000001183,ENSGALG00000027778,ENSGALG00000026379,ENSGALG00000007557,ENSGALG00000012052,…		GO:1902533	positive regulation of intracellular signal transduction	0.059255	ENSGALG00000004213,ENSGALG00000013761,ENSGALG00000005547,ENSGALG00000010859,ENSGALG00000006428,ENSGALG00000001473,ENSGALG00000009927,ENSGALG00000016906,ENSGALG00000005256,ENSGALG00000027299,ENSGALG00000003938,ENSGALG00000027548,ENSGALG00000009898,ENSGALG00000009966,ENSGALG00000012890,ENSGALG00000020249,ENSGALG00000014984,ENSGALG00000001118,ENSGALG00000003379,ENSGALG00000003398,ENSGALG00000015729,…
GO:0042730	fibrinolysis	0.13995	ENSGALG00000003957,ENSGALG00000008332,ENSGALG00000005086,ENSGALG00000002987,ENSGALG00000003770,ENSGALG00000009626,ENSGALG00000009268,ENSGALG00000009262		GO:0070585	protein localization to mitochondrion	0.059255	ENSGALG00000000889,ENSGALG00000008347,ENSGALG00000007273,ENSGALG00000017169,ENSGALG00000006284,ENSGALG00000006956,ENSGALG00000002250,ENSGALG00000004875,ENSGALG00000003254,ENSGALG00000020438,ENSGALG00000002315,ENSGALG00000004110,ENSGALG00000002010,ENSGALG00000019316,ENSGALG00000011745,ENSGALG00000028225,ENSGALG00000010103,ENSGALG00000004845,ENSGALG00000013157,ENSGALG00000013702,ENSGALG00000006328,…
GO:2000181	negative regulation of blood vessel morphogenesis	0.13995	ENSGALG00000004790,ENSGALG00000011264,ENSGALG00000003554,ENSGALG00000003015,ENSGALG00000016176,ENSGALG00000026890,ENSGALG00000001840,ENSGALG00000009384,ENSGALG00000005657,ENSGALG00000016330,ENSGALG00000007952,ENSGALG00000026928,ENSGALG00000010368,ENSGALG00000008701,ENSGALG00000021665,ENSGALG00000016945,ENSGALG00000016954,ENSGALG00000009477,ENSGALG00000003115,ENSGALG00000003957,ENSGALG00000011955,…		GO:0030593	neutrophil chemotaxis	0.062124	ENSGALG00000000534,ENSGALG00000010926,ENSGALG00000009903,ENSGALG00000026098,ENSGALG00000027417,ENSGALG00000009866,ENSGALG00000011668,ENSGALG00000001472,ENSGALG00000004621,ENSGALG00000028256,ENSGALG00000001915,ENSGALG00000024072,ENSGALG00000005071,ENSGALG00000024484,ENSGALG00000015216,ENSGALG00000000667,ENSGALG00000015235,ENSGALG00000014891,ENSGALG00000025942,ENSGALG00000028310,ENSGALG00000027572,…
GO:0035774	positive regulation of insulin secretion involved in cellular response to glucose stimulus	0.13995	ENSGALG00000027091,ENSGALG00000011870,ENSGALG00000009324,ENSGALG00000012171,ENSGALG00000011104,ENSGALG00000005243,ENSGALG00000007617,ENSGALG00000029168,ENSGALG00000008985,ENSGALG00000000271		GO:0033554	cellular response to stress	0.062124	ENSGALG00000010243,ENSGALG00000001482,ENSGALG00000013295,ENSGALG00000007549,ENSGALG00000014832,ENSGALG00000013872,ENSGALG00000026986,ENSGALG00000002424,ENSGALG00000010560,ENSGALG00000015513,ENSGALG00000007849,ENSGALG00000016015,ENSGALG00000002873,ENSGALG00000014116,ENSGALG00000003661,ENSGALG00000000611,ENSGALG00000020747,ENSGALG00000009800,ENSGALG00000010039,ENSGALG00000026718,ENSGALG00000003072,…
GO:0005794	Golgi apparatus	0.13995	ENSGALG00000026192,ENSGALG00000001301,ENSGALG00000007476,ENSGALG00000001130,ENSGALG00000027324,ENSGALG00000005997,ENSGALG00000001115,ENSGALG00000007910,ENSGALG00000002712,ENSGALG00000008035,ENSGALG00000012680,ENSGALG00000025969,ENSGALG00000016491,ENSGALG00000027788,ENSGALG00000003513,ENSGALG00000022938,ENSGALG00000001472,ENSGALG00000002158,ENSGALG00000002796,ENSGALG00000015590,ENSGALG00000012363,…		GO:0010876	lipid localization	0.063506	ENSGALG00000000723,ENSGALG00000015425,ENSGALG00000004511,ENSGALG00000005554,ENSGALG00000007794,ENSGALG00000002577,ENSGALG00000004974,ENSGALG00000008900,ENSGALG00000015216,ENSGALG00000016858,ENSGALG00000003018,ENSGALG00000002064,ENSGALG00000007758,ENSGALG00000004965,ENSGALG00000007650,ENSGALG00000003863,ENSGALG00000027737,ENSGALG00000010628,ENSGALG00000006401,ENSGALG00000027067,ENSGALG00000002326,…
GO:0006464	cellular protein modification process	0.14065	ENSGALG00000010638,ENSGALG00000014984,ENSGALG00000008233,ENSGALG00000013892,ENSGALG00000014467,ENSGALG00000009338,ENSGALG00000015864,ENSGALG00000025933,ENSGALG00000016040,ENSGALG00000008199,ENSGALG00000010859,ENSGALG00000012297,ENSGALG00000011130,ENSGALG00000001957,ENSGALG00000028203,ENSGALG00000014274,ENSGALG00000011166,ENSGALG00000006368,ENSGALG00000012585,ENSGALG00000008428,ENSGALG00000010744,…		GO:0044765	single-organism transport	0.066625	ENSGALG00000002118,ENSGALG00000002341,ENSGALG00000001564,ENSGALG00000004519,ENSGALG00000028836,ENSGALG00000027483,ENSGALG00000007238,ENSGALG00000002896,ENSGALG00000001600,ENSGALG00000008985,ENSGALG00000007623,ENSGALG00000001662,ENSGALG00000013468,ENSGALG00000008082,ENSGALG00000014868,ENSGALG00000004357,ENSGALG00000012891,ENSGALG00000000534,ENSGALG00000015704,ENSGALG00000010618,ENSGALG00000003149,…
GO:0036211	protein modification process	0.14065	ENSGALG00000011708,ENSGALG00000008837,ENSGALG00000013987,ENSGALG00000010818,ENSGALG00000017392,ENSGALG00000007356,ENSGALG00000008078,ENSGALG00000004983,ENSGALG00000003740,ENSGALG00000026071,ENSGALG00000000402,ENSGALG00000026385,ENSGALG00000009796,ENSGALG00000001267,ENSGALG00000011080,ENSGALG00000009228,ENSGALG00000023576,ENSGALG00000000013,ENSGALG00000008870,ENSGALG00000013907,ENSGALG00000014407,…		GO:0070936	protein K48-linked ubiquitination	0.068141	ENSGALG00000006956,ENSGALG00000027782,ENSGALG00000016050,ENSGALG00000012311,ENSGALG00000002989,ENSGALG00000001399,ENSGALG00000003111,ENSGALG00000021213,ENSGALG00000006435,ENSGALG00000028822,ENSGALG00000001668,ENSGALG00000023256,ENSGALG00000016747,ENSGALG00000007978,ENSGALG00000020793,ENSGALG00000003107,ENSGALG00000004190,ENSGALG00000006226,ENSGALG00000013021,ENSGALG00000002917,ENSGALG00000008837,…
GO:0031982	vesicle	0.1472	ENSGALG00000007732,ENSGALG00000011326,ENSGALG00000002930,ENSGALG00000006758,ENSGALG00000014309,ENSGALG00000006520,ENSGALG00000015019,ENSGALG00000010190,ENSGALG00000007617,ENSGALG00000019229,ENSGALG00000012286,ENSGALG00000006126,ENSGALG00000000430,ENSGALG00000020260,ENSGALG00000008836,ENSGALG00000004960,ENSGALG00000010244,ENSGALG00000000898,ENSGALG00000003709,ENSGALG00000015525,ENSGALG00000010027,…		GO:0044431	Golgi apparatus part	0.068141	ENSGALG00000008035,ENSGALG00000006665,ENSGALG00000007161,ENSGALG00000026991,ENSGALG00000016754,ENSGALG00000003513,ENSGALG00000024056,ENSGALG00000010535,ENSGALG00000007430,ENSGALG00000016806,ENSGALG00000013135,ENSGALG00000006757,ENSGALG00000008440,ENSGALG00000012769,ENSGALG00000014765,ENSGALG00000007712,ENSGALG00000012300,ENSGALG00000004584,ENSGALG00000017062,ENSGALG00000014142,ENSGALG00000028267,…
GO:0045202	synapse	0.15157	ENSGALG00000017056,ENSGALG00000007821,ENSGALG00000003541,ENSGALG00000012256,ENSGALG00000003005,ENSGALG00000008512,ENSGALG00000002606,ENSGALG00000013022,ENSGALG00000006046,ENSGALG00000016594,ENSGALG00000026674,ENSGALG00000016744,ENSGALG00000012286,ENSGALG00000007255,ENSGALG00000007269,ENSGALG00000006638,ENSGALG00000005088,ENSGALG00000002539,ENSGALG00000007284,ENSGALG00000003113,ENSGALG00000020292,…		GO:0050793	regulation of developmental process	0.068611	ENSGALG00000007679,ENSGALG00000011661,ENSGALG00000004440,ENSGALG00000025748,ENSGALG00000010857,ENSGALG00000006971,ENSGALG00000009258,ENSGALG00000016504,ENSGALG00000001141,ENSGALG00000001409,ENSGALG00000011962,ENSGALG00000001227,ENSGALG00000001163,ENSGALG00000015824,ENSGALG00000008509,ENSGALG00000012258,ENSGALG00000007047,ENSGALG00000003642,ENSGALG00000013956,ENSGALG00000006447,ENSGALG00000029157,…
GO:0016477	cell migration	0.15183	ENSGALG00000016083,ENSGALG00000016933,ENSGALG00000002583,ENSGALG00000007145,ENSGALG00000007952,ENSGALG00000002871,ENSGALG00000014984,ENSGALG00000003741,ENSGALG00000007021,ENSGALG00000005030,ENSGALG00000000120,ENSGALG00000012108,ENSGALG00000011905,ENSGALG00000015144,ENSGALG00000005246,ENSGALG00000015377,ENSGALG00000007343,ENSGALG00000015208,ENSGALG00000028291,ENSGALG00000021869,ENSGALG00000011110,…		GO:0005178	integrin binding	0.068611	ENSGALG00000007145,ENSGALG00000014773,ENSGALG00000027058,ENSGALG00000010818,ENSGALG00000016112,ENSGALG00000024072,ENSGALG00000009474,ENSGALG00000001472,ENSGALG00000006837,ENSGALG00000009626,ENSGALG00000006802,ENSGALG00000012755,ENSGALG00000011141,ENSGALG00000015216,ENSGALG00000026674,ENSGALG00000001494,ENSGALG00000013907,ENSGALG00000006856,ENSGALG00000000379,ENSGALG00000001412,ENSGALG00000012256,…
GO:0050801	ion homeostasis	0.15546	ENSGALG00000006775,ENSGALG00000010930,ENSGALG00000027791,ENSGALG00000015117,ENSGALG00000006979,ENSGALG00000008332,ENSGALG00000027067,ENSGALG00000023142,ENSGALG00000027999,ENSGALG00000027886,ENSGALG00000012036,ENSGALG00000016281,ENSGALG00000012735,ENSGALG00000008844,ENSGALG00000004357,ENSGALG00000027678,ENSGALG00000028018,ENSGALG00000004638,ENSGALG00000015864,ENSGALG00000011897,ENSGALG00000012297,…		GO:2001237	negative regulation of extrinsic apoptotic signaling pathway	0.076568	ENSGALG00000004190,ENSGALG00000008003,ENSGALG00000015422,ENSGALG00000007140,ENSGALG00000013183,ENSGALG00000014872,ENSGALG00000028641,ENSGALG00000016296,ENSGALG00000003701,ENSGALG00000015525,ENSGALG00000011436,ENSGALG00000009268,ENSGALG00000011955,ENSGALG00000008240,ENSGALG00000005782,ENSGALG00000008883,ENSGALG00000005198,ENSGALG00000009266,ENSGALG00000012551,ENSGALG00000010395,ENSGALG00000012617,…
GO:0007275	multicellular organismal development	0.15546	ENSGALG00000009390,ENSGALG00000002763,ENSGALG00000004171,ENSGALG00000007509,ENSGALG00000011435,ENSGALG00000001006,ENSGALG00000027342,ENSGALG00000014736,ENSGALG00000015001,ENSGALG00000012702,ENSGALG00000015164,ENSGALG00000005815,ENSGALG00000009369,ENSGALG00000007119,ENSGALG00000026928,ENSGALG00000028530,ENSGALG00000005679,ENSGALG00000012873,ENSGALG00000007668,ENSGALG00000008898,ENSGALG00000012620,…		GO:0006575	cellular modified amino acid metabolic process	0.07742	ENSGALG00000011661,ENSGALG00000021040,ENSGALG00000004518,ENSGALG00000013053,ENSGALG00000015366,ENSGALG00000016325,ENSGALG00000005782,ENSGALG00000005046,ENSGALG00000028470,ENSGALG00000015824,ENSGALG00000026005,ENSGALG00000004300,ENSGALG00000013098,ENSGALG00000004220,ENSGALG00000012418,ENSGALG00000007829,ENSGALG00000007960,ENSGALG00000028641,ENSGALG00000002479,ENSGALG00000011056,ENSGALG00000011972,…
GO:0043001	Golgi to plasma membrane protein transport	0.1571	ENSGALG00000003929,ENSGALG00000006101,ENSGALG00000013738,ENSGALG00000003262,ENSGALG00000026385,ENSGALG00000026900,ENSGALG00000005751,ENSGALG00000003483,ENSGALG00000007476,ENSGALG00000000579,ENSGALG00000028267,ENSGALG00000005511,ENSGALG00000001318,ENSGALG00000012258		GO:0051241	negative regulation of multicellular organismal process	0.078501	ENSGALG00000015844,ENSGALG00000007226,ENSGALG00000014908,ENSGALG00000012569,ENSGALG00000004386,ENSGALG00000016160,ENSGALG00000009612,ENSGALG00000003578,ENSGALG00000027151,ENSGALG00000006313,ENSGALG00000027791,ENSGALG00000026692,ENSGALG00000004722,ENSGALG00000015958,ENSGALG00000013902,ENSGALG00000013602,ENSGALG00000015708,ENSGALG00000009131,ENSGALG00000012547,ENSGALG00000027067,ENSGALG00000001589,…
GO:0051270	regulation of cellular component movement	0.15718	ENSGALG00000000379,ENSGALG00000005554,ENSGALG00000000568,ENSGALG00000001264,ENSGALG00000003642,ENSGALG00000016885,ENSGALG00000013907,ENSGALG00000027058,ENSGALG00000010818,ENSGALG00000006083,ENSGALG00000011708,ENSGALG00000009474,ENSGALG00000001267,ENSGALG00000004364,ENSGALG00000016171,ENSGALG00000000710,ENSGALG00000014419,ENSGALG00000021611,ENSGALG00000002420,ENSGALG00000001882,ENSGALG00000004790,…		GO:0008283	cell proliferation	0.080114	ENSGALG00000009477,ENSGALG00000001995,ENSGALG00000026207,ENSGALG00000011849,ENSGALG00000015987,ENSGALG00000015009,ENSGALG00000012702,ENSGALG00000006600,ENSGALG00000007492,ENSGALG00000014561,ENSGALG00000011489,ENSGALG00000026081,ENSGALG00000006378,ENSGALG00000006555,ENSGALG00000016312,ENSGALG00000005368,ENSGALG00000003951,ENSGALG00000002980,ENSGALG00000023541,ENSGALG00000009396,ENSGALG00000013420,…
GO:0070374	positive regulation of ERK1 and ERK2 cascade	0.15718	ENSGALG00000015899,ENSGALG00000010103,ENSGALG00000012891,ENSGALG00000016906,ENSGALG00000028821,ENSGALG00000028376,ENSGALG00000028967,ENSGALG00000016881,ENSGALG00000016564,ENSGALG00000009927,ENSGALG00000005802,ENSGALG00000009268,ENSGALG00000006326,ENSGALG00000026163,ENSGALG00000010566,ENSGALG00000003126,ENSGALG00000008836,ENSGALG00000002987,ENSGALG00000007140,ENSGALG00000027791,ENSGALG00000003875,…		GO:0006626	protein targeting to mitochondrion	0.080114	ENSGALG00000009684,ENSGALG00000000231,ENSGALG00000012569,ENSGALG00000010119,ENSGALG00000025738,ENSGALG00000012783,ENSGALG00000014194,ENSGALG00000006394,ENSGALG00000026849,ENSGALG00000007161,ENSGALG00000015422,ENSGALG00000001848,ENSGALG00000004227,ENSGALG00000014807,ENSGALG00000013702,ENSGALG00000006328,ENSGALG00000028015,ENSGALG00000003109,ENSGALG00000016560,ENSGALG00000013039,ENSGALG00000002124,…
GO:0051223	regulation of protein transport	0.15718	ENSGALG00000007617,ENSGALG00000015682,ENSGALG00000028318,ENSGALG00000013702,ENSGALG00000002739,ENSGALG00000003824,ENSGALG00000006527,ENSGALG00000009970,ENSGALG00000011104,ENSGALG00000008347,ENSGALG00000006956,ENSGALG00000002229,ENSGALG00000027848,ENSGALG00000008985,ENSGALG00000005947,ENSGALG00000000608,ENSGALG00000010346,ENSGALG00000011896,ENSGALG00000000951,ENSGALG00000028600,ENSGALG00000016719,…		GO:0090002	establishment of protein localization to plasma membrane	0.080114	ENSGALG00000003483,ENSGALG00000006101,ENSGALG00000005751,ENSGALG00000017393,ENSGALG00000027217,ENSGALG00000022874,ENSGALG00000015225,ENSGALG00000004000,ENSGALG00000002647,ENSGALG00000027575,ENSGALG00000003307,ENSGALG00000000579,ENSGALG00000017414,ENSGALG00000013738,ENSGALG00000026944,ENSGALG00000011620,ENSGALG00000003314,ENSGALG00000028267,ENSGALG00000005206,ENSGALG00000012227,ENSGALG00000005511,…
GO:0051640	organelle localization	0.15771	ENSGALG00000007100,ENSGALG00000002569,ENSGALG00000028230,ENSGALG00000001264,ENSGALG00000009410,ENSGALG00000004224,ENSGALG00000004624,ENSGALG00000013208,ENSGALG00000004796,ENSGALG00000013872,ENSGALG00000004589,ENSGALG00000021611,ENSGALG00000005850,ENSGALG00000002930,ENSGALG00000016171,ENSGALG00000002136,ENSGALG00000020316,ENSGALG00000005108,ENSGALG00000012286,ENSGALG00000012160,ENSGALG00000008836,…		GO:0006869	lipid transport	0.080837	ENSGALG00000011155,ENSGALG00000006968,ENSGALG00000013830,ENSGALG00000000371,ENSGALG00000015117,ENSGALG00000015148,ENSGALG00000026011,ENSGALG00000002712,ENSGALG00000006471,ENSGALG00000009505,ENSGALG00000015030,ENSGALG00000016491,ENSGALG00000012013,ENSGALG00000014236,ENSGALG00000003242,ENSGALG00000001234,ENSGALG00000026163,ENSGALG00000012059,ENSGALG00000003253,ENSGALG00000010555,ENSGALG00000012620,…
GO:0044710	single-organism metabolic process	0.16422	ENSGALG00000016497,ENSGALG00000026991,ENSGALG00000016724,ENSGALG00000004256,ENSGALG00000010698,ENSGALG00000007960,ENSGALG00000016744,ENSGALG00000014398,ENSGALG00000010360,ENSGALG00000000386,ENSGALG00000006842,ENSGALG00000005108,ENSGALG00000013929,ENSGALG00000017068,ENSGALG00000008811,ENSGALG00000010898,ENSGALG00000026415,ENSGALG00000009014,ENSGALG00000006680,ENSGALG00000007100,ENSGALG00000015857,…		GO:0009653	anatomical structure morphogenesis	0.080935	ENSGALG00000015208,ENSGALG00000006319,ENSGALG00000015376,ENSGALG00000028091,ENSGALG00000002509,ENSGALG00000012363,ENSGALG00000012433,ENSGALG00000026491,ENSGALG00000007042,ENSGALG00000003267,ENSGALG00000003875,ENSGALG00000028697,ENSGALG00000020199,ENSGALG00000027213,ENSGALG00000007650,ENSGALG00000004311,ENSGALG00000005263,ENSGALG00000009683,ENSGALG00000013424,ENSGALG00000023401,ENSGALG00000007273,…
GO:0015031	protein transport	0.16462	ENSGALG00000005504,ENSGALG00000014697,ENSGALG00000002894,ENSGALG00000010501,ENSGALG00000009740,ENSGALG00000009770,ENSGALG00000005807,ENSGALG00000013462,ENSGALG00000001318,ENSGALG00000005357,ENSGALG00000006298,ENSGALG00000014984,ENSGALG00000003741,ENSGALG00000016045,ENSGALG00000026565,ENSGALG00000001593,ENSGALG00000008199,ENSGALG00000002878,ENSGALG00000012300,ENSGALG00000004957,ENSGALG00000013341,…		GO:0032446	protein modification by small protein conjugation	0.082579	ENSGALG00000002917,ENSGALG00000026623,ENSGALG00000008837,ENSGALG00000005867,ENSGALG00000015708,ENSGALG00000004971,ENSGALG00000006960,ENSGALG00000012704,ENSGALG00000000834,ENSGALG00000016083,ENSGALG00000012627,ENSGALG00000011967,ENSGALG00000021656,ENSGALG00000010411,ENSGALG00000012480,ENSGALG00000002872,ENSGALG00000016386,ENSGALG00000021611,ENSGALG00000027843,ENSGALG00000006767,ENSGALG00000016816,…
GO:0006886	intracellular protein transport	0.16635	ENSGALG00000010158,ENSGALG00000007910,ENSGALG00000012265,ENSGALG00000012363,ENSGALG00000002761,ENSGALG00000015241,ENSGALG00000013210,ENSGALG00000027324,ENSGALG00000025748,ENSGALG00000005994,ENSGALG00000015576,ENSGALG00000012726,ENSGALG00000001301,ENSGALG00000011966,ENSGALG00000007476,ENSGALG00000004481,ENSGALG00000001840,ENSGALG00000026318,ENSGALG00000010341,ENSGALG00000012850,ENSGALG00000010878,…		GO:0098609	cell-cell adhesion	0.082615	ENSGALG00000017414,ENSGALG00000028576,ENSGALG00000005243,ENSGALG00000007416,ENSGALG00000004673,ENSGALG00000027843,ENSGALG00000005554,ENSGALG00000006856,ENSGALG00000013001,ENSGALG00000009327,ENSGALG00000003863,ENSGALG00000005505,ENSGALG00000002064,ENSGALG00000007849,ENSGALG00000007330,ENSGALG00000002872,ENSGALG00000007668,ENSGALG00000002553,ENSGALG00000027067,ENSGALG00000001840,ENSGALG00000021656,…
GO:0042327	positive regulation of phosphorylation	0.16742	ENSGALG00000006546,ENSGALG00000010967,ENSGALG00000021567,ENSGALG00000008358,ENSGALG00000009477,ENSGALG00000003485,ENSGALG00000005816,ENSGALG00000006267,ENSGALG00000023536,ENSGALG00000016428,ENSGALG00000005369,ENSGALG00000009791,ENSGALG00000027232,ENSGALG00000000685,ENSGALG00000026493,ENSGALG00000016564,ENSGALG00000014213,ENSGALG00000026890,ENSGALG00000000550,ENSGALG00000012792,ENSGALG00000000607,…		GO:0022603	regulation of anatomical structure morphogenesis	0.083418	ENSGALG00000004767,ENSGALG00000014687,ENSGALG00000012731,ENSGALG00000010848,ENSGALG00000001412,ENSGALG00000026890,ENSGALG00000010861,ENSGALG00000004727,ENSGALG00000011848,ENSGALG00000005777,ENSGALG00000023541,ENSGALG00000009477,ENSGALG00000001995,ENSGALG00000026207,ENSGALG00000006855,ENSGALG00000014201,ENSGALG00000001183,ENSGALG00000010857,ENSGALG00000004640,ENSGALG00000005802,ENSGALG00000006488,…
GO:0048731	system development	0.16918	ENSGALG00000008072,ENSGALG00000024083,ENSGALG00000009626,ENSGALG00000016851,ENSGALG00000015596,ENSGALG00000014977,ENSGALG00000010780,ENSGALG00000026873,ENSGALG00000012044,ENSGALG00000007412,ENSGALG00000001708,ENSGALG00000000996,ENSGALG00000026163,ENSGALG00000014331,ENSGALG00000012290,ENSGALG00000017130,ENSGALG00000017180,ENSGALG00000011120,ENSGALG00000028009,ENSGALG00000001486,ENSGALG00000006694,…		GO:0044281	small molecule metabolic process	0.083749	ENSGALG00000003574,ENSGALG00000001992,ENSGALG00000002388,ENSGALG00000000549,ENSGALG00000004300,ENSGALG00000009442,ENSGALG00000007606,ENSGALG00000007636,ENSGALG00000012275,ENSGALG00000002311,ENSGALG00000005860,ENSGALG00000006219,ENSGALG00000002729,ENSGALG00000002141,ENSGALG00000022134,ENSGALG00000007326,ENSGALG00000007305,ENSGALG00000011797,ENSGALG00000026507,ENSGALG00000004220,ENSGALG00000028598,…
GO:1902680	positive regulation of RNA biosynthetic process	0.16955	ENSGALG00000026484,ENSGALG00000004460,ENSGALG00000026011,ENSGALG00000003662,ENSGALG00000008256,ENSGALG00000011298,ENSGALG00000016954,ENSGALG00000002886,ENSGALG00000007817,ENSGALG00000009778,ENSGALG00000005911,ENSGALG00000015622,ENSGALG00000004640,ENSGALG00000001817,ENSGALG00000012830,ENSGALG00000028422,ENSGALG00000005121,ENSGALG00000028158,ENSGALG00000000366,ENSGALG00000010214,ENSGALG00000015987,…		GO:0051270	regulation of cellular component movement	0.083909	ENSGALG00000027058,ENSGALG00000002583,ENSGALG00000004816,ENSGALG00000002447,ENSGALG00000002845,ENSGALG00000014631,ENSGALG00000012044,ENSGALG00000023541,ENSGALG00000015241,ENSGALG00000015208,ENSGALG00000012755,ENSGALG00000007352,ENSGALG00000015987,ENSGALG00000013715,ENSGALG00000010818,ENSGALG00000009477,ENSGALG00000002709,ENSGALG00000003579,ENSGALG00000016330,ENSGALG00000008253,ENSGALG00000000379,…
GO:0072001	renal system development	0.16955	ENSGALG00000013929,ENSGALG00000007140,ENSGALG00000015164,ENSGALG00000026557,ENSGALG00000015308,ENSGALG00000014419,ENSGALG00000025898,ENSGALG00000001802,ENSGALG00000010331,ENSGALG00000005554,ENSGALG00000012620,ENSGALG00000026505,ENSGALG00000004270,ENSGALG00000014235,ENSGALG00000009437,ENSGALG00000011264,ENSGALG00000010256,ENSGALG00000015834,ENSGALG00000029175,ENSGALG00000007668,ENSGALG00000004369,…		GO:0015908	fatty acid transport	0.085053	ENSGALG00000006326,ENSGALG00000000534,ENSGALG00000012891,ENSGALG00000011080,ENSGALG00000010628,ENSGALG00000005065,ENSGALG00000026163,ENSGALG00000005206,ENSGALG00000011620,ENSGALG00000009626,ENSGALG00000012013,ENSGALG00000004101,ENSGALG00000009505,ENSGALG00000007794,ENSGALG00000006471,ENSGALG00000015216,ENSGALG00000004974,ENSGALG00000015148,ENSGALG00000015117,ENSGALG00000005085,ENSGALG00000003863,…
GO:0044092	negative regulation of molecular function	0.16955	ENSGALG00000011967,ENSGALG00000014471,ENSGALG00000006904,ENSGALG00000005554,ENSGALG00000015770,ENSGALG00000025977,ENSGALG00000007443,ENSGALG00000004224,ENSGALG00000012024,ENSGALG00000003113,ENSGALG00000008896,ENSGALG00000004867,ENSGALG00000003875,ENSGALG00000005108,ENSGALG00000008837,ENSGALG00000003921,ENSGALG00000009470,ENSGALG00000011214,ENSGALG00000014419,ENSGALG00000007821,ENSGALG00000002836,…		GO:0044767	single-organism developmental process	0.087582	ENSGALG00000025875,ENSGALG00000012891,ENSGALG00000011298,ENSGALG00000004631,ENSGALG00000016740,ENSGALG00000025893,ENSGALG00000016899,ENSGALG00000026484,ENSGALG00000004364,ENSGALG00000015622,ENSGALG00000005715,ENSGALG00000005849,ENSGALG00000005983,ENSGALG00000003939,ENSGALG00000002841,ENSGALG00000002896,ENSGALG00000007238,ENSGALG00000026473,ENSGALG00000002421,ENSGALG00000005121,ENSGALG00000001502,…
GO:0032989	cellular component morphogenesis	0.16955	ENSGALG00000029095,ENSGALG00000012538,ENSGALG00000016576,ENSGALG00000009514,ENSGALG00000010340,ENSGALG00000025770,ENSGALG00000012735,ENSGALG00000009770,ENSGALG00000006539,ENSGALG00000013484,ENSGALG00000004044,ENSGALG00000007145,ENSGALG00000003920,ENSGALG00000002917,ENSGALG00000015944,ENSGALG00000010967,ENSGALG00000009131,ENSGALG00000010795,ENSGALG00000012433,ENSGALG00000013981,ENSGALG00000000247,…		GO:0044421	extracellular region part	0.087594	ENSGALG00000013925,ENSGALG00000002745,ENSGALG00000026364,ENSGALG00000003957,ENSGALG00000000075,ENSGALG00000012140,ENSGALG00000013041,ENSGALG00000012714,ENSGALG00000013480,ENSGALG00000003920,ENSGALG00000016377,ENSGALG00000015285,ENSGALG00000010566,ENSGALG00000001717,ENSGALG00000016144,ENSGALG00000000608,ENSGALG00000028928,ENSGALG00000016478,ENSGALG00000002317,ENSGALG00000006045,ENSGALG00000003337,…
GO:0051050	positive regulation of transport	0.16955	ENSGALG00000016083,ENSGALG00000016045,ENSGALG00000010291,ENSGALG00000003741,ENSGALG00000008560,ENSGALG00000014984,ENSGALG00000007021,ENSGALG00000008199,ENSGALG00000002878,ENSGALG00000001051,ENSGALG00000009740,ENSGALG00000004227,ENSGALG00000014582,ENSGALG00000016056,ENSGALG00000004875,ENSGALG00000004347,ENSGALG00000012879,ENSGALG00000012735,ENSGALG00000003126,ENSGALG00000010129,ENSGALG00000027864,…		GO:0071407	cellular response to organic cyclic compound	0.090463	ENSGALG00000006348,ENSGALG00000025822,ENSGALG00000000887,ENSGALG00000002093,ENSGALG00000013911,ENSGALG00000006472,ENSGALG00000002010,ENSGALG00000029060,ENSGALG00000012823,ENSGALG00000008256,ENSGALG00000010529,ENSGALG00000011298,ENSGALG00000000534,ENSGALG00000010501,ENSGALG00000003601,ENSGALG00000016369,ENSGALG00000026180,ENSGALG00000002878,ENSGALG00000006309,ENSGALG00000000681,ENSGALG00000004340,…
GO:0031399	regulation of protein modification process	0.16955	ENSGALG00000009262,ENSGALG00000016281,ENSGALG00000004236,ENSGALG00000001946,ENSGALG00000001021,ENSGALG00000016531,ENSGALG00000004816,ENSGALG00000002987,ENSGALG00000027791,ENSGALG00000012386,ENSGALG00000015708,ENSGALG00000027067,ENSGALG00000022938,ENSGALG00000002761,ENSGALG00000012363,ENSGALG00000016293,ENSGALG00000003958,ENSGALG00000011650,ENSGALG00000003712,ENSGALG00000014891,ENSGALG00000001840,…		GO:0000097	sulfur amino acid biosynthetic process	0.09104	ENSGALG00000007829,ENSGALG00000004518,ENSGALG00000004612,ENSGALG00000008174,ENSGALG00000013053,ENSGALG00000025796,ENSGALG00000014464,ENSGALG00000006565,ENSGALG00000011797,ENSGALG00000011178
GO:0033157	regulation of intracellular protein transport	0.16984	ENSGALG00000005554,ENSGALG00000000608,ENSGALG00000005947,ENSGALG00000008985,ENSGALG00000002229,ENSGALG00000006956,ENSGALG00000016809,ENSGALG00000001434,ENSGALG00000028225,ENSGALG00000008347,ENSGALG00000009970,ENSGALG00000003824,ENSGALG00000013702,ENSGALG00000012783,ENSGALG00000002739,ENSGALG00000000231,ENSGALG00000013357,ENSGALG00000015682,ENSGALG00000028318,ENSGALG00000026385,ENSGALG00000003254,…		GO:0000209	protein polyubiquitination	0.092804	ENSGALG00000014851,ENSGALG00000015415,ENSGALG00000003547,ENSGALG00000003513,ENSGALG00000008819,ENSGALG00000003169,ENSGALG00000024332,ENSGALG00000006884,ENSGALG00000004190,ENSGALG00000001848,ENSGALG00000003107,ENSGALG00000012342,ENSGALG00000009014,ENSGALG00000020793,ENSGALG00000000699,ENSGALG00000001032,ENSGALG00000007978,ENSGALG00000012311,ENSGALG00000002989,ENSGALG00000027782,ENSGALG00000014732,…
GO:0007169	transmembrane receptor protein tyrosine kinase signaling pathway	0.17237	ENSGALG00000007343,ENSGALG00000001289,ENSGALG00000028291,ENSGALG00000015208,ENSGALG00000003267,ENSGALG00000010246,ENSGALG00000006863,ENSGALG00000004347,ENSGALG00000029047,ENSGALG00000027791,ENSGALG00000028598,ENSGALG00000016945,ENSGALG00000003126,ENSGALG00000001318,ENSGALG00000027707,ENSGALG00000002342,ENSGALG00000015708,ENSGALG00000008725,ENSGALG00000007786,ENSGALG00000002761,ENSGALG00000012363,…		GO:0098602	single organism cell adhesion	0.09381	ENSGALG00000026811,ENSGALG00000026163,ENSGALG00000002351,ENSGALG00000015463,ENSGALG00000003398,ENSGALG00000001020,ENSGALG00000009758,ENSGALG00000014984,ENSGALG00000013224,ENSGALG00000012790,ENSGALG00000005656,ENSGALG00000004472,ENSGALG00000006090,ENSGALG00000008257,ENSGALG00000000318,ENSGALG00000013742,ENSGALG00000016394,ENSGALG00000025948,ENSGALG00000004213,ENSGALG00000015834,ENSGALG00000007669,…
GO:0030029	actin filament-based process	0.17298	ENSGALG00000009947,ENSGALG00000017389,ENSGALG00000023364,ENSGALG00000006863,ENSGALG00000013579,ENSGALG00000012735,ENSGALG00000028807,ENSGALG00000007712,ENSGALG00000028291,ENSGALG00000006259,ENSGALG00000007769,ENSGALG00000015377,ENSGALG00000009321,ENSGALG00000001071,ENSGALG00000027947,ENSGALG00000000120,ENSGALG00000003741,ENSGALG00000014984,ENSGALG00000002871,ENSGALG00000004044,ENSGALG00000007952,…		GO:0000139	Golgi membrane	0.094558	ENSGALG00000012988,ENSGALG00000014142,ENSGALG00000027332,ENSGALG00000010813,ENSGALG00000016769,ENSGALG00000003962,ENSGALG00000025893,ENSGALG00000008828,ENSGALG00000004284,ENSGALG00000022874,ENSGALG00000015399,ENSGALG00000010960,ENSGALG00000005584,ENSGALG00000009790,ENSGALG00000003483,ENSGALG00000014361,ENSGALG00000027886,ENSGALG00000005751,ENSGALG00000024485,ENSGALG00000027633,ENSGALG00000005139,…
GO:0001934	positive regulation of protein phosphorylation	0.17563	ENSGALG00000006938,ENSGALG00000010818,ENSGALG00000017392,ENSGALG00000003875,ENSGALG00000017068,ENSGALG00000010898,ENSGALG00000001882,ENSGALG00000010698,ENSGALG00000006659,ENSGALG00000016171,ENSGALG00000001267,ENSGALG00000012594,ENSGALG00000005554,ENSGALG00000020249,ENSGALG00000027058,ENSGALG00000013907,ENSGALG00000009014,ENSGALG00000016992,ENSGALG00000025977,ENSGALG00000004796,ENSGALG00000013208,…		GO:0051174	regulation of phosphorus metabolic process	0.095286	ENSGALG00000007343,ENSGALG00000012356,ENSGALG00000004021,ENSGALG00000028043,ENSGALG00000012891,ENSGALG00000000534,ENSGALG00000005415,ENSGALG00000008256,ENSGALG00000003484,ENSGALG00000015899,ENSGALG00000001021,ENSGALG00000008181,ENSGALG00000001077,ENSGALG00000014913,ENSGALG00000007302,ENSGALG00000019751,ENSGALG00000006360,ENSGALG00000002896,ENSGALG00000000685,ENSGALG00000002346,ENSGALG00000015093,…
GO:0051254	positive regulation of RNA metabolic process	0.17563	ENSGALG00000002555,ENSGALG00000010794,ENSGALG00000012363,ENSGALG00000002761,ENSGALG00000023742,ENSGALG00000007910,ENSGALG00000000360,ENSGALG00000016293,ENSGALG00000008482,ENSGALG00000005161,ENSGALG00000027247,ENSGALG00000026452,ENSGALG00000028336,ENSGALG00000005072,ENSGALG00000007973,ENSGALG00000015559,ENSGALG00000006445,ENSGALG00000016531,ENSGALG00000001021,ENSGALG00000004816,ENSGALG00000012329,…		GO:0044257	cellular protein catabolic process	0.095286	ENSGALG00000027156,ENSGALG00000010395,ENSGALG00000010273,ENSGALG00000003147,ENSGALG00000015580,ENSGALG00000007978,ENSGALG00000007162,ENSGALG00000015668,ENSGALG00000005902,ENSGALG00000008163,ENSGALG00000027782,ENSGALG00000011099,ENSGALG00000003513,ENSGALG00000016457,ENSGALG00000004165,ENSGALG00000024332,ENSGALG00000028641,ENSGALG00000000564,ENSGALG00000003648,ENSGALG00000006286,ENSGALG00000010016,…
GO:0030198	extracellular matrix organization	0.17717	ENSGALG00000011070,ENSGALG00000005180,ENSGALG00000027471,ENSGALG00000005517,ENSGALG00000020195,ENSGALG00000008747,ENSGALG00000004325,ENSGALG00000011970,ENSGALG00000005572,ENSGALG00000012873,ENSGALG00000015377,ENSGALG00000001071,ENSGALG00000002022,ENSGALG00000015770,ENSGALG00000007837,ENSGALG00000028063,ENSGALG00000017183,ENSGALG00000011264,ENSGALG00000010838,ENSGALG00000016114,ENSGALG00000011214,…		GO:2000145	regulation of cell motility	0.095286	ENSGALG00000016851,ENSGALG00000009013,ENSGALG00000021611,ENSGALG00000009638,ENSGALG00000001208,ENSGALG00000026383,ENSGALG00000011645,ENSGALG00000028440,ENSGALG00000013907,ENSGALG00000026881,ENSGALG00000001798,ENSGALG00000005554,ENSGALG00000013902,ENSGALG00000012547,ENSGALG00000008763,ENSGALG00000015056,ENSGALG00000001472,ENSGALG00000028291,ENSGALG00000001840,ENSGALG00000021656,ENSGALG00000016083,…
GO:1902807	negative regulation of cell cycle G1/S phase transition	0.17797	ENSGALG00000016702,ENSGALG00000010265,ENSGALG00000028318,ENSGALG00000002755,ENSGALG00000011260,ENSGALG00000002469,ENSGALG00000012569,ENSGALG00000014239,ENSGALG00000001482,ENSGALG00000026081,ENSGALG00000016997,ENSGALG00000008380,ENSGALG00000026137,ENSGALG00000014698,ENSGALG00000010214,ENSGALG00000028079,ENSGALG00000012405,ENSGALG00000005824		GO:0006996	organelle organization	0.096635	ENSGALG00000027058,ENSGALG00000003625,ENSGALG00000012208,ENSGALG00000005796,ENSGALG00000016255,ENSGALG00000004612,ENSGALG00000013607,ENSGALG00000003782,ENSGALG00000015241,ENSGALG00000014203,ENSGALG00000012755,ENSGALG00000004516,ENSGALG00000008940,ENSGALG00000013715,ENSGALG00000026181,ENSGALG00000013505,ENSGALG00000014258,ENSGALG00000003579,ENSGALG00000016728,ENSGALG00000027027,ENSGALG00000016032,…
GO:1902476	chloride transmembrane transport	0.17797	ENSGALG00000009674,ENSGALG00000026940,ENSGALG00000004101,ENSGALG00000009324,ENSGALG00000009638,ENSGALG00000016571,ENSGALG00000020292,ENSGALG00000008811,ENSGALG00000007255,ENSGALG00000016745,ENSGALG00000010781,ENSGALG00000027806,ENSGALG00000007617,ENSGALG00000001695,ENSGALG00000009395,ENSGALG00000021316,ENSGALG00000012497,ENSGALG00000003748		GO:0072659	protein localization to plasma membrane	0.096796	ENSGALG00000008432,ENSGALG00000023099,ENSGALG00000003254,ENSGALG00000005511,ENSGALG00000011620,ENSGALG00000012227,ENSGALG00000028267,ENSGALG00000005206,ENSGALG00000003307,ENSGALG00000015123,ENSGALG00000002930,ENSGALG00000004474,ENSGALG00000013738,ENSGALG00000003821,ENSGALG00000027217,ENSGALG00000003483,ENSGALG00000006101,ENSGALG00000003792,ENSGALG00000007130,ENSGALG00000005751,ENSGALG00000015225,…
GO:0019725	cellular homeostasis	0.17797	ENSGALG00000012222,ENSGALG00000015914,ENSGALG00000001250,ENSGALG00000009324,ENSGALG00000016564,ENSGALG00000028587,ENSGALG00000023451,ENSGALG00000012400,ENSGALG00000012714,ENSGALG00000000943,ENSGALG00000001988,ENSGALG00000027483,ENSGALG00000000271,ENSGALG00000005703,ENSGALG00000011689,ENSGALG00000015864,ENSGALG00000005425,ENSGALG00000013677,ENSGALG00000028018,ENSGALG00000012297,ENSGALG00000004730,…		GO:1990266	neutrophil migration	0.096796	ENSGALG00000007130,ENSGALG00000028310,ENSGALG00000027572,ENSGALG00000014419,ENSGALG00000014727,ENSGALG00000007511,ENSGALG00000005071,ENSGALG00000025942,ENSGALG00000015216,ENSGALG00000000667,ENSGALG00000024484,ENSGALG00000015235,ENSGALG00000014891,ENSGALG00000011668,ENSGALG00000001472,ENSGALG00000004621,ENSGALG00000024072,ENSGALG00000028256,ENSGALG00000001915,ENSGALG00000009903,ENSGALG00000000534,…
GO:0014070	response to organic cyclic compound	0.17835	ENSGALG00000012418,ENSGALG00000001073,ENSGALG00000015018,ENSGALG00000027737,ENSGALG00000010000,ENSGALG00000007161,ENSGALG00000011801,ENSGALG00000000534,ENSGALG00000001080,ENSGALG00000005988,ENSGALG00000012550,ENSGALG00000012115,ENSGALG00000015899,ENSGALG00000027133,ENSGALG00000004418,ENSGALG00000015305,ENSGALG00000016745,ENSGALG00000010529,ENSGALG00000026761,ENSGALG00000023131,ENSGALG00000004340,…		GO:0019220	regulation of phosphate metabolic process	0.097975	ENSGALG00000014998,ENSGALG00000000611,ENSGALG00000007668,ENSGALG00000027067,ENSGALG00000005358,ENSGALG00000001840,ENSGALG00000017254,ENSGALG00000026822,ENSGALG00000006655,ENSGALG00000003103,ENSGALG00000015708,ENSGALG00000026692,ENSGALG00000011481,ENSGALG00000015641,ENSGALG00000012594,ENSGALG00000010243,ENSGALG00000009338,ENSGALG00000013295,ENSGALG00000010202,ENSGALG00000014832,ENSGALG00000007549,…
GO:0010628	positive regulation of gene expression	0.17835	ENSGALG00000006491,ENSGALG00000009645,ENSGALG00000004867,ENSGALG00000007143,ENSGALG00000006083,ENSGALG00000010818,ENSGALG00000003740,ENSGALG00000009364,ENSGALG00000005089,ENSGALG00000014724,ENSGALG00000026071,ENSGALG00000002041,ENSGALG00000002433,ENSGALG00000002057,ENSGALG00000001276,ENSGALG00000027213,ENSGALG00000008367,ENSGALG00000003233,ENSGALG00000012848,ENSGALG00000026858,ENSGALG00000014407,…		GO:0051716	cellular response to stimulus	0.099161	ENSGALG00000028598,ENSGALG00000005816,ENSGALG00000008294,ENSGALG00000016615,ENSGALG00000010748,ENSGALG00000008866,ENSGALG00000008559,ENSGALG00000009354,ENSGALG00000010368,ENSGALG00000003833,ENSGALG00000001619,ENSGALG00000006491,ENSGALG00000026333,ENSGALG00000015066,ENSGALG00000015246,ENSGALG00000015571,ENSGALG00000007636,ENSGALG00000004098,ENSGALG00000005481,ENSGALG00000010967,ENSGALG00000008072,…
GO:0080090	regulation of primary metabolic process	0.17835	ENSGALG00000028422,ENSGALG00000001543,ENSGALG00000005121,ENSGALG00000006005,ENSGALG00000003478,ENSGALG00000009354,ENSGALG00000004640,ENSGALG00000002346,ENSGALG00000001817,ENSGALG00000010214,ENSGALG00000007908,ENSGALG00000015987,ENSGALG00000009268,ENSGALG00000028466,ENSGALG00000002070,ENSGALG00000000366,ENSGALG00000008256,ENSGALG00000011298,ENSGALG00000010103,ENSGALG00000016954,ENSGALG00000008461,…		GO:1902531	regulation of intracellular signal transduction	0.10092	ENSGALG00000006546,ENSGALG00000003254,ENSGALG00000009390,ENSGALG00000014773,ENSGALG00000004796,ENSGALG00000015428,ENSGALG00000016809,ENSGALG00000027864,ENSGALG00000005544,ENSGALG00000000839,ENSGALG00000009626,ENSGALG00000006312,ENSGALG00000025822,ENSGALG00000014142,ENSGALG00000009240,ENSGALG00000001915,ENSGALG00000023073,ENSGALG00000001826,ENSGALG00000000681,ENSGALG00000009906,ENSGALG00000002016,…
GO:0006821	chloride transport	0.17835	ENSGALG00000008811,ENSGALG00000004346,ENSGALG00000007234,ENSGALG00000015924,ENSGALG00000017271,ENSGALG00000007255,ENSGALG00000001262,ENSGALG00000016745,ENSGALG00000010781,ENSGALG00000027806,ENSGALG00000026027,ENSGALG00000016744,ENSGALG00000007617,ENSGALG00000009395,ENSGALG00000001695,ENSGALG00000021316,ENSGALG00000012497,ENSGALG00000017327,ENSGALG00000003748,ENSGALG00000009674,ENSGALG00000026940,…		GO:1903561	extracellular vesicle	0.10103	ENSGALG00000011149,ENSGALG00000002311,ENSGALG00000007700,ENSGALG00000008094,ENSGALG00000014244,ENSGALG00000004219,ENSGALG00000001992,ENSGALG00000012533,ENSGALG00000014194,ENSGALG00000015032,ENSGALG00000003662,ENSGALG00000011797,ENSGALG00000004259,ENSGALG00000016270,ENSGALG00000016720,ENSGALG00000009641,ENSGALG00000014961,ENSGALG00000021242,ENSGALG00000003663,ENSGALG00000006139,ENSGALG00000016535,…
GO:0044765	single-organism transport	0.17835	ENSGALG00000010901,ENSGALG00000027771,ENSGALG00000006298,ENSGALG00000025926,ENSGALG00000005357,ENSGALG00000004955,ENSGALG00000021104,ENSGALG00000016045,ENSGALG00000002896,ENSGALG00000014142,ENSGALG00000001318,ENSGALG00000001702,ENSGALG00000010501,ENSGALG00000009740,ENSGALG00000002892,ENSGALG00000012045,ENSGALG00000003794,ENSGALG00000015932,ENSGALG00000012735,ENSGALG00000003074,ENSGALG00000000003,…		GO:0032623	interleukin-2 production	0.1027	ENSGALG00000002351,ENSGALG00000006726,ENSGALG00000015899,ENSGALG00000012830,ENSGALG00000023876,ENSGALG00000004398,ENSGALG00000029060,ENSGALG00000005959,ENSGALG00000008156,ENSGALG00000000534,ENSGALG00000003951,ENSGALG00000020326,ENSGALG00000002872,ENSGALG00000015596,ENSGALG00000002064,ENSGALG00000004213,ENSGALG00000003875,ENSGALG00000014727,ENSGALG00000000209,ENSGALG00000008795,ENSGALG00000016022,…
GO:0045893	positive regulation of transcription, DNA-templated	0.17914	ENSGALG00000002761,ENSGALG00000012363,ENSGALG00000023742,ENSGALG00000002555,ENSGALG00000010794,ENSGALG00000007910,ENSGALG00000000360,ENSGALG00000016293,ENSGALG00000027247,ENSGALG00000008482,ENSGALG00000005161,ENSGALG00000028336,ENSGALG00000026452,ENSGALG00000007973,ENSGALG00000015559,ENSGALG00000006445,ENSGALG00000005072,ENSGALG00000004816,ENSGALG00000016531,ENSGALG00000001021,ENSGALG00000027791,…		GO:0016337	single organismal cell-cell adhesion	0.10359	ENSGALG00000007669,ENSGALG00000000318,ENSGALG00000006090,ENSGALG00000015834,ENSGALG00000004213,ENSGALG00000025948,ENSGALG00000016394,ENSGALG00000013742,ENSGALG00000012790,ENSGALG00000013224,ENSGALG00000004472,ENSGALG00000005656,ENSGALG00000003398,ENSGALG00000015463,ENSGALG00000002351,ENSGALG00000026163,ENSGALG00000026811,ENSGALG00000014984,ENSGALG00000009758,ENSGALG00000001020,ENSGALG00000007821,…
GO:1903508	positive regulation of nucleic acid-templated transcription	0.17914	ENSGALG00000012329,ENSGALG00000027791,ENSGALG00000002987,ENSGALG00000000616,ENSGALG00000003532,ENSGALG00000005072,ENSGALG00000007973,ENSGALG00000006445,ENSGALG00000015559,ENSGALG00000001021,ENSGALG00000016531,ENSGALG00000004816,ENSGALG00000008482,ENSGALG00000005161,ENSGALG00000027247,ENSGALG00000026452,ENSGALG00000028336,ENSGALG00000010794,ENSGALG00000002555,ENSGALG00000012363,ENSGALG00000002761,…		GO:0051049	regulation of transport	0.10359	ENSGALG00000019382,ENSGALG00000002712,ENSGALG00000027299,ENSGALG00000009927,ENSGALG00000026900,ENSGALG00000026011,ENSGALG00000014974,ENSGALG00000013830,ENSGALG00000010291,ENSGALG00000008257,ENSGALG00000013742,ENSGALG00000007617,ENSGALG00000003473,ENSGALG00000014727,ENSGALG00000015846,ENSGALG00000008010,ENSGALG00000025738,ENSGALG00000010119,ENSGALG00000011113,ENSGALG00000010343,ENSGALG00000012620,…
GO:0010648	negative regulation of cell communication	0.17914	ENSGALG00000028174,ENSGALG00000027564,ENSGALG00000005657,ENSGALG00000012024,ENSGALG00000003113,ENSGALG00000014196,ENSGALG00000004675,ENSGALG00000009437,ENSGALG00000023576,ENSGALG00000026473,ENSGALG00000005554,ENSGALG00000005675,ENSGALG00000011436,ENSGALG00000011080,ENSGALG00000004722,ENSGALG00000004256,ENSGALG00000025898,ENSGALG00000002420,ENSGALG00000021611,ENSGALG00000028249,ENSGALG00000014419,…		GO:0050801	ion homeostasis	0.10359	ENSGALG00000012171,ENSGALG00000027965,ENSGALG00000004183,ENSGALG00000003863,ENSGALG00000005505,ENSGALG00000002064,ENSGALG00000004829,ENSGALG00000013907,ENSGALG00000012297,ENSGALG00000007549,ENSGALG00000015770,ENSGALG00000004372,ENSGALG00000027999,ENSGALG00000011481,ENSGALG00000010975,ENSGALG00000002917,ENSGALG00000017194,ENSGALG00000027067,ENSGALG00000007998,ENSGALG00000002374,ENSGALG00000012036,…
GO:0002281	macrophage activation involved in immune response	0.17914	ENSGALG00000002672,ENSGALG00000010000,ENSGALG00000026850,ENSGALG00000011955,ENSGALG00000015216		GO:0015909	long-chain fatty acid transport	0.10517	ENSGALG00000011620,ENSGALG00000009626,ENSGALG00000005206,ENSGALG00000004101,ENSGALG00000006326,ENSGALG00000010628,ENSGALG00000011080,ENSGALG00000005065,ENSGALG00000015148,ENSGALG00000015117,ENSGALG00000004965,ENSGALG00000005085,ENSGALG00000009505,ENSGALG00000007794,ENSGALG00000004974,ENSGALG00000015216
GO:0002009	morphogenesis of an epithelium	0.17915	ENSGALG00000011905,ENSGALG00000007129,ENSGALG00000001141,ENSGALG00000015377,ENSGALG00000005246,ENSGALG00000011531,ENSGALG00000004973,ENSGALG00000011406,ENSGALG00000002871,ENSGALG00000007910,ENSGALG00000000360,ENSGALG00000005768,ENSGALG00000012363,ENSGALG00000002555,ENSGALG00000015241,ENSGALG00000006252,ENSGALG00000005508,ENSGALG00000007849,ENSGALG00000016944,ENSGALG00000016069,ENSGALG00000015708,…		GO:0043230	extracellular organelle	0.10544	ENSGALG00000002745,ENSGALG00000012140,ENSGALG00000003957,ENSGALG00000000075,ENSGALG00000026364,ENSGALG00000016377,ENSGALG00000015285,ENSGALG00000003920,ENSGALG00000013041,ENSGALG00000012714,ENSGALG00000010566,ENSGALG00000001717,ENSGALG00000016144,ENSGALG00000002317,ENSGALG00000000608,ENSGALG00000028928,ENSGALG00000006045,ENSGALG00000003337,ENSGALG00000015086,ENSGALG00000009452,ENSGALG00000017200,…
GO:0048037	cofactor binding	0.17915	ENSGALG00000002492,ENSGALG00000001557,ENSGALG00000007960,ENSGALG00000003475,ENSGALG00000016898,ENSGALG00000014320,ENSGALG00000009228,ENSGALG00000012641,ENSGALG00000028700,ENSGALG00000014471,ENSGALG00000012365,ENSGALG00000007519,ENSGALG00000015180,ENSGALG00000005698,ENSGALG00000009589,ENSGALG00000006680,ENSGALG00000009656,ENSGALG00000003155,ENSGALG00000009246,ENSGALG00000016223,ENSGALG00000006193,…		GO:0019216	regulation of lipid metabolic process	0.10837	ENSGALG00000007343,ENSGALG00000008494,ENSGALG00000008358,ENSGALG00000014398,ENSGALG00000006546,ENSGALG00000000534,ENSGALG00000008818,ENSGALG00000004796,ENSGALG00000028376,ENSGALG00000001915,ENSGALG00000005206,ENSGALG00000011620,ENSGALG00000018967,ENSGALG00000001332,ENSGALG00000026167,ENSGALG00000002016,ENSGALG00000006360,ENSGALG00000003092,ENSGALG00000003942,ENSGALG00000016564,ENSGALG00000002959,…
GO:0044707	single-multicellular organism process	0.17994	ENSGALG00000027785,ENSGALG00000012802,ENSGALG00000011241,ENSGALG00000006472,ENSGALG00000028026,ENSGALG00000001409,ENSGALG00000012181,ENSGALG00000015231,ENSGALG00000028158,ENSGALG00000003835,ENSGALG00000010368,ENSGALG00000007794,ENSGALG00000000619,ENSGALG00000008058,ENSGALG00000003018,ENSGALG00000025896,ENSGALG00000015593,ENSGALG00000014233,ENSGALG00000003601,ENSGALG00000009450,ENSGALG00000015896,…		GO:0031401	positive regulation of protein modification process	0.10837	ENSGALG00000018760,ENSGALG00000009396,ENSGALG00000023541,ENSGALG00000006555,ENSGALG00000003078,ENSGALG00000005777,ENSGALG00000017068,ENSGALG00000005767,ENSGALG00000012702,ENSGALG00000009477,ENSGALG00000027262,ENSGALG00000010818,ENSGALG00000026207,ENSGALG00000012731,ENSGALG00000009778,ENSGALG00000015216,ENSGALG00000013710,ENSGALG00000001412,ENSGALG00000026890,ENSGALG00000010653,ENSGALG00000006634,…
GO:0044091	membrane biogenesis	0.18074	ENSGALG00000008351,ENSGALG00000015132,ENSGALG00000009396,ENSGALG00000008353,ENSGALG00000004000,ENSGALG00000011241,ENSGALG00000002536,ENSGALG00000008292,ENSGALG00000009131,ENSGALG00000014159,ENSGALG00000003770,ENSGALG00000027058		GO:0051347	positive regulation of transferase activity	0.10837	ENSGALG00000013925,ENSGALG00000008058,ENSGALG00000015844,ENSGALG00000012342,ENSGALG00000009014,ENSGALG00000003011,ENSGALG00000006938,ENSGALG00000005085,ENSGALG00000006254,ENSGALG00000025735,ENSGALG00000009791,ENSGALG00000009612,ENSGALG00000008740,ENSGALG00000002872,ENSGALG00000027232,ENSGALG00000001840,ENSGALG00000012627,ENSGALG00000010628,ENSGALG00000016083,ENSGALG00000003103,ENSGALG00000015708,…
GO:0022610	biological adhesion	0.18375	ENSGALG00000006259,ENSGALG00000007011,ENSGALG00000009740,ENSGALG00000011110,ENSGALG00000011696,ENSGALG00000007416,ENSGALG00000009514,ENSGALG00000007145,ENSGALG00000014984,ENSGALG00000010638,ENSGALG00000005135,ENSGALG00000001020,ENSGALG00000008616,ENSGALG00000001957,ENSGALG00000004000,ENSGALG00000013902,ENSGALG00000005272,ENSGALG00000007330,ENSGALG00000007866,ENSGALG00000023536,ENSGALG00000003485,…		GO:0051603	proteolysis involved in cellular protein catabolic process	0.10985	ENSGALG00000026849,ENSGALG00000002761,ENSGALG00000028079,ENSGALG00000025927,ENSGALG00000015415,ENSGALG00000000259,ENSGALG00000008559,ENSGALG00000007307,ENSGALG00000005108,ENSGALG00000004589,ENSGALG00000028462,ENSGALG00000006435,ENSGALG00000006969,ENSGALG00000005378,ENSGALG00000015646,ENSGALG00000001032,ENSGALG00000004640,ENSGALG00000010805,ENSGALG00000007492,ENSGALG00000015693,ENSGALG00000008435,…
GO:0007155	cell adhesion	0.18559	ENSGALG00000014201,ENSGALG00000013310,ENSGALG00000014014,ENSGALG00000003254,ENSGALG00000000534,ENSGALG00000002040,ENSGALG00000007839,ENSGALG00000006382,ENSGALG00000014203,ENSGALG00000014699,ENSGALG00000010978,ENSGALG00000010073,ENSGALG00000012941,ENSGALG00000015132,ENSGALG00000016934,ENSGALG00000026928,ENSGALG00000007668,ENSGALG00000016719,ENSGALG00000002022,ENSGALG00000007669,ENSGALG00000004673,…		GO:0035272	exocrine system development	0.11077	ENSGALG00000004386,ENSGALG00000005796,ENSGALG00000008455,ENSGALG00000009390,ENSGALG00000016809,ENSGALG00000003764,ENSGALG00000007668,ENSGALG00000006555,ENSGALG00000014872,ENSGALG00000012755,ENSGALG00000015241,ENSGALG00000004866,ENSGALG00000007140,ENSGALG00000003642,ENSGALG00000006775,ENSGALG00000025804,ENSGALG00000009495,ENSGALG00000003579,ENSGALG00000008461,ENSGALG00000028158,ENSGALG00000010848,…
GO:0007160	cell-matrix adhesion	0.19087	ENSGALG00000010566,ENSGALG00000028091,ENSGALG00000016226,ENSGALG00000009268,ENSGALG00000008007,ENSGALG00000000280,ENSGALG00000014688,ENSGALG00000016564,ENSGALG00000005505,ENSGALG00000000468,ENSGALG00000006995,ENSGALG00000006382,ENSGALG00000008978,ENSGALG00000004790,ENSGALG00000014106,ENSGALG00000027936,ENSGALG00000016851,ENSGALG00000009626,ENSGALG00000007672,ENSGALG00000014977,ENSGALG00000013715,…		GO:0051222	positive regulation of protein transport	0.11367	ENSGALG00000012311,ENSGALG00000015682,ENSGALG00000005595,ENSGALG00000009268,ENSGALG00000009612,ENSGALG00000015904,ENSGALG00000028462,ENSGALG00000009061,ENSGALG00000012929,ENSGALG00000014426,ENSGALG00000009266,ENSGALG00000002124,ENSGALG00000017132,ENSGALG00000006313,ENSGALG00000016560,ENSGALG00000002352,ENSGALG00000029168,ENSGALG00000007001,ENSGALG00000003109,ENSGALG00000013702,ENSGALG00000011870,…
GO:0007229	integrin-mediated signaling pathway	0.19247	ENSGALG00000008747,ENSGALG00000002871,ENSGALG00000027058,ENSGALG00000015216,ENSGALG00000008007,ENSGALG00000017335,ENSGALG00000007145,ENSGALG00000016564,ENSGALG00000014688,ENSGALG00000008978,ENSGALG00000000379,ENSGALG00000014891,ENSGALG00000026032,ENSGALG00000000468,ENSGALG00000012740,ENSGALG00000002389,ENSGALG00000008078,ENSGALG00000016171,ENSGALG00000028291,ENSGALG00000002447,ENSGALG00000005108,…		GO:0070062	extracellular exosome	0.11462	ENSGALG00000006942,ENSGALG00000004143,ENSGALG00000002925,ENSGALG00000003820,ENSGALG00000011241,ENSGALG00000010473,ENSGALG00000013978,ENSGALG00000003938,ENSGALG00000001700,ENSGALG00000026516,ENSGALG00000001262,ENSGALG00000001879,ENSGALG00000002172,ENSGALG00000003532,ENSGALG00000008319,ENSGALG00000003912,ENSGALG00000008086,ENSGALG00000003398,ENSGALG00000009523,ENSGALG00000006751,ENSGALG00000028356,…
GO:0043062	extracellular structure organization	0.19272	ENSGALG00000005517,ENSGALG00000027471,ENSGALG00000005180,ENSGALG00000011070,ENSGALG00000004325,ENSGALG00000008747,ENSGALG00000020195,ENSGALG00000005572,ENSGALG00000011970,ENSGALG00000012873,ENSGALG00000015377,ENSGALG00000015770,ENSGALG00000001071,ENSGALG00000002022,ENSGALG00000028063,ENSGALG00000007837,ENSGALG00000017183,ENSGALG00000011264,ENSGALG00000011214,ENSGALG00000003770,ENSGALG00000016114,…		GO:0042542	response to hydrogen peroxide	0.11462	ENSGALG00000010273,ENSGALG00000008461,ENSGALG00000015108,ENSGALG00000008437,ENSGALG00000014832,ENSGALG00000011661,ENSGALG00000009369,ENSGALG00000003109,ENSGALG00000013384,ENSGALG00000016885,ENSGALG00000009454,ENSGALG00000000607,ENSGALG00000000611,ENSGALG00000003661,ENSGALG00000005777,ENSGALG00000028641,ENSGALG00000012405,ENSGALG00000027861,ENSGALG00000012885,ENSGALG00000009390,ENSGALG00000015844,…
GO:0001763	morphogenesis of a branching structure	0.19359	ENSGALG00000017335,ENSGALG00000015241,ENSGALG00000007849,ENSGALG00000005508,ENSGALG00000003642,ENSGALG00000007668,ENSGALG00000007910,ENSGALG00000013907,ENSGALG00000005768,ENSGALG00000011406,ENSGALG00000002232,ENSGALG00000011264,ENSGALG00000004973,ENSGALG00000026505,ENSGALG00000013001,ENSGALG00000014235,ENSGALG00000001188,ENSGALG00000002022,ENSGALG00000012620,ENSGALG00000011905,ENSGALG00000005504,…		GO:0001763	morphogenesis of a branching structure	0.11462	ENSGALG00000014419,ENSGALG00000001262,ENSGALG00000003473,ENSGALG00000011198,ENSGALG00000011406,ENSGALG00000016906,ENSGALG00000009966,ENSGALG00000009495,ENSGALG00000004973,ENSGALG00000023130,ENSGALG00000015593,ENSGALG00000028906,ENSGALG00000014872,ENSGALG00000007161,ENSGALG00000001188,ENSGALG00000012620,ENSGALG00000003739,ENSGALG00000029090,ENSGALG00000026306,ENSGALG00000008127,ENSGALG00000014033,…
GO:0044843	cell cycle G1/S phase transition	0.19359	ENSGALG00000001722,ENSGALG00000017392,ENSGALG00000016404,ENSGALG00000000742,ENSGALG00000005088,ENSGALG00000010129,ENSGALG00000012036,ENSGALG00000003045,ENSGALG00000014561,ENSGALG00000028318,ENSGALG00000017162,ENSGALG00000002755,ENSGALG00000026081,ENSGALG00000016997,ENSGALG00000003284,ENSGALG00000008380,ENSGALG00000001482,ENSGALG00000014239,ENSGALG00000015985,ENSGALG00000002686,ENSGALG00000012363,…		GO:1990778	protein localization to cell periphery	0.11601	ENSGALG00000011436,ENSGALG00000014463,ENSGALG00000007672,ENSGALG00000009300,ENSGALG00000015132,ENSGALG00000006418,ENSGALG00000012913,ENSGALG00000001058,ENSGALG00000003803,ENSGALG00000007615,ENSGALG00000016535,ENSGALG00000000608,ENSGALG00000015019,ENSGALG00000012258,ENSGALG00000007476,ENSGALG00000004000,ENSGALG00000002647,ENSGALG00000011810,ENSGALG00000017393,ENSGALG00000017414,ENSGALG00000000579,…
GO:0003712	transcription cofactor activity	0.19359	ENSGALG00000006688,ENSGALG00000009540,ENSGALG00000002354,ENSGALG00000012770,ENSGALG00000000840,ENSGALG00000016238,ENSGALG00000004790,ENSGALG00000010370,ENSGALG00000021491,ENSGALG00000014917,ENSGALG00000002484,ENSGALG00000028641,ENSGALG00000015184,ENSGALG00000005230,ENSGALG00000013188,ENSGALG00000025864,ENSGALG00000027435,ENSGALG00000013626,ENSGALG00000001037,ENSGALG00000010265,ENSGALG00000006599,…		GO:2001233	regulation of apoptotic signaling pathway	0.11621	ENSGALG00000012550,ENSGALG00000016015,ENSGALG00000006284,ENSGALG00000008233,ENSGALG00000009179,ENSGALG00000007849,ENSGALG00000015596,ENSGALG00000002937,ENSGALG00000026986,ENSGALG00000016589,ENSGALG00000007650,ENSGALG00000006599,ENSGALG00000028249,ENSGALG00000012755,ENSGALG00000015958,ENSGALG00000026623,ENSGALG00000017239,ENSGALG00000015241,ENSGALG00000015987,ENSGALG00000015259,ENSGALG00000005796,…
GO:0030334	regulation of cell migration	0.19359	ENSGALG00000026928,ENSGALG00000028230,ENSGALG00000026328,ENSGALG00000026383,ENSGALG00000000951,ENSGALG00000011264,ENSGALG00000016713,ENSGALG00000010346,ENSGALG00000009390,ENSGALG00000001608,ENSGALG00000015001,ENSGALG00000002599,ENSGALG00000008130,ENSGALG00000016629,ENSGALG00000007352,ENSGALG00000018967,ENSGALG00000014014,ENSGALG00000003254,ENSGALG00000006382,ENSGALG00000011870,ENSGALG00000027299,…		GO:0006892	post-Golgi vesicle-mediated transport	0.11795	ENSGALG00000012129,ENSGALG00000003513,ENSGALG00000001318,ENSGALG00000001474,ENSGALG00000012258,ENSGALG00000028807,ENSGALG00000007476,ENSGALG00000008156,ENSGALG00000012837,ENSGALG00000004624,ENSGALG00000003262,ENSGALG00000005511,ENSGALG00000028267,ENSGALG00000005206,ENSGALG00000013738,ENSGALG00000026900,ENSGALG00000007712,ENSGALG00000008725,ENSGALG00000016728,ENSGALG00000000579,ENSGALG00000010543,…
GO:1903649	regulation of cytoplasmic transport	0.19359	ENSGALG00000028641,ENSGALG00000005243,ENSGALG00000010119,ENSGALG00000002250,ENSGALG00000012171,ENSGALG00000026900,ENSGALG00000005595,ENSGALG00000015018,ENSGALG00000006394,ENSGALG00000027583,ENSGALG00000007161,ENSGALG00000010000,ENSGALG00000026838,ENSGALG00000020438,ENSGALG00000018967,ENSGALG00000000534,ENSGALG00000003254,ENSGALG00000026385,ENSGALG00000010507,ENSGALG00000014561,ENSGALG00000009880,…		GO:0065010	extracellular membrane-bounded organelle	0.1205	ENSGALG00000021616,ENSGALG00000000613,ENSGALG00000000067,ENSGALG00000005675,ENSGALG00000010811,ENSGALG00000007130,ENSGALG00000009097,ENSGALG00000008180,ENSGALG00000002016,ENSGALG00000011604,ENSGALG00000008997,ENSGALG00000008572,ENSGALG00000015348,ENSGALG00000003265,ENSGALG00000009385,ENSGALG00000004338,ENSGALG00000002484,ENSGALG00000006312,ENSGALG00000014957,ENSGALG00000008169,ENSGALG00000027902,…
GO:0006796	phosphate-containing compound metabolic process	0.1999	ENSGALG00000012641,ENSGALG00000008322,ENSGALG00000026692,ENSGALG00000010346,ENSGALG00000014235,ENSGALG00000005767,ENSGALG00000012369,ENSGALG00000005947,ENSGALG00000015969,ENSGALG00000015025,ENSGALG00000015525,ENSGALG00000011104,ENSGALG00000009970,ENSGALG00000016438,ENSGALG00000002872,ENSGALG00000005544,ENSGALG00000008836,ENSGALG00000003518,ENSGALG00000011326,ENSGALG00000007219,ENSGALG00000007549,…		GO:0009894	regulation of catabolic process	0.12052	ENSGALG00000001957,ENSGALG00000002315,ENSGALG00000027860,ENSGALG00000000534,ENSGALG00000012885,ENSGALG00000015036,ENSGALG00000004655,ENSGALG00000002403,ENSGALG00000004347,ENSGALG00000003770,ENSGALG00000011620,ENSGALG00000013911,ENSGALG00000006294,ENSGALG00000004474,ENSGALG00000015387,ENSGALG00000000889,ENSGALG00000002394,ENSGALG00000008231,ENSGALG00000002524,ENSGALG00000002878,ENSGALG00000005350,…
GO:0016482	cytoplasmic transport	0.20433	ENSGALG00000003113,ENSGALG00000027058,ENSGALG00000002569,ENSGALG00000016992,ENSGALG00000016809,ENSGALG00000009410,ENSGALG00000028225,ENSGALG00000005675,ENSGALG00000002057,ENSGALG00000009880,ENSGALG00000002836,ENSGALG00000026385,ENSGALG00000005108,ENSGALG00000010150,ENSGALG00000003153,ENSGALG00000012783,ENSGALG00000012258,ENSGALG00000006083,ENSGALG00000000231,ENSGALG00000007581,ENSGALG00000003875,…		GO:0042327	positive regulation of phosphorylation	0.12346	ENSGALG00000028310,ENSGALG00000001141,ENSGALG00000001409,ENSGALG00000014843,ENSGALG00000009900,ENSGALG00000009344,ENSGALG00000010967,ENSGALG00000006462,ENSGALG00000001227,ENSGALG00000014697,ENSGALG00000009268,ENSGALG00000007365,ENSGALG00000010857,ENSGALG00000006418,ENSGALG00000005843,ENSGALG00000006219,ENSGALG00000007001,ENSGALG00000005802,ENSGALG00000004640,ENSGALG00000012551,ENSGALG00000009266,…
GO:0065008	regulation of biological quality	0.20472	ENSGALG00000015974,ENSGALG00000016594,ENSGALG00000028935,ENSGALG00000009880,ENSGALG00000003875,ENSGALG00000000231,ENSGALG00000012258,ENSGALG00000003781,ENSGALG00000009687,ENSGALG00000011094,ENSGALG00000004740,ENSGALG00000027058,ENSGALG00000003253,ENSGALG00000003521,ENSGALG00000004270,ENSGALG00000000780,ENSGALG00000010256,ENSGALG00000029124,ENSGALG00000002536,ENSGALG00000010943,ENSGALG00000008257,…		GO:0044265	cellular macromolecule catabolic process	0.12375	ENSGALG00000016386,ENSGALG00000003086,ENSGALG00000026761,ENSGALG00000006327,ENSGALG00000004122,ENSGALG00000009502,ENSGALG00000006767,ENSGALG00000001668,ENSGALG00000027999,ENSGALG00000006755,ENSGALG00000027843,ENSGALG00000013366,ENSGALG00000008320,ENSGALG00000000905,ENSGALG00000003308,ENSGALG00000006865,ENSGALG00000006960,ENSGALG00000012704,ENSGALG00000002917,ENSGALG00000014810,ENSGALG00000012916,…
GO:0019722	calcium-mediated signaling	0.20696	ENSGALG00000001768,ENSGALG00000007416,ENSGALG00000006979,ENSGALG00000023781,ENSGALG00000000671,ENSGALG00000016281,ENSGALG00000026465,ENSGALG00000012735,ENSGALG00000012594,ENSGALG00000013907,ENSGALG00000026553,ENSGALG00000012044,ENSGALG00000004288,ENSGALG00000000209,ENSGALG00000008294,ENSGALG00000005243,ENSGALG00000003601,ENSGALG00000004101,ENSGALG00000001486,ENSGALG00000015958,ENSGALG00000007839,…		GO:0065008	regulation of biological quality	0.13125	ENSGALG00000015216,ENSGALG00000009778,ENSGALG00000002540,ENSGALG00000011120,ENSGALG00000001412,ENSGALG00000010861,ENSGALG00000027737,ENSGALG00000004000,ENSGALG00000005077,ENSGALG00000006382,ENSGALG00000009395,ENSGALG00000014686,ENSGALG00000012618,ENSGALG00000016411,ENSGALG00000008544,ENSGALG00000002583,ENSGALG00000004044,ENSGALG00000006314,ENSGALG00000008435,ENSGALG00000009477,ENSGALG00000026081,…
GO:0045214	sarcomere organization	0.21047	ENSGALG00000014957,ENSGALG00000014463,ENSGALG00000003521,ENSGALG00000008351,ENSGALG00000000120,ENSGALG00000017389,ENSGALG00000012735,ENSGALG00000008148,ENSGALG00000015018,ENSGALG00000007769,ENSGALG00000010027,ENSGALG00000002886,ENSGALG00000009791,ENSGALG00000007145		GO:0043632	modification-dependent macromolecule catabolic process	0.1316	ENSGALG00000007307,ENSGALG00000008559,ENSGALG00000000259,ENSGALG00000015415,ENSGALG00000002761,ENSGALG00000026849,ENSGALG00000025927,ENSGALG00000028079,ENSGALG00000001032,ENSGALG00000004640,ENSGALG00000010805,ENSGALG00000006435,ENSGALG00000028462,ENSGALG00000005108,ENSGALG00000015646,ENSGALG00000005378,ENSGALG00000006969,ENSGALG00000005959,ENSGALG00000005796,ENSGALG00000002929,ENSGALG00000004500,…
GO:0034067	protein localization to Golgi apparatus	0.21047	ENSGALG00000011649,ENSGALG00000013502,ENSGALG00000026692,ENSGALG00000008567,ENSGALG00000009790,ENSGALG00000028267,ENSGALG00000016806,ENSGALG00000012258,ENSGALG00000002719,ENSGALG00000006101,ENSGALG00000015170,ENSGALG00000013738,ENSGALG00000003929,ENSGALG00000005707		GO:0010822	positive regulation of mitochondrion organization	0.1316	ENSGALG00000016560,ENSGALG00000013039,ENSGALG00000002124,ENSGALG00000003109,ENSGALG00000013702,ENSGALG00000011870,ENSGALG00000028015,ENSGALG00000005595,ENSGALG00000015682,ENSGALG00000012311,ENSGALG00000003079,ENSGALG00000009061,ENSGALG00000028462,ENSGALG00000012929,ENSGALG00000013830,ENSGALG00000006394,ENSGALG00000012783,ENSGALG00000025738,ENSGALG00000010119,ENSGALG00000000781,ENSGALG00000009684,…
GO:0006605	protein targeting	0.21047	ENSGALG00000002151,ENSGALG00000028009,ENSGALG00000006995,ENSGALG00000013777,ENSGALG00000008569,ENSGALG00000013502,ENSGALG00000002355,ENSGALG00000016560,ENSGALG00000013738,ENSGALG00000015170,ENSGALG00000002315,ENSGALG00000017092,ENSGALG00000000921,ENSGALG00000028015,ENSGALG00000012280,ENSGALG00000012044,ENSGALG00000001708,ENSGALG00000010103,ENSGALG00000017009,ENSGALG00000010725,ENSGALG00000014977,…		GO:1903747	regulation of establishment of protein localization to mitochondrion	0.1316	ENSGALG00000012311,ENSGALG00000015682,ENSGALG00000005595,ENSGALG00000013830,ENSGALG00000009061,ENSGALG00000028462,ENSGALG00000002124,ENSGALG00000016560,ENSGALG00000028015,ENSGALG00000013702,ENSGALG00000003109,ENSGALG00000015422,ENSGALG00000001848,ENSGALG00000004227,ENSGALG00000026849,ENSGALG00000007161,ENSGALG00000012783,ENSGALG00000006394,ENSGALG00000009684,ENSGALG00000000231,ENSGALG00000025738,…
GO:0015103	inorganic anion transmembrane transporter activity	0.21113	ENSGALG00000004730,ENSGALG00000016571,ENSGALG00000016017,ENSGALG00000020292,ENSGALG00000015234,ENSGALG00000009674,ENSGALG00000026940,ENSGALG00000004101,ENSGALG00000011604,ENSGALG00000009638,ENSGALG00000009324,ENSGALG00000007561,ENSGALG00000007617,ENSGALG00000027806,ENSGALG00000010029,ENSGALG00000010781,ENSGALG00000026027,ENSGALG00000012497,ENSGALG00000003748,ENSGALG00000021316,ENSGALG00000009395,…		GO:0040012	regulation of locomotion	0.13701	ENSGALG00000002709,ENSGALG00000015987,ENSGALG00000007352,ENSGALG00000013715,ENSGALG00000010818,ENSGALG00000009477,ENSGALG00000012755,ENSGALG00000008099,ENSGALG00000015241,ENSGALG00000015208,ENSGALG00000023541,ENSGALG00000014631,ENSGALG00000002447,ENSGALG00000027058,ENSGALG00000002583,ENSGALG00000004816,ENSGALG00000003267,ENSGALG00000001571,ENSGALG00000026890,ENSGALG00000007650,ENSGALG00000028230,…
GO:0042770	signal transduction in response to DNA damage	0.21113	ENSGALG00000008778,ENSGALG00000012781,ENSGALG00000008287,ENSGALG00000011260,ENSGALG00000006336,ENSGALG00000028318,ENSGALG00000003875,ENSGALG00000003532,ENSGALG00000010265,ENSGALG00000013420,ENSGALG00000006491,ENSGALG00000025977,ENSGALG00000015241,ENSGALG00000007849,ENSGALG00000002761,ENSGALG00000006326,ENSGALG00000014698,ENSGALG00000027762,ENSGALG00000010323,ENSGALG00000014457,ENSGALG00000000840,…		GO:0031988	membrane-bounded vesicle	0.13714	ENSGALG00000007435,ENSGALG00000007311,ENSGALG00000008797,ENSGALG00000004554,ENSGALG00000009926,ENSGALG00000011123,ENSGALG00000006090,ENSGALG00000005046,ENSGALG00000005393,ENSGALG00000003473,ENSGALG00000009248,ENSGALG00000025948,ENSGALG00000009086,ENSGALG00000002342,ENSGALG00000014014,ENSGALG00000014004,ENSGALG00000027283,ENSGALG00000011113,ENSGALG00000000652,ENSGALG00000006705,ENSGALG00000000900,…
GO:0000082	G1/S transition of mitotic cell cycle	0.21113	ENSGALG00000011260,ENSGALG00000012569,ENSGALG00000002469,ENSGALG00000010265,ENSGALG00000016702,ENSGALG00000026854,ENSGALG00000027407,ENSGALG00000016954,ENSGALG00000012280,ENSGALG00000012405,ENSGALG00000010214,ENSGALG00000028079,ENSGALG00000008559,ENSGALG00000003547,ENSGALG00000013956,ENSGALG00000017130,ENSGALG00000028828,ENSGALG00000026137,ENSGALG00000002127,ENSGALG00000014561,ENSGALG00000028318,…		GO:0043087	regulation of GTPase activity	0.13714	ENSGALG00000010967,ENSGALG00000001944,ENSGALG00000016807,ENSGALG00000001163,ENSGALG00000000899,ENSGALG00000003052,ENSGALG00000005030,ENSGALG00000003712,ENSGALG00000025942,ENSGALG00000016602,ENSGALG00000017150,ENSGALG00000007007,ENSGALG00000005481,ENSGALG00000004728,ENSGALG00000013341,ENSGALG00000003920,ENSGALG00000000993,ENSGALG00000001058,ENSGALG00000015844,ENSGALG00000007742,ENSGALG00000008875,…
GO:0061351	neural precursor cell proliferation	0.21113	ENSGALG00000007910,ENSGALG00000007119,ENSGALG00000003712,ENSGALG00000026858,ENSGALG00000017335,ENSGALG00000005552,ENSGALG00000008961,ENSGALG00000011905,ENSGALG00000002232,ENSGALG00000007021,ENSGALG00000025770,ENSGALG00000027999,ENSGALG00000016069,ENSGALG00000011630,ENSGALG00000012329,ENSGALG00000001995,ENSGALG00000006500,ENSGALG00000007794,ENSGALG00000006860,ENSGALG00000007161,ENSGALG00000005707,…		GO:0036473	cell death in response to oxidative stress	0.13714	ENSGALG00000011870,ENSGALG00000003109,ENSGALG00000011661,ENSGALG00000008461,ENSGALG00000000607,ENSGALG00000016885,ENSGALG00000011525,ENSGALG00000009390,ENSGALG00000012885,ENSGALG00000027861,ENSGALG00000028641,ENSGALG00000005777,ENSGALG00000004412,ENSGALG00000007161,ENSGALG00000002761,ENSGALG00000028249,ENSGALG00000017436,ENSGALG00000009477,ENSGALG00000010103,ENSGALG00000009240,ENSGALG00000022938,…
GO:0080134	regulation of response to stress	0.21113	ENSGALG00000016885,ENSGALG00000009014,ENSGALG00000014196,ENSGALG00000025977,ENSGALG00000017204,ENSGALG00000003642,ENSGALG00000001434,ENSGALG00000028225,ENSGALG00000001049,ENSGALG00000005675,ENSGALG00000005554,ENSGALG00000002536,ENSGALG00000009437,ENSGALG00000028249,ENSGALG00000021611,ENSGALG00000007821,ENSGALG00000004364,ENSGALG00000001267,ENSGALG00000009700,ENSGALG00000011080,ENSGALG00000016744,…		GO:0048066	developmental pigmentation	0.13714	ENSGALG00000007679,ENSGALG00000004440,ENSGALG00000011661,ENSGALG00000007392,ENSGALG00000012300,ENSGALG00000004435,ENSGALG00000012290,ENSGALG00000009572,ENSGALG00000028310,ENSGALG00000005246,ENSGALG00000028018,ENSGALG00000000848,ENSGALG00000005595,ENSGALG00000003959,ENSGALG00000016899,ENSGALG00000012329,ENSGALG00000016740,ENSGALG00000012885,ENSGALG00000005736,ENSGALG00000010529,ENSGALG00000016912,…
GO:0040012	regulation of locomotion	0.2125	ENSGALG00000000468,ENSGALG00000009300,ENSGALG00000002081,ENSGALG00000004790,ENSGALG00000014236,ENSGALG00000009384,ENSGALG00000009638,ENSGALG00000005802,ENSGALG00000015235,ENSGALG00000024484,ENSGALG00000016330,ENSGALG00000003118,ENSGALG00000008253,ENSGALG00000007161,ENSGALG00000008763,ENSGALG00000010000,ENSGALG00000001037,ENSGALG00000013146,ENSGALG00000008099,ENSGALG00000010847,ENSGALG00000027572,…		GO:0043410	positive regulation of MAPK cascade	0.13714	ENSGALG00000012735,ENSGALG00000012405,ENSGALG00000012891,ENSGALG00000000534,ENSGALG00000028043,ENSGALG00000012439,ENSGALG00000007343,ENSGALG00000008181,ENSGALG00000001077,ENSGALG00000015899,ENSGALG00000017242,ENSGALG00000005947,ENSGALG00000000685,ENSGALG00000013468,ENSGALG00000027887,ENSGALG00000008010,ENSGALG00000011104,ENSGALG00000003379,ENSGALG00000003398,ENSGALG00000015729,ENSGALG00000026163,…
GO:0048856	anatomical structure development	0.2125	ENSGALG00000012275,ENSGALG00000001482,ENSGALG00000001188,ENSGALG00000005589,ENSGALG00000002853,ENSGALG00000005102,ENSGALG00000007707,ENSGALG00000009013,ENSGALG00000008971,ENSGALG00000017200,ENSGALG00000011560,ENSGALG00000006518,ENSGALG00000007140,ENSGALG00000004336,ENSGALG00000015308,ENSGALG00000017056,ENSGALG00000014320,ENSGALG00000015027,ENSGALG00000006000,ENSGALG00000001733,ENSGALG00000016160,…		GO:0033674	positive regulation of kinase activity	0.13714	ENSGALG00000027417,ENSGALG00000000839,ENSGALG00000008358,ENSGALG00000006546,ENSGALG00000009390,ENSGALG00000004796,ENSGALG00000010103,ENSGALG00000022938,ENSGALG00000027592,ENSGALG00000001915,ENSGALG00000009626,ENSGALG00000010692,ENSGALG00000000681,ENSGALG00000004735,ENSGALG00000020003,ENSGALG00000016564,ENSGALG00000017392,ENSGALG00000007130,ENSGALG00000023763,ENSGALG00000002028,ENSGALG00000002699,…
GO:0030154	cell differentiation	0.21664	ENSGALG00000015132,ENSGALG00000000966,ENSGALG00000013420,ENSGALG00000001183,ENSGALG00000001475,ENSGALG00000000811,ENSGALG00000002540,ENSGALG00000013602,ENSGALG00000027299,ENSGALG00000002408,ENSGALG00000006382,ENSGALG00000007839,ENSGALG00000000534,ENSGALG00000014014,ENSGALG00000009381,ENSGALG00000004823,ENSGALG00000003078,ENSGALG00000003314,ENSGALG00000013310,ENSGALG00000014335,ENSGALG00000015018,…		GO:1903829	positive regulation of cellular protein localization	0.13714	ENSGALG00000010158,ENSGALG00000008347,ENSGALG00000000889,ENSGALG00000017169,ENSGALG00000013468,ENSGALG00000000812,ENSGALG00000017153,ENSGALG00000010129,ENSGALG00000006956,ENSGALG00000000534,ENSGALG00000002010,ENSGALG00000020438,ENSGALG00000016809,ENSGALG00000003824,ENSGALG00000002634,ENSGALG00000005206,ENSGALG00000011620,ENSGALG00000028225,ENSGALG00000011745,ENSGALG00000005511,ENSGALG00000005005,…
GO:0051247	positive regulation of protein metabolic process	0.21664	ENSGALG00000018967,ENSGALG00000028005,ENSGALG00000004812,ENSGALG00000006254,ENSGALG00000008353,ENSGALG00000017093,ENSGALG00000007352,ENSGALG00000013761,ENSGALG00000009898,ENSGALG00000002937,ENSGALG00000026623,ENSGALG00000028086,ENSGALG00000013715,ENSGALG00000023510,ENSGALG00000015729,ENSGALG00000003939,ENSGALG00000004530,ENSGALG00000014832,ENSGALG00000002229,ENSGALG00000000272,ENSGALG00000007140,…		GO:0016192	vesicle-mediated transport	0.13714	ENSGALG00000027217,ENSGALG00000009097,ENSGALG00000007130,ENSGALG00000008654,ENSGALG00000009790,ENSGALG00000017394,ENSGALG00000010543,ENSGALG00000014892,ENSGALG00000015225,ENSGALG00000000613,ENSGALG00000022874,ENSGALG00000011831,ENSGALG00000009003,ENSGALG00000026687,ENSGALG00000002536,ENSGALG00000011569,ENSGALG00000017169,ENSGALG00000006312,ENSGALG00000005181,ENSGALG00000010692,ENSGALG00000018763,…
GO:0044255	cellular lipid metabolic process	0.21812	ENSGALG00000003308,ENSGALG00000011497,ENSGALG00000014868,ENSGALG00000011900,ENSGALG00000000112,ENSGALG00000001076,ENSGALG00000026781,ENSGALG00000009037,ENSGALG00000008525,ENSGALG00000012748,ENSGALG00000008813,ENSGALG00000018967,ENSGALG00000027820,ENSGALG00000029020,ENSGALG00000027545,ENSGALG00000013969,ENSGALG00000005776,ENSGALG00000003053,ENSGALG00000007557,ENSGALG00000009015,ENSGALG00000008105,…		GO:0060627	regulation of vesicle-mediated transport	0.13821	ENSGALG00000003359,ENSGALG00000027417,ENSGALG00000007404,ENSGALG00000016074,ENSGALG00000004364,ENSGALG00000000534,ENSGALG00000028284,ENSGALG00000015959,ENSGALG00000005511,ENSGALG00000003770,ENSGALG00000006312,ENSGALG00000018967,ENSGALG00000005206,ENSGALG00000009847,ENSGALG00000012865,ENSGALG00000012879,ENSGALG00000027723,ENSGALG00000005781,ENSGALG00000011569,ENSGALG00000010131,ENSGALG00000003743,…
GO:0032501	multicellular organismal process	0.21812	ENSGALG00000002159,ENSGALG00000010323,ENSGALG00000004790,ENSGALG00000026811,ENSGALG00000015491,ENSGALG00000020575,ENSGALG00000005632,ENSGALG00000001080,ENSGALG00000023146,ENSGALG00000002314,ENSGALG00000008431,ENSGALG00000026214,ENSGALG00000015899,ENSGALG00000016627,ENSGALG00000016809,ENSGALG00000027575,ENSGALG00000004796,ENSGALG00000001934,ENSGALG00000021665,ENSGALG00000014407,ENSGALG00000002182,…		GO:0019941	modification-dependent protein catabolic process	0.13821	ENSGALG00000015646,ENSGALG00000005378,ENSGALG00000006969,ENSGALG00000006435,ENSGALG00000028462,ENSGALG00000005108,ENSGALG00000010805,ENSGALG00000001032,ENSGALG00000004640,ENSGALG00000025927,ENSGALG00000028079,ENSGALG00000002761,ENSGALG00000026849,ENSGALG00000007307,ENSGALG00000008559,ENSGALG00000000259,ENSGALG00000015415,ENSGALG00000015478,ENSGALG00000013208,ENSGALG00000004228,ENSGALG00000013837,…
GO:0030036	actin cytoskeleton organization	0.21812	ENSGALG00000020575,ENSGALG00000005852,ENSGALG00000003254,ENSGALG00000008805,ENSGALG00000005061,ENSGALG00000008351,ENSGALG00000014203,ENSGALG00000004790,ENSGALG00000027299,ENSGALG00000004275,ENSGALG00000000694,ENSGALG00000001076,ENSGALG00000011432,ENSGALG00000009650,ENSGALG00000010000,ENSGALG00000014201,ENSGALG00000005834,ENSGALG00000015018,ENSGALG00000002647,ENSGALG00000015403,ENSGALG00000001329,…		GO:0030334	regulation of cell migration	0.13885	ENSGALG00000016394,ENSGALG00000001262,ENSGALG00000003473,ENSGALG00000011423,ENSGALG00000016713,ENSGALG00000027299,ENSGALG00000024484,ENSGALG00000008797,ENSGALG00000007527,ENSGALG00000009898,ENSGALG00000014984,ENSGALG00000004844,ENSGALG00000016427,ENSGALG00000003398,ENSGALG00000006744,ENSGALG00000026328,ENSGALG00000027785,ENSGALG00000016933,ENSGALG00000027936,ENSGALG00000014014,ENSGALG00000009384,…
GO:0006893	Golgi to plasma membrane transport	0.21812	ENSGALG00000003483,ENSGALG00000000579,ENSGALG00000005511,ENSGALG00000028267,ENSGALG00000001318,ENSGALG00000012258,ENSGALG00000026385,ENSGALG00000005751,ENSGALG00000007476,ENSGALG00000012129,ENSGALG00000003929,ENSGALG00000006101,ENSGALG00000013738,ENSGALG00000012837,ENSGALG00000003262,ENSGALG00000026900		GO:1902532	negative regulation of intracellular signal transduction	0.13947	ENSGALG00000028203,ENSGALG00000028136,ENSGALG00000008701,ENSGALG00000011870,ENSGALG00000003712,ENSGALG00000003109,ENSGALG00000000840,ENSGALG00000025887,ENSGALG00000007668,ENSGALG00000021656,ENSGALG00000027641,ENSGALG00000011481,ENSGALG00000002870,ENSGALG00000003217,ENSGALG00000014832,ENSGALG00000005554,ENSGALG00000006599,ENSGALG00000003863,ENSGALG00000021611,ENSGALG00000007849,ENSGALG00000006284,…
GO:0055001	muscle cell development	0.21812	ENSGALG00000003521,ENSGALG00000014463,ENSGALG00000000120,ENSGALG00000014957,ENSGALG00000007367,ENSGALG00000010027,ENSGALG00000004044,ENSGALG00000007145,ENSGALG00000028386,ENSGALG00000007100,ENSGALG00000004740,ENSGALG00000007910,ENSGALG00000006083,ENSGALG00000017389,ENSGALG00000015410,ENSGALG00000014736,ENSGALG00000013929,ENSGALG00000006520,ENSGALG00000016281,ENSGALG00000007769,ENSGALG00000012735,…		GO:0048514	blood vessel morphogenesis	0.14048	ENSGALG00000009029,ENSGALG00000028440,ENSGALG00000012594,ENSGALG00000012108,ENSGALG00000027843,ENSGALG00000013907,ENSGALG00000026881,ENSGALG00000004263,ENSGALG00000005505,ENSGALG00000005508,ENSGALG00000010414,ENSGALG00000015596,ENSGALG00000007785,ENSGALG00000001840,ENSGALG00000016083,ENSGALG00000011276,ENSGALG00000013902,ENSGALG00000015958,ENSGALG00000001472,ENSGALG00000010265,ENSGALG00000015132,…
GO:0023057	negative regulation of signaling	0.21812	ENSGALG00000007669,ENSGALG00000004267,ENSGALG00000006211,ENSGALG00000014235,ENSGALG00000011264,ENSGALG00000027655,ENSGALG00000008380,ENSGALG00000000951,ENSGALG00000005698,ENSGALG00000014832,ENSGALG00000007668,ENSGALG00000015525,ENSGALG00000011104,ENSGALG00000028530,ENSGALG00000002229,ENSGALG00000012647,ENSGALG00000009970,ENSGALG00000007140,ENSGALG00000002739,ENSGALG00000002763,ENSGALG00000014561,…		GO:0097194	execution phase of apoptosis	0.14087	ENSGALG00000027126,ENSGALG00000008253,ENSGALG00000009339,ENSGALG00000011531,ENSGALG00000016627,ENSGALG00000016885,ENSGALG00000027737,ENSGALG00000010638,ENSGALG00000006211,ENSGALG00000012761,ENSGALG00000004003,ENSGALG00000002225,ENSGALG00000000739,ENSGALG00000004635,ENSGALG00000002906,ENSGALG00000011099,ENSGALG00000011104,ENSGALG00000008933,ENSGALG00000011620,ENSGALG00000007720,ENSGALG00000008181,…
GO:0030239	myofibril assembly	0.21812	ENSGALG00000017389,ENSGALG00000013929,ENSGALG00000001183,ENSGALG00000007769,ENSGALG00000009791,ENSGALG00000002886,ENSGALG00000012735,ENSGALG00000008148,ENSGALG00000014463,ENSGALG00000003521,ENSGALG00000000120,ENSGALG00000008351,ENSGALG00000014957,ENSGALG00000008805,ENSGALG00000015018,ENSGALG00000010027,ENSGALG00000004044,ENSGALG00000007145,ENSGALG00000007100,ENSGALG00000004740		GO:0051246	regulation of protein metabolic process	0.1414	ENSGALG00000004591,ENSGALG00000008838,ENSGALG00000026163,ENSGALG00000015729,ENSGALG00000005659,ENSGALG00000027070,ENSGALG00000027936,ENSGALG00000012787,ENSGALG00000008999,ENSGALG00000004213,ENSGALG00000004867,ENSGALG00000008341,ENSGALG00000010853,ENSGALG00000012688,ENSGALG00000014891,ENSGALG00000014682,ENSGALG00000007527,ENSGALG00000016906,ENSGALG00000027943,ENSGALG00000014512,ENSGALG00000015540,…
GO:0035773	insulin secretion involved in cellular response to glucose stimulus	0.22003	ENSGALG00000005243,ENSGALG00000007617,ENSGALG00000000613,ENSGALG00000029168,ENSGALG00000000271,ENSGALG00000003833,ENSGALG00000012171,ENSGALG00000027564,ENSGALG00000000280,ENSGALG00000011104,ENSGALG00000008985,ENSGALG00000010000,ENSGALG00000011870,ENSGALG00000027091,ENSGALG00000011896,ENSGALG00000009324,ENSGALG00000008713,ENSGALG00000023576		GO:0044712	single-organism catabolic process	0.1428	ENSGALG00000002016,ENSGALG00000020459,ENSGALG00000015896,ENSGALG00000003942,ENSGALG00000026687,ENSGALG00000009790,ENSGALG00000016880,ENSGALG00000016042,ENSGALG00000011465,ENSGALG00000004224,ENSGALG00000015710,ENSGALG00000008818,ENSGALG00000004983,ENSGALG00000025822,ENSGALG00000014378,ENSGALG00000011745,ENSGALG00000003580,ENSGALG00000015633,ENSGALG00000006543,ENSGALG00000015030,ENSGALG00000014565,…
GO:0050839	cell adhesion molecule binding	0.22003	ENSGALG00000004154,ENSGALG00000001774,ENSGALG00000009300,ENSGALG00000008978,ENSGALG00000010683,ENSGALG00000011329,ENSGALG00000015216,ENSGALG00000010566,ENSGALG00000009268,ENSGALG00000001944,ENSGALG00000010978,ENSGALG00000002447,ENSGALG00000014496,ENSGALG00000006702,ENSGALG00000027070,ENSGALG00000009626,ENSGALG00000014233,ENSGALG00000013902,ENSGALG00000007330,ENSGALG00000014773,ENSGALG00000002845,…		GO:0042325	regulation of phosphorylation	0.14369	ENSGALG00000014561,ENSGALG00000026207,ENSGALG00000010818,ENSGALG00000009477,ENSGALG00000027262,ENSGALG00000007224,ENSGALG00000005959,ENSGALG00000017068,ENSGALG00000005767,ENSGALG00000002739,ENSGALG00000013420,ENSGALG00000023541,ENSGALG00000009396,ENSGALG00000018760,ENSGALG00000005777,ENSGALG00000003078,ENSGALG00000006555,ENSGALG00000006382,ENSGALG00000016006,ENSGALG00000010653,ENSGALG00000001412,…
GO:0055082	cellular chemical homeostasis	0.22003	ENSGALG00000006775,ENSGALG00000027791,ENSGALG00000015117,ENSGALG00000027067,ENSGALG00000023142,ENSGALG00000027999,ENSGALG00000006979,ENSGALG00000008332,ENSGALG00000016281,ENSGALG00000027886,ENSGALG00000002452,ENSGALG00000008844,ENSGALG00000012735,ENSGALG00000004357,ENSGALG00000027678,ENSGALG00000012297,ENSGALG00000028018,ENSGALG00000005425,ENSGALG00000015864,ENSGALG00000004638,ENSGALG00000011897,…		GO:0032270	positive regulation of cellular protein metabolic process	0.14785	ENSGALG00000001882,ENSGALG00000000607,ENSGALG00000006336,ENSGALG00000021567,ENSGALG00000028466,ENSGALG00000008353,ENSGALG00000008163,ENSGALG00000001830,ENSGALG00000028015,ENSGALG00000017093,ENSGALG00000028005,ENSGALG00000015718,ENSGALG00000011297,ENSGALG00000016997,ENSGALG00000008281,ENSGALG00000007161,ENSGALG00000014872,ENSGALG00000028256,ENSGALG00000009309,ENSGALG00000010016,ENSGALG00000022980,…
GO:0048869	cellular developmental process	0.2214	ENSGALG00000004596,ENSGALG00000008930,ENSGALG00000006038,ENSGALG00000006313,ENSGALG00000019891,ENSGALG00000012471,ENSGALG00000028015,ENSGALG00000027021,ENSGALG00000000921,ENSGALG00000027364,ENSGALG00000028310,ENSGALG00000005990,ENSGALG00000006971,ENSGALG00000005011,ENSGALG00000016906,ENSGALG00000014913,ENSGALG00000013086,ENSGALG00000003241,ENSGALG00000009318,ENSGALG00000013001,ENSGALG00000000701,…		GO:0010604	positive regulation of macromolecule metabolic process	0.14919	ENSGALG00000007690,ENSGALG00000001093,ENSGALG00000011297,ENSGALG00000011210,ENSGALG00000015718,ENSGALG00000028005,ENSGALG00000001830,ENSGALG00000028015,ENSGALG00000009287,ENSGALG00000028466,ENSGALG00000015668,ENSGALG00000021567,ENSGALG00000001882,ENSGALG00000013486,ENSGALG00000026858,ENSGALG00000002028,ENSGALG00000006038,ENSGALG00000003648,ENSGALG00000028641,ENSGALG00000010847,ENSGALG00000000781,…
GO:0006793	phosphorus metabolic process	0.22183	ENSGALG00000007037,ENSGALG00000007829,ENSGALG00000016428,ENSGALG00000008778,ENSGALG00000029092,ENSGALG00000004098,ENSGALG00000025887,ENSGALG00000003485,ENSGALG00000011481,ENSGALG00000005816,ENSGALG00000007302,ENSGALG00000004288,ENSGALG00000000399,ENSGALG00000008358,ENSGALG00000009477,ENSGALG00000005953,ENSGALG00000010967,ENSGALG00000013981,ENSGALG00000016702,ENSGALG00000008407,ENSGALG00000003362,…		GO:0044700	single organism signaling	0.14972	ENSGALG00000002872,ENSGALG00000021656,ENSGALG00000000930,ENSGALG00000008747,ENSGALG00000012354,ENSGALG00000005243,ENSGALG00000004001,ENSGALG00000012297,ENSGALG00000002750,ENSGALG00000014182,ENSGALG00000004618,ENSGALG00000002064,ENSGALG00000003652,ENSGALG00000004596,ENSGALG00000027965,ENSGALG00000021542,ENSGALG00000013925,ENSGALG00000009559,ENSGALG00000010601,ENSGALG00000005668,ENSGALG00000005140,…
GO:0008047	enzyme activator activity	0.22359	ENSGALG00000016954,ENSGALG00000010088,ENSGALG00000014233,ENSGALG00000027070,ENSGALG00000015611,ENSGALG00000012033,ENSGALG00000016906,ENSGALG00000026890,ENSGALG00000000550,ENSGALG00000027262,ENSGALG00000009825,ENSGALG00000006418,ENSGALG00000001944,ENSGALG00000003957,ENSGALG00000002078,ENSGALG00000012642,ENSGALG00000016728,ENSGALG00000016056,ENSGALG00000008163,ENSGALG00000027534,ENSGALG00000005425,…		GO:0006555	methionine metabolic process	0.15063	ENSGALG00000011178,ENSGALG00000011797,ENSGALG00000025796,ENSGALG00000014464,ENSGALG00000013053,ENSGALG00000008174,ENSGALG00000004612,ENSGALG00000004518,ENSGALG00000007829
GO:0006979	response to oxidative stress	0.22359	ENSGALG00000022938,ENSGALG00000001586,ENSGALG00000013892,ENSGALG00000010633,ENSGALG00000002761,ENSGALG00000005768,ENSGALG00000012993,ENSGALG00000002514,ENSGALG00000012538,ENSGALG00000013384,ENSGALG00000010798,ENSGALG00000010129,ENSGALG00000013098,ENSGALG00000009442,ENSGALG00000015987,ENSGALG00000004809,ENSGALG00000004412,ENSGALG00000005782,ENSGALG00000019891,ENSGALG00000006995,ENSGALG00000000607,…		GO:1903307	positive regulation of regulated secretory pathway	0.15063	ENSGALG00000014182,ENSGALG00000002234,ENSGALG00000007476,ENSGALG00000004435,ENSGALG00000015216,ENSGALG00000006313,ENSGALG00000000848,ENSGALG00000012052,ENSGALG00000014984
GO:0090335	regulation of brown fat cell differentiation	0.22359	ENSGALG00000003567,ENSGALG00000005069,ENSGALG00000001063,ENSGALG00000009437,ENSGALG00000028354,ENSGALG00000009450		GO:0005496	steroid binding	0.15063	ENSGALG00000010365,ENSGALG00000010035,ENSGALG00000015030,ENSGALG00000015086,ENSGALG00000007394,ENSGALG00000007758,ENSGALG00000004357,ENSGALG00000004205,ENSGALG00000011594,ENSGALG00000004596,ENSGALG00000010237,ENSGALG00000012365,ENSGALG00000020260,ENSGALG00000012620,ENSGALG00000009645,ENSGALG00000011474,ENSGALG00000006401,ENSGALG00000012973,ENSGALG00000003308,ENSGALG00000011801,ENSGALG00000011007,…
GO:0031323	regulation of cellular metabolic process	0.22359	ENSGALG00000026623,ENSGALG00000002484,ENSGALG00000014908,ENSGALG00000014184,ENSGALG00000001801,ENSGALG00000013761,ENSGALG00000005326,ENSGALG00000009898,ENSGALG00000002937,ENSGALG00000001487,ENSGALG00000027435,ENSGALG00000015471,ENSGALG00000005345,ENSGALG00000007226,ENSGALG00000007426,ENSGALG00000011801,ENSGALG00000009540,ENSGALG00000014732,ENSGALG00000007352,ENSGALG00000010114,ENSGALG00000016090,…		GO:0032388	positive regulation of intracellular transport	0.1543	ENSGALG00000003863,ENSGALG00000016045,ENSGALG00000003875,ENSGALG00000008560,ENSGALG00000012363,ENSGALG00000006284,ENSGALG00000012171,ENSGALG00000015216,ENSGALG00000017414,ENSGALG00000009778,ENSGALG00000004481,ENSGALG00000005243,ENSGALG00000008332,ENSGALG00000013357,ENSGALG00000014182,ENSGALG00000001708,ENSGALG00000002709,ENSGALG00000013602,ENSGALG00000012755,ENSGALG00000007021,ENSGALG00000023541,…
GO:1902589	single-organism organelle organization	0.22359	ENSGALG00000017130,ENSGALG00000008569,ENSGALG00000017180,ENSGALG00000009800,ENSGALG00000015954,ENSGALG00000019891,ENSGALG00000000856,ENSGALG00000027021,ENSGALG00000002145,ENSGALG00000028310,ENSGALG00000009318,ENSGALG00000003297,ENSGALG00000008707,ENSGALG00000000777,ENSGALG00000003241,ENSGALG00000015596,ENSGALG00000014977,ENSGALG00000016906,ENSGALG00000008797,ENSGALG00000006971,ENSGALG00000001301,…		GO:0071944	cell periphery	0.1543	ENSGALG00000002922,ENSGALG00000002744,ENSGALG00000009100,ENSGALG00000012913,ENSGALG00000014346,ENSGALG00000010244,ENSGALG00000010145,ENSGALG00000008486,ENSGALG00000006657,ENSGALG00000010943,ENSGALG00000015132,ENSGALG00000011040,ENSGALG00000012740,ENSGALG00000006222,ENSGALG00000006593,ENSGALG00000011264,ENSGALG00000027806,ENSGALG00000009062,ENSGALG00000007705,ENSGALG00000008795,ENSGALG00000012219,…
GO:0015923	mannosidase activity	0.2246	ENSGALG00000014361,ENSGALG00000008320,ENSGALG00000004806,ENSGALG00000001615,ENSGALG00000003128,ENSGALG00000014878,ENSGALG00000000255,ENSGALG00000009079,ENSGALG00000008336		GO:0048584	positive regulation of response to stimulus	0.1543	ENSGALG00000028174,ENSGALG00000019019,ENSGALG00000020003,ENSGALG00000002263,ENSGALG00000004661,ENSGALG00000012865,ENSGALG00000004735,ENSGALG00000014725,ENSGALG00000006642,ENSGALG00000003634,ENSGALG00000012668,ENSGALG00000014033,ENSGALG00000016919,ENSGALG00000004740,ENSGALG00000016564,ENSGALG00000006527,ENSGALG00000000848,ENSGALG00000010501,ENSGALG00000024348,ENSGALG00000002469,ENSGALG00000000884,…
GO:0006892	post-Golgi vesicle-mediated transport	0.22867	ENSGALG00000003262,ENSGALG00000003513,ENSGALG00000004624,ENSGALG00000026900,ENSGALG00000003929,ENSGALG00000013738,ENSGALG00000012837,ENSGALG00000006101,ENSGALG00000007476,ENSGALG00000012129,ENSGALG00000026385,ENSGALG00000005751,ENSGALG00000016728,ENSGALG00000028807,ENSGALG00000007712,ENSGALG00000008847,ENSGALG00000012258,ENSGALG00000028267,ENSGALG00000005511,ENSGALG00000001318,ENSGALG00000000579,…		GO:0019787	ubiquitin-like protein transferase activity	0.15701	ENSGALG00000006956,ENSGALG00000016050,ENSGALG00000006474,ENSGALG00000012367,ENSGALG00000015204,ENSGALG00000010270,ENSGALG00000028822,ENSGALG00000009906,ENSGALG00000016747,ENSGALG00000027723,ENSGALG00000008218,ENSGALG00000002229,ENSGALG00000005645,ENSGALG00000009691,ENSGALG00000004655,ENSGALG00000011292,ENSGALG00000005715,ENSGALG00000004347,ENSGALG00000006246,ENSGALG00000013021,ENSGALG00000012279,…
GO:0003713	transcription coactivator activity	0.22916	ENSGALG00000015119,ENSGALG00000011905,ENSGALG00000025933,ENSGALG00000026002,ENSGALG00000006001,ENSGALG00000014834,ENSGALG00000003248,ENSGALG00000014463,ENSGALG00000015573,ENSGALG00000002232,ENSGALG00000005161,ENSGALG00000007100,ENSGALG00000014554,ENSGALG00000011278,ENSGALG00000010291,ENSGALG00000000981,ENSGALG00000005983,ENSGALG00000012024,ENSGALG00000006491,ENSGALG00000016456,ENSGALG00000003532,…		GO:0043068	positive regulation of programmed cell death	0.15701	ENSGALG00000005554,ENSGALG00000007798,ENSGALG00000004974,ENSGALG00000016015,ENSGALG00000006284,ENSGALG00000009638,ENSGALG00000004426,ENSGALG00000007174,ENSGALG00000009179,ENSGALG00000007924,ENSGALG00000003863,ENSGALG00000016851,ENSGALG00000001589,ENSGALG00000007668,ENSGALG00000015356,ENSGALG00000025887,ENSGALG00000028249,ENSGALG00000010770,ENSGALG00000015958,ENSGALG00000012547,ENSGALG00000015708,…
GO:0070372	regulation of ERK1 and ERK2 cascade	0.23004	ENSGALG00000011104,ENSGALG00000012363,ENSGALG00000016083,ENSGALG00000003642,ENSGALG00000028174,ENSGALG00000007849,ENSGALG00000003712,ENSGALG00000016992,ENSGALG00000013907,ENSGALG00000020249,ENSGALG00000005554,ENSGALG00000001840,ENSGALG00000016281,ENSGALG00000009262,ENSGALG00000023781,ENSGALG00000009740,ENSGALG00000004816,ENSGALG00000014561,ENSGALG00000027887,ENSGALG00000027791,ENSGALG00000003875,…		GO:0016485	protein processing	0.15701	ENSGALG00000002555,ENSGALG00000016144,ENSGALG00000008701,ENSGALG00000014239,ENSGALG00000000653,ENSGALG00000011623,ENSGALG00000012329,ENSGALG00000001366,ENSGALG00000013572,ENSGALG00000003957,ENSGALG00000014681,ENSGALG00000006000,ENSGALG00000004412,ENSGALG00000007271,ENSGALG00000002745,ENSGALG00000012533,ENSGALG00000000855,ENSGALG00000003818,ENSGALG00000015081,ENSGALG00000010638,ENSGALG00000009268,…
GO:0019220	regulation of phosphate metabolic process	0.23004	ENSGALG00000027021,ENSGALG00000026163,ENSGALG00000028015,ENSGALG00000014843,ENSGALG00000017130,ENSGALG00000008569,ENSGALG00000007527,ENSGALG00000027262,ENSGALG00000028967,ENSGALG00000004596,ENSGALG00000009626,ENSGALG00000014913,ENSGALG00000015596,ENSGALG00000014977,ENSGALG00000016906,ENSGALG00000008287,ENSGALG00000003371,ENSGALG00000028310,ENSGALG00000001141,ENSGALG00000012726,ENSGALG00000027409,…		GO:0004842	ubiquitin-protein transferase activity	0.15701	ENSGALG00000009340,ENSGALG00000001668,ENSGALG00000006767,ENSGALG00000017186,ENSGALG00000002180,ENSGALG00000016045,ENSGALG00000021611,ENSGALG00000001253,ENSGALG00000003111,ENSGALG00000027724,ENSGALG00000002872,ENSGALG00000008015,ENSGALG00000005767,ENSGALG00000002929,ENSGALG00000004500,ENSGALG00000010411,ENSGALG00000006960,ENSGALG00000012704,ENSGALG00000002755,ENSGALG00000007819,ENSGALG00000005867,…
GO:0000988	transcription factor activity, protein binding	0.23004	ENSGALG00000006688,ENSGALG00000009540,ENSGALG00000002354,ENSGALG00000012770,ENSGALG00000000840,ENSGALG00000011870,ENSGALG00000016238,ENSGALG00000004790,ENSGALG00000021491,ENSGALG00000010370,ENSGALG00000028582,ENSGALG00000014917,ENSGALG00000002484,ENSGALG00000028641,ENSGALG00000015184,ENSGALG00000005230,ENSGALG00000013188,ENSGALG00000008494,ENSGALG00000025864,ENSGALG00000027435,ENSGALG00000001037,…		GO:0001568	blood vessel development	0.1578	ENSGALG00000007785,ENSGALG00000007668,ENSGALG00000008455,ENSGALG00000016083,ENSGALG00000001840,ENSGALG00000011276,ENSGALG00000013902,ENSGALG00000001472,ENSGALG00000015958,ENSGALG00000012108,ENSGALG00000028440,ENSGALG00000012594,ENSGALG00000009029,ENSGALG00000026881,ENSGALG00000013907,ENSGALG00000027843,ENSGALG00000005508,ENSGALG00000005505,ENSGALG00000004263,ENSGALG00000015596,ENSGALG00000027677,…
GO:0000165	MAPK cascade	0.23128	ENSGALG00000023781,ENSGALG00000007219,ENSGALG00000009390,ENSGALG00000014561,ENSGALG00000008836,ENSGALG00000002739,ENSGALG00000001001,ENSGALG00000007140,ENSGALG00000005544,ENSGALG00000007668,ENSGALG00000011104,ENSGALG00000005767,ENSGALG00000014832,ENSGALG00000005947,ENSGALG00000000951,ENSGALG00000015729,ENSGALG00000010346,ENSGALG00000014235,ENSGALG00000023510,ENSGALG00000028376,ENSGALG00000027861,…		GO:0006893	Golgi to plasma membrane transport	0.1578	ENSGALG00000003262,ENSGALG00000005511,ENSGALG00000028267,ENSGALG00000005206,ENSGALG00000012837,ENSGALG00000012258,ENSGALG00000008156,ENSGALG00000007476,ENSGALG00000012129,ENSGALG00000001318,ENSGALG00000017393,ENSGALG00000027217,ENSGALG00000005751,ENSGALG00000006101,ENSGALG00000003483,ENSGALG00000015225,ENSGALG00000022874,ENSGALG00000000579,ENSGALG00000013738,ENSGALG00000026900
GO:0005496	steroid binding	0.23859	ENSGALG00000011801,ENSGALG00000003308,ENSGALG00000006401,ENSGALG00000001234,ENSGALG00000007758,ENSGALG00000010365,ENSGALG00000012973,ENSGALG00000015914,ENSGALG00000012620,ENSGALG00000004205,ENSGALG00000016881,ENSGALG00000004596,ENSGALG00000006995,ENSGALG00000012365,ENSGALG00000004357,ENSGALG00000003212,ENSGALG00000010246,ENSGALG00000015030,ENSGALG00000020260,ENSGALG00000015086,ENSGALG00000009645		GO:0050931	pigment cell differentiation	0.1578	ENSGALG00000012290,ENSGALG00000009572,ENSGALG00000004435,ENSGALG00000007392,ENSGALG00000012300,ENSGALG00000007679,ENSGALG00000011661,ENSGALG00000003959,ENSGALG00000000848,ENSGALG00000005595,ENSGALG00000028018,ENSGALG00000028310,ENSGALG00000013925,ENSGALG00000016912,ENSGALG00000012885,ENSGALG00000005736,ENSGALG00000012329,ENSGALG00000016740,ENSGALG00000004624,ENSGALG00000000996
GO:0051174	regulation of phosphorus metabolic process	0.23859	ENSGALG00000004809,ENSGALG00000010628,ENSGALG00000014213,ENSGALG00000016564,ENSGALG00000026493,ENSGALG00000012792,ENSGALG00000012390,ENSGALG00000006267,ENSGALG00000027070,ENSGALG00000028155,ENSGALG00000015495,ENSGALG00000005369,ENSGALG00000009791,ENSGALG00000012569,ENSGALG00000026822,ENSGALG00000000685,ENSGALG00000027232,ENSGALG00000019751,ENSGALG00000006546,ENSGALG00000000209,ENSGALG00000021567,…		GO:0033365	protein localization to organelle	0.1578	ENSGALG00000004481,ENSGALG00000009778,ENSGALG00000015216,ENSGALG00000007273,ENSGALG00000006697,ENSGALG00000003267,ENSGALG00000016045,ENSGALG00000011810,ENSGALG00000028230,ENSGALG00000017009,ENSGALG00000012363,ENSGALG00000008567,ENSGALG00000004110,ENSGALG00000023541,ENSGALG00000019316,ENSGALG00000012044,ENSGALG00000005796,ENSGALG00000007224,ENSGALG00000004816,ENSGALG00000004044,ENSGALG00000009379,…
GO:0005337	nucleoside transmembrane transporter activity	0.23859	ENSGALG00000002621,ENSGALG00000001938,ENSGALG00000012593,ENSGALG00000010497,ENSGALG00000002522,ENSGALG00000012013,ENSGALG00000010182		GO:0005253	anion channel activity	0.15899	ENSGALG00000007561,ENSGALG00000007255,ENSGALG00000008811,ENSGALG00000015491,ENSGALG00000015234,ENSGALG00000025804,ENSGALG00000010029,ENSGALG00000007617,ENSGALG00000003748,ENSGALG00000020292,ENSGALG00000004730,ENSGALG00000001262,ENSGALG00000009638,ENSGALG00000004280,ENSGALG00000015924,ENSGALG00000027806,ENSGALG00000026940,ENSGALG00000026027,ENSGALG00000001706,ENSGALG00000017271,ENSGALG00000016745,…
GO:0006367	transcription initiation from RNA polymerase II promoter	0.24736	ENSGALG00000002735,ENSGALG00000006336,ENSGALG00000005230,ENSGALG00000005504,ENSGALG00000014947,ENSGALG00000002886,ENSGALG00000016995,ENSGALG00000001708,ENSGALG00000010836,ENSGALG00000026340,ENSGALG00000026306,ENSGALG00000016933,ENSGALG00000010576,ENSGALG00000001978,ENSGALG00000002057,ENSGALG00000016974,ENSGALG00000017082,ENSGALG00000016238,ENSGALG00000005121		GO:0051604	protein maturation	0.15914	ENSGALG00000022980,ENSGALG00000007419,ENSGALG00000005659,ENSGALG00000027785,ENSGALG00000012620,ENSGALG00000014698,ENSGALG00000027788,ENSGALG00000008933,ENSGALG00000007161,ENSGALG00000009147,ENSGALG00000002414,ENSGALG00000012126,ENSGALG00000013039,ENSGALG00000011531,ENSGALG00000011297,ENSGALG00000011214,ENSGALG00000010839,ENSGALG00000008734,ENSGALG00000010853,ENSGALG00000004257,ENSGALG00000015164,…
GO:0023014	signal transduction by protein phosphorylation	0.24736	ENSGALG00000014561,ENSGALG00000009390,ENSGALG00000007219,ENSGALG00000023781,ENSGALG00000005544,ENSGALG00000007140,ENSGALG00000001001,ENSGALG00000002739,ENSGALG00000008836,ENSGALG00000014832,ENSGALG00000005947,ENSGALG00000005767,ENSGALG00000011104,ENSGALG00000007668,ENSGALG00000023510,ENSGALG00000014235,ENSGALG00000010346,ENSGALG00000015729,ENSGALG00000000951,ENSGALG00000027861,ENSGALG00000028376,…		GO:0097164	ammonium ion metabolic process	0.15914	ENSGALG00000006098,ENSGALG00000001592,ENSGALG00000016379,ENSGALG00000001234,ENSGALG00000028928,ENSGALG00000013493,ENSGALG00000014938,ENSGALG00000000780,ENSGALG00000010645,ENSGALG00000021542,ENSGALG00000003574,ENSGALG00000016224,ENSGALG00000012538,ENSGALG00000005085,ENSGALG00000003701,ENSGALG00000009612,ENSGALG00000015081,ENSGALG00000014864,ENSGALG00000010535,ENSGALG00000009505,ENSGALG00000013743,…
GO:0071407	cellular response to organic cyclic compound	0.24841	ENSGALG00000007910,ENSGALG00000003712,ENSGALG00000004516,ENSGALG00000015241,ENSGALG00000012363,ENSGALG00000002761,ENSGALG00000002878,ENSGALG00000012726,ENSGALG00000011905,ENSGALG00000017327,ENSGALG00000017414,ENSGALG00000010501,ENSGALG00000015925,ENSGALG00000012916,ENSGALG00000002010,ENSGALG00000011630,ENSGALG00000000742,ENSGALG00000000887,ENSGALG00000012538,ENSGALG00000027021,ENSGALG00000000921,…		GO:0070304	positive regulation of stress-activated protein kinase signaling cascade	0.15914	ENSGALG00000015899,ENSGALG00000018967,ENSGALG00000017242,ENSGALG00000001077,ENSGALG00000009477,ENSGALG00000028376,ENSGALG00000007352,ENSGALG00000027592,ENSGALG00000022938,ENSGALG00000005947,ENSGALG00000013892,ENSGALG00000012891,ENSGALG00000000534,ENSGALG00000012735,ENSGALG00000005777,ENSGALG00000015596,ENSGALG00000007396,ENSGALG00000016015,ENSGALG00000013468,ENSGALG00000010560,ENSGALG00000016564,…
GO:2000134	negative regulation of G1/S transition of mitotic cell cycle	0.25011	ENSGALG00000014239,ENSGALG00000001482,ENSGALG00000016997,ENSGALG00000026081,ENSGALG00000008380,ENSGALG00000026137,ENSGALG00000014698,ENSGALG00000010214,ENSGALG00000028079,ENSGALG00000012405,ENSGALG00000010265,ENSGALG00000016702,ENSGALG00000028318,ENSGALG00000002755,ENSGALG00000011260,ENSGALG00000002469,ENSGALG00000012569		GO:0019751	polyol metabolic process	0.15974	ENSGALG00000015486,ENSGALG00000017331,ENSGALG00000001592,ENSGALG00000008603,ENSGALG00000002317,ENSGALG00000008385,ENSGALG00000013493,ENSGALG00000023541,ENSGALG00000005453,ENSGALG00000010978,ENSGALG00000000690,ENSGALG00000001964,ENSGALG00000004684,ENSGALG00000002739,ENSGALG00000029120,ENSGALG00000027545,ENSGALG00000007484,ENSGALG00000016564,ENSGALG00000026536,ENSGALG00000017200,ENSGALG00000006050,…
GO:0072330	monocarboxylic acid biosynthetic process	0.25204	ENSGALG00000005776,ENSGALG00000009791,ENSGALG00000009330,ENSGALG00000013969,ENSGALG00000028641,ENSGALG00000011704,ENSGALG00000015876,ENSGALG00000000943,ENSGALG00000028376,ENSGALG00000026871,ENSGALG00000011312,ENSGALG00000006968,ENSGALG00000003308,ENSGALG00000003092,ENSGALG00000015216,ENSGALG00000006326,ENSGALG00000000112,ENSGALG00000005857,ENSGALG00000012748,ENSGALG00000006073,ENSGALG00000027357,…		GO:0031098	stress-activated protein kinase signaling cascade	0.15974	ENSGALG00000028256,ENSGALG00000014984,ENSGALG00000017436,ENSGALG00000007219,ENSGALG00000026163,ENSGALG00000003379,ENSGALG00000002697,ENSGALG00000029003,ENSGALG00000008010,ENSGALG00000003473,ENSGALG00000013761,ENSGALG00000009450,ENSGALG00000005256,ENSGALG00000011695,ENSGALG00000009898,ENSGALG00000028005,ENSGALG00000014512,ENSGALG00000028376,ENSGALG00000022938,ENSGALG00000027592,ENSGALG00000005947,…
GO:0000989	transcription factor activity, transcription factor binding	0.25204	ENSGALG00000015119,ENSGALG00000026002,ENSGALG00000002232,ENSGALG00000014463,ENSGALG00000015573,ENSGALG00000000404,ENSGALG00000008521,ENSGALG00000000981,ENSGALG00000007100,ENSGALG00000014554,ENSGALG00000026928,ENSGALG00000005983,ENSGALG00000012024,ENSGALG00000016456,ENSGALG00000009799,ENSGALG00000006491,ENSGALG00000016705,ENSGALG00000016995,ENSGALG00000013511,ENSGALG00000028935,ENSGALG00000002836,…		GO:0072594	establishment of protein localization to organelle	0.15974	ENSGALG00000007832,ENSGALG00000026692,ENSGALG00000016083,ENSGALG00000021656,ENSGALG00000001840,ENSGALG00000002250,ENSGALG00000004875,ENSGALG00000026379,ENSGALG00000006284,ENSGALG00000003293,ENSGALG00000003217,ENSGALG00000001053,ENSGALG00000005243,ENSGALG00000010243,ENSGALG00000002836,ENSGALG00000017414,ENSGALG00000000608,ENSGALG00000023536,ENSGALG00000000921,ENSGALG00000003803,ENSGALG00000014807,…
GO:0070304	positive regulation of stress-activated protein kinase signaling cascade	0.2522	ENSGALG00000005947,ENSGALG00000014984,ENSGALG00000009014,ENSGALG00000008701,ENSGALG00000013892,ENSGALG00000022938,ENSGALG00000025977,ENSGALG00000014235,ENSGALG00000012735,ENSGALG00000009740,ENSGALG00000002987,ENSGALG00000027021,ENSGALG00000014843,ENSGALG00000026163,ENSGALG00000015216,ENSGALG00000009344,ENSGALG00000027397,ENSGALG00000007352,ENSGALG00000028005,ENSGALG00000005802,ENSGALG00000012792,…		GO:0006644	phospholipid metabolic process	0.15974	ENSGALG00000026167,ENSGALG00000003634,ENSGALG00000020459,ENSGALG00000012185,ENSGALG00000001610,ENSGALG00000021685,ENSGALG00000002016,ENSGALG00000026687,ENSGALG00000011221,ENSGALG00000014868,ENSGALG00000026536,ENSGALG00000016564,ENSGALG00000000165,ENSGALG00000007130,ENSGALG00000004421,ENSGALG00000015969,ENSGALG00000008358,ENSGALG00000006546,ENSGALG00000004796,ENSGALG00000016257,ENSGALG00000008818,…
GO:0006352	DNA-templated transcription, initiation	0.2522	ENSGALG00000001708,ENSGALG00000010836,ENSGALG00000016995,ENSGALG00000006205,ENSGALG00000026340,ENSGALG00000002587,ENSGALG00000013981,ENSGALG00000011705,ENSGALG00000005504,ENSGALG00000005230,ENSGALG00000005395,ENSGALG00000014947,ENSGALG00000007695,ENSGALG00000002886,ENSGALG00000002735,ENSGALG00000006336,ENSGALG00000011947,ENSGALG00000009913,ENSGALG00000017082,ENSGALG00000016238,ENSGALG00000005121,…		GO:0072358	cardiovascular system development	0.15974	ENSGALG00000028069,ENSGALG00000006491,ENSGALG00000011797,ENSGALG00000007834,ENSGALG00000009641,ENSGALG00000001802,ENSGALG00000010368,ENSGALG00000008866,ENSGALG00000014884,ENSGALG00000004236,ENSGALG00000002532,ENSGALG00000008697,ENSGALG00000000785,ENSGALG00000009900,ENSGALG00000012533,ENSGALG00000011200,ENSGALG00000015144,ENSGALG00000004098,ENSGALG00000001708,ENSGALG00000013715,ENSGALG00000015259,…
GO:0010821	regulation of mitochondrion organization	0.2522	ENSGALG00000016560,ENSGALG00000004809,ENSGALG00000019702,ENSGALG00000028015,ENSGALG00000007161,ENSGALG00000027021,ENSGALG00000002315,ENSGALG00000006394,ENSGALG00000002818,ENSGALG00000005595,ENSGALG00000003254,ENSGALG00000006884,ENSGALG00000010861,ENSGALG00000007150,ENSGALG00000020438,ENSGALG00000011870,ENSGALG00000010119,ENSGALG00000014977,ENSGALG00000012426,ENSGALG00000008287,ENSGALG00000008461,…		GO:0072359	circulatory system development	0.15974	ENSGALG00000015596,ENSGALG00000010414,ENSGALG00000027677,ENSGALG00000005246,ENSGALG00000004263,ENSGALG00000005508,ENSGALG00000002750,ENSGALG00000013907,ENSGALG00000028440,ENSGALG00000011404,ENSGALG00000005243,ENSGALG00000009029,ENSGALG00000002870,ENSGALG00000011276,ENSGALG00000016083,ENSGALG00000008455,ENSGALG00000002581,ENSGALG00000011264,ENSGALG00000010013,ENSGALG00000006796,ENSGALG00000011955,…
GO:0010594	regulation of endothelial cell migration	0.2522	ENSGALG00000016330,ENSGALG00000016083,ENSGALG00000007952,ENSGALG00000006726,ENSGALG00000026928,ENSGALG00000010368,ENSGALG00000027058,ENSGALG00000003118,ENSGALG00000000527,ENSGALG00000006418,ENSGALG00000013907,ENSGALG00000017082,ENSGALG00000000120,ENSGALG00000005802,ENSGALG00000026890,ENSGALG00000027785,ENSGALG00000009384,ENSGALG00000016564,ENSGALG00000001840,ENSGALG00000007343,ENSGALG00000013902,…		GO:1990234	transferase complex	0.16176	ENSGALG00000008207,ENSGALG00000008807,ENSGALG00000003498,ENSGALG00000010539,ENSGALG00000003522,ENSGALG00000005269,ENSGALG00000006428,ENSGALG00000017064,ENSGALG00000015366,ENSGALG00000001473,ENSGALG00000010839,ENSGALG00000020590,ENSGALG00000005800,ENSGALG00000028009,ENSGALG00000004506,ENSGALG00000006731,ENSGALG00000011171,ENSGALG00000003107,ENSGALG00000029135,ENSGALG00000013493,ENSGALG00000002735,…
GO:0043412	macromolecule modification	0.2522	ENSGALG00000016705,ENSGALG00000003875,ENSGALG00000009864,ENSGALG00000005088,ENSGALG00000006659,ENSGALG00000003672,ENSGALG00000016217,ENSGALG00000015693,ENSGALG00000003921,ENSGALG00000028935,ENSGALG00000010256,ENSGALG00000011266,ENSGALG00000005675,ENSGALG00000025977,ENSGALG00000016885,ENSGALG00000027058,ENSGALG00000009309,ENSGALG00000003938,ENSGALG00000028442,ENSGALG00000012891,ENSGALG00000006052,…		GO:0005886	plasma membrane	0.1631	ENSGALG00000001386,ENSGALG00000009732,ENSGALG00000016109,ENSGALG00000001535,ENSGALG00000027187,ENSGALG00000014891,ENSGALG00000010853,ENSGALG00000011680,ENSGALG00000009746,ENSGALG00000009687,ENSGALG00000001334,ENSGALG00000001503,ENSGALG00000004213,ENSGALG00000008903,ENSGALG00000017135,ENSGALG00000016896,ENSGALG00000008497,ENSGALG00000008999,ENSGALG00000015961,ENSGALG00000004472,ENSGALG00000004336,…
GO:0048878	chemical homeostasis	0.2529	ENSGALG00000012735,ENSGALG00000008844,ENSGALG00000010838,ENSGALG00000008332,ENSGALG00000027999,ENSGALG00000010131,ENSGALG00000004044,ENSGALG00000004730,ENSGALG00000002896,ENSGALG00000005425,ENSGALG00000015864,ENSGALG00000012592,ENSGALG00000001051,ENSGALG00000028018,ENSGALG00000004345,ENSGALG00000012297,ENSGALG00000000943,ENSGALG00000011291,ENSGALG00000014244,ENSGALG00000000271,ENSGALG00000005703,…		GO:1903214	regulation of protein targeting to mitochondrion	0.16348	ENSGALG00000012311,ENSGALG00000015682,ENSGALG00000005595,ENSGALG00000013830,ENSGALG00000028462,ENSGALG00000009061,ENSGALG00000002124,ENSGALG00000016560,ENSGALG00000028015,ENSGALG00000013702,ENSGALG00000003109,ENSGALG00000015422,ENSGALG00000001848,ENSGALG00000004227,ENSGALG00000026849,ENSGALG00000007161,ENSGALG00000012783,ENSGALG00000006394,ENSGALG00000009684,ENSGALG00000000231,ENSGALG00000010119,…
GO:0019904	protein domain specific binding	0.25891	ENSGALG00000014485,ENSGALG00000003349,ENSGALG00000000887,ENSGALG00000008477,ENSGALG00000017148,ENSGALG00000007416,ENSGALG00000010105,ENSGALG00000003195,ENSGALG00000011038,ENSGALG00000004143,ENSGALG00000010536,ENSGALG00000011745,ENSGALG00000014582,ENSGALG00000004347,ENSGALG00000003074,ENSGALG00000002193,ENSGALG00000004086,ENSGALG00000002761,ENSGALG00000021104,ENSGALG00000014698,ENSGALG00000010014,…		GO:0023052	signaling	0.16555	ENSGALG00000011668,ENSGALG00000011620,ENSGALG00000005947,ENSGALG00000010577,ENSGALG00000012885,ENSGALG00000008490,ENSGALG00000001431,ENSGALG00000015954,ENSGALG00000000464,ENSGALG00000013400,ENSGALG00000026180,ENSGALG00000026306,ENSGALG00000016783,ENSGALG00000015419,ENSGALG00000001192,ENSGALG00000007821,ENSGALG00000011141,ENSGALG00000005657,ENSGALG00000027778,ENSGALG00000020249,ENSGALG00000023364,…
GO:0016525	negative regulation of angiogenesis	0.25891	ENSGALG00000011955,ENSGALG00000003957,ENSGALG00000003115,ENSGALG00000009477,ENSGALG00000016945,ENSGALG00000016954,ENSGALG00000009626,ENSGALG00000013902,ENSGALG00000016160,ENSGALG00000001840,ENSGALG00000009384,ENSGALG00000016176,ENSGALG00000026890,ENSGALG00000003015,ENSGALG00000011264,ENSGALG00000003554,ENSGALG00000021665,ENSGALG00000010368,ENSGALG00000007952,ENSGALG00000026928,ENSGALG00000016330,…		GO:0009067	aspartate family amino acid biosynthetic process	0.16555	ENSGALG00000010284,ENSGALG00000009748,ENSGALG00000011178,ENSGALG00000011797,ENSGALG00000007484,ENSGALG00000007829,ENSGALG00000025796,ENSGALG00000014464,ENSGALG00000004612,ENSGALG00000004518,ENSGALG00000008174,ENSGALG00000013053
GO:0033043	regulation of organelle organization	0.25891	ENSGALG00000001475,ENSGALG00000006161,ENSGALG00000013715,ENSGALG00000007557,ENSGALG00000009032,ENSGALG00000016614,ENSGALG00000006706,ENSGALG00000003782,ENSGALG00000016480,ENSGALG00000023131,ENSGALG00000015403,ENSGALG00000002777,ENSGALG00000005595,ENSGALG00000002818,ENSGALG00000006394,ENSGALG00000001076,ENSGALG00000000694,ENSGALG00000027299,ENSGALG00000011870,ENSGALG00000020438,ENSGALG00000005061,…		GO:0030234	enzyme regulator activity	0.17003	ENSGALG00000007721,ENSGALG00000028641,ENSGALG00000022980,ENSGALG00000008443,ENSGALG00000010978,ENSGALG00000016457,ENSGALG00000008608,ENSGALG00000002028,ENSGALG00000011025,ENSGALG00000027269,ENSGALG00000002871,ENSGALG00000009381,ENSGALG00000007161,ENSGALG00000015611,ENSGALG00000010016,ENSGALG00000026884,ENSGALG00000015422,ENSGALG00000013705,ENSGALG00000010537,ENSGALG00000008339,ENSGALG00000027534,…
GO:0045121	membrane raft	0.25891	ENSGALG00000003018,ENSGALG00000003092,ENSGALG00000007161,ENSGALG00000000921,ENSGALG00000001486,ENSGALG00000008351,ENSGALG00000009396,ENSGALG00000013257,ENSGALG00000011241,ENSGALG00000018967,ENSGALG00000015030,ENSGALG00000011272,ENSGALG00000013715,ENSGALG00000010692,ENSGALG00000004526,ENSGALG00000015132,ENSGALG00000000209,ENSGALG00000002447,ENSGALG00000016083,ENSGALG00000001434,ENSGALG00000012363,…		GO:0010324	membrane invagination	0.17405	ENSGALG00000015304,ENSGALG00000011649,ENSGALG00000002585,ENSGALG00000012533,ENSGALG00000009638,ENSGALG00000007130,ENSGALG00000027417,ENSGALG00000007476,ENSGALG00000015019,ENSGALG00000005850,ENSGALG00000007224,ENSGALG00000000739,ENSGALG00000014984,ENSGALG00000009674,ENSGALG00000006702,ENSGALG00000009626
GO:0071902	positive regulation of protein serine/threonine kinase activity	0.26421	ENSGALG00000009626,ENSGALG00000003601,ENSGALG00000000685,ENSGALG00000000681,ENSGALG00000027232,ENSGALG00000008287,ENSGALG00000016906,ENSGALG00000015596,ENSGALG00000009791,ENSGALG00000006546,ENSGALG00000003485,ENSGALG00000016954,ENSGALG00000009477,ENSGALG00000028310,ENSGALG00000014843,ENSGALG00000026163,ENSGALG00000027021,ENSGALG00000008058,ENSGALG00000010628,ENSGALG00000000550,ENSGALG00000026493,…		GO:0045980	negative regulation of nucleotide metabolic process	0.17405	ENSGALG00000007382,ENSGALG00000007794,ENSGALG00000019382,ENSGALG00000008339,ENSGALG00000006779,ENSGALG00000010013,ENSGALG00000026011,ENSGALG00000015117,ENSGALG00000003267,ENSGALG00000005085,ENSGALG00000016965,ENSGALG00000012735,ENSGALG00000012613,ENSGALG00000004816,ENSGALG00000004288,ENSGALG00000004809
GO:0070371	ERK1 and ERK2 cascade	0.26738	ENSGALG00000005802,ENSGALG00000009927,ENSGALG00000018967,ENSGALG00000016564,ENSGALG00000016881,ENSGALG00000028967,ENSGALG00000026163,ENSGALG00000010566,ENSGALG00000015216,ENSGALG00000006326,ENSGALG00000009268,ENSGALG00000015593,ENSGALG00000012891,ENSGALG00000010103,ENSGALG00000001708,ENSGALG00000015899,ENSGALG00000014233,ENSGALG00000025887,ENSGALG00000028376,ENSGALG00000028821,ENSGALG00000007829,…		GO:0032663	regulation of interleukin-2 production	0.17405	ENSGALG00000002872,ENSGALG00000020326,ENSGALG00000003951,ENSGALG00000008156,ENSGALG00000000534,ENSGALG00000029060,ENSGALG00000005959,ENSGALG00000004398,ENSGALG00000023876,ENSGALG00000012830,ENSGALG00000015899,ENSGALG00000006726,ENSGALG00000009014,ENSGALG00000007416,ENSGALG00000027133,ENSGALG00000001729,ENSGALG00000016022,ENSGALG00000000209,ENSGALG00000004213,ENSGALG00000014727,ENSGALG00000003875,…
GO:0051222	positive regulation of protein transport	0.26948	ENSGALG00000002010,ENSGALG00000010129,ENSGALG00000003126,ENSGALG00000028267,ENSGALG00000012329,ENSGALG00000004875,ENSGALG00000009262,ENSGALG00000014582,ENSGALG00000011745,ENSGALG00000017414,ENSGALG00000004227,ENSGALG00000009740,ENSGALG00000002878,ENSGALG00000004481,ENSGALG00000008199,ENSGALG00000001840,ENSGALG00000007021,ENSGALG00000010158,ENSGALG00000014984,ENSGALG00000003741,ENSGALG00000007910,…		GO:0006766	vitamin metabolic process	0.17405	ENSGALG00000005046,ENSGALG00000003358,ENSGALG00000006050,ENSGALG00000010244,ENSGALG00000023751,ENSGALG00000027927,ENSGALG00000012369,ENSGALG00000027791,ENSGALG00000009276,ENSGALG00000015241,ENSGALG00000000004,ENSGALG00000026166,ENSGALG00000006729,ENSGALG00000015504,ENSGALG00000000534,ENSGALG00000009903,ENSGALG00000010858,ENSGALG00000012070,ENSGALG00000005940,ENSGALG00000014464,ENSGALG00000010234,…
GO:0031988	membrane-bounded vesicle	0.26948	ENSGALG00000010115,ENSGALG00000006049,ENSGALG00000027070,ENSGALG00000004817,ENSGALG00000002745,ENSGALG00000012714,ENSGALG00000006546,ENSGALG00000016754,ENSGALG00000006915,ENSGALG00000000209,ENSGALG00000001979,ENSGALG00000016035,ENSGALG00000015170,ENSGALG00000014227,ENSGALG00000008317,ENSGALG00000002030,ENSGALG00000016379,ENSGALG00000026493,ENSGALG00000009324,ENSGALG00000017172,ENSGALG00000012222,…		GO:0006511	ubiquitin-dependent protein catabolic process	0.17531	ENSGALG00000003092,ENSGALG00000012879,ENSGALG00000000889,ENSGALG00000009314,ENSGALG00000016320,ENSGALG00000010766,ENSGALG00000016050,ENSGALG00000002524,ENSGALG00000006956,ENSGALG00000005350,ENSGALG00000002719,ENSGALG00000010270,ENSGALG00000006474,ENSGALG00000012367,ENSGALG00000001600,ENSGALG00000001957,ENSGALG00000002225,ENSGALG00000004655,ENSGALG00000009492,ENSGALG00000002229,ENSGALG00000011620,…
GO:0010562	positive regulation of phosphorus metabolic process	0.276	ENSGALG00000004596,ENSGALG00000001409,ENSGALG00000028967,ENSGALG00000027262,ENSGALG00000002346,ENSGALG00000004640,ENSGALG00000009354,ENSGALG00000008058,ENSGALG00000009268,ENSGALG00000000280,ENSGALG00000014843,ENSGALG00000026163,ENSGALG00000028015,ENSGALG00000028466,ENSGALG00000028158,ENSGALG00000027021,ENSGALG00000006418,ENSGALG00000016954,ENSGALG00000010103,ENSGALG00000028310,ENSGALG00000008461,…		GO:0007169	transmembrane receptor protein tyrosine kinase signaling pathway	0.17531	ENSGALG00000019019,ENSGALG00000002016,ENSGALG00000012437,ENSGALG00000003709,ENSGALG00000010811,ENSGALG00000001795,ENSGALG00000016564,ENSGALG00000009390,ENSGALG00000015889,ENSGALG00000009626,ENSGALG00000006726,ENSGALG00000000206,ENSGALG00000010103,ENSGALG00000028376,ENSGALG00000009495,ENSGALG00000017093,ENSGALG00000003118,ENSGALG00000009081,ENSGALG00000016174,ENSGALG00000016945,ENSGALG00000015495,…
GO:0045937	positive regulation of phosphate metabolic process	0.276	ENSGALG00000000120,ENSGALG00000027269,ENSGALG00000025933,ENSGALG00000011905,ENSGALG00000012297,ENSGALG00000010859,ENSGALG00000016083,ENSGALG00000007849,ENSGALG00000013892,ENSGALG00000014984,ENSGALG00000008701,ENSGALG00000010291,ENSGALG00000007416,ENSGALG00000005045,ENSGALG00000003126,ENSGALG00000000742,ENSGALG00000008332,ENSGALG00000007343,ENSGALG00000001289,ENSGALG00000009740,ENSGALG00000014697,…		GO:0043209	myelin sheath	0.17669	ENSGALG00000008086,ENSGALG00000013167,ENSGALG00000014310,ENSGALG00000008084,ENSGALG00000013257,ENSGALG00000006326,ENSGALG00000009523,ENSGALG00000001055,ENSGALG00000006751,ENSGALG00000009364,ENSGALG00000000909,ENSGALG00000028749,ENSGALG00000005331,ENSGALG00000001334,ENSGALG00000009086,ENSGALG00000013742,ENSGALG00000004955,ENSGALG00000014957,ENSGALG00000002554,ENSGALG00000012885,ENSGALG00000004302,…
GO:0050819	negative regulation of coagulation	0.27659	ENSGALG00000005086,ENSGALG00000002987,ENSGALG00000027067,ENSGALG00000003957,ENSGALG00000008332,ENSGALG00000026594,ENSGALG00000003642,ENSGALG00000009268,ENSGALG00000009262,ENSGALG00000003805,ENSGALG00000003770,ENSGALG00000006547,ENSGALG00000005135,ENSGALG00000009626		GO:0043065	positive regulation of apoptotic process	0.17758	ENSGALG00000012439,ENSGALG00000003115,ENSGALG00000013400,ENSGALG00000011298,ENSGALG00000001006,ENSGALG00000003484,ENSGALG00000015899,ENSGALG00000018967,ENSGALG00000004474,ENSGALG00000007821,ENSGALG00000026180,ENSGALG00000001502,ENSGALG00000011541,ENSGALG00000006744,ENSGALG00000027936,ENSGALG00000003916,ENSGALG00000020249,ENSGALG00000002763,ENSGALG00000004809,ENSGALG00000026166,ENSGALG00000013039,…
GO:1903201	regulation of oxidative stress-induced cell death	0.27684	ENSGALG00000008461,ENSGALG00000000607,ENSGALG00000010103,ENSGALG00000011525,ENSGALG00000011870,ENSGALG00000006049,ENSGALG00000002514,ENSGALG00000028249,ENSGALG00000027861,ENSGALG00000007161,ENSGALG00000014196,ENSGALG00000009390,ENSGALG00000002761,ENSGALG00000028641		GO:0016054	organic acid catabolic process	0.1777	ENSGALG00000016456,ENSGALG00000015376,ENSGALG00000007484,ENSGALG00000015866,ENSGALG00000008953,ENSGALG00000007832,ENSGALG00000011620,ENSGALG00000011414,ENSGALG00000005554,ENSGALG00000005328,ENSGALG00000003942,ENSGALG00000008525,ENSGALG00000008808,ENSGALG00000012663,ENSGALG00000027896,ENSGALG00000013878,ENSGALG00000007728,ENSGALG00000006306,ENSGALG00000012338,ENSGALG00000016919,ENSGALG00000000893,…
GO:1903305	regulation of regulated secretory pathway	0.29057	ENSGALG00000020316,ENSGALG00000018967,ENSGALG00000007476,ENSGALG00000006313,ENSGALG00000014984,ENSGALG00000021611,ENSGALG00000015216,ENSGALG00000006418,ENSGALG00000004435,ENSGALG00000012052,ENSGALG00000004364		GO:0046395	carboxylic acid catabolic process	0.1777	ENSGALG00000015376,ENSGALG00000016456,ENSGALG00000007484,ENSGALG00000015866,ENSGALG00000008953,ENSGALG00000007832,ENSGALG00000011620,ENSGALG00000011414,ENSGALG00000005554,ENSGALG00000003942,ENSGALG00000005328,ENSGALG00000008525,ENSGALG00000008808,ENSGALG00000012663,ENSGALG00000027896,ENSGALG00000013878,ENSGALG00000007728,ENSGALG00000006306,ENSGALG00000012338,ENSGALG00000016919,ENSGALG00000000893,…
GO:0055074	calcium ion homeostasis	0.29704	ENSGALG00000012171,ENSGALG00000026011,ENSGALG00000008294,ENSGALG00000028310,ENSGALG00000016262,ENSGALG00000012044,ENSGALG00000003601,ENSGALG00000009737,ENSGALG00000012768,ENSGALG00000004355,ENSGALG00000018967,ENSGALG00000016564,ENSGALG00000010975,ENSGALG00000005505,ENSGALG00000015914,ENSGALG00000012222,ENSGALG00000004101,ENSGALG00000006418,ENSGALG00000007794,ENSGALG00000003835,ENSGALG00000027583,…		GO:0007275	multicellular organismal development	0.17776	ENSGALG00000012275,ENSGALG00000011270,ENSGALG00000001729,ENSGALG00000015025,ENSGALG00000016627,ENSGALG00000007331,ENSGALG00000002124,ENSGALG00000009900,ENSGALG00000003591,ENSGALG00000011357,ENSGALG00000011200,ENSGALG00000027234,ENSGALG00000008609,ENSGALG00000002412,ENSGALG00000000780,ENSGALG00000006047,ENSGALG00000000785,ENSGALG00000002105,ENSGALG00000007871,ENSGALG00000004236,ENSGALG00000014884,…
GO:1901615	organic hydroxy compound metabolic process	0.29745	ENSGALG00000016740,ENSGALG00000005066,ENSGALG00000007077,ENSGALG00000001708,ENSGALG00000016428,ENSGALG00000015495,ENSGALG00000009791,ENSGALG00000015504,ENSGALG00000005940,ENSGALG00000016564,ENSGALG00000009324,ENSGALG00000001250,ENSGALG00000002317,ENSGALG00000004205,ENSGALG00000007484,ENSGALG00000019891,ENSGALG00000021542,ENSGALG00000006917,ENSGALG00000010198,ENSGALG00000007794,ENSGALG00000006916,…		GO:0010942	positive regulation of cell death	0.17776	ENSGALG00000009339,ENSGALG00000009023,ENSGALG00000002016,ENSGALG00000006642,ENSGALG00000003634,ENSGALG00000012351,ENSGALG00000016971,ENSGALG00000004003,ENSGALG00000000839,ENSGALG00000010001,ENSGALG00000015633,ENSGALG00000009626,ENSGALG00000022938,ENSGALG00000010103,ENSGALG00000004338,ENSGALG00000025822,ENSGALG00000013157,ENSGALG00000006775,ENSGALG00000007129,ENSGALG00000028005,ENSGALG00000007394,…
GO:2000146	negative regulation of cell motility	0.29992	ENSGALG00000010158,ENSGALG00000016885,ENSGALG00000016933,ENSGALG00000026928,ENSGALG00000005554,ENSGALG00000015377,ENSGALG00000012439,ENSGALG00000011264,ENSGALG00000000120,ENSGALG00000028807,ENSGALG00000010246,ENSGALG00000014419,ENSGALG00000021611,ENSGALG00000004816,ENSGALG00000002420,ENSGALG00000004364,ENSGALG00000003267,ENSGALG00000021869,ENSGALG00000004043,ENSGALG00000003957,ENSGALG00000007177,…		GO:0031399	regulation of protein modification process	0.17776	ENSGALG00000007669,ENSGALG00000027299,ENSGALG00000009927,ENSGALG00000011695,ENSGALG00000010859,ENSGALG00000004506,ENSGALG00000010971,ENSGALG00000014727,ENSGALG00000003473,ENSGALG00000013761,ENSGALG00000007012,ENSGALG00000011558,ENSGALG00000010291,ENSGALG00000006267,ENSGALG00000025915,ENSGALG00000009627,ENSGALG00000010930,ENSGALG00000011104,ENSGALG00000008010,ENSGALG00000020249,ENSGALG00000012226,…
GO:0043542	endothelial cell migration	0.29992	ENSGALG00000028009,ENSGALG00000017082,ENSGALG00000009384,ENSGALG00000016564,ENSGALG00000005802,ENSGALG00000026890,ENSGALG00000027785,ENSGALG00000006726,ENSGALG00000003018,ENSGALG00000016330,ENSGALG00000003118,ENSGALG00000006418,ENSGALG00000016629,ENSGALG00000010368,ENSGALG00000009477,ENSGALG00000016954,ENSGALG00000015305,ENSGALG00000013902,ENSGALG00000009791,ENSGALG00000009626,ENSGALG00000000120,…		GO:0043549	regulation of kinase activity	0.17776	ENSGALG00000014561,ENSGALG00000013892,ENSGALG00000007352,ENSGALG00000027262,ENSGALG00000009477,ENSGALG00000007224,ENSGALG00000027058,ENSGALG00000005767,ENSGALG00000002739,ENSGALG00000002113,ENSGALG00000018760,ENSGALG00000003078,ENSGALG00000006382,ENSGALG00000012363,ENSGALG00000007396,ENSGALG00000013208,ENSGALG00000010653,ENSGALG00000003875,ENSGALG00000026890,ENSGALG00000007650,ENSGALG00000000550,…
GO:0072507	divalent inorganic cation homeostasis	0.30053	ENSGALG00000016262,ENSGALG00000028310,ENSGALG00000023451,ENSGALG00000012044,ENSGALG00000000996,ENSGALG00000026011,ENSGALG00000012768,ENSGALG00000003601,ENSGALG00000005703,ENSGALG00000012222,ENSGALG00000004101,ENSGALG00000016564,ENSGALG00000015914,ENSGALG00000007794,ENSGALG00000006418,ENSGALG00000003835,ENSGALG00000026163,ENSGALG00000015117,ENSGALG00000006775,ENSGALG00000027999,ENSGALG00000023142,…		GO:0044255	cellular lipid metabolic process	0.17776	ENSGALG00000026536,ENSGALG00000014868,ENSGALG00000010795,ENSGALG00000015913,ENSGALG00000021685,ENSGALG00000014471,ENSGALG00000001189,ENSGALG00000001610,ENSGALG00000003092,ENSGALG00000012185,ENSGALG00000006680,ENSGALG00000008380,ENSGALG00000000142,ENSGALG00000009560,ENSGALG00000012748,ENSGALG00000018967,ENSGALG00000014730,ENSGALG00000002403,ENSGALG00000011620,ENSGALG00000010991,ENSGALG00000015969,…
GO:0006633	fatty acid biosynthetic process	0.30219	ENSGALG00000015876,ENSGALG00000020485,ENSGALG00000014730,ENSGALG00000000943,ENSGALG00000009700,ENSGALG00000011704,ENSGALG00000009330,ENSGALG00000009560,ENSGALG00000005776,ENSGALG00000005072,ENSGALG00000012735,ENSGALG00000009988,ENSGALG00000011312,ENSGALG00000002775,ENSGALG00000026871,ENSGALG00000006968,ENSGALG00000005069,ENSGALG00000002761,ENSGALG00000004624,ENSGALG00000003092,ENSGALG00000003308,…		GO:0050810	regulation of steroid biosynthetic process	0.17776	ENSGALG00000015678,ENSGALG00000011594,ENSGALG00000028046,ENSGALG00000017394,ENSGALG00000009791,ENSGALG00000005072,ENSGALG00000007394,ENSGALG00000003092,ENSGALG00000016164,ENSGALG00000026166,ENSGALG00000002761,ENSGALG00000003242,ENSGALG00000015241,ENSGALG00000015844,ENSGALG00000003308,ENSGALG00000016491,ENSGALG00000016293,ENSGALG00000028376,ENSGALG00000009903,ENSGALG00000012787,ENSGALG00000000534,…
GO:0098609	cell-cell adhesion	0.30219	ENSGALG00000004191,ENSGALG00000013086,ENSGALG00000028795,ENSGALG00000004526,ENSGALG00000006851,ENSGALG00000000996,ENSGALG00000016954,ENSGALG00000007412,ENSGALG00000026484,ENSGALG00000004320,ENSGALG00000007211,ENSGALG00000015593,ENSGALG00000000280,ENSGALG00000009268,ENSGALG00000006090,ENSGALG00000002816,ENSGALG00000026163,ENSGALG00000028015,ENSGALG00000006038,ENSGALG00000001486,ENSGALG00000001409,…		GO:0007528	neuromuscular junction development	0.17776	ENSGALG00000000681,ENSGALG00000029021,ENSGALG00000012594,ENSGALG00000009495,ENSGALG00000007113,ENSGALG00000026824,ENSGALG00000015770,ENSGALG00000007821,ENSGALG00000001600,ENSGALG00000009587,ENSGALG00000000730,ENSGALG00000005768,ENSGALG00000006624,ENSGALG00000027830,ENSGALG00000008141,ENSGALG00000008292,ENSGALG00000008415,ENSGALG00000016841,ENSGALG00000007819,ENSGALG00000002041,ENSGALG00000007161,…
GO:0048471	perinuclear region of cytoplasm	0.30219	ENSGALG00000027224,ENSGALG00000013738,ENSGALG00000006477,ENSGALG00000014843,ENSGALG00000007912,ENSGALG00000002889,ENSGALG00000013573,ENSGALG00000016564,ENSGALG00000006995,ENSGALG00000009396,ENSGALG00000003107,ENSGALG00000006049,ENSGALG00000004212,ENSGALG00000015030,ENSGALG00000006971,ENSGALG00000029092,ENSGALG00000014913,ENSGALG00000013902,ENSGALG00000014977,ENSGALG00000026254,ENSGALG00000016481,…		GO:0030155	regulation of cell adhesion	0.17922	ENSGALG00000023876,ENSGALG00000015899,ENSGALG00000015001,ENSGALG00000018967,ENSGALG00000017242,ENSGALG00000013255,ENSGALG00000024328,ENSGALG00000015253,ENSGALG00000001957,ENSGALG00000007579,ENSGALG00000020326,ENSGALG00000010926,ENSGALG00000010529,ENSGALG00000012885,ENSGALG00000000534,ENSGALG00000016281,ENSGALG00000016584,ENSGALG00000016943,ENSGALG00000027572,ENSGALG00000027723,ENSGALG00000010158,…
GO:0006366	transcription from RNA polymerase II promoter	0.30219	ENSGALG00000001613,ENSGALG00000003723,ENSGALG00000026180,ENSGALG00000000943,ENSGALG00000009791,ENSGALG00000006731,ENSGALG00000015495,ENSGALG00000001191,ENSGALG00000017082,ENSGALG00000028415,ENSGALG00000009930,ENSGALG00000012792,ENSGALG00000001577,ENSGALG00000007047,ENSGALG00000005940,ENSGALG00000011126,ENSGALG00000008595,ENSGALG00000012973,ENSGALG00000001978,ENSGALG00000009840,ENSGALG00000028091,…		GO:0006950	response to stress	0.1793	ENSGALG00000027947,ENSGALG00000019987,ENSGALG00000008795,ENSGALG00000012784,ENSGALG00000005069,ENSGALG00000019844,ENSGALG00000015865,ENSGALG00000005347,ENSGALG00000011870,ENSGALG00000007113,ENSGALG00000009369,ENSGALG00000006281,ENSGALG00000003109,ENSGALG00000016003,ENSGALG00000000840,ENSGALG00000023958,ENSGALG00000010265,ENSGALG00000012684,ENSGALG00000023536,ENSGALG00000004802,ENSGALG00000005887,…
GO:0009892	negative regulation of metabolic process	0.30787	ENSGALG00000017254,ENSGALG00000010836,ENSGALG00000026548,ENSGALG00000005045,ENSGALG00000011695,ENSGALG00000027845,ENSGALG00000011038,ENSGALG00000008230,ENSGALG00000001175,ENSGALG00000006259,ENSGALG00000005504,ENSGALG00000010501,ENSGALG00000007011,ENSGALG00000012735,ENSGALG00000025770,ENSGALG00000017162,ENSGALG00000001957,ENSGALG00000004000,ENSGALG00000028203,ENSGALG00000001363,ENSGALG00000027947,…		GO:0051272	positive regulation of cellular component movement	0.18025	ENSGALG00000027723,ENSGALG00000007952,ENSGALG00000016564,ENSGALG00000016624,ENSGALG00000027572,ENSGALG00000007130,ENSGALG00000007343,ENSGALG00000027417,ENSGALG00000000839,ENSGALG00000013400,ENSGALG00000003566,ENSGALG00000012885,ENSGALG00000009390,ENSGALG00000010529,ENSGALG00000003254,ENSGALG00000012735,ENSGALG00000004338,ENSGALG00000011668,ENSGALG00000018967,ENSGALG00000006726,ENSGALG00000009626,…
GO:1903561	extracellular vesicle	0.30811	ENSGALG00000019201,ENSGALG00000002311,ENSGALG00000015496,ENSGALG00000006326,ENSGALG00000000737,ENSGALG00000010202,ENSGALG00000009975,ENSGALG00000013537,ENSGALG00000027109,ENSGALG00000009790,ENSGALG00000002974,ENSGALG00000007911,ENSGALG00000029168,ENSGALG00000000613,ENSGALG00000010186,ENSGALG00000028641,ENSGALG00000002310,ENSGALG00000002041,ENSGALG00000005554,ENSGALG00000003778,ENSGALG00000026858,…		GO:0008152	metabolic process	0.18049	ENSGALG00000013194,ENSGALG00000004506,ENSGALG00000011531,ENSGALG00000020972,ENSGALG00000026900,ENSGALG00000027299,ENSGALG00000008257,ENSGALG00000005503,ENSGALG00000004779,ENSGALG00000017056,ENSGALG00000011649,ENSGALG00000013742,ENSGALG00000006344,ENSGALG00000026192,ENSGALG00000027785,ENSGALG00000014920,ENSGALG00000008569,ENSGALG00000009608,ENSGALG00000017269,ENSGALG00000012247,ENSGALG00000002219,…
GO:0010605	negative regulation of macromolecule metabolic process	0.31153	ENSGALG00000016997,ENSGALG00000012756,ENSGALG00000002672,ENSGALG00000023607,ENSGALG00000007798,ENSGALG00000002248,ENSGALG00000011905,ENSGALG00000005425,ENSGALG00000017015,ENSGALG00000007849,ENSGALG00000016933,ENSGALG00000016083,ENSGALG00000027641,ENSGALG00000011278,ENSGALG00000008701,ENSGALG00000026085,ENSGALG00000017389,ENSGALG00000000742,ENSGALG00000011630,ENSGALG00000017186,ENSGALG00000002843,…		GO:0016020	membrane	0.18368	ENSGALG00000009038,ENSGALG00000002311,ENSGALG00000009404,ENSGALG00000000307,ENSGALG00000004529,ENSGALG00000017237,ENSGALG00000016438,ENSGALG00000001107,ENSGALG00000007839,ENSGALG00000004219,ENSGALG00000001992,ENSGALG00000014256,ENSGALG00000009442,ENSGALG00000003058,ENSGALG00000021271,ENSGALG00000015032,ENSGALG00000016535,ENSGALG00000007615,ENSGALG00000016720,ENSGALG00000011797,ENSGALG00000007596,…
GO:0000902	cell morphogenesis	0.31216	ENSGALG00000007794,ENSGALG00000000280,ENSGALG00000008058,ENSGALG00000004640,ENSGALG00000006566,ENSGALG00000005809,ENSGALG00000014233,ENSGALG00000000681,ENSGALG00000025896,ENSGALG00000015593,ENSGALG00000016262,ENSGALG00000004526,ENSGALG00000010414,ENSGALG00000016954,ENSGALG00000011880,ENSGALG00000007910,ENSGALG00000005128,ENSGALG00000002555,ENSGALG00000016807,ENSGALG00000000368,ENSGALG00000012363,…		GO:0050896	response to stimulus	0.18368	ENSGALG00000013907,ENSGALG00000001798,ENSGALG00000027409,ENSGALG00000016767,ENSGALG00000003259,ENSGALG00000012802,ENSGALG00000003582,ENSGALG00000006284,ENSGALG00000026379,ENSGALG00000015596,ENSGALG00000004263,ENSGALG00000002234,ENSGALG00000008455,ENSGALG00000028291,ENSGALG00000025941,ENSGALG00000010715,ENSGALG00000016083,ENSGALG00000027861,ENSGALG00000011794,ENSGALG00000006939,ENSGALG00000013926,…
GO:0001525	angiogenesis	0.31216	ENSGALG00000010859,ENSGALG00000011980,ENSGALG00000001840,ENSGALG00000011905,ENSGALG00000025748,ENSGALG00000012108,ENSGALG00000007145,ENSGALG00000007952,ENSGALG00000001472,ENSGALG00000010794,ENSGALG00000017247,ENSGALG00000005508,ENSGALG00000002761,ENSGALG00000016083,ENSGALG00000003957,ENSGALG00000009514,ENSGALG00000027707,ENSGALG00000014976,ENSGALG00000016945,ENSGALG00000006863,ENSGALG00000012735,…		GO:0051239	regulation of multicellular organismal process	0.18407	ENSGALG00000008267,ENSGALG00000005990,ENSGALG00000016885,ENSGALG00000014419,ENSGALG00000000607,ENSGALG00000009450,ENSGALG00000015495,ENSGALG00000026853,ENSGALG00000006336,ENSGALG00000005448,ENSGALG00000013102,ENSGALG00000016719,ENSGALG00000017093,ENSGALG00000001063,ENSGALG00000003424,ENSGALG00000010016,ENSGALG00000009381,ENSGALG00000015487,ENSGALG00000002699,ENSGALG00000005453,ENSGALG00000010978,…
GO:0019932	second-messenger-mediated signaling	0.31425	ENSGALG00000003601,ENSGALG00000009626,ENSGALG00000005243,ENSGALG00000008294,ENSGALG00000000209,ENSGALG00000004288,ENSGALG00000012044,ENSGALG00000028310,ENSGALG00000026553,ENSGALG00000008901,ENSGALG00000015216,ENSGALG00000006418,ENSGALG00000012280,ENSGALG00000003835,ENSGALG00000027583,ENSGALG00000000921,ENSGALG00000007161,ENSGALG00000015018,ENSGALG00000028026,ENSGALG00000004355,ENSGALG00000007047,…		GO:0055081	anion homeostasis	0.1868	ENSGALG00000007484,ENSGALG00000004285,ENSGALG00000023723,ENSGALG00000005796,ENSGALG00000010978,ENSGALG00000001234,ENSGALG00000003456,ENSGALG00000002761,ENSGALG00000016164,ENSGALG00000002712,ENSGALG00000010987,ENSGALG00000027791,ENSGALG00000012073,ENSGALG00000002896,ENSGALG00000008795,ENSGALG00000007650,ENSGALG00000016254
GO:0016020	membrane	0.31433	ENSGALG00000013188,ENSGALG00000009565,ENSGALG00000002570,ENSGALG00000013715,ENSGALG00000006900,ENSGALG00000008294,ENSGALG00000023131,ENSGALG00000008109,ENSGALG00000014022,ENSGALG00000017202,ENSGALG00000007530,ENSGALG00000003929,ENSGALG00000000112,ENSGALG00000017093,ENSGALG00000010708,ENSGALG00000001076,ENSGALG00000012552,ENSGALG00000003158,ENSGALG00000002850,ENSGALG00000019231,ENSGALG00000029020,…		GO:0034109	homotypic cell-cell adhesion	0.19064	ENSGALG00000012865,ENSGALG00000002016,ENSGALG00000027133,ENSGALG00000006642,ENSGALG00000027417,ENSGALG00000004224,ENSGALG00000006726,ENSGALG00000007509,ENSGALG00000010156,ENSGALG00000012830,ENSGALG00000028015,ENSGALG00000017093,ENSGALG00000028749,ENSGALG00000016719,ENSGALG00000001093,ENSGALG00000015148,ENSGALG00000000675,ENSGALG00000011696,ENSGALG00000002816,ENSGALG00000009230,ENSGALG00000029003,…
GO:1903532	positive regulation of secretion by cell	0.31433	ENSGALG00000009262,ENSGALG00000014582,ENSGALG00000007617,ENSGALG00000009740,ENSGALG00000012735,ENSGALG00000003560,ENSGALG00000012879,ENSGALG00000015136,ENSGALG00000003875,ENSGALG00000008836,ENSGALG00000028267,ENSGALG00000006491,ENSGALG00000006527,ENSGALG00000027067,ENSGALG00000011104,ENSGALG00000027848,ENSGALG00000014984,ENSGALG00000008985,ENSGALG00000003741,ENSGALG00000010346,ENSGALG00000028600,…		GO:0033043	regulation of organelle organization	0.19217	ENSGALG00000012208,ENSGALG00000005796,ENSGALG00000020927,ENSGALG00000004816,ENSGALG00000004612,ENSGALG00000013607,ENSGALG00000012755,ENSGALG00000003782,ENSGALG00000015241,ENSGALG00000013715,ENSGALG00000016032,ENSGALG00000003579,ENSGALG00000015403,ENSGALG00000011491,ENSGALG00000009947,ENSGALG00000008233,ENSGALG00000003875,ENSGALG00000013208,ENSGALG00000001571,ENSGALG00000000231,ENSGALG00000002145,…
GO:0042325	regulation of phosphorylation	0.31433	ENSGALG00000028158,ENSGALG00000028466,ENSGALG00000006418,ENSGALG00000009268,ENSGALG00000008058,ENSGALG00000000280,ENSGALG00000002346,ENSGALG00000003706,ENSGALG00000004640,ENSGALG00000028026,ENSGALG00000001409,ENSGALG00000002699,ENSGALG00000014233,ENSGALG00000003601,ENSGALG00000000681,ENSGALG00000009778,ENSGALG00000009450,ENSGALG00000015593,ENSGALG00000008461,ENSGALG00000010103,ENSGALG00000016954,…		GO:0030055	cell-substrate junction	0.1938	ENSGALG00000002062,ENSGALG00000006775,ENSGALG00000010331,ENSGALG00000006546,ENSGALG00000007337,ENSGALG00000005086,ENSGALG00000014773,ENSGALG00000004796,ENSGALG00000008169,ENSGALG00000007130,ENSGALG00000013579,ENSGALG00000017153,ENSGALG00000009097,ENSGALG00000016564,ENSGALG00000010589,ENSGALG00000023073,ENSGALG00000015348,ENSGALG00000000644,ENSGALG00000009650,ENSGALG00000009147,ENSGALG00000011778,…
GO:0043230	extracellular organelle	0.31433	ENSGALG00000002925,ENSGALG00000006543,ENSGALG00000005086,ENSGALG00000009626,ENSGALG00000028940,ENSGALG00000004212,ENSGALG00000015030,ENSGALG00000026027,ENSGALG00000008797,ENSGALG00000008508,ENSGALG00000005758,ENSGALG00000017180,ENSGALG00000004154,ENSGALG00000027262,ENSGALG00000000750,ENSGALG00000011806,ENSGALG00000026364,ENSGALG00000014331,ENSGALG00000006409,ENSGALG00000008094,ENSGALG00000003483,…		GO:0032268	regulation of cellular protein metabolic process	0.19454	ENSGALG00000015216,ENSGALG00000009778,ENSGALG00000012731,ENSGALG00000015471,ENSGALG00000014687,ENSGALG00000007838,ENSGALG00000002540,ENSGALG00000013710,ENSGALG00000016582,ENSGALG00000028086,ENSGALG00000015478,ENSGALG00000026890,ENSGALG00000001412,ENSGALG00000006382,ENSGALG00000010798,ENSGALG00000005777,ENSGALG00000011533,ENSGALG00000003078,ENSGALG00000023541,ENSGALG00000018760,ENSGALG00000014022,…
GO:0043933	macromolecular complex subunit organization	0.31433	ENSGALG00000009023,ENSGALG00000000694,ENSGALG00000007679,ENSGALG00000015018,ENSGALG00000012289,ENSGALG00000005061,ENSGALG00000004823,ENSGALG00000010444,ENSGALG00000003254,ENSGALG00000024479,ENSGALG00000007839,ENSGALG00000007386,ENSGALG00000013602,ENSGALG00000012550,ENSGALG00000007520,ENSGALG00000001475,ENSGALG00000026379,ENSGALG00000011551,ENSGALG00000011134,ENSGALG00000003782,ENSGALG00000013626,…		GO:0042592	homeostatic process	0.19454	ENSGALG00000012885,ENSGALG00000012735,ENSGALG00000003824,ENSGALG00000014736,ENSGALG00000008436,ENSGALG00000003624,ENSGALG00000018967,ENSGALG00000013255,ENSGALG00000011620,ENSGALG00000003456,ENSGALG00000011551,ENSGALG00000016684,ENSGALG00000013452,ENSGALG00000013086,ENSGALG00000007821,ENSGALG00000015387,ENSGALG00000002986,ENSGALG00000002862,ENSGALG00000002452,ENSGALG00000023142,ENSGALG00000003601,…
GO:0007409	axonogenesis	0.31436	ENSGALG00000001267,ENSGALG00000016171,ENSGALG00000001608,ENSGALG00000017056,ENSGALG00000014419,ENSGALG00000007732,ENSGALG00000003875,ENSGALG00000029106,ENSGALG00000027720,ENSGALG00000007140,ENSGALG00000004538,ENSGALG00000012258,ENSGALG00000014736,ENSGALG00000009303,ENSGALG00000027342,ENSGALG00000007668,ENSGALG00000008961,ENSGALG00000005102,ENSGALG00000015770,ENSGALG00000012594,ENSGALG00000008898,…		GO:0032874	positive regulation of stress-activated MAPK cascade	0.19454	ENSGALG00000008010,ENSGALG00000008875,ENSGALG00000026163,ENSGALG00000012342,ENSGALG00000003379,ENSGALG00000028256,ENSGALG00000008701,ENSGALG00000014984,ENSGALG00000017436,ENSGALG00000028069,ENSGALG00000009898,ENSGALG00000007001,ENSGALG00000028005,ENSGALG00000005802,ENSGALG00000009014,ENSGALG00000005256,ENSGALG00000014235,ENSGALG00000027397,ENSGALG00000014843,ENSGALG00000009344,ENSGALG00000006254,…
GO:0010596	negative regulation of endothelial cell migration	0.31436	ENSGALG00000016954,ENSGALG00000017082,ENSGALG00000009477,ENSGALG00000000120,ENSGALG00000026890,ENSGALG00000009384,ENSGALG00000003957,ENSGALG00000016330,ENSGALG00000013902,ENSGALG00000026928,ENSGALG00000010368,ENSGALG00000014419,ENSGALG00000009626		GO:0016567	protein ubiquitination	0.19658	ENSGALG00000027999,ENSGALG00000001668,ENSGALG00000017186,ENSGALG00000016816,ENSGALG00000006767,ENSGALG00000027843,ENSGALG00000021611,ENSGALG00000016386,ENSGALG00000002872,ENSGALG00000012480,ENSGALG00000010411,ENSGALG00000011967,ENSGALG00000021656,ENSGALG00000012627,ENSGALG00000016083,ENSGALG00000006960,ENSGALG00000012704,ENSGALG00000000834,ENSGALG00000015708,ENSGALG00000005867,ENSGALG00000008837,…
GO:0043408	regulation of MAPK cascade	0.31696	ENSGALG00000005834,ENSGALG00000027397,ENSGALG00000012405,ENSGALG00000009344,ENSGALG00000010000,ENSGALG00000007161,ENSGALG00000010566,ENSGALG00000006326,ENSGALG00000015216,ENSGALG00000001227,ENSGALG00000008351,ENSGALG00000005802,ENSGALG00000009927,ENSGALG00000028821,ENSGALG00000000525,ENSGALG00000028069,ENSGALG00000015443,ENSGALG00000015899,ENSGALG00000012891,ENSGALG00000003642,ENSGALG00000028174,…		GO:0090257	regulation of muscle system process	0.19658	ENSGALG00000004357,ENSGALG00000016281,ENSGALG00000003601,ENSGALG00000016369,ENSGALG00000003805,ENSGALG00000008985,ENSGALG00000006572,ENSGALG00000017414,ENSGALG00000000667,ENSGALG00000001189,ENSGALG00000026553,ENSGALG00000027843,ENSGALG00000014182,ENSGALG00000002540,ENSGALG00000000710,ENSGALG00000005088,ENSGALG00000005632,ENSGALG00000012755,ENSGALG00000006472,ENSGALG00000013255,ENSGALG00000015018,…
GO:0001655	urogenital system development	0.31696	ENSGALG00000015164,ENSGALG00000007140,ENSGALG00000013929,ENSGALG00000001802,ENSGALG00000025898,ENSGALG00000026557,ENSGALG00000015308,ENSGALG00000014419,ENSGALG00000015834,ENSGALG00000010256,ENSGALG00000011264,ENSGALG00000026505,ENSGALG00000004270,ENSGALG00000014235,ENSGALG00000009437,ENSGALG00000012620,ENSGALG00000010331,ENSGALG00000005554,ENSGALG00000017335,ENSGALG00000004369,ENSGALG00000003642,…		GO:0005254	chloride channel activity	0.19658	ENSGALG00000027806,ENSGALG00000004280,ENSGALG00000009638,ENSGALG00000015924,ENSGALG00000026940,ENSGALG00000026027,ENSGALG00000020292,ENSGALG00000003748,ENSGALG00000007617,ENSGALG00000001262,ENSGALG00000004730,ENSGALG00000025804,ENSGALG00000010029,ENSGALG00000015234,ENSGALG00000007561,ENSGALG00000008811,ENSGALG00000007255,ENSGALG00000007234,ENSGALG00000016571,ENSGALG00000004101,ENSGALG00000001695,…
GO:0032270	positive regulation of cellular protein metabolic process	0.31706	ENSGALG00000003818,ENSGALG00000012386,ENSGALG00000008094,ENSGALG00000015708,ENSGALG00000027067,ENSGALG00000006979,ENSGALG00000002987,ENSGALG00000027791,ENSGALG00000001946,ENSGALG00000027887,ENSGALG00000016531,ENSGALG00000004816,ENSGALG00000027843,ENSGALG00000009262,ENSGALG00000002734,ENSGALG00000006634,ENSGALG00000001840,ENSGALG00000025735,ENSGALG00000012439,ENSGALG00000001141,ENSGALG00000014891,…		GO:0006464	cellular protein modification process	0.19658	ENSGALG00000014727,ENSGALG00000001844,ENSGALG00000003473,ENSGALG00000014974,ENSGALG00000014525,ENSGALG00000008616,ENSGALG00000009927,ENSGALG00000006428,ENSGALG00000010859,ENSGALG00000011695,ENSGALG00000001473,ENSGALG00000011742,ENSGALG00000010971,ENSGALG00000003107,ENSGALG00000012075,ENSGALG00000005817,ENSGALG00000006398,ENSGALG00000026811,ENSGALG00000004161,ENSGALG00000006033,ENSGALG00000016427,…
GO:0002886	regulation of myeloid leukocyte mediated immunity	0.31806	ENSGALG00000006313,ENSGALG00000020316,ENSGALG00000007476,ENSGALG00000018967,ENSGALG00000004364,ENSGALG00000012052,ENSGALG00000014984,ENSGALG00000021611,ENSGALG00000006418,ENSGALG00000015216		GO:0036211	protein modification process	0.19658	ENSGALG00000005668,ENSGALG00000016803,ENSGALG00000000291,ENSGALG00000013925,ENSGALG00000002906,ENSGALG00000016629,ENSGALG00000000668,ENSGALG00000002555,ENSGALG00000012193,ENSGALG00000006979,ENSGALG00000010566,ENSGALG00000011505,ENSGALG00000029169,ENSGALG00000003712,ENSGALG00000009452,ENSGALG00000026395,ENSGALG00000008461,ENSGALG00000028158,ENSGALG00000028740,ENSGALG00000003357,ENSGALG00000016428,…
GO:0002275	myeloid cell activation involved in immune response	0.31818	ENSGALG00000010820,ENSGALG00000011955,ENSGALG00000020316,ENSGALG00000012052,ENSGALG00000004364,ENSGALG00000009740,ENSGALG00000021611,ENSGALG00000006313,ENSGALG00000002672,ENSGALG00000007476,ENSGALG00000018967,ENSGALG00000026850,ENSGALG00000024484,ENSGALG00000015216,ENSGALG00000006418,ENSGALG00000014984,ENSGALG00000010000		GO:0005634	nucleus	0.19658	ENSGALG00000004285,ENSGALG00000013777,ENSGALG00000008875,ENSGALG00000026390,ENSGALG00000017335,ENSGALG00000000249,ENSGALG00000007260,ENSGALG00000010738,ENSGALG00000004623,ENSGALG00000016516,ENSGALG00000015388,ENSGALG00000011801,ENSGALG00000005161,ENSGALG00000003870,ENSGALG00000028702,ENSGALG00000008713,ENSGALG00000013229,ENSGALG00000002981,ENSGALG00000020359,ENSGALG00000009930,ENSGALG00000008174,…
GO:0005913	cell-cell adherens junction	0.31818	ENSGALG00000014688,ENSGALG00000003628,ENSGALG00000011905,ENSGALG00000002845,ENSGALG00000004000,ENSGALG00000004973,ENSGALG00000001020,ENSGALG00000011329,ENSGALG00000000608,ENSGALG00000006090,ENSGALG00000002447,ENSGALG00000004320,ENSGALG00000015132,ENSGALG00000027843,ENSGALG00000013902,ENSGALG00000017414,ENSGALG00000009474		GO:0097191	extrinsic apoptotic signaling pathway	0.19663	ENSGALG00000015708,ENSGALG00000015259,ENSGALG00000028249,ENSGALG00000012755,ENSGALG00000015241,ENSGALG00000011794,ENSGALG00000014631,ENSGALG00000025887,ENSGALG00000002447,ENSGALG00000002937,ENSGALG00000010440,ENSGALG00000026986,ENSGALG00000003863,ENSGALG00000006599,ENSGALG00000016015,ENSGALG00000012550,ENSGALG00000009179,ENSGALG00000012169,ENSGALG00000014239,ENSGALG00000005539,ENSGALG00000004508,…
GO:0032370	positive regulation of lipid transport	0.31988	ENSGALG00000027864,ENSGALG00000005554,ENSGALG00000012620,ENSGALG00000026011,ENSGALG00000000534,ENSGALG00000012891,ENSGALG00000027067,ENSGALG00000007047,ENSGALG00000009276,ENSGALG00000014236,ENSGALG00000002712,ENSGALG00000026163,ENSGALG00000015521,ENSGALG00000006326,ENSGALG00000002761		GO:0006793	phosphorus metabolic process	0.19663	ENSGALG00000006498,ENSGALG00000016442,ENSGALG00000008179,ENSGALG00000000680,ENSGALG00000012663,ENSGALG00000027927,ENSGALG00000025896,ENSGALG00000010653,ENSGALG00000003805,ENSGALG00000006555,ENSGALG00000011848,ENSGALG00000019891,ENSGALG00000009396,ENSGALG00000002739,ENSGALG00000005518,ENSGALG00000013794,ENSGALG00000005767,ENSGALG00000020534,ENSGALG00000017068,ENSGALG00000004727,ENSGALG00000007224,…
GO:0050848	regulation of calcium-mediated signaling	0.31988	ENSGALG00000000209,ENSGALG00000008294,ENSGALG00000006979,ENSGALG00000008569,ENSGALG00000016564,ENSGALG00000007416,ENSGALG00000001486,ENSGALG00000007839,ENSGALG00000026553,ENSGALG00000000921,ENSGALG00000026465,ENSGALG00000003601,ENSGALG00000015216,ENSGALG00000000671,ENSGALG00000023781		GO:0044707	single-multicellular organism process	0.19663	ENSGALG00000026137,ENSGALG00000012277,ENSGALG00000020249,ENSGALG00000015496,ENSGALG00000009384,ENSGALG00000012790,ENSGALG00000016933,ENSGALG00000010930,ENSGALG00000027788,ENSGALG00000011558,ENSGALG00000015170,ENSGALG00000007775,ENSGALG00000005577,ENSGALG00000016186,ENSGALG00000014684,ENSGALG00000025740,ENSGALG00000011214,ENSGALG00000023424,ENSGALG00000007669,ENSGALG00000005805,ENSGALG00000011620,…
GO:0044272	sulfur compound biosynthetic process	0.3207	ENSGALG00000005782,ENSGALG00000008632,ENSGALG00000011905,ENSGALG00000010542,ENSGALG00000026473,ENSGALG00000007702,ENSGALG00000016083,ENSGALG00000021040,ENSGALG00000003362,ENSGALG00000028423,ENSGALG00000008174,ENSGALG00000011530,ENSGALG00000014464,ENSGALG00000012369,ENSGALG00000013053,ENSGALG00000029102,ENSGALG00000015049,ENSGALG00000011246,ENSGALG00000015015,ENSGALG00000004612,ENSGALG00000009700,…		GO:0044237	cellular metabolic process	0.19761	ENSGALG00000009442,ENSGALG00000007011,ENSGALG00000004589,ENSGALG00000001992,ENSGALG00000016438,ENSGALG00000017237,ENSGALG00000007356,ENSGALG00000005843,ENSGALG00000002311,ENSGALG00000002262,ENSGALG00000000307,ENSGALG00000010093,ENSGALG00000011797,ENSGALG00000001186,ENSGALG00000007649,ENSGALG00000003662,ENSGALG00000001647,ENSGALG00000000209,ENSGALG00000000667,ENSGALG00000009340,ENSGALG00000001774,…
GO:0006629	lipid metabolic process	0.32502	ENSGALG00000027534,ENSGALG00000009056,ENSGALG00000011510,ENSGALG00000006964,ENSGALG00000009560,ENSGALG00000007343,ENSGALG00000000307,ENSGALG00000004875,ENSGALG00000012735,ENSGALG00000012612,ENSGALG00000003126,ENSGALG00000000742,ENSGALG00000011695,ENSGALG00000003390,ENSGALG00000012013,ENSGALG00000003957,ENSGALG00000009442,ENSGALG00000002583,ENSGALG00000010433,ENSGALG00000021104,ENSGALG00000003920,…		GO:0043161	proteasome-mediated ubiquitin-dependent protein catabolic process	0.19761	ENSGALG00000014139,ENSGALG00000010805,ENSGALG00000023958,ENSGALG00000001032,ENSGALG00000000699,ENSGALG00000004640,ENSGALG00000002803,ENSGALG00000012311,ENSGALG00000005378,ENSGALG00000006969,ENSGALG00000006435,ENSGALG00000014732,ENSGALG00000004806,ENSGALG00000001399,ENSGALG00000005108,ENSGALG00000013572,ENSGALG00000025927,ENSGALG00000003803,ENSGALG00000028079,ENSGALG00000001848,ENSGALG00000002761,…
GO:0009887	organ morphogenesis	0.32514	ENSGALG00000002433,ENSGALG00000015037,ENSGALG00000026473,ENSGALG00000012594,ENSGALG00000027213,ENSGALG00000026505,ENSGALG00000004270,ENSGALG00000003521,ENSGALG00000010256,ENSGALG00000002182,ENSGALG00000005180,ENSGALG00000029175,ENSGALG00000016809,ENSGALG00000003642,ENSGALG00000004796,ENSGALG00000006491,ENSGALG00000013929,ENSGALG00000005108,ENSGALG00000011708,ENSGALG00000023195,ENSGALG00000015725,…		GO:0006749	glutathione metabolic process	0.19765	ENSGALG00000011661,ENSGALG00000012663,ENSGALG00000004628,ENSGALG00000001062,ENSGALG00000021040,ENSGALG00000006501,ENSGALG00000016325,ENSGALG00000005782,ENSGALG00000006565,ENSGALG00000013098,ENSGALG00000028470,ENSGALG00000008818,ENSGALG00000014274,ENSGALG00000011530,ENSGALG00000006193,ENSGALG00000016328,ENSGALG00000015844,ENSGALG00000009240
GO:0032874	positive regulation of stress-activated MAPK cascade	0.32514	ENSGALG00000009740,ENSGALG00000012735,ENSGALG00000002987,ENSGALG00000025977,ENSGALG00000022938,ENSGALG00000013892,ENSGALG00000009014,ENSGALG00000014984,ENSGALG00000005947,ENSGALG00000008701,ENSGALG00000014235,ENSGALG00000000681,ENSGALG00000000525,ENSGALG00000015596,ENSGALG00000028069,ENSGALG00000028376,ENSGALG00000009898,ENSGALG00000009477,ENSGALG00000015899,ENSGALG00000012891,ENSGALG00000009344,…		GO:0050860	negative regulation of T cell receptor signaling pathway	0.19765	ENSGALG00000010320,ENSGALG00000029003,ENSGALG00000016173,ENSGALG00000000209,ENSGALG00000021242,ENSGALG00000006382,ENSGALG00000027397,ENSGALG00000016947,ENSGALG00000014561,ENSGALG00000006751
GO:0050793	regulation of developmental process	0.32886	ENSGALG00000012620,ENSGALG00000002022,ENSGALG00000026692,ENSGALG00000016719,ENSGALG00000004673,ENSGALG00000008898,ENSGALG00000011264,ENSGALG00000003554,ENSGALG00000010346,ENSGALG00000004621,ENSGALG00000014235,ENSGALG00000008437,ENSGALG00000015834,ENSGALG00000016200,ENSGALG00000005698,ENSGALG00000007668,ENSGALG00000026928,ENSGALG00000028530,ENSGALG00000005544,ENSGALG00000014736,ENSGALG00000015001,…		GO:0036474	cell death in response to hydrogen peroxide	0.19765	ENSGALG00000007161,ENSGALG00000000607,ENSGALG00000009477,ENSGALG00000009240,ENSGALG00000009390,ENSGALG00000003109,ENSGALG00000027861,ENSGALG00000028641,ENSGALG00000005777,ENSGALG00000008461
GO:0034332	adherens junction organization	0.33336	ENSGALG00000015403,ENSGALG00000008866,ENSGALG00000016602,ENSGALG00000001318,ENSGALG00000027936,ENSGALG00000016851,ENSGALG00000027843,ENSGALG00000009474,ENSGALG00000013715,ENSGALG00000001840,ENSGALG00000015377,ENSGALG00000024449,ENSGALG00000011905,ENSGALG00000000468,ENSGALG00000009300,ENSGALG00000014463,ENSGALG00000004790,ENSGALG00000004973,ENSGALG00000006382,ENSGALG00000006995,ENSGALG00000000608,…		GO:0036010	protein localization to endosome	0.19765	ENSGALG00000007308,ENSGALG00000006697,ENSGALG00000013742,ENSGALG00000015904,ENSGALG00000014159,ENSGALG00000026944,ENSGALG00000017153,ENSGALG00000007140,ENSGALG00000007040,ENSGALG00000012265
GO:0007030	Golgi organization	0.33336	ENSGALG00000002805,ENSGALG00000009790,ENSGALG00000010725,ENSGALG00000010129,ENSGALG00000008940,ENSGALG00000008515,ENSGALG00000009477,ENSGALG00000028267,ENSGALG00000016497,ENSGALG00000006706,ENSGALG00000013462,ENSGALG00000002677,ENSGALG00000017180,ENSGALG00000010813,ENSGALG00000005904,ENSGALG00000002719,ENSGALG00000016806,ENSGALG00000013738,ENSGALG00000007161,ENSGALG00000007721,ENSGALG00000003741,…		GO:0006352	DNA-templated transcription, initiation	0.19798	ENSGALG00000011947,ENSGALG00000002587,ENSGALG00000007679,ENSGALG00000016437,ENSGALG00000006205,ENSGALG00000013981,ENSGALG00000001978,ENSGALG00000006336,ENSGALG00000010576,ENSGALG00000027242,ENSGALG00000026747,ENSGALG00000016933,ENSGALG00000005504,ENSGALG00000026340,ENSGALG00000011171,ENSGALG00000005230,ENSGALG00000002735,ENSGALG00000011705,ENSGALG00000002057,ENSGALG00000003793,ENSGALG00000002144,…
GO:0098772	molecular function regulator	0.33338	ENSGALG00000003412,ENSGALG00000016649,ENSGALG00000001431,ENSGALG00000003770,ENSGALG00000028318,ENSGALG00000002930,ENSGALG00000016457,ENSGALG00000010190,ENSGALG00000002599,ENSGALG00000002872,ENSGALG00000001797,ENSGALG00000009369,ENSGALG00000016602,ENSGALG00000012873,ENSGALG00000001833,ENSGALG00000001420,ENSGALG00000015985,ENSGALG00000008546,ENSGALG00000016682,ENSGALG00000014463,ENSGALG00000002673,…		GO:0010498	proteasomal protein catabolic process	0.20039	ENSGALG00000010805,ENSGALG00000014139,ENSGALG00000002803,ENSGALG00000016003,ENSGALG00000023958,ENSGALG00000001032,ENSGALG00000000699,ENSGALG00000004640,ENSGALG00000006969,ENSGALG00000012311,ENSGALG00000005378,ENSGALG00000004806,ENSGALG00000004589,ENSGALG00000005108,ENSGALG00000001399,ENSGALG00000014732,ENSGALG00000006435,ENSGALG00000013572,ENSGALG00000000259,ENSGALG00000028079,ENSGALG00000001848,…
GO:0043433	negative regulation of sequence-specific DNA binding transcription factor activity	0.33385	ENSGALG00000008407,ENSGALG00000000209,ENSGALG00000026180,ENSGALG00000004288,ENSGALG00000006731,ENSGALG00000009791,ENSGALG00000005230,ENSGALG00000008435,ENSGALG00000014773,ENSGALG00000008287,ENSGALG00000004640,ENSGALG00000003641,ENSGALG00000008569,ENSGALG00000004823,ENSGALG00000000840,ENSGALG00000026306,ENSGALG00000012973,ENSGALG00000012405,ENSGALG00000008837,ENSGALG00000016069,ENSGALG00000027864,…		GO:0016055	Wnt signaling pathway	0.20039	ENSGALG00000006944,ENSGALG00000014872,ENSGALG00000003379,ENSGALG00000013183,ENSGALG00000010109,ENSGALG00000000966,ENSGALG00000005699,ENSGALG00000015484,ENSGALG00000002763,ENSGALG00000001443,ENSGALG00000028041,ENSGALG00000002028,ENSGALG00000027788,ENSGALG00000029113,ENSGALG00000012947,ENSGALG00000003739,ENSGALG00000005707,ENSGALG00000010797,ENSGALG00000009230,ENSGALG00000027936,ENSGALG00000004213,…
GO:0051271	negative regulation of cellular component movement	0.33499	ENSGALG00000008253,ENSGALG00000007794,ENSGALG00000010368,ENSGALG00000006726,ENSGALG00000006175,ENSGALG00000016330,ENSGALG00000015987,ENSGALG00000009384,ENSGALG00000026890,ENSGALG00000002081,ENSGALG00000007527,ENSGALG00000017082,ENSGALG00000006995,ENSGALG00000006382,ENSGALG00000004790,ENSGALG00000006038,ENSGALG00000014233,ENSGALG00000009626,ENSGALG00000013902,ENSGALG00000008797,ENSGALG00000013715,…		GO:0044272	sulfur compound biosynthetic process	0.20055	ENSGALG00000002543,ENSGALG00000014464,ENSGALG00000002479,ENSGALG00000024056,ENSGALG00000007829,ENSGALG00000011797,ENSGALG00000003689,ENSGALG00000010225,ENSGALG00000007103,ENSGALG00000009700,ENSGALG00000021040,ENSGALG00000004518,ENSGALG00000008174,ENSGALG00000015366,ENSGALG00000013053,ENSGALG00000012369,ENSGALG00000016323,ENSGALG00000003362,ENSGALG00000011121,ENSGALG00000005782,ENSGALG00000004612,…
GO:0031032	actomyosin structure organization	0.3355	ENSGALG00000004740,ENSGALG00000003741,ENSGALG00000007100,ENSGALG00000004044,ENSGALG00000007145,ENSGALG00000009013,ENSGALG00000010027,ENSGALG00000015377,ENSGALG00000014957,ENSGALG00000001071,ENSGALG00000000120,ENSGALG00000014463,ENSGALG00000003521,ENSGALG00000012735,ENSGALG00000007769,ENSGALG00000013929,ENSGALG00000010663,ENSGALG00000005108,ENSGALG00000002739,ENSGALG00000017389,ENSGALG00000016602,…		GO:0044106	cellular amine metabolic process	0.2014	ENSGALG00000003018,ENSGALG00000016056,ENSGALG00000003601,ENSGALG00000002016,ENSGALG00000005206,ENSGALG00000006726,ENSGALG00000000142,ENSGALG00000013678,ENSGALG00000027861,ENSGALG00000000737,ENSGALG00000003574,ENSGALG00000011594,ENSGALG00000009926,ENSGALG00000012538,ENSGALG00000005085,ENSGALG00000003701,ENSGALG00000014864,ENSGALG00000010535,ENSGALG00000009505,ENSGALG00000013743,ENSGALG00000009100,…
GO:0005911	cell-cell junction	0.3355	ENSGALG00000020745,ENSGALG00000025857,ENSGALG00000000003,ENSGALG00000001486,ENSGALG00000014688,ENSGALG00000006090,ENSGALG00000011329,ENSGALG00000002986,ENSGALG00000003835,ENSGALG00000001443,ENSGALG00000012044,ENSGALG00000015487,ENSGALG00000002447,ENSGALG00000004320,ENSGALG00000013902,ENSGALG00000007330,ENSGALG00000005272,ENSGALG00000000681,ENSGALG00000028795,ENSGALG00000005331,ENSGALG00000004000,…		GO:0031325	positive regulation of cellular metabolic process	0.20296	ENSGALG00000003473,ENSGALG00000009540,ENSGALG00000011594,ENSGALG00000010859,ENSGALG00000014525,ENSGALG00000009927,ENSGALG00000010971,ENSGALG00000002735,ENSGALG00000016427,ENSGALG00000003379,ENSGALG00000025915,ENSGALG00000006267,ENSGALG00000013204,ENSGALG00000011104,ENSGALG00000012620,ENSGALG00000010780,ENSGALG00000016439,ENSGALG00000016316,ENSGALG00000003601,ENSGALG00000014724,ENSGALG00000027572,…
GO:0070062	extracellular exosome	0.33945	ENSGALG00000015132,ENSGALG00000002777,ENSGALG00000011551,ENSGALG00000006942,ENSGALG00000027545,ENSGALG00000003053,ENSGALG00000018595,ENSGALG00000001475,ENSGALG00000001183,ENSGALG00000000811,ENSGALG00000006382,ENSGALG00000008015,ENSGALG00000014014,ENSGALG00000017436,ENSGALG00000000694,ENSGALG00000008836,ENSGALG00000020260,ENSGALG00000006126,ENSGALG00000019229,ENSGALG00000007617,ENSGALG00000010190,…		GO:0016477	cell migration	0.20472	ENSGALG00000006447,ENSGALG00000001058,ENSGALG00000003642,ENSGALG00000015415,ENSGALG00000005696,ENSGALG00000001163,ENSGALG00000011962,ENSGALG00000005108,ENSGALG00000015305,ENSGALG00000001409,ENSGALG00000015235,ENSGALG00000009258,ENSGALG00000012551,ENSGALG00000001183,ENSGALG00000005030,ENSGALG00000010857,ENSGALG00000006418,ENSGALG00000004320,ENSGALG00000005802,ENSGALG00000009477,ENSGALG00000014262,…
GO:0031090	organelle membrane	0.33964	ENSGALG00000003308,ENSGALG00000014868,ENSGALG00000002658,ENSGALG00000002841,ENSGALG00000003880,ENSGALG00000012595,ENSGALG00000008130,ENSGALG00000013602,ENSGALG00000000950,ENSGALG00000017436,ENSGALG00000007561,ENSGALG00000004561,ENSGALG00000026395,ENSGALG00000027855,ENSGALG00000005776,ENSGALG00000012052,ENSGALG00000028234,ENSGALG00000009015,ENSGALG00000009452,ENSGALG00000025892,ENSGALG00000026687,…		GO:0001525	angiogenesis	0.20862	ENSGALG00000009752,ENSGALG00000027946,ENSGALG00000006751,ENSGALG00000006035,ENSGALG00000015487,ENSGALG00000027707,ENSGALG00000016772,ENSGALG00000017247,ENSGALG00000004184,ENSGALG00000013000,ENSGALG00000027785,ENSGALG00000010978,ENSGALG00000021665,ENSGALG00000000619,ENSGALG00000011056,ENSGALG00000010847,ENSGALG00000010794,ENSGALG00000009384,ENSGALG00000014419,ENSGALG00000001262,ENSGALG00000008302,…
GO:0015698	inorganic anion transport	0.34059	ENSGALG00000016017,ENSGALG00000002986,ENSGALG00000009674,ENSGALG00000026940,ENSGALG00000004101,ENSGALG00000009638,ENSGALG00000009324,ENSGALG00000007561,ENSGALG00000014913,ENSGALG00000026027,ENSGALG00000003748,ENSGALG00000009395,ENSGALG00000001695,ENSGALG00000007234,ENSGALG00000016745,ENSGALG00000016740,ENSGALG00000001262,ENSGALG00000016571,ENSGALG00000004730,ENSGALG00000002896,ENSGALG00000020292,…		GO:0050848	regulation of calcium-mediated signaling	0.20862	ENSGALG00000006979,ENSGALG00000015422,ENSGALG00000004170,ENSGALG00000012755,ENSGALG00000008569,ENSGALG00000000921,ENSGALG00000005483,ENSGALG00000008294,ENSGALG00000016615,ENSGALG00000003901,ENSGALG00000016564,ENSGALG00000003601,ENSGALG00000025948,ENSGALG00000000209,ENSGALG00000008302,ENSGALG00000007839,ENSGALG00000007416,ENSGALG00000015216,ENSGALG00000026553
GO:0044422	organelle part	0.34059	ENSGALG00000000628,ENSGALG00000002315,ENSGALG00000006363,ENSGALG00000002882,ENSGALG00000004155,ENSGALG00000002216,ENSGALG00000006231,ENSGALG00000014071,ENSGALG00000000550,ENSGALG00000006221,ENSGALG00000004957,ENSGALG00000001240,ENSGALG00000002531,ENSGALG00000016417,ENSGALG00000013341,ENSGALG00000027494,ENSGALG00000016835,ENSGALG00000016506,ENSGALG00000025999,ENSGALG00000028994,ENSGALG00000016947,…		GO:0008631	intrinsic apoptotic signaling pathway in response to oxidative stress	0.20862	ENSGALG00000011870,ENSGALG00000011661,ENSGALG00000003109,ENSGALG00000016885,ENSGALG00000011525,ENSGALG00000012885,ENSGALG00000028641,ENSGALG00000005777,ENSGALG00000004412,ENSGALG00000002761,ENSGALG00000028249,ENSGALG00000009240,ENSGALG00000022938,ENSGALG00000010103,ENSGALG00000017436,ENSGALG00000009477,ENSGALG00000013892,ENSGALG00000025822,ENSGALG00000015844
GO:0006357	regulation of transcription from RNA polymerase II promoter	0.34059	ENSGALG00000006722,ENSGALG00000027213,ENSGALG00000001276,ENSGALG00000002041,ENSGALG00000002433,ENSGALG00000000981,ENSGALG00000002182,ENSGALG00000003233,ENSGALG00000006083,ENSGALG00000004867,ENSGALG00000009645,ENSGALG00000006491,ENSGALG00000001332,ENSGALG00000025898,ENSGALG00000005900,ENSGALG00000005089,ENSGALG00000016611,ENSGALG00000003740,ENSGALG00000013204,ENSGALG00000016238,ENSGALG00000027639,…		GO:1901616	organic hydroxy compound catabolic process	0.20862	ENSGALG00000000737,ENSGALG00000001964,ENSGALG00000027545,ENSGALG00000002739,ENSGALG00000002317,ENSGALG00000003634,ENSGALG00000002729,ENSGALG00000027791,ENSGALG00000002016,ENSGALG00000016428,ENSGALG00000012834,ENSGALG00000012275,ENSGALG00000002024,ENSGALG00000009505,ENSGALG00000017200,ENSGALG00000026005,ENSGALG00000014864,ENSGALG00000016224,ENSGALG00000003018
GO:0006873	cellular ion homeostasis	0.34172	ENSGALG00000027583,ENSGALG00000010000,ENSGALG00000014787,ENSGALG00000015018,ENSGALG00000015235,ENSGALG00000016684,ENSGALG00000005505,ENSGALG00000015491,ENSGALG00000018967,ENSGALG00000008544,ENSGALG00000004355,ENSGALG00000011870,ENSGALG00000012550,ENSGALG00000010020,ENSGALG00000009737,ENSGALG00000001262,ENSGALG00000008294,ENSGALG00000012171,ENSGALG00000016992,ENSGALG00000008985,ENSGALG00000014407,…		GO:0070301	cellular response to hydrogen peroxide	0.20862	ENSGALG00000003661,ENSGALG00000005777,ENSGALG00000028641,ENSGALG00000012405,ENSGALG00000027861,ENSGALG00000009390,ENSGALG00000013892,ENSGALG00000025822,ENSGALG00000009240,ENSGALG00000009477,ENSGALG00000002761,ENSGALG00000004809,ENSGALG00000007161,ENSGALG00000008437,ENSGALG00000015108,ENSGALG00000008461,ENSGALG00000003109,ENSGALG00000009454,ENSGALG00000000607
GO:1902806	regulation of cell cycle G1/S phase transition	0.34404	ENSGALG00000012405,ENSGALG00000005824,ENSGALG00000002686,ENSGALG00000008559,ENSGALG00000028079,ENSGALG00000010214,ENSGALG00000008896,ENSGALG00000014698,ENSGALG00000026137,ENSGALG00000008380,ENSGALG00000002127,ENSGALG00000026081,ENSGALG00000016997,ENSGALG00000001482,ENSGALG00000014239,ENSGALG00000012569,ENSGALG00000002469,ENSGALG00000003045,ENSGALG00000014561,ENSGALG00000003601,ENSGALG00000002755,…		GO:0031329	regulation of cellular catabolic process	0.21352	ENSGALG00000010103,ENSGALG00000011256,ENSGALG00000014378,ENSGALG00000011745,ENSGALG00000015633,ENSGALG00000005973,ENSGALG00000028225,ENSGALG00000010081,ENSGALG00000008358,ENSGALG00000004224,ENSGALG00000027275,ENSGALG00000004983,ENSGALG00000008818,ENSGALG00000004003,ENSGALG00000010129,ENSGALG00000011525,ENSGALG00000016564,ENSGALG00000005675,ENSGALG00000007574,ENSGALG00000017153,ENSGALG00000016460,…
GO:0051047	positive regulation of secretion	0.34404	ENSGALG00000011104,ENSGALG00000027848,ENSGALG00000014984,ENSGALG00000008985,ENSGALG00000003741,ENSGALG00000010346,ENSGALG00000028600,ENSGALG00000007476,ENSGALG00000001840,ENSGALG00000009262,ENSGALG00000014582,ENSGALG00000007617,ENSGALG00000009740,ENSGALG00000003560,ENSGALG00000012735,ENSGALG00000012879,ENSGALG00000003875,ENSGALG00000015136,ENSGALG00000028267,ENSGALG00000008836,ENSGALG00000006491,…		GO:0003824	catalytic activity	0.21399	ENSGALG00000014765,ENSGALG00000006594,ENSGALG00000007978,ENSGALG00000008707,ENSGALG00000021040,ENSGALG00000027534,ENSGALG00000006757,ENSGALG00000014122,ENSGALG00000021539,ENSGALG00000024271,ENSGALG00000005701,ENSGALG00000014483,ENSGALG00000005902,ENSGALG00000009576,ENSGALG00000002734,ENSGALG00000002910,ENSGALG00000004197,ENSGALG00000027545,ENSGALG00000009866,ENSGALG00000011099,ENSGALG00000010109,…
GO:0005829	cytosol	0.34404	ENSGALG00000002117,ENSGALG00000004612,ENSGALG00000011272,ENSGALG00000014977,ENSGALG00000015596,ENSGALG00000001712,ENSGALG00000012033,ENSGALG00000008797,ENSGALG00000003297,ENSGALG00000016851,ENSGALG00000003107,ENSGALG00000006543,ENSGALG00000003529,ENSGALG00000015987,ENSGALG00000024097,ENSGALG00000000856,ENSGALG00000005857,ENSGALG00000001486,ENSGALG00000004101,ENSGALG00000011806,ENSGALG00000026850,…		GO:0070302	regulation of stress-activated protein kinase signaling cascade	0.21413	ENSGALG00000020003,ENSGALG00000016582,ENSGALG00000015216,ENSGALG00000005834,ENSGALG00000000681,ENSGALG00000010243,ENSGALG00000016015,ENSGALG00000015596,ENSGALG00000007396,ENSGALG00000010560,ENSGALG00000013468,ENSGALG00000006599,ENSGALG00000016564,ENSGALG00000015443,ENSGALG00000000534,ENSGALG00000013420,ENSGALG00000012891,ENSGALG00000021656,ENSGALG00000012735,ENSGALG00000005777,ENSGALG00000002634,…
GO:0006631	fatty acid metabolic process	0.34404	ENSGALG00000002775,ENSGALG00000012013,ENSGALG00000003518,ENSGALG00000009442,ENSGALG00000005069,ENSGALG00000016456,ENSGALG00000014398,ENSGALG00000009700,ENSGALG00000020485,ENSGALG00000014730,ENSGALG00000005072,ENSGALG00000009560,ENSGALG00000012735,ENSGALG00000009988,ENSGALG00000010911,ENSGALG00000004965,ENSGALG00000017135,ENSGALG00000005439,ENSGALG00000005554,ENSGALG00000011894,ENSGALG00000005647,…		GO:0006796	phosphate-containing compound metabolic process	0.21413	ENSGALG00000001452,ENSGALG00000016624,ENSGALG00000002959,ENSGALG00000027887,ENSGALG00000015093,ENSGALG00000013069,ENSGALG00000000685,ENSGALG00000002346,ENSGALG00000006360,ENSGALG00000016522,ENSGALG00000001077,ENSGALG00000015899,ENSGALG00000001021,ENSGALG00000003484,ENSGALG00000015943,ENSGALG00000023876,ENSGALG00000009823,ENSGALG00000000142,ENSGALG00000017015,ENSGALG00000012823,ENSGALG00000000399,…
GO:0065010	extracellular membrane-bounded organelle	0.34404	ENSGALG00000009262,ENSGALG00000028714,ENSGALG00000016728,ENSGALG00000002500,ENSGALG00000026113,ENSGALG00000014961,ENSGALG00000003532,ENSGALG00000008779,ENSGALG00000017247,ENSGALG00000008400,ENSGALG00000015544,ENSGALG00000004357,ENSGALG00000014891,ENSGALG00000007476,ENSGALG00000016715,ENSGALG00000001712,ENSGALG00000014233,ENSGALG00000008424,ENSGALG00000003662,ENSGALG00000010026,ENSGALG00000001620,…		GO:0090316	positive regulation of intracellular protein transport	0.21413	ENSGALG00000016045,ENSGALG00000012363,ENSGALG00000005243,ENSGALG00000004481,ENSGALG00000017414,ENSGALG00000009778,ENSGALG00000013357,ENSGALG00000013602,ENSGALG00000002709,ENSGALG00000001708,ENSGALG00000012755,ENSGALG00000023541,ENSGALG00000007021,ENSGALG00000005796,ENSGALG00000021656,ENSGALG00000001840,ENSGALG00000004875,ENSGALG00000002250,ENSGALG00000015682,ENSGALG00000012311,ENSGALG00000005595,…
GO:0002704	negative regulation of leukocyte mediated immunity	0.34404	ENSGALG00000004364,ENSGALG00000005243,ENSGALG00000027397,ENSGALG00000014561,ENSGALG00000021611,ENSGALG00000009388,ENSGALG00000001175,ENSGALG00000004673,ENSGALG00000020316		GO:0080090	regulation of primary metabolic process	0.21413	ENSGALG00000005947,ENSGALG00000001332,ENSGALG00000011620,ENSGALG00000010642,ENSGALG00000013400,ENSGALG00000012885,ENSGALG00000001431,ENSGALG00000028983,ENSGALG00000008231,ENSGALG00000026180,ENSGALG00000016078,ENSGALG00000003392,ENSGALG00000002524,ENSGALG00000010007,ENSGALG00000026306,ENSGALG00000008127,ENSGALG00000028422,ENSGALG00000012756,ENSGALG00000000889,ENSGALG00000006738,ENSGALG00000013086,…
GO:0002698	negative regulation of immune effector process	0.34404	ENSGALG00000021611,ENSGALG00000014561,ENSGALG00000004236,ENSGALG00000009450,ENSGALG00000005243,ENSGALG00000004364,ENSGALG00000020316,ENSGALG00000009970,ENSGALG00000001175,ENSGALG00000009388,ENSGALG00000027021,ENSGALG00000027397,ENSGALG00000007419,ENSGALG00000016083,ENSGALG00000004673,ENSGALG00000010346,ENSGALG00000001957,ENSGALG00000006313		GO:0050856	regulation of T cell receptor signaling pathway	0.21413	ENSGALG00000016173,ENSGALG00000029003,ENSGALG00000002872,ENSGALG00000010320,ENSGALG00000014561,ENSGALG00000016947,ENSGALG00000006751,ENSGALG00000027397,ENSGALG00000028935,ENSGALG00000027572,ENSGALG00000006382,ENSGALG00000021242,ENSGALG00000000209,ENSGALG00000004170
GO:0051604	protein maturation	0.34404	ENSGALG00000002987,ENSGALG00000017186,ENSGALG00000012329,ENSGALG00000015164,ENSGALG00000010746,ENSGALG00000014736,ENSGALG00000002462,ENSGALG00000008094,ENSGALG00000003957,ENSGALG00000003818,ENSGALG00000012647,ENSGALG00000010798,ENSGALG00000001175,ENSGALG00000009262,ENSGALG00000006000,ENSGALG00000007821,ENSGALG00000011214,ENSGALG00000010838,ENSGALG00000011531,ENSGALG00000004257,ENSGALG00000008933,…		GO:1901099	negative regulation of signal transduction in absence of ligand	0.21413	ENSGALG00000011955,ENSGALG00000015241,ENSGALG00000028249,ENSGALG00000013183,ENSGALG00000014872,ENSGALG00000008003,ENSGALG00000015525,ENSGALG00000015422,ENSGALG00000026986,ENSGALG00000012885,ENSGALG00000000534,ENSGALG00000016296,ENSGALG00000002447,ENSGALG00000015622
GO:0043516	regulation of DNA damage response, signal transduction by p53 class mediator	0.34441	ENSGALG00000000840,ENSGALG00000028203,ENSGALG00000005675,ENSGALG00000006491,ENSGALG00000003532,ENSGALG00000002761,ENSGALG00000008287,ENSGALG00000015241,ENSGALG00000008778,ENSGALG00000012781,ENSGALG00000007849,ENSGALG00000006326		GO:2001240	negative regulation of extrinsic apoptotic signaling pathway in absence of ligand	0.21413	ENSGALG00000015622,ENSGALG00000012885,ENSGALG00000000534,ENSGALG00000002447,ENSGALG00000016296,ENSGALG00000015525,ENSGALG00000008003,ENSGALG00000015422,ENSGALG00000026986,ENSGALG00000011955,ENSGALG00000015241,ENSGALG00000028249,ENSGALG00000013183,ENSGALG00000014872
GO:0044421	extracellular region part	0.34493	ENSGALG00000005108,ENSGALG00000008811,ENSGALG00000010898,ENSGALG00000017068,ENSGALG00000004661,ENSGALG00000005850,ENSGALG00000009470,ENSGALG00000014765,ENSGALG00000011436,ENSGALG00000006046,ENSGALG00000001950,ENSGALG00000009536,ENSGALG00000014684,ENSGALG00000003912,ENSGALG00000015770,ENSGALG00000014471,ENSGALG00000006357,ENSGALG00000015881,ENSGALG00000006904,ENSGALG00000010702,ENSGALG00000007326,…		GO:0032613	interleukin-10 production	0.21413	ENSGALG00000002016,ENSGALG00000015032,ENSGALG00000016719,ENSGALG00000027133,ENSGALG00000003951,ENSGALG00000016457,ENSGALG00000008094,ENSGALG00000000543,ENSGALG00000027401,ENSGALG00000007001,ENSGALG00000014984,ENSGALG00000011212,ENSGALG00000012830,ENSGALG00000001409
GO:0009891	positive regulation of biosynthetic process	0.34595	ENSGALG00000007426,ENSGALG00000011801,ENSGALG00000000823,ENSGALG00000009540,ENSGALG00000001672,ENSGALG00000004812,ENSGALG00000010114,ENSGALG00000007928,ENSGALG00000006254,ENSGALG00000025875,ENSGALG00000001801,ENSGALG00000015305,ENSGALG00000027435,ENSGALG00000007226,ENSGALG00000023073,ENSGALG00000000608,ENSGALG00000001405,ENSGALG00000004369,ENSGALG00000002229,ENSGALG00000017335,ENSGALG00000001188,…		GO:0044091	membrane biogenesis	0.21413	ENSGALG00000008156,ENSGALG00000027058,ENSGALG00000011241,ENSGALG00000008292,ENSGALG00000003634,ENSGALG00000008421,ENSGALG00000009396,ENSGALG00000002536,ENSGALG00000015132,ENSGALG00000003770,ENSGALG00000008353,ENSGALG00000009131,ENSGALG00000004000,ENSGALG00000014159
GO:0055117	regulation of cardiac muscle contraction	0.34595	ENSGALG00000008351,ENSGALG00000000120,ENSGALG00000002540,ENSGALG00000006472,ENSGALG00000002845,ENSGALG00000015018,ENSGALG00000008985,ENSGALG00000000921,ENSGALG00000027583,ENSGALG00000003835,ENSGALG00000012044,ENSGALG00000004288,ENSGALG00000011481,ENSGALG00000015487,ENSGALG00000016554,ENSGALG00000002886,ENSGALG00000017414,ENSGALG00000027843,ENSGALG00000000710,ENSGALG00000012913,ENSGALG00000016281		GO:0000038	very long-chain fatty acid metabolic process	0.21413	ENSGALG00000014730,ENSGALG00000015678,ENSGALG00000012748,ENSGALG00000005776,ENSGALG00000004965,ENSGALG00000009988,ENSGALG00000016314,ENSGALG00000025772,ENSGALG00000005647,ENSGALG00000007142,ENSGALG00000005860,ENSGALG00000011704,ENSGALG00000002159,ENSGALG00000002187
GO:0060297	regulation of sarcomere organization	0.34595	ENSGALG00000000120,ENSGALG00000008351,ENSGALG00000009791,ENSGALG00000012735		GO:0040011	locomotion	0.21413	ENSGALG00000011870,ENSGALG00000008078,ENSGALG00000010145,ENSGALG00000008461,ENSGALG00000025942,ENSGALG00000028158,ENSGALG00000015132,ENSGALG00000009300,ENSGALG00000016428,ENSGALG00000011264,ENSGALG00000012104,ENSGALG00000011955,ENSGALG00000006796,ENSGALG00000027311,ENSGALG00000002080,ENSGALG00000012219,ENSGALG00000008978,ENSGALG00000012329,ENSGALG00000013925,ENSGALG00000007769,ENSGALG00000009825,…
GO:0034751	aryl hydrocarbon receptor complex	0.34595	ENSGALG00000013188,ENSGALG00000010836,ENSGALG00000023742,ENSGALG00000004322		GO:0009892	negative regulation of metabolic process	0.21627	ENSGALG00000016083,ENSGALG00000026646,ENSGALG00000009967,ENSGALG00000000366,ENSGALG00000012916,ENSGALG00000027641,ENSGALG00000016016,ENSGALG00000003308,ENSGALG00000027409,ENSGALG00000001798,ENSGALG00000011404,ENSGALG00000001293,ENSGALG00000026379,ENSGALG00000014381,ENSGALG00000028828,ENSGALG00000005246,ENSGALG00000006599,ENSGALG00000010698,ENSGALG00000007866,ENSGALG00000010114,ENSGALG00000012866,…
GO:2000481	positive regulation of cAMP-dependent protein kinase activity	0.34595	ENSGALG00000003601,ENSGALG00000005554,ENSGALG00000002761,ENSGALG00000020249		GO:0030335	positive regulation of cell migration	0.22064	ENSGALG00000012735,ENSGALG00000003254,ENSGALG00000010529,ENSGALG00000009390,ENSGALG00000012885,ENSGALG00000013400,ENSGALG00000003566,ENSGALG00000000839,ENSGALG00000007343,ENSGALG00000027417,ENSGALG00000011620,ENSGALG00000009626,ENSGALG00000006726,ENSGALG00000011668,ENSGALG00000018967,ENSGALG00000004338,ENSGALG00000007952,ENSGALG00000027723,ENSGALG00000007130,ENSGALG00000027572,ENSGALG00000016624,…
GO:0031620	regulation of fever generation	0.34595	ENSGALG00000026163,ENSGALG00000012891,ENSGALG00000000534,ENSGALG00000005069		GO:0040017	positive regulation of locomotion	0.22135	ENSGALG00000000379,ENSGALG00000003579,ENSGALG00000013907,ENSGALG00000014687,ENSGALG00000011645,ENSGALG00000000667,ENSGALG00000008681,ENSGALG00000012363,ENSGALG00000009638,ENSGALG00000026890,ENSGALG00000001571,ENSGALG00000028230,ENSGALG00000016851,ENSGALG00000016083,ENSGALG00000001840,ENSGALG00000028291,ENSGALG00000002583,ENSGALG00000023541,ENSGALG00000014631,ENSGALG00000012755,ENSGALG00000015208,…
GO:0031622	positive regulation of fever generation	0.34595	ENSGALG00000026163,ENSGALG00000005069,ENSGALG00000000534,ENSGALG00000012891		GO:1903533	regulation of protein targeting	0.22135	ENSGALG00000028462,ENSGALG00000009061,ENSGALG00000014426,ENSGALG00000005595,ENSGALG00000015682,ENSGALG00000012311,ENSGALG00000003109,ENSGALG00000007001,ENSGALG00000013702,ENSGALG00000016560,ENSGALG00000002124,ENSGALG00000000852,ENSGALG00000002761,ENSGALG00000000608,ENSGALG00000026849,ENSGALG00000023536,ENSGALG00000000921,ENSGALG00000003803,ENSGALG00000004227,ENSGALG00000001848,ENSGALG00000012329,…
GO:0070885	negative regulation of calcineurin-NFAT signaling cascade	0.34595	ENSGALG00000026553,ENSGALG00000000209,ENSGALG00000008569,ENSGALG00000003601		GO:1901605	alpha-amino acid metabolic process	0.22212	ENSGALG00000014464,ENSGALG00000000109,ENSGALG00000004220,ENSGALG00000004285,ENSGALG00000007960,ENSGALG00000011972,ENSGALG00000011797,ENSGALG00000013480,ENSGALG00000015057,ENSGALG00000020943,ENSGALG00000008174,ENSGALG00000011100,ENSGALG00000004300,ENSGALG00000004612,ENSGALG00000004158,ENSGALG00000015180,ENSGALG00000011178,ENSGALG00000016130,ENSGALG00000025796,ENSGALG00000007728,ENSGALG00000010838,…
GO:0035610	protein side chain deglutamylation	0.34595	ENSGALG00000011727,ENSGALG00000006819,ENSGALG00000012595,ENSGALG00000024097		GO:0000302	response to reactive oxygen species	0.22304	ENSGALG00000010129,ENSGALG00000009454,ENSGALG00000014471,ENSGALG00000015108,ENSGALG00000010243,ENSGALG00000014832,ENSGALG00000009477,ENSGALG00000009240,ENSGALG00000013892,ENSGALG00000025822,ENSGALG00000003521,ENSGALG00000009626,ENSGALG00000005777,ENSGALG00000012618,ENSGALG00000003661,ENSGALG00000000611,ENSGALG00000012885,ENSGALG00000009390,ENSGALG00000017316,ENSGALG00000027861,ENSGALG00000012405,…
GO:0051533	positive regulation of NFAT protein import into nucleus	0.34595	ENSGALG00000012280,ENSGALG00000003824,ENSGALG00000000921,ENSGALG00000005243		GO:1903649	regulation of cytoplasmic transport	0.22312	ENSGALG00000015387,ENSGALG00000000889,ENSGALG00000010158,ENSGALG00000006956,ENSGALG00000016281,ENSGALG00000008985,ENSGALG00000013468,ENSGALG00000002634,ENSGALG00000003824,ENSGALG00000002315,ENSGALG00000004021,ENSGALG00000002010,ENSGALG00000012885,ENSGALG00000015704,ENSGALG00000000534,ENSGALG00000026838,ENSGALG00000002229,ENSGALG00000005947,ENSGALG00000003484,ENSGALG00000004347,ENSGALG00000018967,…
GO:0009794	regulation of mitotic cell cycle, embryonic	0.34595	ENSGALG00000011905,ENSGALG00000028015,ENSGALG00000016627,ENSGALG00000005900		GO:0048729	tissue morphogenesis	0.22312	ENSGALG00000026881,ENSGALG00000002750,ENSGALG00000013907,ENSGALG00000001798,ENSGALG00000027843,ENSGALG00000011645,ENSGALG00000009029,ENSGALG00000028440,ENSGALG00000016015,ENSGALG00000010414,ENSGALG00000007849,ENSGALG00000004596,ENSGALG00000015596,ENSGALG00000005508,ENSGALG00000005246,ENSGALG00000008455,ENSGALG00000005089,ENSGALG00000015356,ENSGALG00000010163,ENSGALG00000001318,ENSGALG00000007668,…
GO:0010861	thyroid hormone receptor activator activity	0.34595	ENSGALG00000001978,ENSGALG00000014463,ENSGALG00000001708,ENSGALG00000015607		GO:0008047	enzyme activator activity	0.22376	ENSGALG00000011901,ENSGALG00000003920,ENSGALG00000000993,ENSGALG00000009825,ENSGALG00000003957,ENSGALG00000008875,ENSGALG00000005935,ENSGALG00000008415,ENSGALG00000009859,ENSGALG00000011651,ENSGALG00000002080,ENSGALG00000010088,ENSGALG00000005868,ENSGALG00000003011,ENSGALG00000006254,ENSGALG00000003578,ENSGALG00000001944,ENSGALG00000004589,ENSGALG00000028935,ENSGALG00000008240,ENSGALG00000027987,…
GO:0010961	cellular magnesium ion homeostasis	0.34595	ENSGALG00000028310,ENSGALG00000016262,ENSGALG00000023451,ENSGALG00000014736		GO:0019725	cellular homeostasis	0.22376	ENSGALG00000009384,ENSGALG00000012787,ENSGALG00000027678,ENSGALG00000026328,ENSGALG00000011104,ENSGALG00000004355,ENSGALG00000026166,ENSGALG00000008569,ENSGALG00000027564,ENSGALG00000012400,ENSGALG00000003516,ENSGALG00000015496,ENSGALG00000007959,ENSGALG00000009880,ENSGALG00000010399,ENSGALG00000009926,ENSGALG00000011680,ENSGALG00000015117,ENSGALG00000003256,ENSGALG00000026011,ENSGALG00000014727,…
GO:0030375	thyroid hormone receptor coactivator activity	0.34595	ENSGALG00000001978,ENSGALG00000015607,ENSGALG00000001708,ENSGALG00000014463		GO:0005543	phospholipid binding	0.22376	ENSGALG00000004589,ENSGALG00000000899,ENSGALG00000016362,ENSGALG00000002664,ENSGALG00000014463,ENSGALG00000017026,ENSGALG00000002182,ENSGALG00000005425,ENSGALG00000004029,ENSGALG00000012265,ENSGALG00000014071,ENSGALG00000014079,ENSGALG00000001563,ENSGALG00000015660,ENSGALG00000006702,ENSGALG00000007308,ENSGALG00000015019,ENSGALG00000016105,ENSGALG00000008875,ENSGALG00000015794,ENSGALG00000008294,…
GO:0045448	mitotic cell cycle, embryonic	0.34595	ENSGALG00000016627,ENSGALG00000005900,ENSGALG00000011905,ENSGALG00000028015		GO:0060693	regulation of branching involved in salivary gland morphogenesis	0.22376	ENSGALG00000009390,ENSGALG00000010848,ENSGALG00000008461,ENSGALG00000028158,ENSGALG00000003642,ENSGALG00000015241,ENSGALG00000011406,ENSGALG00000014872
GO:0016831	carboxy-lyase activity	0.34595	ENSGALG00000007484,ENSGALG00000013094,ENSGALG00000011770,ENSGALG00000004553,ENSGALG00000015049,ENSGALG00000024041,ENSGALG00000016919,ENSGALG00000013726,ENSGALG00000006872,ENSGALG00000016801,ENSGALG00000009600,ENSGALG00000002796,ENSGALG00000009589,ENSGALG00000028195		GO:2000191	regulation of fatty acid transport	0.22376	ENSGALG00000015216,ENSGALG00000006326,ENSGALG00000000534,ENSGALG00000012891,ENSGALG00000003863,ENSGALG00000011620,ENSGALG00000009626,ENSGALG00000026163
GO:2000351	regulation of endothelial cell apoptotic process	0.34595	ENSGALG00000013907,ENSGALG00000009364,ENSGALG00000000619,ENSGALG00000004338,ENSGALG00000009626,ENSGALG00000006726,ENSGALG00000016083,ENSGALG00000009262,ENSGALG00000009268,ENSGALG00000009384,ENSGALG00000009638,ENSGALG00000024449,ENSGALG00000016954,ENSGALG00000003875		GO:0045540	regulation of cholesterol biosynthetic process	0.22376	ENSGALG00000007343,ENSGALG00000003092,ENSGALG00000005072,ENSGALG00000003308,ENSGALG00000016491,ENSGALG00000015844,ENSGALG00000015678,ENSGALG00000016164
GO:0034113	heterotypic cell-cell adhesion	0.34595	ENSGALG00000008978,ENSGALG00000000534,ENSGALG00000009514,ENSGALG00000005554,ENSGALG00000002845,ENSGALG00000007145,ENSGALG00000026928,ENSGALG00000007849,ENSGALG00000017414,ENSGALG00000009262,ENSGALG00000007668,ENSGALG00000000644,ENSGALG00000009268,ENSGALG00000012913		GO:0051350	negative regulation of lyase activity	0.22376	ENSGALG00000015117,ENSGALG00000026011,ENSGALG00000021242,ENSGALG00000006779,ENSGALG00000005085,ENSGALG00000008339,ENSGALG00000007794,ENSGALG00000013053
GO:0000904	cell morphogenesis involved in differentiation	0.35939	ENSGALG00000027720,ENSGALG00000007140,ENSGALG00000004538,ENSGALG00000014736,ENSGALG00000009303,ENSGALG00000027342,ENSGALG00000001608,ENSGALG00000017056,ENSGALG00000009390,ENSGALG00000014561,ENSGALG00000007732,ENSGALG00000004621,ENSGALG00000010346,ENSGALG00000008437,ENSGALG00000008898,ENSGALG00000001188,ENSGALG00000007668,ENSGALG00000017335,ENSGALG00000005102,ENSGALG00000028136,ENSGALG00000013950,…		GO:0021535	cell migration in hindbrain	0.22376	ENSGALG00000001264,ENSGALG00000007145,ENSGALG00000010529,ENSGALG00000010857,ENSGALG00000002232,ENSGALG00000013705,ENSGALG00000017165,ENSGALG00000015412
GO:0033365	protein localization to organelle	0.36039	ENSGALG00000003929,ENSGALG00000006394,ENSGALG00000012251,ENSGALG00000005595,ENSGALG00000000534,ENSGALG00000003254,ENSGALG00000000657,ENSGALG00000008567,ENSGALG00000013602,ENSGALG00000020438,ENSGALG00000000218,ENSGALG00000013188,ENSGALG00000014083,ENSGALG00000007089,ENSGALG00000026379,ENSGALG00000009379,ENSGALG00000001602,ENSGALG00000000608,ENSGALG00000005947,ENSGALG00000008985,ENSGALG00000004369,…		GO:1901032	negative regulation of response to reactive oxygen species	0.22376	ENSGALG00000009240,ENSGALG00000000607,ENSGALG00000007161,ENSGALG00000008461,ENSGALG00000027861,ENSGALG00000003109,ENSGALG00000028641,ENSGALG00000009390
GO:2000045	regulation of G1/S transition of mitotic cell cycle	0.36039	ENSGALG00000001482,ENSGALG00000014239,ENSGALG00000026137,ENSGALG00000002127,ENSGALG00000026081,ENSGALG00000016997,ENSGALG00000008380,ENSGALG00000008896,ENSGALG00000014698,ENSGALG00000002686,ENSGALG00000012405,ENSGALG00000010214,ENSGALG00000028079,ENSGALG00000008559,ENSGALG00000016702,ENSGALG00000010265,ENSGALG00000026854,ENSGALG00000016404,ENSGALG00000014561,ENSGALG00000028318,ENSGALG00000011260,…		GO:1903206	negative regulation of hydrogen peroxide-induced cell death	0.22376	ENSGALG00000009240,ENSGALG00000000607,ENSGALG00000007161,ENSGALG00000008461,ENSGALG00000028641,ENSGALG00000003109,ENSGALG00000027861,ENSGALG00000009390
GO:0019899	enzyme binding	0.36039	ENSGALG00000005139,ENSGALG00000016602,ENSGALG00000015066,ENSGALG00000001118,ENSGALG00000006790,ENSGALG00000011560,ENSGALG00000005069,ENSGALG00000006960,ENSGALG00000028318,ENSGALG00000015027,ENSGALG00000014561,ENSGALG00000007095,ENSGALG00000012256,ENSGALG00000009494,ENSGALG00000015985,ENSGALG00000006428,ENSGALG00000027848,ENSGALG00000017335,ENSGALG00000004624,ENSGALG00000011608,ENSGALG00000011070,…		GO:0048870	cell motility	0.22376	ENSGALG00000016933,ENSGALG00000009384,ENSGALG00000014014,ENSGALG00000010343,ENSGALG00000006744,ENSGALG00000026328,ENSGALG00000027785,ENSGALG00000006398,ENSGALG00000016427,ENSGALG00000008797,ENSGALG00000027299,ENSGALG00000016394,ENSGALG00000014727,ENSGALG00000011432,ENSGALG00000016713,ENSGALG00000017056,ENSGALG00000003473,ENSGALG00000012885,ENSGALG00000010926,ENSGALG00000010529,ENSGALG00000013929,…
GO:0051235	maintenance of location	0.36438	ENSGALG00000004205,ENSGALG00000018967,ENSGALG00000016564,ENSGALG00000000534,ENSGALG00000001080,ENSGALG00000006566,ENSGALG00000012251,ENSGALG00000015235,ENSGALG00000003018,ENSGALG00000015018,ENSGALG00000027737,ENSGALG00000006418,ENSGALG00000027583,ENSGALG00000010000,ENSGALG00000015170,ENSGALG00000012044,ENSGALG00000000996,ENSGALG00000012171,ENSGALG00000010978,ENSGALG00000001937,ENSGALG00000008294,…		GO:0051674	localization of cell	0.22376	ENSGALG00000008797,ENSGALG00000027299,ENSGALG00000011432,ENSGALG00000014727,ENSGALG00000016713,ENSGALG00000003473,ENSGALG00000017056,ENSGALG00000016394,ENSGALG00000009384,ENSGALG00000014014,ENSGALG00000016933,ENSGALG00000026328,ENSGALG00000027785,ENSGALG00000010343,ENSGALG00000006744,ENSGALG00000016427,ENSGALG00000006398,ENSGALG00000010158,ENSGALG00000001494,ENSGALG00000027572,ENSGALG00000026582,…
GO:0032844	regulation of homeostatic process	0.36438	ENSGALG00000008351,ENSGALG00000000840,ENSGALG00000027091,ENSGALG00000011870,ENSGALG00000000657,ENSGALG00000018967,ENSGALG00000000534,ENSGALG00000002159,ENSGALG00000015235,ENSGALG00000015018,ENSGALG00000015216,ENSGALG00000006326,ENSGALG00000027583,ENSGALG00000007161,ENSGALG00000010000,ENSGALG00000007623,ENSGALG00000003833,ENSGALG00000012891,ENSGALG00000012171,ENSGALG00000008294,ENSGALG00000005243,…		GO:0048471	perinuclear region of cytoplasm	0.22376	ENSGALG00000012929,ENSGALG00000028935,ENSGALG00000011311,ENSGALG00000003818,ENSGALG00000003109,ENSGALG00000017331,ENSGALG00000000608,ENSGALG00000005539,ENSGALG00000007476,ENSGALG00000027387,ENSGALG00000016481,ENSGALG00000001293,ENSGALG00000010560,ENSGALG00000016578,ENSGALG00000008950,ENSGALG00000016736,ENSGALG00000028828,ENSGALG00000006755,ENSGALG00000015770,ENSGALG00000009338,ENSGALG00000003880,…
GO:0031589	cell-substrate adhesion	0.36438	ENSGALG00000005086,ENSGALG00000023451,ENSGALG00000000579,ENSGALG00000014977,ENSGALG00000014233,ENSGALG00000016851,ENSGALG00000009626,ENSGALG00000023536,ENSGALG00000006995,ENSGALG00000014688,ENSGALG00000016564,ENSGALG00000009268,ENSGALG00000008007,ENSGALG00000000280,ENSGALG00000028091,ENSGALG00000006039,ENSGALG00000015410,ENSGALG00000016281,ENSGALG00000009262,ENSGALG00000002389,ENSGALG00000028807,…		GO:0051047	positive regulation of secretion	0.22376	ENSGALG00000007476,ENSGALG00000008875,ENSGALG00000009903,ENSGALG00000007047,ENSGALG00000015032,ENSGALG00000016480,ENSGALG00000006491,ENSGALG00000015521,ENSGALG00000001729,ENSGALG00000011870,ENSGALG00000029168,ENSGALG00000011272,ENSGALG00000003109,ENSGALG00000009266,ENSGALG00000006313,ENSGALG00000014079,ENSGALG00000012929,ENSGALG00000028310,ENSGALG00000016579,ENSGALG00000009612,ENSGALG00000009268,…
GO:0060688	regulation of morphogenesis of a branching structure	0.36438	ENSGALG00000008461,ENSGALG00000017389,ENSGALG00000003739,ENSGALG00000012191,ENSGALG00000009390,ENSGALG00000026557,ENSGALG00000005504,ENSGALG00000001188,ENSGALG00000011905,ENSGALG00000008351,ENSGALG00000011406,ENSGALG00000004596,ENSGALG00000011264,ENSGALG00000005768,ENSGALG00000007910,ENSGALG00000007161,ENSGALG00000028158,ENSGALG00000008130,ENSGALG00000003642,ENSGALG00000015241,ENSGALG00000007668,…		GO:0007346	regulation of mitotic cell cycle	0.22376	ENSGALG00000003634,ENSGALG00000012879,ENSGALG00000014725,ENSGALG00000015788,ENSGALG00000009690,ENSGALG00000002346,ENSGALG00000000889,ENSGALG00000008380,ENSGALG00000025884,ENSGALG00000009748,ENSGALG00000004710,ENSGALG00000001616,ENSGALG00000004224,ENSGALG00000002634,ENSGALG00000005569,ENSGALG00000008256,ENSGALG00000001006,ENSGALG00000002469,ENSGALG00000012735,ENSGALG00000017015,ENSGALG00000012405,…
GO:0090005	negative regulation of establishment of protein localization to plasma membrane	0.36438	ENSGALG00000026385,ENSGALG00000011436,ENSGALG00000007672,ENSGALG00000026900,ENSGALG00000009828,ENSGALG00000010746,ENSGALG00000001318,ENSGALG00000006211		GO:0007431	salivary gland development	0.22459	ENSGALG00000015241,ENSGALG00000007140,ENSGALG00000003642,ENSGALG00000014872,ENSGALG00000006775,ENSGALG00000008455,ENSGALG00000009390,ENSGALG00000005796,ENSGALG00000016809,ENSGALG00000003764,ENSGALG00000007668,ENSGALG00000012363,ENSGALG00000011406,ENSGALG00000008400,ENSGALG00000009612,ENSGALG00000005441,ENSGALG00000009495,ENSGALG00000025804,ENSGALG00000028158,ENSGALG00000008461,ENSGALG00000010848,…
GO:0043304	regulation of mast cell degranulation	0.36438	ENSGALG00000006418,ENSGALG00000015216,ENSGALG00000021611,ENSGALG00000012052,ENSGALG00000007476,ENSGALG00000018967,ENSGALG00000020316,ENSGALG00000006313		GO:0050849	negative regulation of calcium-mediated signaling	0.22459	ENSGALG00000003601,ENSGALG00000025948,ENSGALG00000000209,ENSGALG00000026553,ENSGALG00000008569,ENSGALG00000008294
GO:0036474	cell death in response to hydrogen peroxide	0.36438	ENSGALG00000009477,ENSGALG00000000607,ENSGALG00000008461,ENSGALG00000028641,ENSGALG00000007161,ENSGALG00000027861,ENSGALG00000009390,ENSGALG00000006049		GO:0006560	proline metabolic process	0.22459	ENSGALG00000016130,ENSGALG00000007728,ENSGALG00000007300,ENSGALG00000003804,ENSGALG00000010458,ENSGALG00000010522
GO:0030511	positive regulation of transforming growth factor beta receptor signaling pathway	0.36438	ENSGALG00000012792,ENSGALG00000008747,ENSGALG00000009626,ENSGALG00000004816,ENSGALG00000010566,ENSGALG00000001021,ENSGALG00000004171,ENSGALG00000010501		GO:0004312	fatty acid synthase activity	0.22459	ENSGALG00000011312,ENSGALG00000002747,ENSGALG00000014165,ENSGALG00000012748,ENSGALG00000016314,ENSGALG00000009988
GO:1903846	positive regulation of cellular response to transforming growth factor beta stimulus	0.36438	ENSGALG00000010501,ENSGALG00000004171,ENSGALG00000010566,ENSGALG00000004816,ENSGALG00000008747,ENSGALG00000009626,ENSGALG00000001021,ENSGALG00000012792		GO:0010421	hydrogen peroxide-mediated programmed cell death	0.22459	ENSGALG00000003109,ENSGALG00000028641,ENSGALG00000009390,ENSGALG00000008461,ENSGALG00000009477,ENSGALG00000005777
GO:0030695	GTPase regulator activity	0.36438	ENSGALG00000010088,ENSGALG00000025941,ENSGALG00000006706,ENSGALG00000015959,ENSGALG00000000993,ENSGALG00000013715,ENSGALG00000005868,ENSGALG00000012033,ENSGALG00000016817,ENSGALG00000002850,ENSGALG00000017150,ENSGALG00000014902,ENSGALG00000001225,ENSGALG00000009381,ENSGALG00000021143,ENSGALG00000009825,ENSGALG00000002540,ENSGALG00000007161,ENSGALG00000026034,ENSGALG00000008405,ENSGALG00000001944,…		GO:0097468	programmed cell death in response to reactive oxygen species	0.22459	ENSGALG00000008461,ENSGALG00000009477,ENSGALG00000005777,ENSGALG00000003109,ENSGALG00000028641,ENSGALG00000009390
GO:0009888	tissue development	0.37776	ENSGALG00000005508,ENSGALG00000028386,ENSGALG00000006252,ENSGALG00000015241,ENSGALG00000003400,ENSGALG00000005768,ENSGALG00000012338,ENSGALG00000001141,ENSGALG00000027843,ENSGALG00000012913,ENSGALG00000017229,ENSGALG00000002389,ENSGALG00000013968,ENSGALG00000014976,ENSGALG00000007392,ENSGALG00000013424,ENSGALG00000016945,ENSGALG00000010663,ENSGALG00000015410,ENSGALG00000026776,ENSGALG00000003195,…		GO:0034776	response to histamine	0.22459	ENSGALG00000015117,ENSGALG00000007794,ENSGALG00000001706,ENSGALG00000005085,ENSGALG00000028939,ENSGALG00000016745
GO:0055065	metal ion homeostasis	0.38448	ENSGALG00000000951,ENSGALG00000002433,ENSGALG00000015770,ENSGALG00000008898,ENSGALG00000016992,ENSGALG00000008985,ENSGALG00000014407,ENSGALG00000013907,ENSGALG00000003875,ENSGALG00000017068,ENSGALG00000027913,ENSGALG00000003824,ENSGALG00000014736,ENSGALG00000026674,ENSGALG00000013022,ENSGALG00000010507,ENSGALG00000007549,ENSGALG00000014561,ENSGALG00000009880,ENSGALG00000003770,ENSGALG00000011870,…		GO:0033148	positive regulation of intracellular estrogen receptor signaling pathway	0.22459	ENSGALG00000003532,ENSGALG00000009100,ENSGALG00000004596,ENSGALG00000000681,ENSGALG00000001708,ENSGALG00000003547
GO:0035064	methylated histone binding	0.38448	ENSGALG00000014916,ENSGALG00000012848,ENSGALG00000009023,ENSGALG00000023338,ENSGALG00000005911,ENSGALG00000000668,ENSGALG00000005161,ENSGALG00000014457,ENSGALG00000010074,ENSGALG00000008521,ENSGALG00000000402,ENSGALG00000023146,ENSGALG00000020590,ENSGALG00000006599,ENSGALG00000016598,ENSGALG00000026548,ENSGALG00000006525		GO:0007163	establishment or maintenance of cell polarity	0.22702	ENSGALG00000013579,ENSGALG00000016564,ENSGALG00000004000,ENSGALG00000005272,ENSGALG00000013357,ENSGALG00000010158,ENSGALG00000007952,ENSGALG00000002750,ENSGALG00000006083,ENSGALG00000007332,ENSGALG00000005834,ENSGALG00000011645,ENSGALG00000006059,ENSGALG00000028267,ENSGALG00000012755,ENSGALG00000006726,ENSGALG00000026944,ENSGALG00000001472,ENSGALG00000014201,ENSGALG00000001840,ENSGALG00000002447,…
GO:0045935	positive regulation of nucleobase-containing compound metabolic process	0.38448	ENSGALG00000000777,ENSGALG00000013086,ENSGALG00000003297,ENSGALG00000014977,ENSGALG00000014870,ENSGALG00000010780,ENSGALG00000006971,ENSGALG00000003371,ENSGALG00000028368,ENSGALG00000001708,ENSGALG00000000921,ENSGALG00000026163,ENSGALG00000028015,ENSGALG00000027127,ENSGALG00000015607,ENSGALG00000012290,ENSGALG00000003189,ENSGALG00000013649,ENSGALG00000026850,ENSGALG00000016119,ENSGALG00000015670,…		GO:0034405	response to fluid shear stress	0.22822	ENSGALG00000016564,ENSGALG00000027946,ENSGALG00000005069,ENSGALG00000016394,ENSGALG00000009240,ENSGALG00000003863,ENSGALG00000025898,ENSGALG00000011620,ENSGALG00000002634,ENSGALG00000005796,ENSGALG00000027843,ENSGALG00000026928,ENSGALG00000003939,ENSGALG00000003901,ENSGALG00000010926
GO:0008152	metabolic process	0.38743	ENSGALG00000009262,ENSGALG00000028886,ENSGALG00000008839,ENSGALG00000026803,ENSGALG00000012386,ENSGALG00000017247,ENSGALG00000003712,ENSGALG00000014698,ENSGALG00000016293,ENSGALG00000028336,ENSGALG00000016095,ENSGALG00000007702,ENSGALG00000007817,ENSGALG00000015896,ENSGALG00000012033,ENSGALG00000014233,ENSGALG00000003601,ENSGALG00000006184,ENSGALG00000013548,ENSGALG00000004460,ENSGALG00000006819,…		GO:1900543	negative regulation of purine nucleotide metabolic process	0.22822	ENSGALG00000003267,ENSGALG00000016965,ENSGALG00000005085,ENSGALG00000006779,ENSGALG00000015117,ENSGALG00000026011,ENSGALG00000004809,ENSGALG00000010013,ENSGALG00000004288,ENSGALG00000012735,ENSGALG00000019382,ENSGALG00000007794,ENSGALG00000004816,ENSGALG00000008339,ENSGALG00000012613
GO:0010468	regulation of gene expression	0.38978	ENSGALG00000005839,ENSGALG00000004000,ENSGALG00000016815,ENSGALG00000006001,ENSGALG00000005246,ENSGALG00000003971,ENSGALG00000010501,ENSGALG00000015208,ENSGALG00000007011,ENSGALG00000008372,ENSGALG00000025770,ENSGALG00000012735,ENSGALG00000026100,ENSGALG00000010995,ENSGALG00000012538,ENSGALG00000010836,ENSGALG00000027845,ENSGALG00000014559,ENSGALG00000028517,ENSGALG00000011038,ENSGALG00000008230,…		GO:0005911	cell-cell junction	0.23284	ENSGALG00000009384,ENSGALG00000012790,ENSGALG00000028795,ENSGALG00000006648,ENSGALG00000001443,ENSGALG00000012170,ENSGALG00000015487,ENSGALG00000009845,ENSGALG00000016427,ENSGALG00000015463,ENSGALG00000014770,ENSGALG00000000966,ENSGALG00000004973,ENSGALG00000005817,ENSGALG00000001020,ENSGALG00000020249,ENSGALG00000009966,ENSGALG00000005331,ENSGALG00000012617,ENSGALG00000007311,ENSGALG00000006259,…
GO:0030170	pyridoxal phosphate binding	0.38978	ENSGALG00000009407,ENSGALG00000009655,ENSGALG00000001568,ENSGALG00000007484,ENSGALG00000004553,ENSGALG00000009037,ENSGALG00000012365,ENSGALG00000014386,ENSGALG00000000893,ENSGALG00000015180,ENSGALG00000009589,ENSGALG00000013493,ENSGALG00000008317,ENSGALG00000008992,ENSGALG00000012418,ENSGALG00000004158,ENSGALG00000003155,ENSGALG00000002796,ENSGALG00000020943,ENSGALG00000013094,ENSGALG00000028195,…		GO:0016646	oxidoreductase activity, acting on the CH-NH group of donors, NAD or NADP as acceptor	0.23284	ENSGALG00000011797,ENSGALG00000013480,ENSGALG00000016130,ENSGALG00000012691,ENSGALG00000010458,ENSGALG00000003804,ENSGALG00000008953,ENSGALG00000004612,ENSGALG00000027896,ENSGALG00000029037,ENSGALG00000007300
GO:0031175	neuron projection development	0.39106	ENSGALG00000007145,ENSGALG00000014142,ENSGALG00000016997,ENSGALG00000002789,ENSGALG00000008602,ENSGALG00000006374,ENSGALG00000007769,ENSGALG00000004347,ENSGALG00000025770,ENSGALG00000011630,ENSGALG00000009003,ENSGALG00000009258,ENSGALG00000012538,ENSGALG00000005622,ENSGALG00000027999,ENSGALG00000004043,ENSGALG00000011940,ENSGALG00000009514,ENSGALG00000006726,ENSGALG00000012280,ENSGALG00000006398,…		GO:2000147	positive regulation of cell motility	0.23284	ENSGALG00000012363,ENSGALG00000009638,ENSGALG00000016851,ENSGALG00000028230,ENSGALG00000001571,ENSGALG00000026890,ENSGALG00000013907,ENSGALG00000003579,ENSGALG00000000379,ENSGALG00000000667,ENSGALG00000008681,ENSGALG00000011645,ENSGALG00000014687,ENSGALG00000015208,ENSGALG00000015241,ENSGALG00000012755,ENSGALG00000010818,ENSGALG00000007352,ENSGALG00000009477,ENSGALG00000002709,ENSGALG00000002583,…
GO:0043085	positive regulation of catalytic activity	0.39218	ENSGALG00000028318,ENSGALG00000009390,ENSGALG00000003412,ENSGALG00000007549,ENSGALG00000016602,ENSGALG00000005544,ENSGALG00000002872,ENSGALG00000006428,ENSGALG00000026928,ENSGALG00000001420,ENSGALG00000011104,ENSGALG00000005767,ENSGALG00000004530,ENSGALG00000014832,ENSGALG00000005947,ENSGALG00000007012,ENSGALG00000015729,ENSGALG00000000951,ENSGALG00000008437,ENSGALG00000004621,ENSGALG00000002113,…		GO:0007154	cell communication	0.23579	ENSGALG00000008978,ENSGALG00000010319,ENSGALG00000005868,ENSGALG00000013803,ENSGALG00000027789,ENSGALG00000003195,ENSGALG00000003397,ENSGALG00000016579,ENSGALG00000009300,ENSGALG00000028158,ENSGALG00000025942,ENSGALG00000026263,ENSGALG00000003357,ENSGALG00000004270,ENSGALG00000002587,ENSGALG00000029169,ENSGALG00000008962,ENSGALG00000010323,ENSGALG00000010566,ENSGALG00000003920,ENSGALG00000002555,…
GO:0031098	stress-activated protein kinase signaling cascade	0.39257	ENSGALG00000015216,ENSGALG00000027021,ENSGALG00000014843,ENSGALG00000026163,ENSGALG00000000883,ENSGALG00000005834,ENSGALG00000027397,ENSGALG00000007352,ENSGALG00000009344,ENSGALG00000016564,ENSGALG00000000534,ENSGALG00000017436,ENSGALG00000018967,ENSGALG00000028005,ENSGALG00000012792,ENSGALG00000005802,ENSGALG00000008351,ENSGALG00000006254,ENSGALG00000028376,ENSGALG00000028069,ENSGALG00000015443,…		GO:0001944	vasculature development	0.23937	ENSGALG00000008302,ENSGALG00000006336,ENSGALG00000014419,ENSGALG00000009495,ENSGALG00000006594,ENSGALG00000028015,ENSGALG00000003118,ENSGALG00000006390,ENSGALG00000016945,ENSGALG00000012617,ENSGALG00000014872,ENSGALG00000016772,ENSGALG00000027707,ENSGALG00000015487,ENSGALG00000002928,ENSGALG00000027946,ENSGALG00000001449,ENSGALG00000010847,ENSGALG00000011056,ENSGALG00000010978,ENSGALG00000004184,…
GO:0055002	striated muscle cell development	0.39257	ENSGALG00000012280,ENSGALG00000015018,ENSGALG00000008544,ENSGALG00000008805,ENSGALG00000008351,ENSGALG00000009396,ENSGALG00000026366,ENSGALG00000029021,ENSGALG00000008148,ENSGALG00000009791,ENSGALG00000002886,ENSGALG00000001183,ENSGALG00000010529,ENSGALG00000005929,ENSGALG00000016262,ENSGALG00000004288,ENSGALG00000016480,ENSGALG00000007910,ENSGALG00000004740,ENSGALG00000007100,ENSGALG00000028386,…		GO:0044283	small molecule biosynthetic process	0.23943	ENSGALG00000007484,ENSGALG00000000534,ENSGALG00000012735,ENSGALG00000009330,ENSGALG00000007343,ENSGALG00000014730,ENSGALG00000012748,ENSGALG00000005206,ENSGALG00000009988,ENSGALG00000009560,ENSGALG00000028376,ENSGALG00000000142,ENSGALG00000010522,ENSGALG00000006501,ENSGALG00000003092,ENSGALG00000006565,ENSGALG00000011312,ENSGALG00000009748,ENSGALG00000003155,ENSGALG00000017394,ENSGALG00000016254,…
GO:0061045	negative regulation of wound healing	0.39257	ENSGALG00000016226,ENSGALG00000003642,ENSGALG00000009268,ENSGALG00000009262,ENSGALG00000003805,ENSGALG00000003770,ENSGALG00000009626,ENSGALG00000005135,ENSGALG00000005086,ENSGALG00000002987,ENSGALG00000004790,ENSGALG00000015377,ENSGALG00000027067,ENSGALG00000003957,ENSGALG00000008332		GO:0046165	alcohol biosynthetic process	0.23943	ENSGALG00000010535,ENSGALG00000028046,ENSGALG00000015081,ENSGALG00000003701,ENSGALG00000015678,ENSGALG00000015495,ENSGALG00000006917,ENSGALG00000012769,ENSGALG00000007636,ENSGALG00000015844,ENSGALG00000016491,ENSGALG00000016293,ENSGALG00000026166,ENSGALG00000028928,ENSGALG00000013493,ENSGALG00000001592,ENSGALG00000005453,ENSGALG00000005940,ENSGALG00000012787,ENSGALG00000009903,ENSGALG00000028641,…
GO:0072577	endothelial cell apoptotic process	0.39257	ENSGALG00000009626,ENSGALG00000004338,ENSGALG00000000619,ENSGALG00000013907,ENSGALG00000009364,ENSGALG00000009268,ENSGALG00000009262,ENSGALG00000016083,ENSGALG00000006726,ENSGALG00000024449,ENSGALG00000003115,ENSGALG00000009638,ENSGALG00000009384,ENSGALG00000003875,ENSGALG00000016954		GO:0031503	protein complex localization	0.23943	ENSGALG00000013468,ENSGALG00000016932,ENSGALG00000009970,ENSGALG00000003217,ENSGALG00000013872,ENSGALG00000027843,ENSGALG00000007001,ENSGALG00000008797,ENSGALG00000010243,ENSGALG00000004481,ENSGALG00000011070,ENSGALG00000001420,ENSGALG00000028256,ENSGALG00000002229,ENSGALG00000005947,ENSGALG00000001702,ENSGALG00000006634,ENSGALG00000000534,ENSGALG00000000468,ENSGALG00000011449,ENSGALG00000000634,…
GO:0010882	regulation of cardiac muscle contraction by calcium ion signaling	0.39257	ENSGALG00000027583,ENSGALG00000003835,ENSGALG00000000921,ENSGALG00000004288,ENSGALG00000012044,ENSGALG00000016281,ENSGALG00000015018		GO:0009308	amine metabolic process	0.23943	ENSGALG00000003018,ENSGALG00000003601,ENSGALG00000016056,ENSGALG00000002016,ENSGALG00000005206,ENSGALG00000006726,ENSGALG00000000142,ENSGALG00000027861,ENSGALG00000013678,ENSGALG00000000737,ENSGALG00000009926,ENSGALG00000012538,ENSGALG00000011594,ENSGALG00000003574,ENSGALG00000014864,ENSGALG00000010535,ENSGALG00000005085,ENSGALG00000003701,ENSGALG00000012769,ENSGALG00000009505,ENSGALG00000009100,…
GO:0034114	regulation of heterotypic cell-cell adhesion	0.39257	ENSGALG00000007849,ENSGALG00000026928,ENSGALG00000009268,ENSGALG00000009262,ENSGALG00000007668,ENSGALG00000000534,ENSGALG00000005554		GO:0010638	positive regulation of organelle organization	0.24178	ENSGALG00000008584,ENSGALG00000003579,ENSGALG00000014687,ENSGALG00000003782,ENSGALG00000015241,ENSGALG00000012755,ENSGALG00000012702,ENSGALG00000012208,ENSGALG00000005796,ENSGALG00000020927,ENSGALG00000006555,ENSGALG00000028310,ENSGALG00000005108,ENSGALG00000028462,ENSGALG00000006435,ENSGALG00000009900,ENSGALG00000013702,ENSGALG00000008779,ENSGALG00000002124,ENSGALG00000016560,ENSGALG00000001076,…
GO:0030672	synaptic vesicle membrane	0.39257	ENSGALG00000010708,ENSGALG00000010319,ENSGALG00000004955,ENSGALG00000011582,ENSGALG00000006211,ENSGALG00000005511,ENSGALG00000005589		GO:0031410	cytoplasmic vesicle	0.2431	ENSGALG00000003920,ENSGALG00000026318,ENSGALG00000003803,ENSGALG00000017528,ENSGALG00000015844,ENSGALG00000001328,ENSGALG00000009674,ENSGALG00000006979,ENSGALG00000016517,ENSGALG00000008359,ENSGALG00000000249,ENSGALG00000007554,ENSGALG00000005758,ENSGALG00000027387,ENSGALG00000007742,ENSGALG00000016718,ENSGALG00000007476,ENSGALG00000001474,ENSGALG00000015019,ENSGALG00000006799,ENSGALG00000001702,…
GO:0035102	PRC1 complex	0.39257	ENSGALG00000026548,ENSGALG00000023338,ENSGALG00000023146,ENSGALG00000014263,ENSGALG00000004823,ENSGALG00000009372,ENSGALG00000008230		GO:0035556	intracellular signal transduction	0.24311	ENSGALG00000011889,ENSGALG00000003073,ENSGALG00000007140,ENSGALG00000007554,ENSGALG00000008701,ENSGALG00000026313,ENSGALG00000011651,ENSGALG00000004288,ENSGALG00000009012,ENSGALG00000003109,ENSGALG00000002922,ENSGALG00000000840,ENSGALG00000016003,ENSGALG00000011870,ENSGALG00000009100,ENSGALG00000015626,ENSGALG00000015132,ENSGALG00000010265,ENSGALG00000000366,ENSGALG00000027641,ENSGALG00000010786,…
GO:0031639	plasminogen activation	0.39257	ENSGALG00000003957,ENSGALG00000010798,ENSGALG00000005135,ENSGALG00000009626,ENSGALG00000002987,ENSGALG00000009268,ENSGALG00000009262		GO:0097285	cell-type specific apoptotic process	0.24391	ENSGALG00000006418,ENSGALG00000011870,ENSGALG00000008713,ENSGALG00000003109,ENSGALG00000008962,ENSGALG00000009266,ENSGALG00000009433,ENSGALG00000001836,ENSGALG00000004098,ENSGALG00000012073,ENSGALG00000001409,ENSGALG00000011962,ENSGALG00000005108,ENSGALG00000028935,ENSGALG00000012538,ENSGALG00000009612,ENSGALG00000008795,ENSGALG00000009268,ENSGALG00000010638,ENSGALG00000001366,ENSGALG00000004386,…
GO:1903205	regulation of hydrogen peroxide-induced cell death	0.39257	ENSGALG00000028641,ENSGALG00000006049,ENSGALG00000008461,ENSGALG00000027861,ENSGALG00000009390,ENSGALG00000000607,ENSGALG00000007161		GO:0005925	focal adhesion	0.24391	ENSGALG00000014346,ENSGALG00000007113,ENSGALG00000006547,ENSGALG00000024488,ENSGALG00000015132,ENSGALG00000016433,ENSGALG00000009300,ENSGALG00000014463,ENSGALG00000008978,ENSGALG00000003628,ENSGALG00000026313,ENSGALG00000017335,ENSGALG00000005483,ENSGALG00000013572,ENSGALG00000005420,ENSGALG00000020482,ENSGALG00000000608,ENSGALG00000016480,ENSGALG00000000921,ENSGALG00000007140,ENSGALG00000003803,…
GO:0061564	axon development	0.3938	ENSGALG00000012594,ENSGALG00000001188,ENSGALG00000008898,ENSGALG00000015770,ENSGALG00000005102,ENSGALG00000016885,ENSGALG00000008961,ENSGALG00000007668,ENSGALG00000009303,ENSGALG00000027342,ENSGALG00000014736,ENSGALG00000004538,ENSGALG00000012258,ENSGALG00000029106,ENSGALG00000003875,ENSGALG00000027720,ENSGALG00000007140,ENSGALG00000007732,ENSGALG00000017056,ENSGALG00000014419,ENSGALG00000016171,…		GO:0032872	regulation of stress-activated MAPK cascade	0.24391	ENSGALG00000026163,ENSGALG00000012342,ENSGALG00000003379,ENSGALG00000017436,ENSGALG00000014984,ENSGALG00000028256,ENSGALG00000008701,ENSGALG00000028069,ENSGALG00000029003,ENSGALG00000008875,ENSGALG00000008010,ENSGALG00000027397,ENSGALG00000009450,ENSGALG00000014235,ENSGALG00000009344,ENSGALG00000014843,ENSGALG00000006254,ENSGALG00000009612,ENSGALG00000003473,ENSGALG00000009898,ENSGALG00000005802,…
GO:0001822	kidney development	0.39458	ENSGALG00000013929,ENSGALG00000007140,ENSGALG00000015164,ENSGALG00000014419,ENSGALG00000026557,ENSGALG00000025898,ENSGALG00000001802,ENSGALG00000012620,ENSGALG00000010331,ENSGALG00000005554,ENSGALG00000011264,ENSGALG00000026505,ENSGALG00000014235,ENSGALG00000010256,ENSGALG00000029175,ENSGALG00000007668,ENSGALG00000017335,ENSGALG00000004369,ENSGALG00000003642,ENSGALG00000008866,ENSGALG00000014496,…		GO:0010563	negative regulation of phosphorus metabolic process	0.24393	ENSGALG00000004236,ENSGALG00000011080,ENSGALG00000002761,ENSGALG00000025898,ENSGALG00000003642,ENSGALG00000014079,ENSGALG00000001596,ENSGALG00000007382,ENSGALG00000007001,ENSGALG00000006219,ENSGALG00000015246,ENSGALG00000006418,ENSGALG00000015679,ENSGALG00000010638,ENSGALG00000006435,ENSGALG00000005108,ENSGALG00000009437,ENSGALG00000002739,ENSGALG00000013420,ENSGALG00000004816,ENSGALG00000016894,…
GO:0001932	regulation of protein phosphorylation	0.3963	ENSGALG00000001250,ENSGALG00000000607,ENSGALG00000012792,ENSGALG00000000550,ENSGALG00000026890,ENSGALG00000014213,ENSGALG00000016564,ENSGALG00000026493,ENSGALG00000009396,ENSGALG00000002355,ENSGALG00000010628,ENSGALG00000000209,ENSGALG00000010967,ENSGALG00000021567,ENSGALG00000019751,ENSGALG00000006546,ENSGALG00000005816,ENSGALG00000011481,ENSGALG00000003485,ENSGALG00000009477,ENSGALG00000028155,…		GO:0045936	negative regulation of phosphate metabolic process	0.24393	ENSGALG00000003371,ENSGALG00000010818,ENSGALG00000016894,ENSGALG00000014561,ENSGALG00000012755,ENSGALG00000009437,ENSGALG00000013420,ENSGALG00000004816,ENSGALG00000002739,ENSGALG00000000209,ENSGALG00000007650,ENSGALG00000010653,ENSGALG00000003875,ENSGALG00000003267,ENSGALG00000007396,ENSGALG00000006382,ENSGALG00000014687,ENSGALG00000027190,ENSGALG00000002540,ENSGALG00000016582,ENSGALG00000007794,…
GO:1903533	regulation of protein targeting	0.39852	ENSGALG00000000231,ENSGALG00000013357,ENSGALG00000013702,ENSGALG00000012783,ENSGALG00000002739,ENSGALG00000003824,ENSGALG00000009970,ENSGALG00000015682,ENSGALG00000028318,ENSGALG00000016809,ENSGALG00000001434,ENSGALG00000028225,ENSGALG00000008347,ENSGALG00000002229,ENSGALG00000006956,ENSGALG00000005947,ENSGALG00000008985,ENSGALG00000000608,ENSGALG00000002250,ENSGALG00000005243,ENSGALG00000010119,…		GO:0031323	regulation of cellular metabolic process	0.24393	ENSGALG00000013295,ENSGALG00000010202,ENSGALG00000016022,ENSGALG00000007549,ENSGALG00000015015,ENSGALG00000028648,ENSGALG00000012594,ENSGALG00000004673,ENSGALG00000009338,ENSGALG00000010243,ENSGALG00000011926,ENSGALG00000007174,ENSGALG00000007849,ENSGALG00000016947,ENSGALG00000007076,ENSGALG00000005358,ENSGALG00000001840,ENSGALG00000026718,ENSGALG00000010705,ENSGALG00000010866,ENSGALG00000012547,…
GO:0007507	heart development	0.39852	ENSGALG00000026180,ENSGALG00000026254,ENSGALG00000005929,ENSGALG00000008697,ENSGALG00000011298,ENSGALG00000027364,ENSGALG00000001708,ENSGALG00000015487,ENSGALG00000010414,ENSGALG00000012044,ENSGALG00000003120,ENSGALG00000009626,ENSGALG00000004098,ENSGALG00000026366,ENSGALG00000001988,ENSGALG00000002886,ENSGALG00000009791,ENSGALG00000005272,ENSGALG00000003806,ENSGALG00000024449,ENSGALG00000003641,…		GO:0072329	monocarboxylic acid catabolic process	0.24393	ENSGALG00000002159,ENSGALG00000020943,ENSGALG00000003942,ENSGALG00000005554,ENSGALG00000005860,ENSGALG00000023751,ENSGALG00000014565,ENSGALG00000010244,ENSGALG00000007142,ENSGALG00000012663,ENSGALG00000016919,ENSGALG00000005647,ENSGALG00000015913,ENSGALG00000009442,ENSGALG00000004965,ENSGALG00000012338,ENSGALG00000015678,ENSGALG00000002187,ENSGALG00000000652,ENSGALG00000015591,ENSGALG00000016456,…
GO:0048667	cell morphogenesis involved in neuron differentiation	0.39978	ENSGALG00000014736,ENSGALG00000009303,ENSGALG00000027342,ENSGALG00000029106,ENSGALG00000003875,ENSGALG00000007140,ENSGALG00000027720,ENSGALG00000004538,ENSGALG00000012258,ENSGALG00000017056,ENSGALG00000014419,ENSGALG00000007732,ENSGALG00000001267,ENSGALG00000001608,ENSGALG00000016171,ENSGALG00000015770,ENSGALG00000012594,ENSGALG00000001188,ENSGALG00000008898,ENSGALG00000020249,ENSGALG00000002232,…		GO:0010562	positive regulation of phosphorus metabolic process	0.24393	ENSGALG00000017093,ENSGALG00000028015,ENSGALG00000028005,ENSGALG00000028466,ENSGALG00000008353,ENSGALG00000001882,ENSGALG00000000607,ENSGALG00000015495,ENSGALG00000000371,ENSGALG00000021567,ENSGALG00000002028,ENSGALG00000002699,ENSGALG00000028641,ENSGALG00000010847,ENSGALG00000012292,ENSGALG00000028256,ENSGALG00000007161,ENSGALG00000008281,ENSGALG00000027269,ENSGALG00000014872,ENSGALG00000002016,…
GO:0072378	blood coagulation, fibrin clot formation	0.39978	ENSGALG00000009262,ENSGALG00000009268,ENSGALG00000004591,ENSGALG00000014233,ENSGALG00000003957		GO:0045937	positive regulation of phosphate metabolic process	0.24393	ENSGALG00000010847,ENSGALG00000028641,ENSGALG00000012292,ENSGALG00000002028,ENSGALG00000002699,ENSGALG00000008281,ENSGALG00000007161,ENSGALG00000027269,ENSGALG00000014872,ENSGALG00000028256,ENSGALG00000017093,ENSGALG00000028015,ENSGALG00000028005,ENSGALG00000001882,ENSGALG00000000607,ENSGALG00000015495,ENSGALG00000000371,ENSGALG00000021567,ENSGALG00000028466,ENSGALG00000008353,ENSGALG00000009390,…
GO:0001660	fever generation	0.39978	ENSGALG00000012891,ENSGALG00000005069,ENSGALG00000023142,ENSGALG00000000534,ENSGALG00000026163		GO:0051403	stress-activated MAPK cascade	0.24393	ENSGALG00000008875,ENSGALG00000008701,ENSGALG00000000883,ENSGALG00000028069,ENSGALG00000012342,ENSGALG00000009014,ENSGALG00000005802,ENSGALG00000007001,ENSGALG00000006254,ENSGALG00000009612,ENSGALG00000027397,ENSGALG00000014235,ENSGALG00000009344,ENSGALG00000014843,ENSGALG00000005777,ENSGALG00000009437,ENSGALG00000013420,ENSGALG00000021656,ENSGALG00000015259,ENSGALG00000009477,ENSGALG00000007352,…
GO:0031650	regulation of heat generation	0.39978	ENSGALG00000005069,ENSGALG00000000534,ENSGALG00000012891,ENSGALG00000025915,ENSGALG00000026163		GO:0006090	pyruvate metabolic process	0.24393	ENSGALG00000011483,ENSGALG00000004222,ENSGALG00000004288,ENSGALG00000012613,ENSGALG00000013257,ENSGALG00000027848,ENSGALG00000001328,ENSGALG00000009700,ENSGALG00000006939,ENSGALG00000007103,ENSGALG00000006543,ENSGALG00000012755,ENSGALG00000006134,ENSGALG00000005425,ENSGALG00000015544,ENSGALG00000014526,ENSGALG00000007636,ENSGALG00000011870,ENSGALG00000003579,ENSGALG00000007904,ENSGALG00000010202,…
GO:0090336	positive regulation of brown fat cell differentiation	0.39978	ENSGALG00000009437,ENSGALG00000001063,ENSGALG00000028354,ENSGALG00000005069,ENSGALG00000003567		GO:0006612	protein targeting to membrane	0.24393	ENSGALG00000012265,ENSGALG00000001189,ENSGALG00000003307,ENSGALG00000001053,ENSGALG00000013357,ENSGALG00000006298,ENSGALG00000003079,ENSGALG00000009086,ENSGALG00000006780,ENSGALG00000010501,ENSGALG00000021611,ENSGALG00000000218,ENSGALG00000008302,ENSGALG00000012044,ENSGALG00000012620,ENSGALG00000008421,ENSGALG00000008567,ENSGALG00000015308,ENSGALG00000007476,ENSGALG00000002739,ENSGALG00000008156,…
GO:0050849	negative regulation of calcium-mediated signaling	0.39978	ENSGALG00000003601,ENSGALG00000008294,ENSGALG00000008569,ENSGALG00000000209,ENSGALG00000026553		GO:0005819	spindle	0.24393	ENSGALG00000027576,ENSGALG00000005834,ENSGALG00000012879,ENSGALG00000009690,ENSGALG00000015539,ENSGALG00000008585,ENSGALG00000013310,ENSGALG00000011281,ENSGALG00000005452,ENSGALG00000002719,ENSGALG00000017130,ENSGALG00000000606,ENSGALG00000012386,ENSGALG00000003764,ENSGALG00000004224,ENSGALG00000015954,ENSGALG00000002634,ENSGALG00000010541,ENSGALG00000014737,ENSGALG00000004796,ENSGALG00000012361,…
GO:0004312	fatty acid synthase activity	0.39978	ENSGALG00000011312,ENSGALG00000002747,ENSGALG00000012748,ENSGALG00000009988,ENSGALG00000016314		GO:0044242	cellular lipid catabolic process	0.25555	ENSGALG00000002187,ENSGALG00000010978,ENSGALG00000005453,ENSGALG00000005696,ENSGALG00000005065,ENSGALG00000000652,ENSGALG00000015591,ENSGALG00000011510,ENSGALG00000028402,ENSGALG00000010433,ENSGALG00000016491,ENSGALG00000012013,ENSGALG00000006729,ENSGALG00000001592,ENSGALG00000002159,ENSGALG00000016428,ENSGALG00000027534,ENSGALG00000003471,ENSGALG00000005860,ENSGALG00000023751,ENSGALG00000009505,…
GO:0032794	GTPase activating protein binding	0.39978	ENSGALG00000005805,ENSGALG00000000993,ENSGALG00000000694,ENSGALG00000003113,ENSGALG00000000608		GO:2001236	regulation of extrinsic apoptotic signaling pathway	0.25937	ENSGALG00000002225,ENSGALG00000012885,ENSGALG00000000534,ENSGALG00000002447,ENSGALG00000015889,ENSGALG00000025887,ENSGALG00000010541,ENSGALG00000015622,ENSGALG00000015241,ENSGALG00000008181,ENSGALG00000009626,ENSGALG00000012755,ENSGALG00000028249,ENSGALG00000015259,ENSGALG00000006083,ENSGALG00000008947,ENSGALG00000009179,ENSGALG00000012550,ENSGALG00000016015,ENSGALG00000006599,ENSGALG00000026986,…
GO:0033148	positive regulation of intracellular estrogen receptor signaling pathway	0.39978	ENSGALG00000001708,ENSGALG00000004596,ENSGALG00000000681,ENSGALG00000003547,ENSGALG00000003532		GO:0071902	positive regulation of protein serine/threonine kinase activity	0.25942	ENSGALG00000009014,ENSGALG00000007001,ENSGALG00000007365,ENSGALG00000001227,ENSGALG00000006938,ENSGALG00000005085,ENSGALG00000025735,ENSGALG00000006254,ENSGALG00000009791,ENSGALG00000006462,ENSGALG00000014843,ENSGALG00000009344,ENSGALG00000028310,ENSGALG00000013925,ENSGALG00000008058,ENSGALG00000008415,ENSGALG00000015844,ENSGALG00000002761,ENSGALG00000012342,ENSGALG00000003642,ENSGALG00000015216,…
GO:0001527	microfibril	0.39978	ENSGALG00000027326,ENSGALG00000010448,ENSGALG00000028295,ENSGALG00000004960,ENSGALG00000027471		GO:0030111	regulation of Wnt signaling pathway	0.26529	ENSGALG00000010529,ENSGALG00000002469,ENSGALG00000004631,ENSGALG00000000839,ENSGALG00000004021,ENSGALG00000008292,ENSGALG00000014916,ENSGALG00000001600,ENSGALG00000012668,ENSGALG00000012386,ENSGALG00000001847,ENSGALG00000017130,ENSGALG00000002719,ENSGALG00000026306,ENSGALG00000004160,ENSGALG00000016069,ENSGALG00000010158,ENSGALG00000011569,ENSGALG00000002763,ENSGALG00000005699,ENSGALG00000000966,…
GO:0043550	regulation of lipid kinase activity	0.39978	ENSGALG00000021567,ENSGALG00000006546,ENSGALG00000015708,ENSGALG00000001915,ENSGALG00000003126,ENSGALG00000008358,ENSGALG00000002699,ENSGALG00000001332,ENSGALG00000007557,ENSGALG00000003663,ENSGALG00000016564,ENSGALG00000001840,ENSGALG00000018967,ENSGALG00000001227,ENSGALG00000016997,ENSGALG00000009828,ENSGALG00000002959,ENSGALG00000004796		GO:0001934	positive regulation of protein phosphorylation	0.26886	ENSGALG00000021656,ENSGALG00000001840,ENSGALG00000027861,ENSGALG00000010628,ENSGALG00000016083,ENSGALG00000027067,ENSGALG00000007668,ENSGALG00000027232,ENSGALG00000002872,ENSGALG00000003103,ENSGALG00000015708,ENSGALG00000006655,ENSGALG00000005554,ENSGALG00000014832,ENSGALG00000007549,ENSGALG00000012297,ENSGALG00000013907,ENSGALG00000012594,ENSGALG00000007416,ENSGALG00000010560,ENSGALG00000016015,…
GO:0010388	cullin deneddylation	0.39978	ENSGALG00000007752,ENSGALG00000002827,ENSGALG00000014467,ENSGALG00000003938,ENSGALG00000000404,ENSGALG00000011130		GO:0009888	tissue development	0.27086	ENSGALG00000007511,ENSGALG00000006309,ENSGALG00000014033,ENSGALG00000017130,ENSGALG00000016564,ENSGALG00000012338,ENSGALG00000007077,ENSGALG00000009650,ENSGALG00000001197,ENSGALG00000026928,ENSGALG00000028376,ENSGALG00000004584,ENSGALG00000006503,ENSGALG00000007509,ENSGALG00000002469,ENSGALG00000016551,ENSGALG00000008135,ENSGALG00000012617,ENSGALG00000016945,ENSGALG00000006594,ENSGALG00000015914,…
GO:0032682	negative regulation of chemokine production	0.39978	ENSGALG00000014773,ENSGALG00000006995,ENSGALG00000026928,ENSGALG00000027021,ENSGALG00000014984,ENSGALG00000004267		GO:0046434	organophosphate catabolic process	0.27086	ENSGALG00000003267,ENSGALG00000003863,ENSGALG00000003018,ENSGALG00000003634,ENSGALG00000020459,ENSGALG00000002896,ENSGALG00000002016,ENSGALG00000010202,ENSGALG00000013073,ENSGALG00000008525,ENSGALG00000003457,ENSGALG00000003579,ENSGALG00000012755,ENSGALG00000012722,ENSGALG00000011481,ENSGALG00000000737,ENSGALG00000013095,ENSGALG00000002739,ENSGALG00000012554,ENSGALG00000008818,ENSGALG00000003053,…
GO:0035641	locomotory exploration behavior	0.39978	ENSGALG00000015521,ENSGALG00000011110,ENSGALG00000010000,ENSGALG00000007161,ENSGALG00000011120,ENSGALG00000004526		GO:0034599	cellular response to oxidative stress	0.27086	ENSGALG00000011525,ENSGALG00000009454,ENSGALG00000015108,ENSGALG00000010243,ENSGALG00000001938,ENSGALG00000007935,ENSGALG00000025822,ENSGALG00000012993,ENSGALG00000013892,ENSGALG00000009477,ENSGALG00000009240,ENSGALG00000022938,ENSGALG00000015987,ENSGALG00000010103,ENSGALG00000009626,ENSGALG00000028249,ENSGALG00000003521,ENSGALG00000003661,ENSGALG00000012618,ENSGALG00000005768,ENSGALG00000005777,…
GO:1901642	nucleoside transmembrane transport	0.39978	ENSGALG00000002621,ENSGALG00000010497,ENSGALG00000012593,ENSGALG00000002522,ENSGALG00000012013,ENSGALG00000010182		GO:0016042	lipid catabolic process	0.27086	ENSGALG00000002187,ENSGALG00000005453,ENSGALG00000010978,ENSGALG00000015591,ENSGALG00000000652,ENSGALG00000021314,ENSGALG00000028402,ENSGALG00000012013,ENSGALG00000016491,ENSGALG00000008907,ENSGALG00000010433,ENSGALG00000006035,ENSGALG00000001592,ENSGALG00000027534,ENSGALG00000005805,ENSGALG00000023751,ENSGALG00000007142,ENSGALG00000009505,ENSGALG00000014565,ENSGALG00000014864,ENSGALG00000016713,…
GO:0016342	catenin complex	0.39978	ENSGALG00000000608,ENSGALG00000002447,ENSGALG00000011905,ENSGALG00000017414,ENSGALG00000015132,ENSGALG00000027843		GO:0043687	post-translational protein modification	0.27181	ENSGALG00000006298,ENSGALG00000011972,ENSGALG00000016417,ENSGALG00000004816,ENSGALG00000006819,ENSGALG00000011465,ENSGALG00000015387,ENSGALG00000014936,ENSGALG00000012595,ENSGALG00000005973,ENSGALG00000002345,ENSGALG00000004957
GO:0004571	mannosyl-oligosaccharide 1,2-alpha-mannosidase activity	0.39978	ENSGALG00000008320,ENSGALG00000014361,ENSGALG00000003128,ENSGALG00000014878,ENSGALG00000009079,ENSGALG00000004806		GO:1900117	regulation of execution phase of apoptosis	0.27181	ENSGALG00000006211,ENSGALG00000013715,ENSGALG00000004190,ENSGALG00000027737,ENSGALG00000009339,ENSGALG00000008253,ENSGALG00000004003,ENSGALG00000002225,ENSGALG00000016627,ENSGALG00000011531,ENSGALG00000011104,ENSGALG00000011099
GO:0015924	mannosyl-oligosaccharide mannosidase activity	0.39978	ENSGALG00000009079,ENSGALG00000004806,ENSGALG00000014361,ENSGALG00000008320,ENSGALG00000014878,ENSGALG00000003128		GO:0048856	anatomical structure development	0.27181	ENSGALG00000008058,ENSGALG00000017335,ENSGALG00000008875,ENSGALG00000004285,ENSGALG00000015388,ENSGALG00000003689,ENSGALG00000016516,ENSGALG00000007260,ENSGALG00000016433,ENSGALG00000006313,ENSGALG00000028702,ENSGALG00000012670,ENSGALG00000020788,ENSGALG00000014463,ENSGALG00000005595,ENSGALG00000009612,ENSGALG00000011121,ENSGALG00000001318,ENSGALG00000010705,ENSGALG00000001840,ENSGALG00000005358,…
GO:0033145	positive regulation of intracellular steroid hormone receptor signaling pathway	0.39978	ENSGALG00000003532,ENSGALG00000003547,ENSGALG00000000681,ENSGALG00000004596,ENSGALG00000028641,ENSGALG00000001708		GO:0048016	inositol phosphate-mediated signaling	0.27845	ENSGALG00000008302,ENSGALG00000028310,ENSGALG00000003601,ENSGALG00000000209,ENSGALG00000016014,ENSGALG00000026553,ENSGALG00000005243,ENSGALG00000014071,ENSGALG00000000667,ENSGALG00000012755,ENSGALG00000008569,ENSGALG00000000921,ENSGALG00000015422,ENSGALG00000004101,ENSGALG00000006979,ENSGALG00000003149,ENSGALG00000008294,ENSGALG00000012735
GO:0008013	beta-catenin binding	0.39978	ENSGALG00000012329,ENSGALG00000001443,ENSGALG00000002447,ENSGALG00000010529,ENSGALG00000027843,ENSGALG00000014977,ENSGALG00000005272,ENSGALG00000015484,ENSGALG00000003739,ENSGALG00000009300,ENSGALG00000006382,ENSGALG00000013001,ENSGALG00000004973,ENSGALG00000002845,ENSGALG00000026928,ENSGALG00000005059,ENSGALG00000012973,ENSGALG00000000608,ENSGALG00000010158,ENSGALG00000002616,ENSGALG00000026306		GO:0042993	positive regulation of transcription factor import into nucleus	0.27845	ENSGALG00000000534,ENSGALG00000005796,ENSGALG00000021656,ENSGALG00000002634,ENSGALG00000003824,ENSGALG00000016809,ENSGALG00000016786,ENSGALG00000023541,ENSGALG00000000608,ENSGALG00000000921,ENSGALG00000000852,ENSGALG00000028256,ENSGALG00000005947,ENSGALG00000007001,ENSGALG00000009778,ENSGALG00000004481,ENSGALG00000005243,ENSGALG00000013468
GO:0031328	positive regulation of cellular biosynthetic process	0.39978	ENSGALG00000003782,ENSGALG00000015015,ENSGALG00000010265,ENSGALG00000011134,ENSGALG00000013420,ENSGALG00000008494,ENSGALG00000015484,ENSGALG00000008015,ENSGALG00000027299,ENSGALG00000021511,ENSGALG00000011870,ENSGALG00000000534,ENSGALG00000028582,ENSGALG00000001073,ENSGALG00000003308,ENSGALG00000002658,ENSGALG00000007679,ENSGALG00000020522,ENSGALG00000009369,ENSGALG00000027720,ENSGALG00000002872,…		GO:0030054	cell junction	0.28076	ENSGALG00000006334,ENSGALG00000014582,ENSGALG00000013715,ENSGALG00000008323,ENSGALG00000008095,ENSGALG00000008720,ENSGALG00000017136,ENSGALG00000028946,ENSGALG00000002113,ENSGALG00000010186,ENSGALG00000002845,ENSGALG00000020927,ENSGALG00000004816,ENSGALG00000003793,ENSGALG00000012363,ENSGALG00000026674,ENSGALG00000000299,ENSGALG00000004571,ENSGALG00000012169,ENSGALG00000016720,ENSGALG00000008898,…
GO:0048732	gland development	0.39978	ENSGALG00000015241,ENSGALG00000007849,ENSGALG00000006252,ENSGALG00000012363,ENSGALG00000005768,ENSGALG00000008400,ENSGALG00000005135,ENSGALG00000017237,ENSGALG00000011406,ENSGALG00000015544,ENSGALG00000004481,ENSGALG00000011905,ENSGALG00000005504,ENSGALG00000000255,ENSGALG00000006694,ENSGALG00000014976,ENSGALG00000011630,ENSGALG00000017389,ENSGALG00000006775,ENSGALG00000001995,ENSGALG00000010836,…		GO:0032501	multicellular organismal process	0.2808	ENSGALG00000003217,ENSGALG00000004628,ENSGALG00000014822,ENSGALG00000011404,ENSGALG00000007416,ENSGALG00000009029,ENSGALG00000028576,ENSGALG00000027999,ENSGALG00000017414,ENSGALG00000001293,ENSGALG00000011055,ENSGALG00000028828,ENSGALG00000005246,ENSGALG00000005508,ENSGALG00000027820,ENSGALG00000026475,ENSGALG00000007021,ENSGALG00000009955,ENSGALG00000016016,ENSGALG00000012704,ENSGALG00000015624,…
GO:0030003	cellular cation homeostasis	0.40395	ENSGALG00000010000,ENSGALG00000027583,ENSGALG00000014787,ENSGALG00000015018,ENSGALG00000015235,ENSGALG00000015491,ENSGALG00000005505,ENSGALG00000018967,ENSGALG00000008544,ENSGALG00000004355,ENSGALG00000011870,ENSGALG00000012550,ENSGALG00000010020,ENSGALG00000009737,ENSGALG00000008294,ENSGALG00000001262,ENSGALG00000012171,ENSGALG00000008985,ENSGALG00000016992,ENSGALG00000014407,ENSGALG00000015770,…		GO:0030029	actin filament-based process	0.28402	ENSGALG00000005878,ENSGALG00000000839,ENSGALG00000027417,ENSGALG00000014957,ENSGALG00000003254,ENSGALG00000004796,ENSGALG00000028807,ENSGALG00000006348,ENSGALG00000009385,ENSGALG00000005061,ENSGALG00000006472,ENSGALG00000009650,ENSGALG00000009158,ENSGALG00000000681,ENSGALG00000005834,ENSGALG00000012865,ENSGALG00000002016,ENSGALG00000007952,ENSGALG00000028174,ENSGALG00000016564,ENSGALG00000004740,…
GO:0006470	protein dephosphorylation	0.40395	ENSGALG00000011650,ENSGALG00000026085,ENSGALG00000005128,ENSGALG00000009338,ENSGALG00000027641,ENSGALG00000002221,ENSGALG00000008199,ENSGALG00000012726,ENSGALG00000014891,ENSGALG00000028203,ENSGALG00000002005,ENSGALG00000009627,ENSGALG00000007590,ENSGALG00000004143,ENSGALG00000006979,ENSGALG00000006368,ENSGALG00000015943,ENSGALG00000004571,ENSGALG00000017254,ENSGALG00000007177,ENSGALG00000016271,…		GO:0045931	positive regulation of mitotic cell cycle	0.28915	ENSGALG00000005198,ENSGALG00000005108,ENSGALG00000015148,ENSGALG00000028310,ENSGALG00000010859,ENSGALG00000016404,ENSGALG00000028015,ENSGALG00000003429,ENSGALG00000002127,ENSGALG00000014872,ENSGALG00000003205,ENSGALG00000007615,ENSGALG00000016997,ENSGALG00000026811,ENSGALG00000008559,ENSGALG00000008875,ENSGALG00000029003,ENSGALG00000000468,ENSGALG00000028828,ENSGALG00000003875,ENSGALG00000009748,…
GO:0001656	metanephros development	0.41267	ENSGALG00000003642,ENSGALG00000002555,ENSGALG00000006726,ENSGALG00000007668,ENSGALG00000007910,ENSGALG00000008747,ENSGALG00000028015,ENSGALG00000013193,ENSGALG00000004790,ENSGALG00000026505,ENSGALG00000014235,ENSGALG00000004973,ENSGALG00000001141,ENSGALG00000015622,ENSGALG00000005554,ENSGALG00000029024,ENSGALG00000015914,ENSGALG00000012620,ENSGALG00000011905,ENSGALG00000005504,ENSGALG00000012191,…		GO:0046631	alpha-beta T cell activation	0.28933	ENSGALG00000002080,ENSGALG00000004213,ENSGALG00000027247,ENSGALG00000015148,ENSGALG00000001409,ENSGALG00000007011,ENSGALG00000015235,ENSGALG00000006313,ENSGALG00000010323,ENSGALG00000000996,ENSGALG00000010016,ENSGALG00000004170,ENSGALG00000002351,ENSGALG00000013956,ENSGALG00000026811,ENSGALG00000016786,ENSGALG00000007769,ENSGALG00000009903,ENSGALG00000012329,ENSGALG00000002064,ENSGALG00000003875,…
GO:0046330	positive regulation of JNK cascade	0.41267	ENSGALG00000012891,ENSGALG00000002987,ENSGALG00000009898,ENSGALG00000015899,ENSGALG00000012735,ENSGALG00000028069,ENSGALG00000028376,ENSGALG00000000681,ENSGALG00000009740,ENSGALG00000015596,ENSGALG00000028005,ENSGALG00000005802,ENSGALG00000012792,ENSGALG00000016564,ENSGALG00000000534,ENSGALG00000014235,ENSGALG00000006254,ENSGALG00000005947,ENSGALG00000027021,ENSGALG00000009014,ENSGALG00000026163,…		GO:0005769	early endosome	0.29224	ENSGALG00000010978,ENSGALG00000005659,ENSGALG00000008010,ENSGALG00000000468,ENSGALG00000002958,ENSGALG00000010613,ENSGALG00000014984,ENSGALG00000012052,ENSGALG00000004624,ENSGALG00000005256,ENSGALG00000001473,ENSGALG00000007557,ENSGALG00000002712,ENSGALG00000015304,ENSGALG00000008725,ENSGALG00000007712,ENSGALG00000012300,ENSGALG00000006180,ENSGALG00000028018,ENSGALG00000026315,ENSGALG00000000958,…
GO:0042995	cell projection	0.41267	ENSGALG00000007758,ENSGALG00000006604,ENSGALG00000001076,ENSGALG00000009954,ENSGALG00000001293,ENSGALG00000001992,ENSGALG00000026722,ENSGALG00000006220,ENSGALG00000013715,ENSGALG00000006143,ENSGALG00000004418,ENSGALG00000023131,ENSGALG00000001801,ENSGALG00000014496,ENSGALG00000007707,ENSGALG00000017335,ENSGALG00000004624,ENSGALG00000009013,ENSGALG00000027848,ENSGALG00000000608,ENSGALG00000008691,…		GO:0060070	canonical Wnt signaling pathway	0.29315	ENSGALG00000006726,ENSGALG00000017242,ENSGALG00000004631,ENSGALG00000004796,ENSGALG00000010529,ENSGALG00000008292,ENSGALG00000004021,ENSGALG00000000839,ENSGALG00000001847,ENSGALG00000012386,ENSGALG00000001600,ENSGALG00000017130,ENSGALG00000002719,ENSGALG00000026928,ENSGALG00000016069,ENSGALG00000004160,ENSGALG00000003634,ENSGALG00000011569,ENSGALG00000014872,ENSGALG00000010109,ENSGALG00000015484,…
GO:1903077	negative regulation of protein localization to plasma membrane	0.41267	ENSGALG00000007672,ENSGALG00000026385,ENSGALG00000011436,ENSGALG00000026900,ENSGALG00000009828,ENSGALG00000008432,ENSGALG00000001318,ENSGALG00000009300,ENSGALG00000010746,ENSGALG00000006211		GO:0000187	activation of MAPK activity	0.29315	ENSGALG00000025735,ENSGALG00000005085,ENSGALG00000006254,ENSGALG00000009344,ENSGALG00000013761,ENSGALG00000010859,ENSGALG00000027299,ENSGALG00000027548,ENSGALG00000007001,ENSGALG00000009966,ENSGALG00000009898,ENSGALG00000015844,ENSGALG00000003379,ENSGALG00000014872,ENSGALG00000015729,ENSGALG00000023510,ENSGALG00000007161,ENSGALG00000026163,ENSGALG00000013925,ENSGALG00000008058,ENSGALG00000008010,…
GO:1904376	negative regulation of protein localization to cell periphery	0.41267	ENSGALG00000009828,ENSGALG00000008432,ENSGALG00000011436,ENSGALG00000026385,ENSGALG00000007672,ENSGALG00000026900,ENSGALG00000010746,ENSGALG00000001318,ENSGALG00000009300,ENSGALG00000006211		GO:0006790	sulfur compound metabolic process	0.29315	ENSGALG00000012663,ENSGALG00000002030,ENSGALG00000015015,ENSGALG00000015616,ENSGALG00000004628,ENSGALG00000025796,ENSGALG00000026039,ENSGALG00000006193,ENSGALG00000011530,ENSGALG00000012755,ENSGALG00000011178,ENSGALG00000028423,ENSGALG00000016328,ENSGALG00000011246,ENSGALG00000016083,ENSGALG00000015376,ENSGALG00000014274,ENSGALG00000004612,ENSGALG00000011962,ENSGALG00000011121,ENSGALG00000011264,…
GO:0043300	regulation of leukocyte degranulation	0.41267	ENSGALG00000020316,ENSGALG00000007476,ENSGALG00000018967,ENSGALG00000006313,ENSGALG00000021611,ENSGALG00000014984,ENSGALG00000015216,ENSGALG00000006418,ENSGALG00000012052,ENSGALG00000004364		GO:0005924	cell-substrate adherens junction	0.29315	ENSGALG00000014995,ENSGALG00000007700,ENSGALG00000008779,ENSGALG00000001076,ENSGALG00000007331,ENSGALG00000015377,ENSGALG00000012533,ENSGALG00000016807,ENSGALG00000007672,ENSGALG00000010967,ENSGALG00000012067,ENSGALG00000015556,ENSGALG00000008609,ENSGALG00000002548,ENSGALG00000014106,ENSGALG00000026490,ENSGALG00000002363,ENSGALG00000016535,ENSGALG00000001516,ENSGALG00000005597,ENSGALG00000004571,…
GO:0031312	extrinsic component of organelle membrane	0.41267	ENSGALG00000019060,ENSGALG00000002403,ENSGALG00000003595,ENSGALG00000009338,ENSGALG00000012290,ENSGALG00000020185,ENSGALG00000002158,ENSGALG00000008691,ENSGALG00000011046,ENSGALG00000011256		GO:0016053	organic acid biosynthetic process	0.29315	ENSGALG00000015678,ENSGALG00000011594,ENSGALG00000010458,ENSGALG00000009926,ENSGALG00000006968,ENSGALG00000010792,ENSGALG00000005647,ENSGALG00000008518,ENSGALG00000009505,ENSGALG00000007129,ENSGALG00000013053,ENSGALG00000004518,ENSGALG00000010284,ENSGALG00000009700,ENSGALG00000003804,ENSGALG00000006134,ENSGALG00000004624,ENSGALG00000007829,ENSGALG00000006326,ENSGALG00000012418,ENSGALG00000015876,…
GO:0005634	nucleus	0.41267	ENSGALG00000010027,ENSGALG00000010576,ENSGALG00000004887,ENSGALG00000014554,ENSGALG00000010863,ENSGALG00000005698,ENSGALG00000005767,ENSGALG00000016682,ENSGALG00000006211,ENSGALG00000008437,ENSGALG00000003882,ENSGALG00000007669,ENSGALG00000015119,ENSGALG00000003329,ENSGALG00000007219,ENSGALG00000010829,ENSGALG00000014642,ENSGALG00000020260,ENSGALG00000008585,ENSGALG00000014335,ENSGALG00000007415,…		GO:0046394	carboxylic acid biosynthetic process	0.29315	ENSGALG00000007443,ENSGALG00000016314,ENSGALG00000003582,ENSGALG00000011704,ENSGALG00000015216,ENSGALG00000000667,ENSGALG00000025796,ENSGALG00000026505,ENSGALG00000005072,ENSGALG00000002030,ENSGALG00000016130,ENSGALG00000003308,ENSGALG00000011178,ENSGALG00000007178,ENSGALG00000007127,ENSGALG00000004612,ENSGALG00000014320,ENSGALG00000015180,ENSGALG00000005069,ENSGALG00000028046,ENSGALG00000025772,…
GO:0016568	chromatin modification	0.41747	ENSGALG00000004887,ENSGALG00000011104,ENSGALG00000005983,ENSGALG00000013565,ENSGALG00000003233,ENSGALG00000012848,ENSGALG00000014832,ENSGALG00000003299,ENSGALG00000002232,ENSGALG00000010074,ENSGALG00000008218,ENSGALG00000027969,ENSGALG00000000668,ENSGALG00000026002,ENSGALG00000003882,ENSGALG00000003627,ENSGALG00000000402,ENSGALG00000026071,ENSGALG00000001802,ENSGALG00000016217,ENSGALG00000010698,…		GO:0006928	movement of cell or subcellular component	0.29388	ENSGALG00000005391,ENSGALG00000008866,ENSGALG00000014884,ENSGALG00000010663,ENSGALG00000004236,ENSGALG00000021869,ENSGALG00000000653,ENSGALG00000000785,ENSGALG00000009903,ENSGALG00000005102,ENSGALG00000028821,ENSGALG00000003833,ENSGALG00000007615,ENSGALG00000010368,ENSGALG00000021242,ENSGALG00000011528,ENSGALG00000028080,ENSGALG00000015144,ENSGALG00000016627,ENSGALG00000022206,ENSGALG00000007700,…
GO:0042221	response to chemical	0.41747	ENSGALG00000022938,ENSGALG00000016807,ENSGALG00000023742,ENSGALG00000012363,ENSGALG00000007910,ENSGALG00000007367,ENSGALG00000025748,ENSGALG00000005994,ENSGALG00000005072,ENSGALG00000003595,ENSGALG00000029047,ENSGALG00000001021,ENSGALG00000012329,ENSGALG00000026821,ENSGALG00000027791,ENSGALG00000028598,ENSGALG00000015708,ENSGALG00000002342,ENSGALG00000015987,ENSGALG00000009268,ENSGALG00000016369,…		GO:0045785	positive regulation of cell adhesion	0.29541	ENSGALG00000008437,ENSGALG00000028015,ENSGALG00000016394,ENSGALG00000015834,ENSGALG00000001882,ENSGALG00000015193,ENSGALG00000008302,ENSGALG00000012799,ENSGALG00000005656,ENSGALG00000010847,ENSGALG00000004170,ENSGALG00000015422,ENSGALG00000000996,ENSGALG00000010016,ENSGALG00000026811,ENSGALG00000026163,ENSGALG00000006409,ENSGALG00000003398,ENSGALG00000026349,ENSGALG00000002351,ENSGALG00000012865,…
GO:0042692	muscle cell differentiation	0.41747	ENSGALG00000007769,ENSGALG00000016281,ENSGALG00000029047,ENSGALG00000010936,ENSGALG00000001021,ENSGALG00000013968,ENSGALG00000012712,ENSGALG00000012735,ENSGALG00000017389,ENSGALG00000014976,ENSGALG00000005351,ENSGALG00000015410,ENSGALG00000013892,ENSGALG00000028386,ENSGALG00000004044,ENSGALG00000007145,ENSGALG00000007910,ENSGALG00000000360,ENSGALG00000008747,ENSGALG00000026081,ENSGALG00000000120,…		GO:0060255	regulation of macromolecule metabolic process	0.29599	ENSGALG00000011533,ENSGALG00000005777,ENSGALG00000023541,ENSGALG00000014022,ENSGALG00000008015,ENSGALG00000002583,ENSGALG00000004044,ENSGALG00000015987,ENSGALG00000026207,ENSGALG00000008435,ENSGALG00000004957,ENSGALG00000009477,ENSGALG00000001976,ENSGALG00000027209,ENSGALG00000011957,ENSGALG00000004851,ENSGALG00000026081,ENSGALG00000013193,ENSGALG00000023256,ENSGALG00000015216,ENSGALG00000015471,…
GO:0008277	regulation of G-protein coupled receptor protein signaling pathway	0.41747	ENSGALG00000012735,ENSGALG00000012642,ENSGALG00000008332,ENSGALG00000001797,ENSGALG00000015117,ENSGALG00000013424,ENSGALG00000017148,ENSGALG00000009368,ENSGALG00000003113,ENSGALG00000004740,ENSGALG00000003741,ENSGALG00000002158,ENSGALG00000027575,ENSGALG00000007667,ENSGALG00000025735,ENSGALG00000008881,ENSGALG00000000951,ENSGALG00000025915,ENSGALG00000025941,ENSGALG00000003601,ENSGALG00000026572,…		GO:0006515	misfolded or incompletely synthesized protein catabolic process	0.29599	ENSGALG00000001032,ENSGALG00000003942,ENSGALG00000004165,ENSGALG00000016386,ENSGALG00000010861,ENSGALG00000000490,ENSGALG00000010766,ENSGALG00000001399,ENSGALG00000007492
GO:0051173	positive regulation of nitrogen compound metabolic process	0.41782	ENSGALG00000010214,ENSGALG00000015987,ENSGALG00000028158,ENSGALG00000000366,ENSGALG00000028422,ENSGALG00000005121,ENSGALG00000005911,ENSGALG00000009354,ENSGALG00000015622,ENSGALG00000004640,ENSGALG00000012830,ENSGALG00000001817,ENSGALG00000002886,ENSGALG00000007817,ENSGALG00000009778,ENSGALG00000003662,ENSGALG00000008256,ENSGALG00000011298,ENSGALG00000016954,ENSGALG00000008461,ENSGALG00000008697,…		GO:0010823	negative regulation of mitochondrion organization	0.29599	ENSGALG00000006211,ENSGALG00000010861,ENSGALG00000016589,ENSGALG00000019702,ENSGALG00000003109,ENSGALG00000006083,ENSGALG00000007150,ENSGALG00000015108,ENSGALG00000008461,ENSGALG00000012755,ENSGALG00000011620,ENSGALG00000008675,ENSGALG00000007161,ENSGALG00000004809,ENSGALG00000026849,ENSGALG00000002818,ENSGALG00000003254,ENSGALG00000004816,ENSGALG00000002777,ENSGALG00000002315
GO:0070997	neuron death	0.41883	ENSGALG00000028641,ENSGALG00000005369,ENSGALG00000011962,ENSGALG00000010103,ENSGALG00000013157,ENSGALG00000008358,ENSGALG00000007911,ENSGALG00000016745,ENSGALG00000015593,ENSGALG00000006726,ENSGALG00000003314,ENSGALG00000007161,ENSGALG00000000724,ENSGALG00000008491,ENSGALG00000004412,ENSGALG00000021542,ENSGALG00000027299,ENSGALG00000011870,ENSGALG00000012792,ENSGALG00000008569,ENSGALG00000008713,…		GO:0030730	sequestering of triglyceride	0.29599	ENSGALG00000027737,ENSGALG00000026285,ENSGALG00000012059,ENSGALG00000010246,ENSGALG00000004974,ENSGALG00000002896,ENSGALG00000000534,ENSGALG00000015425,ENSGALG00000011510
GO:0072503	cellular divalent inorganic cation homeostasis	0.41975	ENSGALG00000013022,ENSGALG00000016281,ENSGALG00000027886,ENSGALG00000009880,ENSGALG00000014561,ENSGALG00000010507,ENSGALG00000012735,ENSGALG00000007549,ENSGALG00000015117,ENSGALG00000027913,ENSGALG00000003875,ENSGALG00000006775,ENSGALG00000023142,ENSGALG00000027999,ENSGALG00000027067,ENSGALG00000014736,ENSGALG00000008332,ENSGALG00000003824,ENSGALG00000006979,ENSGALG00000004730,ENSGALG00000004044,…		GO:0030803	negative regulation of cyclic nucleotide biosynthetic process	0.29599	ENSGALG00000007794,ENSGALG00000019382,ENSGALG00000012735,ENSGALG00000008339,ENSGALG00000005085,ENSGALG00000006779,ENSGALG00000010013,ENSGALG00000026011,ENSGALG00000015117
GO:0031503	protein complex localization	0.42592	ENSGALG00000001702,ENSGALG00000009970,ENSGALG00000027864,ENSGALG00000008797,ENSGALG00000027843,ENSGALG00000010536,ENSGALG00000008287,ENSGALG00000006634,ENSGALG00000004481,ENSGALG00000000534,ENSGALG00000013872,ENSGALG00000000468,ENSGALG00000011070,ENSGALG00000005947,ENSGALG00000002229,ENSGALG00000016932,ENSGALG00000001420,ENSGALG00000014331,ENSGALG00000016809		GO:0007435	salivary gland morphogenesis	0.29599	ENSGALG00000012363,ENSGALG00000011406,ENSGALG00000008400,ENSGALG00000009612,ENSGALG00000005441,ENSGALG00000009495,ENSGALG00000008461,ENSGALG00000028158,ENSGALG00000004481,ENSGALG00000010848,ENSGALG00000015241,ENSGALG00000007140,ENSGALG00000003642,ENSGALG00000014872,ENSGALG00000006775,ENSGALG00000008455,ENSGALG00000009390,ENSGALG00000016809,ENSGALG00000003764,ENSGALG00000007668
GO:0044853	plasma membrane raft	0.42592	ENSGALG00000015027,ENSGALG00000010692,ENSGALG00000013715,ENSGALG00000013022,ENSGALG00000017044,ENSGALG00000002447,ENSGALG00000012160,ENSGALG00000015132,ENSGALG00000007910,ENSGALG00000027058,ENSGALG00000000608,ENSGALG00000014159,ENSGALG00000028174,ENSGALG00000003018,ENSGALG00000012620,ENSGALG00000011905,ENSGALG00000004000,ENSGALG00000009396,ENSGALG00000008351		GO:0042439	ethanolamine-containing compound metabolic process	0.29599	ENSGALG00000016428,ENSGALG00000002016,ENSGALG00000006917,ENSGALG00000009505,ENSGALG00000013743,ENSGALG00000012769,ENSGALG00000003701,ENSGALG00000014864,ENSGALG00000010535,ENSGALG00000003574,ENSGALG00000003018,ENSGALG00000010645,ENSGALG00000000737,ENSGALG00000014938,ENSGALG00000000780,ENSGALG00000000142,ENSGALG00000001234,ENSGALG00000028928,ENSGALG00000013493,ENSGALG00000005206
GO:0043392	negative regulation of DNA binding	0.43009	ENSGALG00000015027,ENSGALG00000008985,ENSGALG00000026306,ENSGALG00000007910,ENSGALG00000008435,ENSGALG00000012628,ENSGALG00000003045,ENSGALG00000010529,ENSGALG00000026180,ENSGALG00000027969,ENSGALG00000007367,ENSGALG00000004640,ENSGALG00000027364,ENSGALG00000013548		GO:0005576	extracellular region	0.30082	ENSGALG00000018967,ENSGALG00000004032,ENSGALG00000009492,ENSGALG00000010926,ENSGALG00000005319,ENSGALG00000012735,ENSGALG00000001833,ENSGALG00000015253,ENSGALG00000003115,ENSGALG00000005348,ENSGALG00000014361,ENSGALG00000027342,ENSGALG00000012003,ENSGALG00000004284,ENSGALG00000000900,ENSGALG00000006705,ENSGALG00000012185,ENSGALG00000014526,ENSGALG00000015320,ENSGALG00000016852,ENSGALG00000005817,…
GO:0048016	inositol phosphate-mediated signaling	0.43009	ENSGALG00000000921,ENSGALG00000012735,ENSGALG00000012280,ENSGALG00000003601,ENSGALG00000000671,ENSGALG00000005243,ENSGALG00000000209,ENSGALG00000014071,ENSGALG00000008294,ENSGALG00000008569,ENSGALG00000006979,ENSGALG00000004101,ENSGALG00000028310,ENSGALG00000026553		GO:0032940	secretion by cell	0.30082	ENSGALG00000001702,ENSGALG00000004285,ENSGALG00000007476,ENSGALG00000008875,ENSGALG00000000075,ENSGALG00000012140,ENSGALG00000026093,ENSGALG00000007914,ENSGALG00000007769,ENSGALG00000013925,ENSGALG00000016480,ENSGALG00000001717,ENSGALG00000011870,ENSGALG00000015521,ENSGALG00000029168,ENSGALG00000005160,ENSGALG00000011272,ENSGALG00000008713,ENSGALG00000003109,ENSGALG00000009014,ENSGALG00000006313,…
GO:0007062	sister chromatid cohesion	0.43009	ENSGALG00000024479,ENSGALG00000010103,ENSGALG00000016997,ENSGALG00000008585,ENSGALG00000014805,ENSGALG00000008482,ENSGALG00000011722,ENSGALG00000011905,ENSGALG00000008233,ENSGALG00000002969,ENSGALG00000016417,ENSGALG00000009455,ENSGALG00000002514,ENSGALG00000014228		GO:0070161	anchoring junction	0.30082	ENSGALG00000011099,ENSGALG00000012170,ENSGALG00000011499,ENSGALG00000005998,ENSGALG00000009147,ENSGALG00000003064,ENSGALG00000003636,ENSGALG00000011778,ENSGALG00000016392,ENSGALG00000015148,ENSGALG00000008861,ENSGALG00000005608,ENSGALG00000016226,ENSGALG00000014159,ENSGALG00000015664,ENSGALG00000007337,ENSGALG00000005086,ENSGALG00000004796,ENSGALG00000008169,ENSGALG00000006546,ENSGALG00000002062,…
GO:0030195	negative regulation of blood coagulation	0.43009	ENSGALG00000005086,ENSGALG00000002987,ENSGALG00000003957,ENSGALG00000027067,ENSGALG00000008332,ENSGALG00000003642,ENSGALG00000003805,ENSGALG00000009268,ENSGALG00000009262,ENSGALG00000003770,ENSGALG00000005135,ENSGALG00000009626		GO:0090075	relaxation of muscle	0.30082	ENSGALG00000004376,ENSGALG00000003835,ENSGALG00000009354,ENSGALG00000014182,ENSGALG00000002540,ENSGALG00000003901,ENSGALG00000015844,ENSGALG00000014727,ENSGALG00000005088,ENSGALG00000005632,ENSGALG00000012036,ENSGALG00000003805,ENSGALG00000008985
GO:1900047	negative regulation of hemostasis	0.43009	ENSGALG00000003957,ENSGALG00000027067,ENSGALG00000008332,ENSGALG00000005086,ENSGALG00000002987,ENSGALG00000003770,ENSGALG00000005135,ENSGALG00000009626,ENSGALG00000003642,ENSGALG00000003805,ENSGALG00000009268,ENSGALG00000009262		GO:0006775	fat-soluble vitamin metabolic process	0.30082	ENSGALG00000003358,ENSGALG00000006050,ENSGALG00000015241,ENSGALG00000006729,ENSGALG00000026166,ENSGALG00000005940,ENSGALG00000027791,ENSGALG00000009276,ENSGALG00000015504,ENSGALG00000000534,ENSGALG00000009903,ENSGALG00000023751,ENSGALG00000012070
GO:0015485	cholesterol binding	0.43009	ENSGALG00000012620,ENSGALG00000015086,ENSGALG00000004205,ENSGALG00000004357,ENSGALG00000006995,ENSGALG00000003212,ENSGALG00000010246,ENSGALG00000006401,ENSGALG00000001234,ENSGALG00000003308,ENSGALG00000015030,ENSGALG00000007758		GO:0071709	membrane assembly	0.30082	ENSGALG00000027058,ENSGALG00000011241,ENSGALG00000008156,ENSGALG00000015132,ENSGALG00000002536,ENSGALG00000009396,ENSGALG00000008292,ENSGALG00000003634,ENSGALG00000003770,ENSGALG00000014159,ENSGALG00000004000,ENSGALG00000009131,ENSGALG00000008353
GO:0060048	cardiac muscle contraction	0.4319	ENSGALG00000015487,ENSGALG00000016554,ENSGALG00000011481,ENSGALG00000004288,ENSGALG00000012044,ENSGALG00000008148,ENSGALG00000016281,ENSGALG00000012036,ENSGALG00000012913,ENSGALG00000027843,ENSGALG00000000710,ENSGALG00000005525,ENSGALG00000002886,ENSGALG00000017414,ENSGALG00000002845,ENSGALG00000006472,ENSGALG00000008544,ENSGALG00000003521,ENSGALG00000002540,ENSGALG00000008351,ENSGALG00000000120,…		GO:1903305	regulation of regulated secretory pathway	0.30082	ENSGALG00000000848,ENSGALG00000021611,ENSGALG00000014984,ENSGALG00000012052,ENSGALG00000018967,ENSGALG00000004364,ENSGALG00000004435,ENSGALG00000006313,ENSGALG00000015216,ENSGALG00000014182,ENSGALG00000007476,ENSGALG00000006418,ENSGALG00000002234
GO:0010629	negative regulation of gene expression	0.43467	ENSGALG00000027575,ENSGALG00000004796,ENSGALG00000005552,ENSGALG00000026858,ENSGALG00000000404,ENSGALG00000006722,ENSGALG00000005554,ENSGALG00000027213,ENSGALG00000001332,ENSGALG00000000402,ENSGALG00000026071,ENSGALG00000011056,ENSGALG00000016611,ENSGALG00000002836,ENSGALG00000014419,ENSGALG00000005089,ENSGALG00000005900,ENSGALG00000004867,ENSGALG00000008837,ENSGALG00000009598,ENSGALG00000027397,…		GO:0005876	spindle microtubule	0.30082	ENSGALG00000005834,ENSGALG00000011645,ENSGALG00000016816,ENSGALG00000003085,ENSGALG00000008713,ENSGALG00000002719,ENSGALG00000005090,ENSGALG00000005108,ENSGALG00000008584,ENSGALG00000009111,ENSGALG00000002634,ENSGALG00000003764,ENSGALG00000004515,ENSGALG00000014737,ENSGALG00000000634,ENSGALG00000006790,ENSGALG00000017128,ENSGALG00000003150,ENSGALG00000001258,ENSGALG00000012160,ENSGALG00000007615
GO:0072331	signal transduction by p53 class mediator	0.43467	ENSGALG00000000840,ENSGALG00000014457,ENSGALG00000012792,ENSGALG00000009012,ENSGALG00000006326,ENSGALG00000027762,ENSGALG00000004190,ENSGALG00000010323,ENSGALG00000010265,ENSGALG00000013420,ENSGALG00000012781,ENSGALG00000008778,ENSGALG00000008287,ENSGALG00000011260,ENSGALG00000026081,ENSGALG00000028203,ENSGALG00000001363,ENSGALG00000014239,ENSGALG00000005675,ENSGALG00000007849,ENSGALG00000015241,…		GO:0033619	membrane protein proteolysis	0.30086	ENSGALG00000005758,ENSGALG00000000430,ENSGALG00000009903,ENSGALG00000000534,ENSGALG00000023876,ENSGALG00000004957,ENSGALG00000006979,ENSGALG00000010081,ENSGALG00000016427,ENSGALG00000004419,ENSGALG00000003398,ENSGALG00000002555,ENSGALG00000016382,ENSGALG00000028838,ENSGALG00000028086,ENSGALG00000014684,ENSGALG00000013710,ENSGALG00000016139,ENSGALG00000003863,ENSGALG00000008231,ENSGALG00000012533
GO:0044428	nuclear part	0.4396	ENSGALG00000014263,ENSGALG00000000363,ENSGALG00000014222,ENSGALG00000002514,ENSGALG00000016531,ENSGALG00000010536,ENSGALG00000006327,ENSGALG00000026803,ENSGALG00000003532,ENSGALG00000013464,ENSGALG00000006410,ENSGALG00000000360,ENSGALG00000010395,ENSGALG00000020614,ENSGALG00000002761,ENSGALG00000007937,ENSGALG00000028336,ENSGALG00000005138,ENSGALG00000026081,ENSGALG00000017220,ENSGALG00000009450,…		GO:0061138	morphogenesis of a branching epithelium	0.30086	ENSGALG00000005263,ENSGALG00000026881,ENSGALG00000013907,ENSGALG00000010848,ENSGALG00000028440,ENSGALG00000026505,ENSGALG00000012290,ENSGALG00000007849,ENSGALG00000004596,ENSGALG00000012973,ENSGALG00000008455,ENSGALG00000007668,ENSGALG00000005768,ENSGALG00000012755,ENSGALG00000016059,ENSGALG00000015241,ENSGALG00000012191,ENSGALG00000002626,ENSGALG00000029169,ENSGALG00000004098,ENSGALG00000028158,…
GO:0036094	small molecule binding	0.44166	ENSGALG00000008086,ENSGALG00000016457,ENSGALG00000028501,ENSGALG00000007509,ENSGALG00000003475,ENSGALG00000027609,ENSGALG00000009390,ENSGALG00000002719,ENSGALG00000016200,ENSGALG00000008380,ENSGALG00000005155,ENSGALG00000008898,ENSGALG00000012620,ENSGALG00000028530,ENSGALG00000001234,ENSGALG00000007554,ENSGALG00000002964,ENSGALG00000012576,ENSGALG00000027630,ENSGALG00000016223,ENSGALG00000003318,…		GO:0070887	cellular response to chemical stimulus	0.30467	ENSGALG00000027630,ENSGALG00000004347,ENSGALG00000018967,ENSGALG00000017242,ENSGALG00000008600,ENSGALG00000014516,ENSGALG00000012405,ENSGALG00000010926,ENSGALG00000010529,ENSGALG00000002010,ENSGALG00000024328,ENSGALG00000027572,ENSGALG00000003601,ENSGALG00000006705,ENSGALG00000010158,ENSGALG00000005848,ENSGALG00000004340,ENSGALG00000016427,ENSGALG00000003107,ENSGALG00000027564,ENSGALG00000006032,…
GO:1901701	cellular response to oxygen-containing compound	0.44741	ENSGALG00000010139,ENSGALG00000000608,ENSGALG00000008985,ENSGALG00000014832,ENSGALG00000005947,ENSGALG00000004624,ENSGALG00000011104,ENSGALG00000002304,ENSGALG00000007669,ENSGALG00000011896,ENSGALG00000000951,ENSGALG00000008437,ENSGALG00000006211,ENSGALG00000014235,ENSGALG00000009390,ENSGALG00000015027,ENSGALG00000007617,ENSGALG00000023781,ENSGALG00000002739,ENSGALG00000009369,ENSGALG00000000534,…		GO:0016765	transferase activity, transferring alkyl or aryl (other than methyl) groups	0.30677	ENSGALG00000002479,ENSGALG00000006344,ENSGALG00000001375,ENSGALG00000009236,ENSGALG00000000291,ENSGALG00000015397,ENSGALG00000010089,ENSGALG00000000385,ENSGALG00000011388,ENSGALG00000016379,ENSGALG00000016328,ENSGALG00000003851,ENSGALG00000006906,ENSGALG00000015320,ENSGALG00000015366,ENSGALG00000008409,ENSGALG00000003039,ENSGALG00000016325,ENSGALG00000010402,ENSGALG00000013098,ENSGALG00000003358,…
GO:0098771	inorganic ion homeostasis	0.44907	ENSGALG00000015770,ENSGALG00000002433,ENSGALG00000008898,ENSGALG00000000951,ENSGALG00000008985,ENSGALG00000016992,ENSGALG00000013907,ENSGALG00000014407,ENSGALG00000014736,ENSGALG00000003824,ENSGALG00000027913,ENSGALG00000003875,ENSGALG00000017068,ENSGALG00000008836,ENSGALG00000014561,ENSGALG00000010507,ENSGALG00000007549,ENSGALG00000003770,ENSGALG00000009880,ENSGALG00000026674,ENSGALG00000009700,…		GO:0043168	anion binding	0.30881	ENSGALG00000004690,ENSGALG00000013149,ENSGALG00000003582,ENSGALG00000004953,ENSGALG00000006284,ENSGALG00000015596,ENSGALG00000026302,ENSGALG00000005979,ENSGALG00000010698,ENSGALG00000015425,ENSGALG00000013907,ENSGALG00000019003,ENSGALG00000011015,ENSGALG00000000366,ENSGALG00000006939,ENSGALG00000003722,ENSGALG00000006193,ENSGALG00000009955,ENSGALG00000017194,ENSGALG00000026971,ENSGALG00000027848,…
GO:0044456	synapse part	0.44907	ENSGALG00000014106,ENSGALG00000003652,ENSGALG00000007161,ENSGALG00000008130,ENSGALG00000010708,ENSGALG00000001026,ENSGALG00000019313,ENSGALG00000005511,ENSGALG00000029006,ENSGALG00000008294,ENSGALG00000016627,ENSGALG00000016745,ENSGALG00000001183,ENSGALG00000028234,ENSGALG00000007672,ENSGALG00000006143,ENSGALG00000010319,ENSGALG00000009395,ENSGALG00000001695,ENSGALG00000027311,ENSGALG00000015382,…		GO:0005739	mitochondrion	0.31077	ENSGALG00000007126,ENSGALG00000010522,ENSGALG00000016094,ENSGALG00000028809,ENSGALG00000007821,ENSGALG00000005600,ENSGALG00000016050,ENSGALG00000016254,ENSGALG00000015913,ENSGALG00000028275,ENSGALG00000012003,ENSGALG00000000062,ENSGALG00000001949,ENSGALG00000015993,ENSGALG00000022882,ENSGALG00000014089,ENSGALG00000015866,ENSGALG00000008436,ENSGALG00000002315,ENSGALG00000014185,ENSGALG00000012885,…
GO:0060589	nucleoside-triphosphatase regulator activity	0.44907	ENSGALG00000003920,ENSGALG00000003113,ENSGALG00000000527,ENSGALG00000001503,ENSGALG00000007721,ENSGALG00000001420,ENSGALG00000009859,ENSGALG00000004589,ENSGALG00000020249,ENSGALG00000002673,ENSGALG00000005935,ENSGALG00000007742,ENSGALG00000016728,ENSGALG00000012642,ENSGALG00000002078,ENSGALG00000007821,ENSGALG00000014419,ENSGALG00000004364,ENSGALG00000010190,ENSGALG00000000132,ENSGALG00000001797,…		GO:0007030	Golgi organization	0.31077	ENSGALG00000016806,ENSGALG00000009900,ENSGALG00000005160,ENSGALG00000013462,ENSGALG00000001020,ENSGALG00000002677,ENSGALG00000003262,ENSGALG00000007161,ENSGALG00000006706,ENSGALG00000002805,ENSGALG00000015415,ENSGALG00000007721,ENSGALG00000011242,ENSGALG00000011651,ENSGALG00000015225,ENSGALG00000002719,ENSGALG00000010129,ENSGALG00000009790,ENSGALG00000003880,ENSGALG00000013738,ENSGALG00000011645,…
GO:0006875	cellular metal ion homeostasis	0.44907	ENSGALG00000004044,ENSGALG00000004730,ENSGALG00000027965,ENSGALG00000012297,ENSGALG00000015864,ENSGALG00000004638,ENSGALG00000011897,ENSGALG00000004357,ENSGALG00000027678,ENSGALG00000008844,ENSGALG00000012735,ENSGALG00000027886,ENSGALG00000016281,ENSGALG00000027999,ENSGALG00000023142,ENSGALG00000027067,ENSGALG00000008332,ENSGALG00000006979,ENSGALG00000015117,ENSGALG00000006775,ENSGALG00000006418,…		GO:0043550	regulation of lipid kinase activity	0.31077	ENSGALG00000007130,ENSGALG00000021567,ENSGALG00000006284,ENSGALG00000016564,ENSGALG00000001227,ENSGALG00000021573,ENSGALG00000002959,ENSGALG00000005843,ENSGALG00000026167,ENSGALG00000007557,ENSGALG00000001332,ENSGALG00000018967,ENSGALG00000003663,ENSGALG00000016997,ENSGALG00000015708,ENSGALG00000001915,ENSGALG00000028256,ENSGALG00000006546,ENSGALG00000001840,ENSGALG00000029141,ENSGALG00000004796,…
GO:0002683	negative regulation of immune system process	0.44907	ENSGALG00000014428,ENSGALG00000016719,ENSGALG00000004673,ENSGALG00000005554,ENSGALG00000010346,ENSGALG00000004224,ENSGALG00000009970,ENSGALG00000009799,ENSGALG00000008837,ENSGALG00000005544,ENSGALG00000020316,ENSGALG00000006751,ENSGALG00000009880,ENSGALG00000010507,ENSGALG00000021611,ENSGALG00000014419,ENSGALG00000007821,ENSGALG00000028935,ENSGALG00000020326,ENSGALG00000014561,ENSGALG00000004364,…		GO:0035710	CD4-positive, alpha-beta T cell activation	0.31077	ENSGALG00000012830,ENSGALG00000023876,ENSGALG00000010016,ENSGALG00000026811,ENSGALG00000015899,ENSGALG00000013956,ENSGALG00000006726,ENSGALG00000027417,ENSGALG00000003951,ENSGALG00000007769,ENSGALG00000016786,ENSGALG00000010529,ENSGALG00000002064,ENSGALG00000011254,ENSGALG00000001253,ENSGALG00000001409,ENSGALG00000006313,ENSGALG00000015235,ENSGALG00000012865,ENSGALG00000028576,ENSGALG00000004673,…
GO:0034330	cell junction organization	0.4523	ENSGALG00000000644,ENSGALG00000013715,ENSGALG00000027936,ENSGALG00000016851,ENSGALG00000016614,ENSGALG00000016554,ENSGALG00000015487,ENSGALG00000002447,ENSGALG00000015403,ENSGALG00000008866,ENSGALG00000006090,ENSGALG00000005160,ENSGALG00000000280,ENSGALG00000000468,ENSGALG00000009300,ENSGALG00000006382,ENSGALG00000006995,ENSGALG00000004790,ENSGALG00000024449,ENSGALG00000027843,ENSGALG00000017414,…		GO:0007160	cell-matrix adhesion	0.31077	ENSGALG00000005505,ENSGALG00000016281,ENSGALG00000016564,ENSGALG00000007511,ENSGALG00000016851,ENSGALG00000004286,ENSGALG00000006382,ENSGALG00000007130,ENSGALG00000012256,ENSGALG00000003634,ENSGALG00000014687,ENSGALG00000004481,ENSGALG00000011141,ENSGALG00000011645,ENSGALG00000015403,ENSGALG00000000379,ENSGALG00000013907,ENSGALG00000008007,ENSGALG00000007070,ENSGALG00000013715,ENSGALG00000013255,…
GO:0071900	regulation of protein serine/threonine kinase activity	0.4523	ENSGALG00000015729,ENSGALG00000020249,ENSGALG00000023510,ENSGALG00000015985,ENSGALG00000005554,ENSGALG00000025977,ENSGALG00000003642,ENSGALG00000007668,ENSGALG00000005767,ENSGALG00000003113,ENSGALG00000009014,ENSGALG00000005947,ENSGALG00000014832,ENSGALG00000002739,ENSGALG00000003875,ENSGALG00000017392,ENSGALG00000005108,ENSGALG00000006938,ENSGALG00000002872,ENSGALG00000001267,ENSGALG00000028318,…		GO:0032535	regulation of cellular component size	0.31077	ENSGALG00000003578,ENSGALG00000006938,ENSGALG00000014463,ENSGALG00000008574,ENSGALG00000010567,ENSGALG00000009100,ENSGALG00000002843,ENSGALG00000008779,ENSGALG00000011272,ENSGALG00000016138,ENSGALG00000006488,ENSGALG00000001076,ENSGALG00000007615,ENSGALG00000007554,ENSGALG00000007140,ENSGALG00000002555,ENSGALG00000000943,ENSGALG00000015066,ENSGALG00000003548,ENSGALG00000005102,ENSGALG00000009674,…
GO:0055080	cation homeostasis	0.4523	ENSGALG00000012297,ENSGALG00000028018,ENSGALG00000011897,ENSGALG00000015864,ENSGALG00000004638,ENSGALG00000004357,ENSGALG00000027678,ENSGALG00000025791,ENSGALG00000012338,ENSGALG00000004730,ENSGALG00000004044,ENSGALG00000027965,ENSGALG00000010131,ENSGALG00000027067,ENSGALG00000023142,ENSGALG00000027999,ENSGALG00000006979,ENSGALG00000008332,ENSGALG00000006775,ENSGALG00000015117,ENSGALG00000008844,…		GO:2000045	regulation of G1/S transition of mitotic cell cycle	0.31134	ENSGALG00000012885,ENSGALG00000011260,ENSGALG00000002469,ENSGALG00000012405,ENSGALG00000014561,ENSGALG00000009257,ENSGALG00000008896,ENSGALG00000026081,ENSGALG00000002755,ENSGALG00000003045,ENSGALG00000008380,ENSGALG00000001482,ENSGALG00000003634,ENSGALG00000001616,ENSGALG00000016702,ENSGALG00000008875,ENSGALG00000012569,ENSGALG00000008559,ENSGALG00000014698,ENSGALG00000002686,ENSGALG00000026854,…
GO:0007010	cytoskeleton organization	0.4549	ENSGALG00000000299,ENSGALG00000010158,ENSGALG00000014770,ENSGALG00000000527,ENSGALG00000000368,ENSGALG00000012208,ENSGALG00000028373,ENSGALG00000001472,ENSGALG00000001840,ENSGALG00000012726,ENSGALG00000015901,ENSGALG00000027409,ENSGALG00000016728,ENSGALG00000014442,ENSGALG00000015559,ENSGALG00000012913,ENSGALG00000015788,ENSGALG00000008614,ENSGALG00000008779,ENSGALG00000012386,ENSGALG00000010663,…		GO:0046717	acid secretion	0.31304	ENSGALG00000002577,ENSGALG00000009505,ENSGALG00000007794,ENSGALG00000020943,ENSGALG00000015216,ENSGALG00000012594,ENSGALG00000000681,ENSGALG00000015117,ENSGALG00000015148,ENSGALG00000015924,ENSGALG00000012171,ENSGALG00000027913,ENSGALG00000007650,ENSGALG00000005085,ENSGALG00000003863,ENSGALG00000015111,ENSGALG00000012891,ENSGALG00000006326,ENSGALG00000000534,ENSGALG00000011080,ENSGALG00000005065,…
GO:0044283	small molecule biosynthetic process	0.45729	ENSGALG00000011312,ENSGALG00000003678,ENSGALG00000000943,ENSGALG00000011704,ENSGALG00000004612,ENSGALG00000015495,ENSGALG00000009791,ENSGALG00000009330,ENSGALG00000007829,ENSGALG00000006565,ENSGALG00000003601,ENSGALG00000006917,ENSGALG00000005857,ENSGALG00000007484,ENSGALG00000006073,ENSGALG00000027357,ENSGALG00000009324,ENSGALG00000016564,ENSGALG00000005940,ENSGALG00000003092,ENSGALG00000008845,…		GO:0002020	protease binding	0.31304	ENSGALG00000005796,ENSGALG00000028641,ENSGALG00000011080,ENSGALG00000012885,ENSGALG00000004887,ENSGALG00000002225,ENSGALG00000007145,ENSGALG00000027785,ENSGALG00000021491,ENSGALG00000013925,ENSGALG00000002872,ENSGALG00000011099,ENSGALG00000004591,ENSGALG00000025927,ENSGALG00000015611,ENSGALG00000003107,ENSGALG00000003942,ENSGALG00000003109,ENSGALG00000007162,ENSGALG00000009494,ENSGALG00000011297,…
GO:0043405	regulation of MAP kinase activity	0.45889	ENSGALG00000015729,ENSGALG00000028203,ENSGALG00000005554,ENSGALG00000025735,ENSGALG00000023510,ENSGALG00000010859,ENSGALG00000012297,ENSGALG00000012363,ENSGALG00000007668,ENSGALG00000027641,ENSGALG00000013892,ENSGALG00000003642,ENSGALG00000009014,ENSGALG00000026085,ENSGALG00000005947,ENSGALG00000014832,ENSGALG00000003113,ENSGALG00000011695,ENSGALG00000002739,ENSGALG00000007343,ENSGALG00000001289,…		GO:1903749	positive regulation of establishment of protein localization to mitochondrion	0.31304	ENSGALG00000012311,ENSGALG00000015682,ENSGALG00000005595,ENSGALG00000006956,ENSGALG00000009061,ENSGALG00000028462,ENSGALG00000006284,ENSGALG00000013830,ENSGALG00000017169,ENSGALG00000002124,ENSGALG00000016560,ENSGALG00000008347,ENSGALG00000003109,ENSGALG00000028015,ENSGALG00000000889,ENSGALG00000013702,ENSGALG00000004227,ENSGALG00000010103,ENSGALG00000001848,ENSGALG00000015422,ENSGALG00000028225,…
GO:0031301	integral component of organelle membrane	0.45889	ENSGALG00000023723,ENSGALG00000009015,ENSGALG00000026492,ENSGALG00000003107,ENSGALG00000028683,ENSGALG00000015876,ENSGALG00000010083,ENSGALG00000004957,ENSGALG00000026395,ENSGALG00000005776,ENSGALG00000026285,ENSGALG00000006900,ENSGALG00000007271,ENSGALG00000011648,ENSGALG00000005066,ENSGALG00000008130,ENSGALG00000001573,ENSGALG00000027021,ENSGALG00000003929,ENSGALG00000003561,ENSGALG00000002658,…		GO:0071621	granulocyte chemotaxis	0.31361	ENSGALG00000015235,ENSGALG00000014891,ENSGALG00000024484,ENSGALG00000000667,ENSGALG00000015216,ENSGALG00000025942,ENSGALG00000005071,ENSGALG00000007511,ENSGALG00000014727,ENSGALG00000014419,ENSGALG00000027572,ENSGALG00000028310,ENSGALG00000007130,ENSGALG00000026098,ENSGALG00000027417,ENSGALG00000009866,ENSGALG00000010926,ENSGALG00000000534,ENSGALG00000009903,ENSGALG00000028256,ENSGALG00000001915,…
GO:0008237	metallopeptidase activity	0.45889	ENSGALG00000014751,ENSGALG00000022789,ENSGALG00000027788,ENSGALG00000004032,ENSGALG00000003580,ENSGALG00000002461,ENSGALG00000001115,ENSGALG00000019060,ENSGALG00000002318,ENSGALG00000027655,ENSGALG00000017183,ENSGALG00000010331,ENSGALG00000012108,ENSGALG00000016715,ENSGALG00000011623,ENSGALG00000004487,ENSGALG00000014684,ENSGALG00000001950,ENSGALG00000020554,ENSGALG00000003433,ENSGALG00000006000,…		GO:0071383	cellular response to steroid hormone stimulus	0.31364	ENSGALG00000001073,ENSGALG00000007668,ENSGALG00000012823,ENSGALG00000012973,ENSGALG00000029060,ENSGALG00000010529,ENSGALG00000011298,ENSGALG00000005708,ENSGALG00000002626,ENSGALG00000000887,ENSGALG00000001708,ENSGALG00000002093,ENSGALG00000010035,ENSGALG00000010365,ENSGALG00000004340,ENSGALG00000004974,ENSGALG00000009340,ENSGALG00000027575,ENSGALG00000011327,ENSGALG00000001080,ENSGALG00000016369,…
GO:0030234	enzyme regulator activity	0.45889	ENSGALG00000010746,ENSGALG00000013464,ENSGALG00000008443,ENSGALG00000012299,ENSGALG00000011745,ENSGALG00000016728,ENSGALG00000002078,ENSGALG00000012642,ENSGALG00000007742,ENSGALG00000011531,ENSGALG00000007367,ENSGALG00000012439,ENSGALG00000009859,ENSGALG00000005572,ENSGALG00000012363,ENSGALG00000000527,ENSGALG00000005066,ENSGALG00000016954,ENSGALG00000010103,ENSGALG00000012033,ENSGALG00000016906,…		GO:0043467	regulation of generation of precursor metabolites and energy	0.31423	ENSGALG00000004288,ENSGALG00000025723,ENSGALG00000027232,ENSGALG00000014398,ENSGALG00000028641,ENSGALG00000005358,ENSGALG00000027275,ENSGALG00000012613,ENSGALG00000004816,ENSGALG00000002739,ENSGALG00000007935,ENSGALG00000006447,ENSGALG00000012755,ENSGALG00000011620,ENSGALG00000004809,ENSGALG00000002896,ENSGALG00000005425,ENSGALG00000006219,ENSGALG00000001063,ENSGALG00000010202,ENSGALG00000003109,…
GO:0010563	negative regulation of phosphorus metabolic process	0.45889	ENSGALG00000004809,ENSGALG00000006418,ENSGALG00000007794,ENSGALG00000008569,ENSGALG00000003706,ENSGALG00000017130,ENSGALG00000007527,ENSGALG00000028155,ENSGALG00000014233,ENSGALG00000025887,ENSGALG00000026822,ENSGALG00000012569,ENSGALG00000009450,ENSGALG00000008287,ENSGALG00000016906,ENSGALG00000008778,ENSGALG00000010122,ENSGALG00000029092,ENSGALG00000026011,ENSGALG00000000209,ENSGALG00000003371,…		GO:0016209	antioxidant activity	0.31423	ENSGALG00000006193,ENSGALG00000015987,ENSGALG00000005887,ENSGALG00000015844,ENSGALG00000016377,ENSGALG00000026704,ENSGALG00000012714,ENSGALG00000013382,ENSGALG00000003053,ENSGALG00000011689,ENSGALG00000028641,ENSGALG00000004521,ENSGALG00000002421,ENSGALG00000003358,ENSGALG00000012392,ENSGALG00000028470,ENSGALG00000013098,ENSGALG00000005069,ENSGALG00000004730,ENSGALG00000007162,ENSGALG00000011661,…
GO:0045936	negative regulation of phosphate metabolic process	0.45889	ENSGALG00000001600,ENSGALG00000005834,ENSGALG00000007415,ENSGALG00000009828,ENSGALG00000007161,ENSGALG00000002540,ENSGALG00000008351,ENSGALG00000006382,ENSGALG00000027299,ENSGALG00000026811,ENSGALG00000005817,ENSGALG00000018967,ENSGALG00000003254,ENSGALG00000000534,ENSGALG00000023014,ENSGALG00000028005,ENSGALG00000004812,ENSGALG00000005061,ENSGALG00000007557,ENSGALG00000028641,ENSGALG00000015443,…		GO:0045921	positive regulation of exocytosis	0.31427	ENSGALG00000009131,ENSGALG00000014984,ENSGALG00000012052,ENSGALG00000006312,ENSGALG00000016480,ENSGALG00000014116,ENSGALG00000007224,ENSGALG00000008875,ENSGALG00000002234,ENSGALG00000007476,ENSGALG00000005902,ENSGALG00000009268,ENSGALG00000000848,ENSGALG00000016579,ENSGALG00000008654,ENSGALG00000007623,ENSGALG00000004435,ENSGALG00000009266,ENSGALG00000015216,ENSGALG00000012879,ENSGALG00000006313,…
[truncated: 13,349 more rows]
