# Supplementary material for: Common microRNA–mRNA Interactions in Different Newcastle Disease Virus-Infected Chicken Embryonic Visceral Tissues
Source: Int J Mol Sci. 2018 Apr 25;19(5):1291. doi: 10.3390/ijms19051291 (PMC5983721; doi:10.3390/ijms19051291)
Supplement: Supplementary file 1 [file ijms-19-01291-s001.zip › Supplementary Files/Table S4. KEGG Pathway analysis of miRNA target genes.xls]

## Sheet: Sheet1
Up-regulated miRNA target gene				Down-regulated miRNA target gene
KEGG pathway term	Q-value	Gene ID		KEGG pathway term	Q-value	Gene ID
Selenocompound metabolism	0.954391	ENSGALG00000004604|ENSGALG00000004019|ENSGALG00000014386|ENSGALG00000003689|ENSGALG00000006193|ENSGALG00000028714|ENSGALG00000001988|ENSGALG00000014464|ENSGALG00000012714|ENSGALG00000010542|ENSGALG00000014575		Fatty acid metabolism	0.910161	ENSGALG00000007178|ENSGALG00000014165|ENSGALG00000007077|ENSGALG00000007072|ENSGALG00000006680|ENSGALG00000005206|ENSGALG00000010681|ENSGALG00000005776|ENSGALG00000016555|ENSGALG00000002159|ENSGALG00000002747|ENSGALG00000024271|ENSGALG00000016314|ENSGALG00000011659|ENSGALG00000015591|ENSGALG00000001749|ENSGALG00000010628|ENSGALG00000007127|ENSGALG00000009656|ENSGALG00000026349|ENSGALG00000011704|…
Cysteine and methionine metabolism	0.954391	ENSGALG00000006300|ENSGALG00000008317|ENSGALG00000013257|ENSGALG00000002030|ENSGALG00000007484|ENSGALG00000007829|ENSGALG00000015049|ENSGALG00000006634|ENSGALG00000008174|ENSGALG00000016379|ENSGALG00000001949|ENSGALG00000007960|ENSGALG00000015366|ENSGALG00000014464|ENSGALG00000002479|ENSGALG00000000893|ENSGALG00000003039|ENSGALG00000004518		Glycolysis / Gluconeogenesis	0.910161	ENSGALG00000003362|ENSGALG00000006300|ENSGALG00000008632|ENSGALG00000007606|ENSGALG00000007103|ENSGALG00000028936|ENSGALG00000013069|ENSGALG00000006543|ENSGALG00000013257|ENSGALG00000008229|ENSGALG00000007936|ENSGALG00000001992|ENSGALG00000013828|ENSGALG00000012613|ENSGALG00000012612|ENSGALG00000020160|ENSGALG00000010899|ENSGALG00000004763|ENSGALG00000021039|ENSGALG00000007129|ENSGALG00000010244|…
Phenylalanine metabolism	0.954391	ENSGALG00000006326|ENSGALG00000013094|ENSGALG00000007129|ENSGALG00000007484|ENSGALG00000016223|ENSGALG00000016224|ENSGALG00000003053|ENSGALG00000012754|ENSGALG00000028936|ENSGALG00000000893		Apoptosis	0.910161	ENSGALG00000023648|ENSGALG00000012186|ENSGALG00000008933|ENSGALG00000016629|ENSGALG00000003289|ENSGALG00000014890|ENSGALG00000000685|ENSGALG00000008240|ENSGALG00000009014|ENSGALG00000000452|ENSGALG00000002583|ENSGALG00000003740|ENSGALG00000004003|ENSGALG00000011531|ENSGALG00000012885|ENSGALG00000019019|ENSGALG00000005947|ENSGALG00000008491|ENSGALG00000026221|ENSGALG00000006211|ENSGALG00000010186|…
Focal adhesion	0.954391	ENSGALG00000009927|ENSGALG00000006418|ENSGALG00000006126|ENSGALG00000028291|ENSGALG00000008747|ENSGALG00000008058|ENSGALG00000003642|ENSGALG00000004796|ENSGALG00000000681|ENSGALG00000011905|ENSGALG00000008141|ENSGALG00000008461|ENSGALG00000008351|ENSGALG00000009626|ENSGALG00000003485|ENSGALG00000010026|ENSGALG00000014203|ENSGALG00000010847|ENSGALG00000012363|ENSGALG00000014463|ENSGALG00000026032|…		Fatty acid degradation	0.910161	ENSGALG00000005206|ENSGALG00000010681|ENSGALG00000016555|ENSGALG00000004763|ENSGALG00000002159|ENSGALG00000009656|ENSGALG00000005860|ENSGALG00000010628|ENSGALG00000024271|ENSGALG00000006680|ENSGALG00000007077|ENSGALG00000011659|ENSGALG00000015591|ENSGALG00000003495|ENSGALG00000007072|ENSGALG00000008229|ENSGALG00000002777|ENSGALG00000001749|ENSGALG00000012250|ENSGALG00000020160|ENSGALG00000002891
Fatty acid metabolism	0.954391	ENSGALG00000010681|ENSGALG00000005439|ENSGALG00000002159|ENSGALG00000009656|ENSGALG00000005776|ENSGALG00000002747|ENSGALG00000002891|ENSGALG00000016314|ENSGALG00000026349|ENSGALG00000011704|ENSGALG00000011312|ENSGALG00000007077|ENSGALG00000011659|ENSGALG00000007072|ENSGALG00000006680|ENSGALG00000002777|ENSGALG00000012748|ENSGALG00000011497|ENSGALG00000010628		Ubiquitin mediated proteolysis	0.910161	ENSGALG00000001836|ENSGALG00000016816|ENSGALG00000016747|ENSGALG00000013410|ENSGALG00000005108|ENSGALG00000012688|ENSGALG00000000464|ENSGALG00000006767|ENSGALG00000002917|ENSGALG00000014851|ENSGALG00000001032|ENSGALG00000014378|ENSGALG00000008207|ENSGALG00000003916|ENSGALG00000001668|ENSGALG00000002989|ENSGALG00000007095|ENSGALG00000004347|ENSGALG00000008559|ENSGALG00000003826|ENSGALG00000005982|…
Fructose and mannose metabolism	0.954391	ENSGALG00000006324|ENSGALG00000006543|ENSGALG00000015544|ENSGALG00000007326|ENSGALG00000021039|ENSGALG00000002317|ENSGALG00000016129|ENSGALG00000002500|ENSGALG00000001700|ENSGALG00000013067|ENSGALG00000012612|ENSGALG00000027848|ENSGALG00000026776|ENSGALG00000003466|ENSGALG00000002417		Homologous recombination	0.910161	ENSGALG00000003072|ENSGALG00000017211|ENSGALG00000011533|ENSGALG00000012993|ENSGALG00000010356|ENSGALG00000004516|ENSGALG00000009733|ENSGALG00000026865|ENSGALG00000015955|ENSGALG00000006794|ENSGALG00000026234|ENSGALG00000000734|ENSGALG00000005028|ENSGALG00000007676|ENSGALG00000008256|ENSGALG00000012876
MAPK signaling pathway	0.954391	ENSGALG00000025748|ENSGALG00000009927|ENSGALG00000028158|ENSGALG00000013929|ENSGALG00000023648|ENSGALG00000009740|ENSGALG00000016629|ENSGALG00000026628|ENSGALG00000000681|ENSGALG00000007623|ENSGALG00000002850|ENSGALG00000000685|ENSGALG00000025977|ENSGALG00000028376|ENSGALG00000006512|ENSGALG00000009014|ENSGALG00000004098|ENSGALG00000007219|ENSGALG00000005884|ENSGALG00000027830|ENSGALG00000006390|…		DNA replication	0.910161	ENSGALG00000026234|ENSGALG00000003072|ENSGALG00000024076|ENSGALG00000012546|ENSGALG00000017015|ENSGALG00000016312|ENSGALG00000016278|ENSGALG00000004037|ENSGALG00000012348|ENSGALG00000016676|ENSGALG00000000734|ENSGALG00000012915|ENSGALG00000013384|ENSGALG00000008873|ENSGALG00000006037|ENSGALG00000012237|ENSGALG00000012876|ENSGALG00000014298|ENSGALG00000017064
Pentose and glucuronate interconversions	0.954391	ENSGALG00000014320|ENSGALG00000002847|ENSGALG00000002317|ENSGALG00000010244|ENSGALG00000013067|ENSGALG00000017135|ENSGALG00000004196|ENSGALG00000002849|ENSGALG00000017068|ENSGALG00000003466		Glutathione metabolism	0.910161	ENSGALG00000016444|ENSGALG00000008818|ENSGALG00000016442|ENSGALG00000006344|ENSGALG00000026704|ENSGALG00000008409|ENSGALG00000005782|ENSGALG00000005204|ENSGALG00000028470|ENSGALG00000017350|ENSGALG00000011530|ENSGALG00000010569|ENSGALG00000006334|ENSGALG00000001062|ENSGALG00000016379|ENSGALG00000016325|ENSGALG00000013098|ENSGALG00000016328|ENSGALG00000004521|ENSGALG00000003445|ENSGALG00000010633|…
SNARE interactions in vesicular transport	0.954391	ENSGALG00000003703|ENSGALG00000003262|ENSGALG00000007476|ENSGALG00000026268|ENSGALG00000000579|ENSGALG00000002930|ENSGALG00000002536|ENSGALG00000003880|ENSGALG00000001312|ENSGALG00000002882|ENSGALG00000005511|ENSGALG00000004172|ENSGALG00000013462		Biosynthesis of amino acids	0.910161	ENSGALG00000008818|ENSGALG00000027588|ENSGALG00000004908|ENSGALG00000007606|ENSGALG00000007300|ENSGALG00000014464|ENSGALG00000000893|ENSGALG00000006543|ENSGALG00000008229|ENSGALG00000011950|ENSGALG00000015180|ENSGALG00000028700|ENSGALG00000010522|ENSGALG00000007936|ENSGALG00000009519|ENSGALG00000019175|ENSGALG00000002479|ENSGALG00000008518|ENSGALG00000009655|ENSGALG00000001992|ENSGALG00000007484|…
Oocyte meiosis	0.954391	ENSGALG00000004596|ENSGALG00000014228|ENSGALG00000023648|ENSGALG00000008527|ENSGALG00000008424|ENSGALG00000002150|ENSGALG00000006474|ENSGALG00000011967|ENSGALG00000011260|ENSGALG00000017392|ENSGALG00000009828|ENSGALG00000000366|ENSGALG00000004571|ENSGALG00000003826|ENSGALG00000004143|ENSGALG00000008585|ENSGALG00000008294|ENSGALG00000005088|ENSGALG00000026445|ENSGALG00000016629|ENSGALG00000014071|…		SNARE interactions in vesicular transport	0.910161	ENSGALG00000009097|ENSGALG00000003703|ENSGALG00000003262|ENSGALG00000007476|ENSGALG00000026268|ENSGALG00000001107|ENSGALG00000007541|ENSGALG00000000579|ENSGALG00000004326|ENSGALG00000002930|ENSGALG00000002536|ENSGALG00000003880|ENSGALG00000001312|ENSGALG00000002882|ENSGALG00000024485|ENSGALG00000005511|ENSGALG00000004172|ENSGALG00000013462
Propanoate metabolism	0.954391	ENSGALG00000003362|ENSGALG00000006300|ENSGALG00000003913|ENSGALG00000005439|ENSGALG00000013257|ENSGALG00000008632|ENSGALG00000015961|ENSGALG00000002310|ENSGALG00000011659|ENSGALG00000001217|ENSGALG00000006680		Cysteine and methionine metabolism	0.910161	ENSGALG00000006300|ENSGALG00000008317|ENSGALG00000013257|ENSGALG00000014464|ENSGALG00000002030|ENSGALG00000011178|ENSGALG00000007484|ENSGALG00000006634|ENSGALG00000008174|ENSGALG00000019175|ENSGALG00000016379|ENSGALG00000001949|ENSGALG00000007960|ENSGALG00000015366|ENSGALG00000025796|ENSGALG00000002479|ENSGALG00000000893|ENSGALG00000004518|ENSGALG00000003039|ENSGALG00000007829
Fatty acid elongation	0.954391	ENSGALG00000014730|ENSGALG00000005776|ENSGALG00000009988|ENSGALG00000016314|ENSGALG00000026349|ENSGALG00000011704|ENSGALG00000015876|ENSGALG00000002777|ENSGALG00000012748		Selenocompound metabolism	0.910161	ENSGALG00000001988|ENSGALG00000004019|ENSGALG00000014386|ENSGALG00000006193|ENSGALG00000001295|ENSGALG00000028714|ENSGALG00000003689|ENSGALG00000014464|ENSGALG00000012714|ENSGALG00000010542|ENSGALG00000014575
Biosynthesis of amino acids	0.954391	ENSGALG00000002847|ENSGALG00000004908|ENSGALG00000014464|ENSGALG00000014442|ENSGALG00000000893|ENSGALG00000008317|ENSGALG00000003678|ENSGALG00000006543|ENSGALG00000015180|ENSGALG00000028700|ENSGALG00000009519|ENSGALG00000002479|ENSGALG00000009655|ENSGALG00000001992|ENSGALG00000007484|ENSGALG00000015366|ENSGALG00000007300|ENSGALG00000002638|ENSGALG00000015544|ENSGALG00000012754|ENSGALG00000027848|…		Adherens junction	0.910161	ENSGALG00000007130|ENSGALG00000000889|ENSGALG00000008763|ENSGALG00000014561|ENSGALG00000005699|ENSGALG00000009621|ENSGALG00000006382|ENSGALG00000003970|ENSGALG00000007330|ENSGALG00000012363|ENSGALG00000014463|ENSGALG00000010529|ENSGALG00000009474|ENSGALG00000008018|ENSGALG00000006197|ENSGALG00000015066|ENSGALG00000004796|ENSGALG00000001381|ENSGALG00000009390|ENSGALG00000015596|ENSGALG00000014697|…
Carbon metabolism	0.954391	ENSGALG00000003362|ENSGALG00000003913|ENSGALG00000004612|ENSGALG00000016724|ENSGALG00000008632|ENSGALG00000004908|ENSGALG00000007072|ENSGALG00000001217|ENSGALG00000006680|ENSGALG00000014442|ENSGALG00000006543|ENSGALG00000015849|ENSGALG00000015180|ENSGALG00000028700|ENSGALG00000020943|ENSGALG00000002310|ENSGALG00000011659|ENSGALG00000001949|ENSGALG00000007878|ENSGALG00000002492|ENSGALG00000021039|…		Protein processing in endoplasmic reticulum	0.910161	ENSGALG00000012585|ENSGALG00000009079|ENSGALG00000005907|ENSGALG00000011165|ENSGALG00000008676|ENSGALG00000014022|ENSGALG00000006564|ENSGALG00000004806|ENSGALG00000006474|ENSGALG00000002805|ENSGALG00000016382|ENSGALG00000000764|ENSGALG00000010581|ENSGALG00000006512|ENSGALG00000005796|ENSGALG00000009014|ENSGALG00000013892|ENSGALG00000009379|ENSGALG00000012659|ENSGALG00000014361|ENSGALG00000001782|…
Amino sugar and nucleotide sugar metabolism	0.954391	ENSGALG00000000085|ENSGALG00000014320|ENSGALG00000007326|ENSGALG00000021039|ENSGALG00000002725|ENSGALG00000015331|ENSGALG00000002311|ENSGALG00000004614|ENSGALG00000016129|ENSGALG00000010758|ENSGALG00000001937|ENSGALG00000005301|ENSGALG00000009234|ENSGALG00000002500|ENSGALG00000001700|ENSGALG00000016801|ENSGALG00000002417		Regulation of actin cytoskeleton	0.910161	ENSGALG00000007130|ENSGALG00000028158|ENSGALG00000014463|ENSGALG00000009474|ENSGALG00000026591|ENSGALG00000011080|ENSGALG00000013929|ENSGALG00000003578|ENSGALG00000002389|ENSGALG00000005505|ENSGALG00000003642|ENSGALG00000013224|ENSGALG00000001610|ENSGALG00000008947|ENSGALG00000025748|ENSGALG00000008747|ENSGALG00000008058|ENSGALG00000000681|ENSGALG00000009621|ENSGALG00000007219|ENSGALG00000026032|…
Notch signaling pathway	0.954391	ENSGALG00000002922|ENSGALG00000007642|ENSGALG00000011182|ENSGALG00000005929|ENSGALG00000028838|ENSGALG00000011278|ENSGALG00000003297|ENSGALG00000003120|ENSGALG00000002841|ENSGALG00000011696|ENSGALG00000009300|ENSGALG00000001905|ENSGALG00000001141|ENSGALG00000001600|ENSGALG00000017199|ENSGALG00000012075|ENSGALG00000010501		Valine, leucine and isoleucine degradation	0.910161	ENSGALG00000003913|ENSGALG00000008785|ENSGALG00000005860|ENSGALG00000007072|ENSGALG00000001217|ENSGALG00000006680|ENSGALG00000020876|ENSGALG00000016555|ENSGALG00000001557|ENSGALG00000008229|ENSGALG00000015866|ENSGALG00000009656|ENSGALG00000002310|ENSGALG00000011659|ENSGALG00000011100|ENSGALG00000002529|ENSGALG00000004763|ENSGALG00000024271|ENSGALG00000003495|ENSGALG00000002960|ENSGALG00000004686|…
Apoptosis	0.954391	ENSGALG00000023648|ENSGALG00000008933|ENSGALG00000016629|ENSGALG00000000685|ENSGALG00000012186|ENSGALG00000009014|ENSGALG00000000452|ENSGALG00000002583|ENSGALG00000003740|ENSGALG00000011531|ENSGALG00000005947|ENSGALG00000028530|ENSGALG00000006211|ENSGALG00000010186|ENSGALG00000003195|ENSGALG00000008407|ENSGALG00000005243|ENSGALG00000005505|ENSGALG00000000534|ENSGALG00000012518|ENSGALG00000027864|…		Phosphatidylinositol signaling system	0.910161	ENSGALG00000014383|ENSGALG00000001964|ENSGALG00000006143|ENSGALG00000005453|ENSGALG00000008294|ENSGALG00000026687|ENSGALG00000010493|ENSGALG00000003943|ENSGALG00000003149|ENSGALG00000002583|ENSGALG00000003920|ENSGALG00000003634|ENSGALG00000011227|ENSGALG00000009880|ENSGALG00000000165|ENSGALG00000001386|ENSGALG00000027545|ENSGALG00000005805|ENSGALG00000008875|ENSGALG00000005721|ENSGALG00000008907|…
Histidine metabolism	0.954391	ENSGALG00000006306|ENSGALG00000011414|ENSGALG00000007129|ENSGALG00000016223|ENSGALG00000016224|ENSGALG00000019514|ENSGALG00000013697|ENSGALG00000028936|ENSGALG00000013094		Steroid biosynthesis	0.910161	ENSGALG00000009560|ENSGALG00000004205|ENSGALG00000006050|ENSGALG00000016331|ENSGALG00000012070|ENSGALG00000010798|ENSGALG00000016665|ENSGALG00000026871|ENSGALG00000002681|ENSGALG00000003471|ENSGALG00000006378
Pentose phosphate pathway	0.954391	ENSGALG00000006543|ENSGALG00000015544|ENSGALG00000016724|ENSGALG00000004908|ENSGALG00000002492|ENSGALG00000002847|ENSGALG00000012612|ENSGALG00000027848|ENSGALG00000013095		p53 signaling pathway	0.910161	ENSGALG00000003085|ENSGALG00000016442|ENSGALG00000004494|ENSGALG00000004500|ENSGALG00000009626|ENSGALG00000001366|ENSGALG00000015286|ENSGALG00000001006|ENSGALG00000012755|ENSGALG00000027798|ENSGALG00000012117|ENSGALG00000003634|ENSGALG00000011531|ENSGALG00000004161|ENSGALG00000028005|ENSGALG00000004661|ENSGALG00000014239|ENSGALG00000008044|ENSGALG00000027207|ENSGALG00000016160|ENSGALG00000015985|…
Glutathione metabolism	0.954391	ENSGALG00000016325|ENSGALG00000005782|ENSGALG00000005204|ENSGALG00000016442|ENSGALG00000016322|ENSGALG00000013098|ENSGALG00000006344|ENSGALG00000001062|ENSGALG00000016379|ENSGALG00000011530|ENSGALG00000010633|ENSGALG00000026704|ENSGALG00000010569|ENSGALG00000003039		MAPK signaling pathway	0.910161	ENSGALG00000007130|ENSGALG00000022611|ENSGALG00000009927|ENSGALG00000027771|ENSGALG00000028155|ENSGALG00000029003|ENSGALG00000005699|ENSGALG00000016015|ENSGALG00000028158|ENSGALG00000026591|ENSGALG00000003900|ENSGALG00000029021|ENSGALG00000015596|ENSGALG00000015598|ENSGALG00000008486|ENSGALG00000020003|ENSGALG00000028005|ENSGALG00000009612|ENSGALG00000026628|ENSGALG00000028402|ENSGALG00000003642|…
Adherens junction	0.954391	ENSGALG00000008763|ENSGALG00000011905|ENSGALG00000014561|ENSGALG00000007330|ENSGALG00000012363|ENSGALG00000014463|ENSGALG00000010529|ENSGALG00000009474|ENSGALG00000006197|ENSGALG00000015066|ENSGALG00000004796|ENSGALG00000009390|ENSGALG00000015596|ENSGALG00000011329|ENSGALG00000013902|ENSGALG00000008797|ENSGALG00000003806|ENSGALG00000002845|ENSGALG00000015241|ENSGALG00000000608|ENSGALG00000002447|…		Pyrimidine metabolism	0.910161	ENSGALG00000001988|ENSGALG00000008179|ENSGALG00000008749|ENSGALG00000016442|ENSGALG00000006305|ENSGALG00000008936|ENSGALG00000005961|ENSGALG00000027635|ENSGALG00000022134|ENSGALG00000014897|ENSGALG00000010863|ENSGALG00000002351|ENSGALG00000006841|ENSGALG00000012237|ENSGALG00000016312|ENSGALG00000016278|ENSGALG00000006193|ENSGALG00000028982|ENSGALG00000007935|ENSGALG00000017350|ENSGALG00000001168|…
Retinol metabolism	0.954391	ENSGALG00000026505|ENSGALG00000026353|ENSGALG00000004436|ENSGALG00000014433|ENSGALG00000011259|ENSGALG00000004270|ENSGALG00000004256|ENSGALG00000004196|ENSGALG00000015416|ENSGALG00000009276|ENSGALG00000020876|ENSGALG00000005408		Endocytosis	0.910161	ENSGALG00000005902|ENSGALG00000013433|ENSGALG00000026944|ENSGALG00000001051|ENSGALG00000000183|ENSGALG00000003566|ENSGALG00000005989|ENSGALG00000004347|ENSGALG00000012617|ENSGALG00000004512|ENSGALG00000016419|ENSGALG00000000178|ENSGALG00000010543|ENSGALG00000006045|ENSGALG00000002140|ENSGALG00000007040|ENSGALG00000009612|ENSGALG00000009364|ENSGALG00000013907|ENSGALG00000015576|ENSGALG00000007615|…
Protein export	0.954391	ENSGALG00000002062|ENSGALG00000000218|ENSGALG00000010839|ENSGALG00000015308|ENSGALG00000027876|ENSGALG00000014036|ENSGALG00000026302|ENSGALG00000002462|ENSGALG00000009379		Oocyte meiosis	0.910161	ENSGALG00000003085|ENSGALG00000016816|ENSGALG00000014228|ENSGALG00000004596|ENSGALG00000008294|ENSGALG00000008527|ENSGALG00000004494|ENSGALG00000016629|ENSGALG00000011281|ENSGALG00000002150|ENSGALG00000006474|ENSGALG00000016032|ENSGALG00000003826|ENSGALG00000006462|ENSGALG00000006743|ENSGALG00000011967|ENSGALG00000014378|ENSGALG00000011260|ENSGALG00000003149|ENSGALG00000017392|ENSGALG00000000366|…
Phenylalanine, tyrosine and tryptophan biosynthesis	0.954391	ENSGALG00000012754|ENSGALG00000007484|ENSGALG00000000893		Fatty acid elongation	0.910161	ENSGALG00000014730|ENSGALG00000016555|ENSGALG00000024271|ENSGALG00000005776|ENSGALG00000009988|ENSGALG00000016314|ENSGALG00000026349|ENSGALG00000011704|ENSGALG00000000652|ENSGALG00000015876|ENSGALG00000002777|ENSGALG00000012748
Glycolysis / Gluconeogenesis	0.954391	ENSGALG00000013069|ENSGALG00000003362|ENSGALG00000006300|ENSGALG00000006543|ENSGALG00000015544|ENSGALG00000013257|ENSGALG00000021039|ENSGALG00000007129|ENSGALG00000012612|ENSGALG00000010244|ENSGALG00000028936|ENSGALG00000009600|ENSGALG00000001992|ENSGALG00000014442|ENSGALG00000008632|ENSGALG00000013828|ENSGALG00000007904|ENSGALG00000027848		Non-homologous end-joining	0.910161	ENSGALG00000006983|ENSGALG00000024076|ENSGALG00000013926|ENSGALG00000006794|ENSGALG00000007753|ENSGALG00000011335|ENSGALG00000017211|ENSGALG00000011492
Protein processing in endoplasmic reticulum	0.954391	ENSGALG00000009079|ENSGALG00000012585|ENSGALG00000016447|ENSGALG00000001593|ENSGALG00000014022|ENSGALG00000004806|ENSGALG00000006474|ENSGALG00000002805|ENSGALG00000011165|ENSGALG00000014361|ENSGALG00000008676|ENSGALG00000006512|ENSGALG00000009014|ENSGALG00000013892|ENSGALG00000009379|ENSGALG00000008348|ENSGALG00000010150|ENSGALG00000003128|ENSGALG00000023510|ENSGALG00000010838|ENSGALG00000010073|…		Nucleotide excision repair	0.910161	ENSGALG00000027134|ENSGALG00000026741|ENSGALG00000014732|ENSGALG00000023682|ENSGALG00000014298|ENSGALG00000003072|ENSGALG00000006281|ENSGALG00000026234|ENSGALG00000008559|ENSGALG00000002981|ENSGALG00000008218|ENSGALG00000017064|ENSGALG00000006254|ENSGALG00000000734|ENSGALG00000013384|ENSGALG00000008873|ENSGALG00000011515|ENSGALG00000012237|ENSGALG00000015540|ENSGALG00000015641
Alanine, aspartate and glutamate metabolism	0.954391	ENSGALG00000003678|ENSGALG00000000085|ENSGALG00000010702|ENSGALG00000009589|ENSGALG00000014274|ENSGALG00000007484|ENSGALG00000020943|ENSGALG00000003804|ENSGALG00000012663|ENSGALG00000013728|ENSGALG00000002020|ENSGALG00000004158		mTOR signaling pathway	0.910161	ENSGALG00000006418|ENSGALG00000007574|ENSGALG00000003943|ENSGALG00000002583|ENSGALG00000000366|ENSGALG00000012755|ENSGALG00000003740|ENSGALG00000028828|ENSGALG00000003634|ENSGALG00000027262|ENSGALG00000003205|ENSGALG00000005198|ENSGALG00000012865|ENSGALG00000005878|ENSGALG00000011870|ENSGALG00000027699|ENSGALG00000005505|ENSGALG00000000550|ENSGALG00000026971|ENSGALG00000002403|ENSGALG00000010709|…
Drug metabolism - cytochrome P450	0.954391	ENSGALG00000016325|ENSGALG00000005204|ENSGALG00000016322|ENSGALG00000013098|ENSGALG00000006344|ENSGALG00000016223|ENSGALG00000016224|ENSGALG00000028936|ENSGALG00000007129|ENSGALG00000004196|ENSGALG00000020876		Arginine and proline metabolism	0.910161	ENSGALG00000016444|ENSGALG00000027588|ENSGALG00000013697|ENSGALG00000028939|ENSGALG00000003804|ENSGALG00000012011|ENSGALG00000000054|ENSGALG00000010522|ENSGALG00000009519|ENSGALG00000004325|ENSGALG00000011511|ENSGALG00000008518|ENSGALG00000004763|ENSGALG00000006134|ENSGALG00000007484|ENSGALG00000006334|ENSGALG00000016379|ENSGALG00000003495|ENSGALG00000007300|ENSGALG00000016254|ENSGALG00000008229|…
Regulation of actin cytoskeleton	0.954391	ENSGALG00000025748|ENSGALG00000013929|ENSGALG00000003818|ENSGALG00000028158|ENSGALG00000028291|ENSGALG00000008747|ENSGALG00000008058|ENSGALG00000016851|ENSGALG00000004796|ENSGALG00000000681|ENSGALG00000003642|ENSGALG00000001076|ENSGALG00000028376|ENSGALG00000008332|ENSGALG00000002699|ENSGALG00000012363|ENSGALG00000014463|ENSGALG00000026032|ENSGALG00000009474|ENSGALG00000002583|ENSGALG00000027791|…		Carbon metabolism	0.910161	ENSGALG00000008818|ENSGALG00000003362|ENSGALG00000003913|ENSGALG00000004612|ENSGALG00000008632|ENSGALG00000013167|ENSGALG00000004908|ENSGALG00000016993|ENSGALG00000007606|ENSGALG00000007072|ENSGALG00000001217|ENSGALG00000006680|ENSGALG00000006543|ENSGALG00000015849|ENSGALG00000007652|ENSGALG00000011950|ENSGALG00000015180|ENSGALG00000028700|ENSGALG00000020943|ENSGALG00000007936|ENSGALG00000002310|…
Glycosaminoglycan biosynthesis - keratan sulfate	0.954391	ENSGALG00000010083|ENSGALG00000015069|ENSGALG00000008078|ENSGALG00000002022|ENSGALG00000008930|ENSGALG00000008440		Propanoate metabolism	0.910161	ENSGALG00000003362|ENSGALG00000006300|ENSGALG00000003913|ENSGALG00000013257|ENSGALG00000008632|ENSGALG00000024271|ENSGALG00000007652|ENSGALG00000015961|ENSGALG00000002310|ENSGALG00000016993|ENSGALG00000011659|ENSGALG00000001217|ENSGALG00000006680|ENSGALG00000010225
Pantothenate and CoA biosynthesis	0.954391	ENSGALG00000006431|ENSGALG00000027981|ENSGALG00000004882|ENSGALG00000002896|ENSGALG00000013993|ENSGALG00000001165		Butanoate metabolism	0.910161	ENSGALG00000009589|ENSGALG00000007588|ENSGALG00000024271|ENSGALG00000006947|ENSGALG00000018875|ENSGALG00000006976|ENSGALG00000011659|ENSGALG00000007072|ENSGALG00000006680|ENSGALG00000012338|ENSGALG00000012663|ENSGALG00000002960|ENSGALG00000002899
Cell cycle	0.954391	ENSGALG00000008233|ENSGALG00000014228|ENSGALG00000003485|ENSGALG00000006474|ENSGALG00000016119|ENSGALG00000011967|ENSGALG00000012348|ENSGALG00000012680|ENSGALG00000015800|ENSGALG00000028318|ENSGALG00000003045|ENSGALG00000016997|ENSGALG00000026137|ENSGALG00000003826|ENSGALG00000025977|ENSGALG00000004143|ENSGALG00000012915|ENSGALG00000008482|ENSGALG00000028005|ENSGALG00000025759|ENSGALG00000001722|…		ECM-receptor interaction	0.910161	ENSGALG00000009641|ENSGALG00000007113|ENSGALG00000006126|ENSGALG00000011141|ENSGALG00000008747|ENSGALG00000014891|ENSGALG00000009626|ENSGALG00000003852|ENSGALG00000026032|ENSGALG00000008266|ENSGALG00000006859|ENSGALG00000002509|ENSGALG00000011200|ENSGALG00000003578|ENSGALG00000004538|ENSGALG00000008141|ENSGALG00000014014|ENSGALG00000008978|ENSGALG00000016841|ENSGALG00000011778|ENSGALG00000002389|…
Sphingolipid metabolism	0.954391	ENSGALG00000003701|ENSGALG00000004553|ENSGALG00000000307|ENSGALG00000004948|ENSGALG00000026364|ENSGALG00000019397|ENSGALG00000012018|ENSGALG00000006184|ENSGALG00000010818|ENSGALG00000009746|ENSGALG00000009037|ENSGALG00000015682|ENSGALG00000011968|ENSGALG00000000780|ENSGALG00000015151|ENSGALG00000013493|ENSGALG00000009330		One carbon pool by folate	0.910161	ENSGALG00000015983|ENSGALG00000004612|ENSGALG00000027896|ENSGALG00000005046|ENSGALG00000013480|ENSGALG00000011797|ENSGALG00000014464|ENSGALG00000012691|ENSGALG00000006516|ENSGALG00000014897
Metabolic pathways	0.954391	ENSGALG00000008836|ENSGALG00000009078|ENSGALG00000008179|ENSGALG00000006947|ENSGALG00000004612|ENSGALG00000016724|ENSGALG00000003362|ENSGALG00000009880|ENSGALG00000002311|ENSGALG00000004908|ENSGALG00000006122|ENSGALG00000009600|ENSGALG00000008174|ENSGALG00000016442|ENSGALG00000001217|ENSGALG00000004196|ENSGALG00000001219|ENSGALG00000005107|ENSGALG00000012018|ENSGALG00000014274|ENSGALG00000003678|…		Sphingolipid metabolism	0.910161	ENSGALG00000001592|ENSGALG00000004948|ENSGALG00000009330|ENSGALG00000005599|ENSGALG00000009746|ENSGALG00000009037|ENSGALG00000011968|ENSGALG00000023541|ENSGALG00000013493|ENSGALG00000003701|ENSGALG00000004553|ENSGALG00000000307|ENSGALG00000010818|ENSGALG00000012018|ENSGALG00000015151|ENSGALG00000015081|ENSGALG00000002412|ENSGALG00000015682|ENSGALG00000013743|ENSGALG00000000755|ENSGALG00000026364|…
Phosphatidylinositol signaling system	0.954391	ENSGALG00000014383|ENSGALG00000006143|ENSGALG00000009880|ENSGALG00000008294|ENSGALG00000008424|ENSGALG00000026687|ENSGALG00000002583|ENSGALG00000003920|ENSGALG00000011227|ENSGALG00000027545|ENSGALG00000005805|ENSGALG00000005721|ENSGALG00000008907|ENSGALG00000008380|ENSGALG00000026445|ENSGALG00000001589|ENSGALG00000014071|ENSGALG00000015107|ENSGALG00000005505|ENSGALG00000004684|ENSGALG00000010827|…		Phenylalanine metabolism	0.910161	ENSGALG00000003053|ENSGALG00000007129|ENSGALG00000007484|ENSGALG00000016223|ENSGALG00000016224|ENSGALG00000006326|ENSGALG00000012754|ENSGALG00000028936|ENSGALG00000000893
Homologous recombination	0.954391	ENSGALG00000010700|ENSGALG00000012993|ENSGALG00000004516|ENSGALG00000009733|ENSGALG00000026865|ENSGALG00000002212|ENSGALG00000015955|ENSGALG00000007676|ENSGALG00000008256		Pyruvate metabolism	0.910161	ENSGALG00000003362|ENSGALG00000006300|ENSGALG00000015849|ENSGALG00000004763|ENSGALG00000008229|ENSGALG00000011659|ENSGALG00000001992|ENSGALG00000010127|ENSGALG00000007636|ENSGALG00000015616|ENSGALG00000007103|ENSGALG00000008632|ENSGALG00000001949|ENSGALG00000007904|ENSGALG00000003495|ENSGALG00000021040|ENSGALG00000010225|ENSGALG00000013257
Adrenergic signaling in cardiomyocytes	0.954391	ENSGALG00000027771|ENSGALG00000016702|ENSGALG00000027583|ENSGALG00000008527|ENSGALG00000008424|ENSGALG00000026628|ENSGALG00000006472|ENSGALG00000013537|ENSGALG00000027830|ENSGALG00000002583|ENSGALG00000009828|ENSGALG00000005505|ENSGALG00000004571|ENSGALG00000015974|ENSGALG00000008907|ENSGALG00000029021|ENSGALG00000013022|ENSGALG00000026091|ENSGALG00000000921|ENSGALG00000026445|ENSGALG00000011260|…		Focal adhesion	0.910161	ENSGALG00000003634|ENSGALG00000007130|ENSGALG00000009641|ENSGALG00000009927|ENSGALG00000009626|ENSGALG00000007113|ENSGALG00000006126|ENSGALG00000011141|ENSGALG00000008978|ENSGALG00000008058|ENSGALG00000009396|ENSGALG00000000681|ENSGALG00000009621|ENSGALG00000014201|ENSGALG00000014203|ENSGALG00000017186|ENSGALG00000003642|ENSGALG00000006418|ENSGALG00000006390|ENSGALG00000003852|ENSGALG00000010847|…
Taurine and hypotaurine metabolism	0.954391	ENSGALG00000001062|ENSGALG00000009589|ENSGALG00000028195		beta-Alanine metabolism	0.910161	ENSGALG00000009589|ENSGALG00000004763|ENSGALG00000008229|ENSGALG00000024271|ENSGALG00000007129|ENSGALG00000006680|ENSGALG00000002310|ENSGALG00000005509|ENSGALG00000016379|ENSGALG00000003495|ENSGALG00000013697|ENSGALG00000028936|ENSGALG00000003039|ENSGALG00000007588
Renin-angiotensin system	0.954391	ENSGALG00000012108|ENSGALG00000016554|ENSGALG00000000498|ENSGALG00000029167|ENSGALG00000010331|ENSGALG00000006876		Mucin type O-Glycan biosynthesis	0.910161	ENSGALG00000009078|ENSGALG00000012544|ENSGALG00000009752|ENSGALG00000002242|ENSGALG00000008513|ENSGALG00000001130|ENSGALG00000009452|ENSGALG00000013197|ENSGALG00000010744|ENSGALG00000010960|ENSGALG00000013135|ENSGALG00000006665|ENSGALG00000011106|ENSGALG00000005584
ABC transporters	0.954391	ENSGALG00000010419|ENSGALG00000001967|ENSGALG00000009955|ENSGALG00000013244|ENSGALG00000026269|ENSGALG00000005647|ENSGALG00000016896|ENSGALG00000010901|ENSGALG00000009324|ENSGALG00000007142|ENSGALG00000011648|ENSGALG00000021399|ENSGALG00000006646		Glycerolipid metabolism	0.910161	ENSGALG00000004948|ENSGALG00000016285|ENSGALG00000009231|ENSGALG00000009056|ENSGALG00000008229|ENSGALG00000011221|ENSGALG00000010818|ENSGALG00000019284|ENSGALG00000003471|ENSGALG00000005721|ENSGALG00000008795|ENSGALG00000008380|ENSGALG00000004763|ENSGALG00000010244|ENSGALG00000016456|ENSGALG00000003495|ENSGALG00000016412|ENSGALG00000016206|ENSGALG00000015425|ENSGALG00000002712|ENSGALG00000005990|…
Glycosphingolipid biosynthesis - globo series	0.954391	ENSGALG00000003340|ENSGALG00000014122|ENSGALG00000011900|ENSGALG00000004948|ENSGALG00000001937		Basal transcription factors	0.910161	ENSGALG00000015641|ENSGALG00000023682|ENSGALG00000005121|ENSGALG00000021665|ENSGALG00000003793|ENSGALG00000013981|ENSGALG00000026747|ENSGALG00000015122|ENSGALG00000006281|ENSGALG00000006731|ENSGALG00000010576|ENSGALG00000008241|ENSGALG00000006205|ENSGALG00000002735|ENSGALG00000003498|ENSGALG00000016974|ENSGALG00000011171|ENSGALG00000011515|ENSGALG00000004187
Pyruvate metabolism	0.954391	ENSGALG00000003362|ENSGALG00000006300|ENSGALG00000015849|ENSGALG00000013257|ENSGALG00000008632|ENSGALG00000001992|ENSGALG00000009600|ENSGALG00000011659|ENSGALG00000001949|ENSGALG00000007904|ENSGALG00000005439|ENSGALG00000021040		Protein export	0.910161	ENSGALG00000009485|ENSGALG00000026009|ENSGALG00000010839|ENSGALG00000000218|ENSGALG00000002062|ENSGALG00000015308|ENSGALG00000027876|ENSGALG00000014036|ENSGALG00000026302|ENSGALG00000002462|ENSGALG00000001053|ENSGALG00000009379
Tyrosine metabolism	0.954391	ENSGALG00000006326|ENSGALG00000017237|ENSGALG00000013094|ENSGALG00000007129|ENSGALG00000007484|ENSGALG00000016223|ENSGALG00000016224|ENSGALG00000028936|ENSGALG00000020876|ENSGALG00000000893|ENSGALG00000024041		Biosynthesis of unsaturated fatty acids	0.910161	ENSGALG00000007178|ENSGALG00000007127|ENSGALG00000002159|ENSGALG00000005860|ENSGALG00000016314|ENSGALG00000026349|ENSGALG00000011704|ENSGALG00000005776|ENSGALG00000015591|ENSGALG00000000652|ENSGALG00000012748
Glycerophospholipid metabolism	0.954391	ENSGALG00000026900|ENSGALG00000012185|ENSGALG00000009056|ENSGALG00000009252|ENSGALG00000014570|ENSGALG00000007181|ENSGALG00000003518|ENSGALG00000011227|ENSGALG00000011221|ENSGALG00000010818|ENSGALG00000018981|ENSGALG00000008992|ENSGALG00000004002|ENSGALG00000006872|ENSGALG00000010032|ENSGALG00000011481|ENSGALG00000005721|ENSGALG00000008380|ENSGALG00000004875|ENSGALG00000016456|ENSGALG00000004300|…		RNA polymerase	0.910161	ENSGALG00000008749|ENSGALG00000008607|ENSGALG00000011947|ENSGALG00000007008|ENSGALG00000006841|ENSGALG00000010349|ENSGALG00000013852|ENSGALG00000001168|ENSGALG00000001861|ENSGALG00000002057|ENSGALG00000010863
ECM-receptor interaction	0.954391	ENSGALG00000006126|ENSGALG00000008978|ENSGALG00000014891|ENSGALG00000008141|ENSGALG00000009626|ENSGALG00000026032|ENSGALG00000008266|ENSGALG00000006859|ENSGALG00000005180|ENSGALG00000004538|ENSGALG00000008747|ENSGALG00000014014|ENSGALG00000002389|ENSGALG00000008007|ENSGALG00000005974|ENSGALG00000007145|ENSGALG00000015001|ENSGALG00000000379|ENSGALG00000016480|ENSGALG00000003115|ENSGALG00000004526|…		Retinol metabolism	0.910161	ENSGALG00000006729|ENSGALG00000026505|ENSGALG00000023751|ENSGALG00000004436|ENSGALG00000016618|ENSGALG00000014433|ENSGALG00000011259|ENSGALG00000004270|ENSGALG00000004256|ENSGALG00000027933|ENSGALG00000015416|ENSGALG00000009276|ENSGALG00000020876|ENSGALG00000005408|ENSGALG00000012250|ENSGALG00000020160
Glyoxylate and dicarboxylate metabolism	0.954391	ENSGALG00000003678|ENSGALG00000014471|ENSGALG00000020943|ENSGALG00000008845|ENSGALG00000003913|ENSGALG00000005446|ENSGALG00000011659|ENSGALG00000001949|ENSGALG00000001217		Drug metabolism - cytochrome P450	0.910161	ENSGALG00000003316|ENSGALG00000016325|ENSGALG00000008409|ENSGALG00000005204|ENSGALG00000007129|ENSGALG00000006344|ENSGALG00000016223|ENSGALG00000016224|ENSGALG00000016328|ENSGALG00000013098|ENSGALG00000003445|ENSGALG00000028936|ENSGALG00000020876|ENSGALG00000012250|ENSGALG00000020160
GnRH signaling pathway	0.954391	ENSGALG00000008294|ENSGALG00000008424|ENSGALG00000000525|ENSGALG00000009252|ENSGALG00000003580|ENSGALG00000012363|ENSGALG00000005884|ENSGALG00000001001|ENSGALG00000007509|ENSGALG00000001267|ENSGALG00000004796|ENSGALG00000013022|ENSGALG00000028530|ENSGALG00000008907|ENSGALG00000026445|ENSGALG00000016629|ENSGALG00000013761|ENSGALG00000026692|ENSGALG00000014071|ENSGALG00000012036|ENSGALG00000012433|…		Taurine and hypotaurine metabolism	0.910161	ENSGALG00000001062|ENSGALG00000009589|ENSGALG00000028195|ENSGALG00000007588
p53 signaling pathway	0.954391	ENSGALG00000028005|ENSGALG00000004661|ENSGALG00000014239|ENSGALG00000028318|ENSGALG00000001006|ENSGALG00000012439|ENSGALG00000017204|ENSGALG00000003916|ENSGALG00000008044|ENSGALG00000016442|ENSGALG00000011531|ENSGALG00000008218|ENSGALG00000009626|ENSGALG00000003485|ENSGALG00000025977|ENSGALG00000012873|ENSGALG00000016160|ENSGALG00000010638|ENSGALG00000010347|ENSGALG00000015985		Histidine metabolism	0.910161	ENSGALG00000006306|ENSGALG00000004763|ENSGALG00000008229|ENSGALG00000007129|ENSGALG00000016223|ENSGALG00000016224|ENSGALG00000003495|ENSGALG00000013697|ENSGALG00000028936|ENSGALG00000028939|ENSGALG00000011414
Galactose metabolism	0.954391	ENSGALG00000006543|ENSGALG00000004948|ENSGALG00000021039|ENSGALG00000002311|ENSGALG00000002022|ENSGALG00000013067|ENSGALG00000009036|ENSGALG00000013828|ENSGALG00000011968|ENSGALG00000027848|ENSGALG00000003466		Fructose and mannose metabolism	0.910161	ENSGALG00000006324|ENSGALG00000021242|ENSGALG00000006543|ENSGALG00000015544|ENSGALG00000002417|ENSGALG00000021039|ENSGALG00000004222|ENSGALG00000002317|ENSGALG00000007326|ENSGALG00000014526|ENSGALG00000012613|ENSGALG00000012612|ENSGALG00000027848|ENSGALG00000019284|ENSGALG00000003466|ENSGALG00000001700
mTOR signaling pathway	0.954391	ENSGALG00000028828|ENSGALG00000002403|ENSGALG00000002583|ENSGALG00000007919|ENSGALG00000006418|ENSGALG00000000366|ENSGALG00000003740|ENSGALG00000006938|ENSGALG00000014832|ENSGALG00000027262|ENSGALG00000011870|ENSGALG00000007574|ENSGALG00000017005|ENSGALG00000001487|ENSGALG00000005505|ENSGALG00000000550|ENSGALG00000026971		Glycerophospholipid metabolism	0.910161	ENSGALG00000010818|ENSGALG00000026900|ENSGALG00000007236|ENSGALG00000020459|ENSGALG00000012185|ENSGALG00000009056|ENSGALG00000009252|ENSGALG00000008992|ENSGALG00000014570|ENSGALG00000007181|ENSGALG00000005065|ENSGALG00000011227|ENSGALG00000011221|ENSGALG00000006872|ENSGALG00000015998|ENSGALG00000004002|ENSGALG00000003574|ENSGALG00000010032|ENSGALG00000011481|ENSGALG00000021314|ENSGALG00000005721|…
beta-Alanine metabolism	0.954391	ENSGALG00000009589|ENSGALG00000007129|ENSGALG00000028936|ENSGALG00000002310|ENSGALG00000016379|ENSGALG00000013697|ENSGALG00000006680|ENSGALG00000019514|ENSGALG00000003039		Inositol phosphate metabolism	0.910161	ENSGALG00000014383|ENSGALG00000001964|ENSGALG00000006143|ENSGALG00000005453|ENSGALG00000010493|ENSGALG00000002583|ENSGALG00000003920|ENSGALG00000003634|ENSGALG00000009880|ENSGALG00000001386|ENSGALG00000027545|ENSGALG00000005805|ENSGALG00000008875|ENSGALG00000008907|ENSGALG00000008603|ENSGALG00000001589|ENSGALG00000015107|ENSGALG00000005505|ENSGALG00000028043|ENSGALG00000014526|ENSGALG00000004684|…
Vitamin B6 metabolism	0.954391	ENSGALG00000015180|ENSGALG00000020876|ENSGALG00000023131		N-Glycan biosynthesis	0.910161	ENSGALG00000009079|ENSGALG00000005907|ENSGALG00000008078|ENSGALG00000005924|ENSGALG00000005066|ENSGALG00000010073|ENSGALG00000011465|ENSGALG00000005583|ENSGALG00000004485|ENSGALG00000002022|ENSGALG00000010991|ENSGALG00000016754|ENSGALG00000028360|ENSGALG00000008539|ENSGALG00000000196|ENSGALG00000013573|ENSGALG00000000255|ENSGALG00000009830|ENSGALG00000014361|ENSGALG00000014878|ENSGALG00000013674|…
Biosynthesis of unsaturated fatty acids	0.954391	ENSGALG00000002159|ENSGALG00000005776|ENSGALG00000016314|ENSGALG00000026349|ENSGALG00000011704|ENSGALG00000012748|ENSGALG00000011497		Notch signaling pathway	0.910161	ENSGALG00000002578|ENSGALG00000007642|ENSGALG00000002841|ENSGALG00000005929|ENSGALG00000028838|ENSGALG00000016427|ENSGALG00000009147|ENSGALG00000003297|ENSGALG00000015718|ENSGALG00000027002|ENSGALG00000002922|ENSGALG00000017199|ENSGALG00000010501|ENSGALG00000009300|ENSGALG00000001905|ENSGALG00000001600|ENSGALG00000011696|ENSGALG00000001141|ENSGALG00000012075|ENSGALG00000004284|ENSGALG00000003952
Glycerolipid metabolism	0.954391	ENSGALG00000016206|ENSGALG00000005721|ENSGALG00000015425|ENSGALG00000003518|ENSGALG00000004948|ENSGALG00000010244|ENSGALG00000002712|ENSGALG00000011221|ENSGALG00000010818|ENSGALG00000005990|ENSGALG00000016456|ENSGALG00000013067|ENSGALG00000001730|ENSGALG00000008380|ENSGALG00000003466|ENSGALG00000009056		TGF-beta signaling pathway	0.910161	ENSGALG00000024368|ENSGALG00000007668|ENSGALG00000010273|ENSGALG00000027300|ENSGALG00000006309|ENSGALG00000006474|ENSGALG00000009626|ENSGALG00000014631|ENSGALG00000003806|ENSGALG00000026137|ENSGALG00000012617|ENSGALG00000027843|ENSGALG00000001722|ENSGALG00000026881|ENSGALG00000014908|ENSGALG00000005198|ENSGALG00000004655|ENSGALG00000001332|ENSGALG00000016293|ENSGALG00000009612|ENSGALG00000006462|…
Arginine and proline metabolism	0.954391	ENSGALG00000003678|ENSGALG00000003804|ENSGALG00000019514|ENSGALG00000016379|ENSGALG00000015049|ENSGALG00000007484|ENSGALG00000016223|ENSGALG00000016224|ENSGALG00000015602|ENSGALG00000009519|ENSGALG00000013678|ENSGALG00000004325|ENSGALG00000013697|ENSGALG00000007300|ENSGALG00000002020|ENSGALG00000003039		2-Oxocarboxylic acid metabolism	0.910161	ENSGALG00000008818|ENSGALG00000027588|ENSGALG00000009655|ENSGALG00000011950|ENSGALG00000007484|ENSGALG00000004158|ENSGALG00000028700
Basal transcription factors	0.954391	ENSGALG00000005464|ENSGALG00000005121|ENSGALG00000021665|ENSGALG00000006731|ENSGALG00000010576|ENSGALG00000016974|ENSGALG00000006205|ENSGALG00000002735|ENSGALG00000013981|ENSGALG00000014947|ENSGALG00000003498|ENSGALG00000011910		Tight junction	0.910161	ENSGALG00000002016|ENSGALG00000010567|ENSGALG00000014004|ENSGALG00000027634|ENSGALG00000007700|ENSGALG00000009581|ENSGALG00000005846|ENSGALG00000009621|ENSGALG00000014770|ENSGALG00000014142|ENSGALG00000026862|ENSGALG00000003970|ENSGALG00000007311|ENSGALG00000025857|ENSGALG00000014463|ENSGALG00000003943|ENSGALG00000009474|ENSGALG00000000779|ENSGALG00000010273|ENSGALG00000006197|ENSGALG00000004796|…
Purine metabolism	0.954391	ENSGALG00000001989|ENSGALG00000016471|ENSGALG00000008179|ENSGALG00000027630|ENSGALG00000016442|ENSGALG00000008936|ENSGALG00000004908|ENSGALG00000007742|ENSGALG00000005395|ENSGALG00000008701|ENSGALG00000009354|ENSGALG00000010863|ENSGALG00000028413|ENSGALG00000010932|ENSGALG00000006626|ENSGALG00000020534|ENSGALG00000015516|ENSGALG00000011537|ENSGALG00000028501|ENSGALG00000002057|ENSGALG00000009772|…		Mismatch repair	0.910161	ENSGALG00000010748|ENSGALG00000014298|ENSGALG00000003072|ENSGALG00000026234|ENSGALG00000017064|ENSGALG00000003430|ENSGALG00000013384|ENSGALG00000000734|ENSGALG00000008962|ENSGALG00000012876
Insulin signaling pathway	0.954391	ENSGALG00000008508|ENSGALG00000005439|ENSGALG00000008424|ENSGALG00000009600|ENSGALG00000013761|ENSGALG00000006418|ENSGALG00000012365|ENSGALG00000001289|ENSGALG00000007919|ENSGALG00000001267|ENSGALG00000004571|ENSGALG00000026445|ENSGALG00000003740|ENSGALG00000028828|ENSGALG00000002747|ENSGALG00000004000|ENSGALG00000010440|ENSGALG00000012612|ENSGALG00000021039|ENSGALG00000014398|ENSGALG00000016629|…		Synthesis and degradation of ketone bodies	0.910161	ENSGALG00000011659|ENSGALG00000012338|ENSGALG00000006947|ENSGALG00000002960|ENSGALG00000006976
Riboflavin metabolism	0.954391	ENSGALG00000015485|ENSGALG00000002896|ENSGALG00000027700|ENSGALG00000017237		Adipocytokine signaling pathway	0.910161	ENSGALG00000003267|ENSGALG00000003289|ENSGALG00000007077|ENSGALG00000014890|ENSGALG00000009014|ENSGALG00000005206|ENSGALG00000010171|ENSGALG00000003740|ENSGALG00000002626|ENSGALG00000004419|ENSGALG00000001749|ENSGALG00000010628|ENSGALG00000013000|ENSGALG00000002005|ENSGALG00000010899|ENSGALG00000014398|ENSGALG00000006219|ENSGALG00000003195|ENSGALG00000013761|ENSGALG00000007636|ENSGALG00000005554|…
Wnt signaling pathway	0.954391	ENSGALG00000016627|ENSGALG00000008907|ENSGALG00000023648|ENSGALG00000016629|ENSGALG00000006474|ENSGALG00000011905|ENSGALG00000003485|ENSGALG00000007332|ENSGALG00000010529|ENSGALG00000004554|ENSGALG00000015025|ENSGALG00000006197|ENSGALG00000004790|ENSGALG00000023536|ENSGALG00000015596|ENSGALG00000001600|ENSGALG00000003806|ENSGALG00000005088|ENSGALG00000014235|ENSGALG00000028069|ENSGALG00000007480|…		Ether lipid metabolism	0.910161	ENSGALG00000012769|ENSGALG00000028402|ENSGALG00000020459|ENSGALG00000016428|ENSGALG00000016713|ENSGALG00000000142|ENSGALG00000010645|ENSGALG00000007236|ENSGALG00000010818|ENSGALG00000016560|ENSGALG00000003574|ENSGALG00000012185|ENSGALG00000009236|ENSGALG00000009252|ENSGALG00000021314|ENSGALG00000005065|ENSGALG00000005834|ENSGALG00000010032
Base excision repair	0.954391	ENSGALG00000001586|ENSGALG00000009228|ENSGALG00000024076|ENSGALG00000002288|ENSGALG00000007753|ENSGALG00000028691|ENSGALG00000012722|ENSGALG00000013384|ENSGALG00000017082		Tryptophan metabolism	0.910161	ENSGALG00000010198|ENSGALG00000014471|ENSGALG00000012418|ENSGALG00000009655|ENSGALG00000004763|ENSGALG00000008229|ENSGALG00000024271|ENSGALG00000016223|ENSGALG00000016224|ENSGALG00000011659|ENSGALG00000003495|ENSGALG00000025822|ENSGALG00000006680|ENSGALG00000028939|ENSGALG00000020876|ENSGALG00000001955|ENSGALG00000009926|ENSGALG00000000109
Glycosaminoglycan degradation	0.954391	ENSGALG00000006282|ENSGALG00000007027|ENSGALG00000009856|ENSGALG00000015376|ENSGALG00000001937|ENSGALG00000011968		Phenylalanine, tyrosine and tryptophan biosynthesis	0.910161	ENSGALG00000012754|ENSGALG00000007484|ENSGALG00000000893
Porphyrin and chlorophyll metabolism	0.954391	ENSGALG00000004638|ENSGALG00000012550|ENSGALG00000009598|ENSGALG00000005571|ENSGALG00000015240|ENSGALG00000006122|ENSGALG00000004196|ENSGALG00000001375		Caffeine metabolism	0.910161	ENSGALG00000008701|ENSGALG00000005473|ENSGALG00000005474
Nicotinate and nicotinamide metabolism	0.954391	ENSGALG00000016471|ENSGALG00000002896|ENSGALG00000008179|ENSGALG00000001359|ENSGALG00000012192|ENSGALG00000026695|ENSGALG00000020876|ENSGALG00000026187		FoxO signaling pathway	0.910161	ENSGALG00000003267|ENSGALG00000026137|ENSGALG00000007636|ENSGALG00000003537|ENSGALG00000005699|ENSGALG00000004161|ENSGALG00000003289|ENSGALG00000006418|ENSGALG00000015525|ENSGALG00000003074|ENSGALG00000004098|ENSGALG00000016015|ENSGALG00000014725|ENSGALG00000002583|ENSGALG00000014471|ENSGALG00000012755|ENSGALG00000027798|ENSGALG00000003740|ENSGALG00000012297|ENSGALG00000009800|ENSGALG00000003634|…
Caffeine metabolism	0.954391	ENSGALG00000008701|ENSGALG00000005473		Glycosphingolipid biosynthesis - globo series	0.910161	ENSGALG00000014122|ENSGALG00000004948|ENSGALG00000013211|ENSGALG00000001937|ENSGALG00000011900|ENSGALG00000003340
Ether lipid metabolism	0.954391	ENSGALG00000028402|ENSGALG00000016428|ENSGALG00000016713|ENSGALG00000000142|ENSGALG00000010645|ENSGALG00000010818|ENSGALG00000018981|ENSGALG00000016560|ENSGALG00000012185|ENSGALG00000010032|ENSGALG00000009252|ENSGALG00000005834		Ribosome biogenesis in eukaryotes	0.910161	ENSGALG00000010275|ENSGALG00000024261|ENSGALG00000014168|ENSGALG00000003260|ENSGALG00000001811|ENSGALG00000001104|ENSGALG00000014568|ENSGALG00000005535|ENSGALG00000011866|ENSGALG00000011833|ENSGALG00000015024|ENSGALG00000006197|ENSGALG00000020534|ENSGALG00000009533|ENSGALG00000002706|ENSGALG00000002624|ENSGALG00000012916|ENSGALG00000024039|ENSGALG00000002985|ENSGALG00000007124|ENSGALG00000018800|…
Gap junction	0.954391	ENSGALG00000013929|ENSGALG00000008294|ENSGALG00000016629|ENSGALG00000026802|ENSGALG00000009354|ENSGALG00000012363|ENSGALG00000015729|ENSGALG00000003805|ENSGALG00000007509|ENSGALG00000001267|ENSGALG00000007930|ENSGALG00000016992|ENSGALG00000012297|ENSGALG00000007794|ENSGALG00000008907|ENSGALG00000026692|ENSGALG00000014071|ENSGALG00000005076|ENSGALG00000002719|ENSGALG00000012433|ENSGALG00000013056|…		Cell cycle	0.910161	ENSGALG00000003085|ENSGALG00000016816|ENSGALG00000014228|ENSGALG00000008234|ENSGALG00000004494|ENSGALG00000008175|ENSGALG00000006474|ENSGALG00000010725|ENSGALG00000016119|ENSGALG00000006743|ENSGALG00000012348|ENSGALG00000011967|ENSGALG00000012680|ENSGALG00000014378|ENSGALG00000001722|ENSGALG00000015641|ENSGALG00000012546|ENSGALG00000016997|ENSGALG00000003045|ENSGALG00000027798|ENSGALG00000003826|…
RNA degradation	0.954391	ENSGALG00000011957|ENSGALG00000002167|ENSGALG00000003091|ENSGALG00000006026|ENSGALG00000005477|ENSGALG00000008372|ENSGALG00000016930|ENSGALG00000002706|ENSGALG00000000215|ENSGALG00000008094|ENSGALG00000002779|ENSGALG00000026858|ENSGALG00000013061|ENSGALG00000000408|ENSGALG00000017092|ENSGALG00000013649|ENSGALG00000013010|ENSGALG00000003950|ENSGALG00000014670		PPAR signaling pathway	0.910161	ENSGALG00000005860|ENSGALG00000016285|ENSGALG00000007077|ENSGALG00000007178|ENSGALG00000004965|ENSGALG00000006418|ENSGALG00000006680|ENSGALG00000000184|ENSGALG00000005206|ENSGALG00000010681|ENSGALG00000015432|ENSGALG00000000619|ENSGALG00000002159|ENSGALG00000002626|ENSGALG00000017335|ENSGALG00000023395|ENSGALG00000015591|ENSGALG00000002470|ENSGALG00000001749|ENSGALG00000010628|ENSGALG00000015425|…
N-Glycan biosynthesis	0.954391	ENSGALG00000009079|ENSGALG00000005583|ENSGALG00000028360|ENSGALG00000000255|ENSGALG00000010073|ENSGALG00000008078|ENSGALG00000002022|ENSGALG00000014361|ENSGALG00000010991|ENSGALG00000016754|ENSGALG00000014878|ENSGALG00000005066|ENSGALG00000013573|ENSGALG00000008336		Metabolic pathways	0.910161	ENSGALG00000027588|ENSGALG00000005907|ENSGALG00000003362|ENSGALG00000006122|ENSGALG00000001217|ENSGALG00000001219|ENSGALG00000028700|ENSGALG00000007936|ENSGALG00000017135|ENSGALG00000014274|ENSGALG00000000291|ENSGALG00000008776|ENSGALG00000006680|ENSGALG00000000196|ENSGALG00000016254|ENSGALG00000028402|ENSGALG00000000067|ENSGALG00000007728|ENSGALG00000029037|ENSGALG00000012890|ENSGALG00000005834|…
Calcium signaling pathway	0.954391	ENSGALG00000004809|ENSGALG00000004613|ENSGALG00000011258|ENSGALG00000023648|ENSGALG00000008424|ENSGALG00000023142|ENSGALG00000007623|ENSGALG00000026687|ENSGALG00000014071|ENSGALG00000012363|ENSGALG00000026445|ENSGALG00000007509|ENSGALG00000001573|ENSGALG00000007420|ENSGALG00000029124|ENSGALG00000003126|ENSGALG00000016992|ENSGALG00000015974|ENSGALG00000012297|ENSGALG00000013022|ENSGALG00000008898|…		Drug metabolism - other enzymes	0.910161	ENSGALG00000010284|ENSGALG00000003732|ENSGALG00000005473|ENSGALG00000007382|ENSGALG00000005474|ENSGALG00000012554|ENSGALG00000013073|ENSGALG00000006098|ENSGALG00000005509|ENSGALG00000008701|ENSGALG00000005114|ENSGALG00000005261
Folate biosynthesis	0.954391	ENSGALG00000026757|ENSGALG00000029037|ENSGALG00000007814|ENSGALG00000007848		Fatty acid biosynthesis	0.910161	ENSGALG00000005206|ENSGALG00000014165|ENSGALG00000011312|ENSGALG00000002747|ENSGALG00000001749|ENSGALG00000010628
ErbB signaling pathway	0.954391	ENSGALG00000008058|ENSGALG00000000681|ENSGALG00000016171|ENSGALG00000012363|ENSGALG00000001001|ENSGALG00000001289|ENSGALG00000028318|ENSGALG00000001267|ENSGALG00000003126|ENSGALG00000009898|ENSGALG00000002583|ENSGALG00000026692|ENSGALG00000006390|ENSGALG00000005011|ENSGALG00000012036|ENSGALG00000005505|ENSGALG00000005088|ENSGALG00000003875|ENSGALG00000016308|ENSGALG00000014977|ENSGALG00000013761|…		Glycosphingolipid biosynthesis - ganglio series	0.910161	ENSGALG00000010302|ENSGALG00000015749|ENSGALG00000013211|ENSGALG00000001937|ENSGALG00000011968|ENSGALG00000005063
Spliceosome	0.954391	ENSGALG00000009332|ENSGALG00000014089|ENSGALG00000009250|ENSGALG00000006001|ENSGALG00000006512|ENSGALG00000009421|ENSGALG00000013883|ENSGALG00000005525|ENSGALG00000003532|ENSGALG00000003824|ENSGALG00000007937|ENSGALG00000015061|ENSGALG00000005487|ENSGALG00000010501|ENSGALG00000013825|ENSGALG00000014395|ENSGALG00000006332|ENSGALG00000003477|ENSGALG00000000533|ENSGALG00000006671|ENSGALG00000000988|…		Galactose metabolism	0.910161	ENSGALG00000006543|ENSGALG00000010899|ENSGALG00000021039|ENSGALG00000004948|ENSGALG00000004222|ENSGALG00000002311|ENSGALG00000002022|ENSGALG00000013789|ENSGALG00000009036|ENSGALG00000013828|ENSGALG00000011968|ENSGALG00000027848|ENSGALG00000019284|ENSGALG00000003466
Inositol phosphate metabolism	0.954391	ENSGALG00000008907|ENSGALG00000014383|ENSGALG00000002583|ENSGALG00000003920|ENSGALG00000006143|ENSGALG00000009880|ENSGALG00000004684|ENSGALG00000001589|ENSGALG00000013117|ENSGALG00000010827|ENSGALG00000026687|ENSGALG00000004336|ENSGALG00000015107|ENSGALG00000027545|ENSGALG00000005805|ENSGALG00000002739|ENSGALG00000005505		alpha-Linolenic acid metabolism	0.910161	ENSGALG00000007178|ENSGALG00000028402|ENSGALG00000005860|ENSGALG00000002159|ENSGALG00000007236|ENSGALG00000020459|ENSGALG00000015591|ENSGALG00000012185|ENSGALG00000010032|ENSGALG00000021314|ENSGALG00000005065
Fatty acid degradation	0.954391	ENSGALG00000010681|ENSGALG00000002159|ENSGALG00000009656|ENSGALG00000006680|ENSGALG00000007077|ENSGALG00000011659|ENSGALG00000007072|ENSGALG00000002891|ENSGALG00000002777|ENSGALG00000010628		Glyoxylate and dicarboxylate metabolism	0.910161	ENSGALG00000008518|ENSGALG00000014471|ENSGALG00000020943|ENSGALG00000005046|ENSGALG00000011950|ENSGALG00000006134|ENSGALG00000003913|ENSGALG00000011659|ENSGALG00000001949|ENSGALG00000001217|ENSGALG00000000109
Synthesis and degradation of ketone bodies	0.954391	ENSGALG00000011659|ENSGALG00000012338|ENSGALG00000006947		Purine metabolism	0.910161	ENSGALG00000009772|ENSGALG00000008179|ENSGALG00000027630|ENSGALG00000008749|ENSGALG00000016442|ENSGALG00000008936|ENSGALG00000004908|ENSGALG00000005961|ENSGALG00000022134|ENSGALG00000000549|ENSGALG00000008701|ENSGALG00000025735|ENSGALG00000009058|ENSGALG00000009354|ENSGALG00000010863|ENSGALG00000002351|ENSGALG00000002896|ENSGALG00000013941|ENSGALG00000027635|ENSGALG00000012237|ENSGALG00000016312|…
Butanoate metabolism	0.954391	ENSGALG00000009589|ENSGALG00000006947|ENSGALG00000012663|ENSGALG00000011659|ENSGALG00000007072|ENSGALG00000006680|ENSGALG00000012338		RNA degradation	0.910161	ENSGALG00000003086|ENSGALG00000021251|ENSGALG00000016930|ENSGALG00000008765|ENSGALG00000000408|ENSGALG00000001337|ENSGALG00000012209|ENSGALG00000003950|ENSGALG00000014670|ENSGALG00000011957|ENSGALG00000005477|ENSGALG00000013061|ENSGALG00000002706|ENSGALG00000007935|ENSGALG00000004676|ENSGALG00000003091|ENSGALG00000003887|ENSGALG00000026858|ENSGALG00000007618|ENSGALG00000017092|ENSGALG00000010042|…
Ribosome biogenesis in eukaryotes	0.954391	ENSGALG00000029152|ENSGALG00000010275|ENSGALG00000002569|ENSGALG00000007124|ENSGALG00000000247|ENSGALG00000008372|ENSGALG00000006197|ENSGALG00000020534|ENSGALG00000008092|ENSGALG00000009533|ENSGALG00000002706|ENSGALG00000001811|ENSGALG00000012807|ENSGALG00000023673|ENSGALG00000008989|ENSGALG00000012916|ENSGALG00000001613|ENSGALG00000002985|ENSGALG00000005535|ENSGALG00000014168		Glycosaminoglycan degradation	0.910161	ENSGALG00000006282|ENSGALG00000009856|ENSGALG00000029000|ENSGALG00000008776|ENSGALG00000015376|ENSGALG00000001937|ENSGALG00000011968|ENSGALG00000000785
Endocytosis	0.954391	ENSGALG00000006161|ENSGALG00000015096|ENSGALG00000013929|ENSGALG00000008654|ENSGALG00000004796|ENSGALG00000000899|ENSGALG00000009252|ENSGALG00000007554|ENSGALG00000006512|ENSGALG00000001051|ENSGALG00000002917|ENSGALG00000000183|ENSGALG00000012363|ENSGALG00000009403|ENSGALG00000003806|ENSGALG00000005781|ENSGALG00000005139|ENSGALG00000003141|ENSGALG00000004347|ENSGALG00000009396|ENSGALG00000015708|…		Gap junction	0.910161	ENSGALG00000003085|ENSGALG00000013929|ENSGALG00000008294|ENSGALG00000016629|ENSGALG00000026802|ENSGALG00000003970|ENSGALG00000009354|ENSGALG00000012363|ENSGALG00000003943|ENSGALG00000015729|ENSGALG00000003149|ENSGALG00000003805|ENSGALG00000007509|ENSGALG00000012297|ENSGALG00000007447|ENSGALG00000007794|ENSGALG00000008875|ENSGALG00000008907|ENSGALG00000009845|ENSGALG00000014033|ENSGALG00000000433|…
Melanogenesis	0.954391	ENSGALG00000016627|ENSGALG00000008424|ENSGALG00000011905|ENSGALG00000010529|ENSGALG00000007509|ENSGALG00000001267|ENSGALG00000004790|ENSGALG00000023536|ENSGALG00000012735|ENSGALG00000001600|ENSGALG00000008907|ENSGALG00000026445|ENSGALG00000014235|ENSGALG00000028069|ENSGALG00000016629|ENSGALG00000007679|ENSGALG00000016069|ENSGALG00000012036|ENSGALG00000012433|ENSGALG00000017237|ENSGALG00000005088|…		Riboflavin metabolism	0.910161	ENSGALG00000002896|ENSGALG00000015485|ENSGALG00000017237|ENSGALG00000000004|ENSGALG00000008211
Drug metabolism - other enzymes	0.954391	ENSGALG00000010284|ENSGALG00000005473|ENSGALG00000012554|ENSGALG00000003510|ENSGALG00000004196|ENSGALG00000008701|ENSGALG00000005261|ENSGALG00000011770		Citrate cycle (TCA cycle)	0.910161	ENSGALG00000008818|ENSGALG00000007878|ENSGALG00000013167|ENSGALG00000007652|ENSGALG00000011950|ENSGALG00000007103|ENSGALG00000028700|ENSGALG00000015961|ENSGALG00000016993|ENSGALG00000001949|ENSGALG00000007636|ENSGALG00000007904
Vascular smooth muscle contraction	0.954391	ENSGALG00000027630|ENSGALG00000005632|ENSGALG00000008294|ENSGALG00000002118|ENSGALG00000008424|ENSGALG00000028567|ENSGALG00000012185|ENSGALG00000009354|ENSGALG00000003806|ENSGALG00000007509|ENSGALG00000001267|ENSGALG00000004571|ENSGALG00000015974|ENSGALG00000018981|ENSGALG00000013022|ENSGALG00000024449|ENSGALG00000008907|ENSGALG00000027575|ENSGALG00000026445|ENSGALG00000011708|ENSGALG00000016629|…		Base excision repair	0.910161	ENSGALG00000001586|ENSGALG00000024076|ENSGALG00000005617|ENSGALG00000020747|ENSGALG00000026234|ENSGALG00000007753|ENSGALG00000003764|ENSGALG00000028691|ENSGALG00000012722|ENSGALG00000013384|ENSGALG00000008873|ENSGALG00000012237
Valine, leucine and isoleucine degradation	0.954391	ENSGALG00000003913|ENSGALG00000001557|ENSGALG00000009656|ENSGALG00000004686|ENSGALG00000002310|ENSGALG00000011659|ENSGALG00000007072|ENSGALG00000001217|ENSGALG00000006680|ENSGALG00000002777|ENSGALG00000015866|ENSGALG00000020876		Adrenergic signaling in cardiomyocytes	0.910161	ENSGALG00000000730|ENSGALG00000010273|ENSGALG00000027771|ENSGALG00000004829|ENSGALG00000016702|ENSGALG00000008527|ENSGALG00000016629|ENSGALG00000009287|ENSGALG00000026628|ENSGALG00000000041|ENSGALG00000006472|ENSGALG00000010698|ENSGALG00000011260|ENSGALG00000002583|ENSGALG00000006348|ENSGALG00000007509|ENSGALG00000005505|ENSGALG00000004571|ENSGALG00000015974|ENSGALG00000008907|ENSGALG00000003900|…
NOD-like receptor signaling pathway	0.954391	ENSGALG00000012356|ENSGALG00000015899|ENSGALG00000027864|ENSGALG00000005155|ENSGALG00000003740|ENSGALG00000012726|ENSGALG00000017186|ENSGALG00000015596|ENSGALG00000013761|ENSGALG00000014773|ENSGALG00000001049|ENSGALG00000000534		Lysosome	0.910161	ENSGALG00000016917|ENSGALG00000004776|ENSGALG00000004948|ENSGALG00000015238|ENSGALG00000009746|ENSGALG00000017239|ENSGALG00000015376|ENSGALG00000000996|ENSGALG00000011900|ENSGALG00000009373|ENSGALG00000011968|ENSGALG00000015030|ENSGALG00000008138|ENSGALG00000028628|ENSGALG00000010811|ENSGALG00000016551|ENSGALG00000005139|ENSGALG00000003516|ENSGALG00000000848|ENSGALG00000012610|ENSGALG00000006876|…
Fanconi anemia pathway	0.954391	ENSGALG00000010700|ENSGALG00000029084|ENSGALG00000007644|ENSGALG00000016569|ENSGALG00000008256|ENSGALG00000004516|ENSGALG00000015692|ENSGALG00000007155|ENSGALG00000009297|ENSGALG00000012592|ENSGALG00000006052|ENSGALG00000007676|ENSGALG00000004670|ENSGALG00000014956		Pentose phosphate pathway	0.910161	ENSGALG00000005127|ENSGALG00000006543|ENSGALG00000015544|ENSGALG00000013095|ENSGALG00000004908|ENSGALG00000012613|ENSGALG00000012612|ENSGALG00000027848|ENSGALG00000015960
2-Oxocarboxylic acid metabolism	0.954391	ENSGALG00000007484|ENSGALG00000028700|ENSGALG00000009655|ENSGALG00000004158		RNA transport	0.910161	ENSGALG00000008435|ENSGALG00000016815|ENSGALG00000005843|ENSGALG00000014222|ENSGALG00000003818|ENSGALG00000011966|ENSGALG00000006428|ENSGALG00000008419|ENSGALG00000010154|ENSGALG00000013872|ENSGALG00000001036|ENSGALG00000007653|ENSGALG00000005587|ENSGALG00000017111|ENSGALG00000001283|ENSGALG00000009533|ENSGALG00000008082|ENSGALG00000028828|ENSGALG00000007971|ENSGALG00000003205|ENSGALG00000003220|…
Fatty acid biosynthesis	0.954391	ENSGALG00000002747|ENSGALG00000005439|ENSGALG00000010628|ENSGALG00000011312		Tyrosine metabolism	0.910161	ENSGALG00000006326|ENSGALG00000017237|ENSGALG00000007129|ENSGALG00000007484|ENSGALG00000016223|ENSGALG00000016224|ENSGALG00000016899|ENSGALG00000028936|ENSGALG00000020876|ENSGALG00000000893|ENSGALG00000012250|ENSGALG00000020160|ENSGALG00000002024
Pyrimidine metabolism	0.954391	ENSGALG00000016471|ENSGALG00000008179|ENSGALG00000016442|ENSGALG00000001988|ENSGALG00000006193|ENSGALG00000005395|ENSGALG00000010863|ENSGALG00000003510|ENSGALG00000028982|ENSGALG00000008936|ENSGALG00000028501|ENSGALG00000012714|ENSGALG00000002057|ENSGALG00000011770|ENSGALG00000009772|ENSGALG00000000802|ENSGALG00000004954|ENSGALG00000012192|ENSGALG00000014196|ENSGALG00000007305|ENSGALG00000005261|…		Phagosome	0.910161	ENSGALG00000011149|ENSGALG00000007130|ENSGALG00000005902|ENSGALG00000001712|ENSGALG00000026802|ENSGALG00000009626|ENSGALG00000014256|ENSGALG00000000723|ENSGALG00000002843|ENSGALG00000022206|ENSGALG00000020754|ENSGALG00000003516|ENSGALG00000000979|ENSGALG00000000579|ENSGALG00000007447|ENSGALG00000001381|ENSGALG00000019667|ENSGALG00000012610|ENSGALG00000011778|ENSGALG00000001189|ENSGALG00000000178|…
Hedgehog signaling pathway	0.954391	ENSGALG00000002719|ENSGALG00000002229|ENSGALG00000014977|ENSGALG00000014235|ENSGALG00000011630|ENSGALG00000004790|ENSGALG00000007910|ENSGALG00000010133|ENSGALG00000016629|ENSGALG00000012329|ENSGALG00000028530|ENSGALG00000012620|ENSGALG00000028069		Fanconi anemia pathway	0.910161	ENSGALG00000007644|ENSGALG00000029084|ENSGALG00000016766|ENSGALG00000006052|ENSGALG00000016569|ENSGALG00000004670|ENSGALG00000004516|ENSGALG00000002009|ENSGALG00000002981|ENSGALG00000012618|ENSGALG00000015692|ENSGALG00000003430|ENSGALG00000007879|ENSGALG00000003072|ENSGALG00000000734|ENSGALG00000005028|ENSGALG00000007676|ENSGALG00000008256|ENSGALG00000024481|ENSGALG00000002276
RNA transport	0.954391	ENSGALG00000016815|ENSGALG00000014222|ENSGALG00000012807|ENSGALG00000011966|ENSGALG00000001036|ENSGALG00000008419|ENSGALG00000010154|ENSGALG00000002569|ENSGALG00000007653|ENSGALG00000007919|ENSGALG00000017111|ENSGALG00000009533|ENSGALG00000006428|ENSGALG00000003220|ENSGALG00000013552|ENSGALG00000028828|ENSGALG00000004817|ENSGALG00000007124|ENSGALG00000023673|ENSGALG00000005326|ENSGALG00000021694|…		Pantothenate and CoA biosynthesis	0.910161	ENSGALG00000002896|ENSGALG00000027981|ENSGALG00000006431|ENSGALG00000005509|ENSGALG00000013993|ENSGALG00000001165
One carbon pool by folate	0.954391	ENSGALG00000026757|ENSGALG00000013480|ENSGALG00000015983|ENSGALG00000004612|ENSGALG00000014464		GnRH signaling pathway	0.910161	ENSGALG00000000730|ENSGALG00000008294|ENSGALG00000016629|ENSGALG00000020459|ENSGALG00000009252|ENSGALG00000003580|ENSGALG00000012363|ENSGALG00000005884|ENSGALG00000001001|ENSGALG00000003149|ENSGALG00000005065|ENSGALG00000007509|ENSGALG00000004796|ENSGALG00000015824|ENSGALG00000004735|ENSGALG00000020003|ENSGALG00000028530|ENSGALG00000008907|ENSGALG00000026445|ENSGALG00000014033|ENSGALG00000013761|…
Steroid biosynthesis	0.954391	ENSGALG00000009365|ENSGALG00000010798|ENSGALG00000009560|ENSGALG00000004205|ENSGALG00000026871		Glycosaminoglycan biosynthesis - chondroitin sulfate / dermatan sulfate	0.910161	ENSGALG00000011246|ENSGALG00000026531|ENSGALG00000002543|ENSGALG00000024056|ENSGALG00000026473|ENSGALG00000006204|ENSGALG00000026899|ENSGALG00000006757
Nitrogen metabolism	0.954391	ENSGALG00000027638|ENSGALG00000003678|ENSGALG00000003456|ENSGALG00000015857|ENSGALG00000002020		Dorso-ventral axis formation	0.910161	ENSGALG00000014033|ENSGALG00000016059|ENSGALG00000026071|ENSGALG00000002922|ENSGALG00000013224|ENSGALG00000000504|ENSGALG00000002150|ENSGALG00000012363
Ascorbate and aldarate metabolism	0.954391	ENSGALG00000014320|ENSGALG00000016724|ENSGALG00000004196		Nitrogen metabolism	0.910161	ENSGALG00000008518|ENSGALG00000015857|ENSGALG00000005855|ENSGALG00000027638|ENSGALG00000003456|ENSGALG00000005360|ENSGALG00000028764
Tryptophan metabolism	0.954391	ENSGALG00000010198|ENSGALG00000004604|ENSGALG00000014471|ENSGALG00000012418|ENSGALG00000013094|ENSGALG00000016223|ENSGALG00000016224|ENSGALG00000011659|ENSGALG00000006680|ENSGALG00000009655|ENSGALG00000020876		Wnt signaling pathway	0.910161	ENSGALG00000006080|ENSGALG00000007130|ENSGALG00000016627|ENSGALG00000008907|ENSGALG00000023648|ENSGALG00000016629|ENSGALG00000006474|ENSGALG00000005243|ENSGALG00000007332|ENSGALG00000003943|ENSGALG00000009867|ENSGALG00000015025|ENSGALG00000006197|ENSGALG00000002229|ENSGALG00000023536|ENSGALG00000017242|ENSGALG00000015596|ENSGALG00000001600|ENSGALG00000000839|ENSGALG00000011558|ENSGALG00000003473|…
Metabolism of xenobiotics by cytochrome P450	0.954391	ENSGALG00000016325|ENSGALG00000005204|ENSGALG00000016322|ENSGALG00000013098|ENSGALG00000006344|ENSGALG00000028936|ENSGALG00000007129|ENSGALG00000004005|ENSGALG00000004196		Salmonella infection	0.910161	ENSGALG00000007130|ENSGALG00000005475|ENSGALG00000005902|ENSGALG00000004796|ENSGALG00000009621|ENSGALG00000003970|ENSGALG00000022206|ENSGALG00000003820|ENSGALG00000015066|ENSGALG00000015972|ENSGALG00000004693|ENSGALG00000001381|ENSGALG00000026098|ENSGALG00000009903|ENSGALG00000005947|ENSGALG00000028749|ENSGALG00000008797|ENSGALG00000007001|ENSGALG00000002843|ENSGALG00000013761|ENSGALG00000020927|…
Glycine, serine and threonine metabolism	0.954391	ENSGALG00000013069|ENSGALG00000003155|ENSGALG00000005446|ENSGALG00000020943|ENSGALG00000008317|ENSGALG00000004518|ENSGALG00000015180|ENSGALG00000016223|ENSGALG00000016224|ENSGALG00000002638		Metabolism of xenobiotics by cytochrome P450	0.910161	ENSGALG00000016325|ENSGALG00000005204|ENSGALG00000004005|ENSGALG00000007129|ENSGALG00000006344|ENSGALG00000016328|ENSGALG00000013098|ENSGALG00000003445|ENSGALG00000025822|ENSGALG00000028936|ENSGALG00000008409|ENSGALG00000012250|ENSGALG00000020160
Other types of O-glycan biosynthesis	0.954391	ENSGALG00000004775|ENSGALG00000017076|ENSGALG00000010083|ENSGALG00000009532|ENSGALG00000005425|ENSGALG00000002022|ENSGALG00000002841|ENSGALG00000015480		Alanine, aspartate and glutamate metabolism	0.910161	ENSGALG00000008518|ENSGALG00000000085|ENSGALG00000009748|ENSGALG00000009589|ENSGALG00000014274|ENSGALG00000015057|ENSGALG00000007484|ENSGALG00000020943|ENSGALG00000003804|ENSGALG00000012663|ENSGALG00000013728|ENSGALG00000004158|ENSGALG00000007588
mRNA surveillance pathway	0.954391	ENSGALG00000011260|ENSGALG00000002087|ENSGALG00000009828|ENSGALG00000016815|ENSGALG00000004714|ENSGALG00000007227|ENSGALG00000004571|ENSGALG00000008527|ENSGALG00000007683|ENSGALG00000006694|ENSGALG00000001489|ENSGALG00000010026|ENSGALG00000016702|ENSGALG00000017249|ENSGALG00000003220|ENSGALG00000011103|ENSGALG00000008092|ENSGALG00000011685|ENSGALG00000006242		Vitamin B6 metabolism	0.910161	ENSGALG00000015180|ENSGALG00000020876|ENSGALG00000023131
Mucin type O-Glycan biosynthesis	0.954391	ENSGALG00000009078|ENSGALG00000012544|ENSGALG00000010744|ENSGALG00000001130|ENSGALG00000009452|ENSGALG00000013197|ENSGALG00000005584		Peroxisome	0.910161	ENSGALG00000008818|ENSGALG00000002159|ENSGALG00000008421|ENSGALG00000003326|ENSGALG00000015678|ENSGALG00000009236|ENSGALG00000013777|ENSGALG00000006680|ENSGALG00000008701|ENSGALG00000014565|ENSGALG00000005206|ENSGALG00000014471|ENSGALG00000012013|ENSGALG00000005860|ENSGALG00000015844|ENSGALG00000020943|ENSGALG00000007832|ENSGALG00000015591|ENSGALG00000003561|ENSGALG00000010628|ENSGALG00000023650|…
Nucleotide excision repair	0.954391	ENSGALG00000010700|ENSGALG00000014732|ENSGALG00000011910|ENSGALG00000016860|ENSGALG00000006357|ENSGALG00000008218|ENSGALG00000006254|ENSGALG00000013384|ENSGALG00000028998|ENSGALG00000008559		Porphyrin and chlorophyll metabolism	0.910161	ENSGALG00000004638|ENSGALG00000012550|ENSGALG00000009598|ENSGALG00000000291|ENSGALG00000005571|ENSGALG00000010219|ENSGALG00000015240|ENSGALG00000006122|ENSGALG00000026480|ENSGALG00000001375
Arachidonic acid metabolism	0.954391	ENSGALG00000026704|ENSGALG00000028402|ENSGALG00000027908|ENSGALG00000005857|ENSGALG00000010911|ENSGALG00000004779|ENSGALG00000018981|ENSGALG00000001062|ENSGALG00000027357|ENSGALG00000012185|ENSGALG00000010032|ENSGALG00000010633|ENSGALG00000005069		Pentose and glucuronate interconversions	0.910161	ENSGALG00000014320|ENSGALG00000004763|ENSGALG00000002317|ENSGALG00000010244|ENSGALG00000019284|ENSGALG00000017135|ENSGALG00000017068|ENSGALG00000003466
DNA replication	0.954391	ENSGALG00000010700|ENSGALG00000024076|ENSGALG00000012546|ENSGALG00000017015|ENSGALG00000004037|ENSGALG00000012348|ENSGALG00000012915|ENSGALG00000013384		Primary bile acid biosynthesis	0.910161	ENSGALG00000012834|ENSGALG00000015432|ENSGALG00000002187|ENSGALG00000003326|ENSGALG00000006842|ENSGALG00000002470
Lysine degradation	0.954391	ENSGALG00000004775|ENSGALG00000003299|ENSGALG00000009655|ENSGALG00000007443|ENSGALG00000011659|ENSGALG00000006264|ENSGALG00000009800|ENSGALG00000005508|ENSGALG00000004531|ENSGALG00000006680|ENSGALG00000025902|ENSGALG00000008953		Insulin signaling pathway	0.910161	ENSGALG00000008508|ENSGALG00000004801|ENSGALG00000016629|ENSGALG00000008010|ENSGALG00000006418|ENSGALG00000006390|ENSGALG00000012365|ENSGALG00000002583|ENSGALG00000021039|ENSGALG00000004571|ENSGALG00000003740|ENSGALG00000028828|ENSGALG00000002747|ENSGALG00000004000|ENSGALG00000010440|ENSGALG00000012612|ENSGALG00000003205|ENSGALG00000005198|ENSGALG00000012865|ENSGALG00000013224|ENSGALG00000010899|…
Peroxisome	0.954391	ENSGALG00000014471|ENSGALG00000009410|ENSGALG00000012013|ENSGALG00000002159|ENSGALG00000002836|ENSGALG00000008845|ENSGALG00000005647|ENSGALG00000001223|ENSGALG00000008813|ENSGALG00000020943|ENSGALG00000002151|ENSGALG00000006842|ENSGALG00000007832|ENSGALG00000003561|ENSGALG00000007142|ENSGALG00000013777|ENSGALG00000006680|ENSGALG00000008701|ENSGALG00000011497|ENSGALG00000010628		Lysine degradation	0.910161	ENSGALG00000013920|ENSGALG00000009800|ENSGALG00000003299|ENSGALG00000009655|ENSGALG00000004763|ENSGALG00000008229|ENSGALG00000024271|ENSGALG00000006264|ENSGALG00000006680|ENSGALG00000003495|ENSGALG00000005508|ENSGALG00000008472|ENSGALG00000011659|ENSGALG00000004531|ENSGALG00000007443|ENSGALG00000025902|ENSGALG00000008953|ENSGALG00000026729
Ubiquitin mediated proteolysis	0.954391	ENSGALG00000019468|ENSGALG00000016747|ENSGALG00000017186|ENSGALG00000008218|ENSGALG00000012688|ENSGALG00000000464|ENSGALG00000002917|ENSGALG00000001668|ENSGALG00000016045|ENSGALG00000001554|ENSGALG00000007095|ENSGALG00000004347|ENSGALG00000003826|ENSGALG00000006428|ENSGALG00000027080|ENSGALG00000014851|ENSGALG00000020793|ENSGALG00000007978|ENSGALG00000010363|ENSGALG00000028009|ENSGALG00000001398|…		Ascorbate and aldarate metabolism	0.910161	ENSGALG00000014320|ENSGALG00000003495|ENSGALG00000004763|ENSGALG00000008229
Tight junction	0.954391	ENSGALG00000010000|ENSGALG00000014004|ENSGALG00000005846|ENSGALG00000004796|ENSGALG00000011905|ENSGALG00000014770|ENSGALG00000014142|ENSGALG00000025857|ENSGALG00000014463|ENSGALG00000003806|ENSGALG00000009474|ENSGALG00000006197|ENSGALG00000028567|ENSGALG00000001472|ENSGALG00000011329|ENSGALG00000009778|ENSGALG00000001329|ENSGALG00000009364|ENSGALG00000006520|ENSGALG00000026692|ENSGALG00000025821|…		Linoleic acid metabolism	0.910161	ENSGALG00000011413|ENSGALG00000028402|ENSGALG00000011394|ENSGALG00000004436|ENSGALG00000018634|ENSGALG00000007236|ENSGALG00000020459|ENSGALG00000012185|ENSGALG00000010032|ENSGALG00000021314|ENSGALG00000005065
Starch and sucrose metabolism	0.954391	ENSGALG00000008508|ENSGALG00000014320|ENSGALG00000021039|ENSGALG00000017068|ENSGALG00000002896|ENSGALG00000009036|ENSGALG00000004196|ENSGALG00000012365|ENSGALG00000016801		Arachidonic acid metabolism	0.910161	ENSGALG00000011413|ENSGALG00000028402|ENSGALG00000005857|ENSGALG00000011394|ENSGALG00000010402|ENSGALG00000018634|ENSGALG00000007236|ENSGALG00000004779|ENSGALG00000020459|ENSGALG00000001062|ENSGALG00000004521|ENSGALG00000012185|ENSGALG00000010032|ENSGALG00000010633|ENSGALG00000005069|ENSGALG00000026704|ENSGALG00000021314|ENSGALG00000005065|ENSGALG00000028529
Steroid hormone biosynthesis	0.954391	ENSGALG00000015432|ENSGALG00000005467|ENSGALG00000004436|ENSGALG00000026349|ENSGALG00000011894|ENSGALG00000010625|ENSGALG00000028326|ENSGALG00000004196|ENSGALG00000014764		Spliceosome	0.910161	ENSGALG00000008429|ENSGALG00000008038|ENSGALG00000009332|ENSGALG00000009257|ENSGALG00000000408|ENSGALG00000000766|ENSGALG00000006457|ENSGALG00000008561|ENSGALG00000016501|ENSGALG00000006512|ENSGALG00000009421|ENSGALG00000012209|ENSGALG00000005525|ENSGALG00000003532|ENSGALG00000003824|ENSGALG00000007937|ENSGALG00000015061|ENSGALG00000005487|ENSGALG00000010501|ENSGALG00000013825|ENSGALG00000014395|…
RNA polymerase	0.954391	ENSGALG00000010863|ENSGALG00000011947|ENSGALG00000002057|ENSGALG00000013852|ENSGALG00000005395		Glycine, serine and threonine metabolism	0.910161	ENSGALG00000013069|ENSGALG00000003155|ENSGALG00000002638|ENSGALG00000016223|ENSGALG00000008317|ENSGALG00000008229|ENSGALG00000005046|ENSGALG00000015180|ENSGALG00000020943|ENSGALG00000016224|ENSGALG00000007606|ENSGALG00000012312|ENSGALG00000019175|ENSGALG00000004518
Glycosaminoglycan biosynthesis - heparan sulfate / heparin	0.954391	ENSGALG00000004581|ENSGALG00000028423|ENSGALG00000026594|ENSGALG00000023609|ENSGALG00000005107|ENSGALG00000007702		Regulation of autophagy	0.910161	ENSGALG00000002403|ENSGALG00000002345|ENSGALG00000015204|ENSGALG00000008282|ENSGALG00000014832|ENSGALG00000006298|ENSGALG00000027714|ENSGALG00000009903|ENSGALG00000008347|ENSGALG00000001619|ENSGALG00000015387|ENSGALG00000004727
Citrate cycle (TCA cycle)	0.954391	ENSGALG00000028700|ENSGALG00000015961|ENSGALG00000009600|ENSGALG00000007904|ENSGALG00000001949|ENSGALG00000007878|ENSGALG00000003475		VEGF signaling pathway	0.910161	ENSGALG00000007130|ENSGALG00000005453|ENSGALG00000023648|ENSGALG00000020459|ENSGALG00000005069|ENSGALG00000023541|ENSGALG00000005065|ENSGALG00000003943|ENSGALG00000002583|ENSGALG00000005505|ENSGALG00000004796|ENSGALG00000013907|ENSGALG00000014033|ENSGALG00000002283|ENSGALG00000026692|ENSGALG00000005243|ENSGALG00000001366|ENSGALG00000000883|ENSGALG00000028402|ENSGALG00000010709|ENSGALG00000011620|…
FoxO signaling pathway	0.954391	ENSGALG00000003267|ENSGALG00000009600|ENSGALG00000003740|ENSGALG00000016369|ENSGALG00000006418|ENSGALG00000015525|ENSGALG00000025977|ENSGALG00000003939|ENSGALG00000004098|ENSGALG00000012363|ENSGALG00000014471|ENSGALG00000002583|ENSGALG00000028318|ENSGALG00000001267|ENSGALG00000026137|ENSGALG00000003537|ENSGALG00000012297|ENSGALG00000009800|ENSGALG00000002761|ENSGALG00000028005|ENSGALG00000013761|…		Butirosin and neomycin biosynthesis	0.910161	ENSGALG00000004222|ENSGALG00000021039
PPAR signaling pathway	0.954391	ENSGALG00000010681|ENSGALG00000015432|ENSGALG00000000619|ENSGALG00000002159|ENSGALG00000006680|ENSGALG00000017335|ENSGALG00000005554|ENSGALG00000009600|ENSGALG00000007077|ENSGALG00000004965|ENSGALG00000006418|ENSGALG00000002891|ENSGALG00000015764|ENSGALG00000015425|ENSGALG00000010628		ErbB signaling pathway	0.939222	ENSGALG00000005453|ENSGALG00000008058|ENSGALG00000000681|ENSGALG00000010866|ENSGALG00000012363|ENSGALG00000003943|ENSGALG00000001001|ENSGALG00000002583|ENSGALG00000009898|ENSGALG00000003205|ENSGALG00000005198|ENSGALG00000012865|ENSGALG00000004213|ENSGALG00000014033|ENSGALG00000013761|ENSGALG00000026692|ENSGALG00000006390|ENSGALG00000012036|ENSGALG00000005505|ENSGALG00000015422|ENSGALG00000005088|…
Herpes simplex infection	0.954391	ENSGALG00000009840|ENSGALG00000006474|ENSGALG00000000533|ENSGALG00000013981|ENSGALG00000009014|ENSGALG00000009864|ENSGALG00000005521|ENSGALG00000009421|ENSGALG00000001668|ENSGALG00000012356|ENSGALG00000021665|ENSGALG00000006197|ENSGALG00000000495|ENSGALG00000004571|ENSGALG00000003740|ENSGALG00000006731|ENSGALG00000012718|ENSGALG00000015596|ENSGALG00000013825|ENSGALG00000015958|ENSGALG00000005947|…		Vascular smooth muscle contraction	0.943365	ENSGALG00000002016|ENSGALG00000027630|ENSGALG00000008907|ENSGALG00000005632|ENSGALG00000008294|ENSGALG00000002118|ENSGALG00000016629|ENSGALG00000020459|ENSGALG00000012185|ENSGALG00000005065|ENSGALG00000009354|ENSGALG00000003943|ENSGALG00000003149|ENSGALG00000007509|ENSGALG00000003821|ENSGALG00000004571|ENSGALG00000015974|ENSGALG00000010013|ENSGALG00000000730|ENSGALG00000021314|ENSGALG00000027617|…
Glycosphingolipid biosynthesis - lacto and neolacto series	0.954391	ENSGALG00000010083|ENSGALG00000015252|ENSGALG00000002022|ENSGALG00000015069|ENSGALG00000008930		Glycosaminoglycan biosynthesis - keratan sulfate	0.943365	ENSGALG00000008078|ENSGALG00000008440|ENSGALG00000007701|ENSGALG00000010083|ENSGALG00000002022
Lysosome	0.954391	ENSGALG00000008836|ENSGALG00000004776|ENSGALG00000004948|ENSGALG00000009746|ENSGALG00000015376|ENSGALG00000000996|ENSGALG00000011900|ENSGALG00000003959|ENSGALG00000011968|ENSGALG00000015030|ENSGALG00000008138|ENSGALG00000016551|ENSGALG00000005139|ENSGALG00000006876|ENSGALG00000002136|ENSGALG00000007027|ENSGALG00000009229|ENSGALG00000008286|ENSGALG00000014256|ENSGALG00000007992|ENSGALG00000013549|…		Nicotinate and nicotinamide metabolism	0.943365	ENSGALG00000002351|ENSGALG00000016471|ENSGALG00000008179|ENSGALG00000001359|ENSGALG00000002896|ENSGALG00000014869|ENSGALG00000026695|ENSGALG00000020876|ENSGALG00000026187
Glycosphingolipid biosynthesis - ganglio series	0.954391	ENSGALG00000001937|ENSGALG00000011968|ENSGALG00000015749		Progesterone-mediated oocyte maturation	0.943365	ENSGALG00000003085|ENSGALG00000016816|ENSGALG00000016629|ENSGALG00000002150|ENSGALG00000011967|ENSGALG00000014378|ENSGALG00000002583|ENSGALG00000017392|ENSGALG00000000366|ENSGALG00000012755|ENSGALG00000027798|ENSGALG00000003826|ENSGALG00000004161|ENSGALG00000012865|ENSGALG00000014033|ENSGALG00000013761|ENSGALG00000006035|ENSGALG00000005505|ENSGALG00000007779|ENSGALG00000012433|ENSGALG00000010709|…
VEGF signaling pathway	0.954391	ENSGALG00000002583|ENSGALG00000028402|ENSGALG00000001267|ENSGALG00000005505|ENSGALG00000012280|ENSGALG00000004796|ENSGALG00000013907|ENSGALG00000001289|ENSGALG00000026692|ENSGALG00000016171|ENSGALG00000005069|ENSGALG00000005243|ENSGALG00000000883|ENSGALG00000023648		Proteasome	0.943365	ENSGALG00000004219|ENSGALG00000026421|ENSGALG00000008108|ENSGALG00000008163|ENSGALG00000012408|ENSGALG00000000259|ENSGALG00000010675|ENSGALG00000009733|ENSGALG00000027156|ENSGALG00000002937|ENSGALG00000006294|ENSGALG00000009903|ENSGALG00000000905
Ubiquinone and other terpenoid-quinone biosynthesis	0.954391	ENSGALG00000000893|ENSGALG00000007185		Ubiquinone and other terpenoid-quinone biosynthesis	0.943365	ENSGALG00000015486|ENSGALG00000000893|ENSGALG00000007185
Cardiac muscle contraction	0.954391	ENSGALG00000027830|ENSGALG00000003157|ENSGALG00000008066|ENSGALG00000003521|ENSGALG00000027963|ENSGALG00000027771|ENSGALG00000013537|ENSGALG00000026628|ENSGALG00000029021|ENSGALG00000000921|ENSGALG00000013022|ENSGALG00000025819|ENSGALG00000025842|ENSGALG00000026091|ENSGALG00000028125		Cardiac muscle contraction	0.943365	ENSGALG00000027771|ENSGALG00000026628|ENSGALG00000025819|ENSGALG00000027830|ENSGALG00000003900|ENSGALG00000028885|ENSGALG00000029021|ENSGALG00000008486|ENSGALG00000000921|ENSGALG00000005448|ENSGALG00000005400|ENSGALG00000013469|ENSGALG00000025842|ENSGALG00000000730|ENSGALG00000003157|ENSGALG00000027963|ENSGALG00000026091|ENSGALG00000003521|ENSGALG00000008593|ENSGALG00000001096|ENSGALG00000007863|…
Cell adhesion molecules (CAMs)	0.954391	ENSGALG00000008656|ENSGALG00000008978|ENSGALG00000015132|ENSGALG00000014582|ENSGALG00000025857|ENSGALG00000005102|ENSGALG00000009514|ENSGALG00000001472|ENSGALG00000002745|ENSGALG00000001729|ENSGALG00000007839|ENSGALG00000013902|ENSGALG00000008747|ENSGALG00000009131|ENSGALG00000015348|ENSGALG00000005272|ENSGALG00000024372|ENSGALG00000007145|ENSGALG00000025821|ENSGALG00000015902|ENSGALG00000000608|…		Melanogenesis	0.943365	ENSGALG00000016627|ENSGALG00000016912|ENSGALG00000013925|ENSGALG00000008907|ENSGALG00000016629|ENSGALG00000003943|ENSGALG00000016899|ENSGALG00000007509|ENSGALG00000023536|ENSGALG00000017242|ENSGALG00000014033|ENSGALG00000012735|ENSGALG00000001600|ENSGALG00000000839|ENSGALG00000008875|ENSGALG00000010529|ENSGALG00000026445|ENSGALG00000014235|ENSGALG00000028069|ENSGALG00000026692|ENSGALG00000016069|…
Butirosin and neomycin biosynthesis	0.957246	ENSGALG00000021039		Phototransduction	0.943365	ENSGALG00000001431|ENSGALG00000026445|ENSGALG00000007495|ENSGALG00000020745|ENSGALG00000008427|ENSGALG00000028697|ENSGALG00000001334|ENSGALG00000002848
Sulfur metabolism	0.957246	ENSGALG00000003689|ENSGALG00000010542		Steroid hormone biosynthesis	0.943365	ENSGALG00000012834|ENSGALG00000015432|ENSGALG00000005467|ENSGALG00000004436|ENSGALG00000002024|ENSGALG00000001417|ENSGALG00000028326|ENSGALG00000026349|ENSGALG00000011894|ENSGALG00000025822|ENSGALG00000002681|ENSGALG00000014764
Glycosaminoglycan biosynthesis - chondroitin sulfate / dermatan sulfate	0.957246	ENSGALG00000026473|ENSGALG00000007702|ENSGALG00000011246|ENSGALG00000026899		mRNA surveillance pathway	0.943365	ENSGALG00000010273|ENSGALG00000004714|ENSGALG00000016702|ENSGALG00000008527|ENSGALG00000002910|ENSGALG00000011685|ENSGALG00000011260|ENSGALG00000017249|ENSGALG00000016815|ENSGALG00000001283|ENSGALG00000004571|ENSGALG00000003220|ENSGALG00000003108|ENSGALG00000007227|ENSGALG00000006694|ENSGALG00000006462|ENSGALG00000001208|ENSGALG00000010783|ENSGALG00000025904|ENSGALG00000006829|ENSGALG00000002262|…
Dorso-ventral axis formation	0.957246	ENSGALG00000002922|ENSGALG00000026071|ENSGALG00000012363|ENSGALG00000002150		Sulfur metabolism	0.943365	ENSGALG00000003689|ENSGALG00000009576|ENSGALG00000010542
Intestinal immune network for IgA production	0.957246	ENSGALG00000024122|ENSGALG00000008656|ENSGALG00000008978|ENSGALG00000016852|ENSGALG00000000919|ENSGALG00000000685|ENSGALG00000028136		NOD-like receptor signaling pathway	0.943365	ENSGALG00000012356|ENSGALG00000015899|ENSGALG00000027864|ENSGALG00000014773|ENSGALG00000003740|ENSGALG00000003289|ENSGALG00000013761|ENSGALG00000017186|ENSGALG00000015596|ENSGALG00000005155|ENSGALG00000026098|ENSGALG00000016946|ENSGALG00000011668|ENSGALG00000000534
Linoleic acid metabolism	0.957246	ENSGALG00000028402|ENSGALG00000004436|ENSGALG00000010911|ENSGALG00000018981|ENSGALG00000012185|ENSGALG00000010032		Amino sugar and nucleotide sugar metabolism	0.943365	ENSGALG00000000085|ENSGALG00000014320|ENSGALG00000015320|ENSGALG00000002417|ENSGALG00000021039|ENSGALG00000004222|ENSGALG00000015331|ENSGALG00000002311|ENSGALG00000005301|ENSGALG00000013789|ENSGALG00000001937|ENSGALG00000009234|ENSGALG00000007326|ENSGALG00000013229|ENSGALG00000001700
Phototransduction	0.957246	ENSGALG00000001431|ENSGALG00000020745|ENSGALG00000026445|ENSGALG00000008424|ENSGALG00000008427		Calcium signaling pathway	0.943365	ENSGALG00000015974|ENSGALG00000004809|ENSGALG00000016564|ENSGALG00000004801|ENSGALG00000004613|ENSGALG00000005453|ENSGALG00000014363|ENSGALG00000023648|ENSGALG00000016629|ENSGALG00000027913|ENSGALG00000007623|ENSGALG00000006362|ENSGALG00000008675|ENSGALG00000010013|ENSGALG00000023541|ENSGALG00000016912|ENSGALG00000012363|ENSGALG00000003943|ENSGALG00000006835|ENSGALG00000003149|ENSGALG00000012036|…
Glycosylphosphatidylinositol(GPI)-anchor biosynthesis	0.957246	ENSGALG00000001219|ENSGALG00000005066|ENSGALG00000009015|ENSGALG00000004421|ENSGALG00000006408		Influenza A	0.943365	ENSGALG00000004714|ENSGALG00000005155|ENSGALG00000001409|ENSGALG00000009621|ENSGALG00000014426|ENSGALG00000009179|ENSGALG00000006512|ENSGALG00000013552|ENSGALG00000001001|ENSGALG00000000452|ENSGALG00000002583|ENSGALG00000007653|ENSGALG00000014297|ENSGALG00000008341|ENSGALG00000015972|ENSGALG00000003740|ENSGALG00000016894|ENSGALG00000001381|ENSGALG00000026098|ENSGALG00000010560|ENSGALG00000009903|…
Aminoacyl-tRNA biosynthesis	0.957246	ENSGALG00000010097|ENSGALG00000010162|ENSGALG00000004019|ENSGALG00000009598|ENSGALG00000014386|ENSGALG00000007494|ENSGALG00000025990|ENSGALG00000012805|ENSGALG00000006122|ENSGALG00000006853|ENSGALG00000003563|ENSGALG00000007195|ENSGALG00000000794|ENSGALG00000028714|ENSGALG00000009566		Terpenoid backbone biosynthesis	0.943365	ENSGALG00000011659|ENSGALG00000000855|ENSGALG00000002960|ENSGALG00000000385|ENSGALG00000013878|ENSGALG00000015397
Adipocytokine signaling pathway	0.957246	ENSGALG00000002005|ENSGALG00000003267|ENSGALG00000005554|ENSGALG00000015027|ENSGALG00000003740|ENSGALG00000014398|ENSGALG00000003195|ENSGALG00000009600|ENSGALG00000004011|ENSGALG00000007077|ENSGALG00000014832|ENSGALG00000013761|ENSGALG00000009014|ENSGALG00000027864|ENSGALG00000010628		ABC transporters	0.943365	ENSGALG00000010419|ENSGALG00000001967|ENSGALG00000009955|ENSGALG00000006646|ENSGALG00000026269|ENSGALG00000005647|ENSGALG00000016896|ENSGALG00000010901|ENSGALG00000013244|ENSGALG00000007142|ENSGALG00000016164|ENSGALG00000021399
TGF-beta signaling pathway	0.96658	ENSGALG00000003806|ENSGALG00000006474|ENSGALG00000014908|ENSGALG00000007668|ENSGALG00000016308|ENSGALG00000015818|ENSGALG00000026137|ENSGALG00000016293|ENSGALG00000001332|ENSGALG00000027843|ENSGALG00000014697|ENSGALG00000009626|ENSGALG00000001722|ENSGALG00000015576|ENSGALG00000025898|ENSGALG00000010346		Cytosolic DNA-sensing pathway	0.943365	ENSGALG00000008749|ENSGALG00000011947|ENSGALG00000014297|ENSGALG00000027864|ENSGALG00000006841|ENSGALG00000003740|ENSGALG00000003289|ENSGALG00000010349|ENSGALG00000015925|ENSGALG00000000852|ENSGALG00000001861|ENSGALG00000007008|ENSGALG00000000534
alpha-Linolenic acid metabolism	0.96658	ENSGALG00000028402|ENSGALG00000012185|ENSGALG00000010032|ENSGALG00000002159|ENSGALG00000018981		Other types of O-glycan biosynthesis	0.943365	ENSGALG00000002841|ENSGALG00000016769|ENSGALG00000010083|ENSGALG00000005425|ENSGALG00000002022|ENSGALG00000017076|ENSGALG00000006594|ENSGALG00000004284|ENSGALG00000016803
Non-homologous end-joining	0.96658	ENSGALG00000007753|ENSGALG00000024076		Starch and sucrose metabolism	0.943365	ENSGALG00000008508|ENSGALG00000014320|ENSGALG00000010899|ENSGALG00000021039|ENSGALG00000004222|ENSGALG00000013265|ENSGALG00000002896|ENSGALG00000015506|ENSGALG00000009036|ENSGALG00000012365|ENSGALG00000017068
RIG-I-like receptor signaling pathway	0.96658	ENSGALG00000003740|ENSGALG00000011089|ENSGALG00000002345|ENSGALG00000002147|ENSGALG00000027864|ENSGALG00000001409|ENSGALG00000003195|ENSGALG00000013761|ENSGALG00000015596|ENSGALG00000011131|ENSGALG00000009840|ENSGALG00000009014		Herpes simplex infection	0.943365	ENSGALG00000003085|ENSGALG00000003289|ENSGALG00000006474|ENSGALG00000008241|ENSGALG00000005378|ENSGALG00000005525|ENSGALG00000013981|ENSGALG00000009421|ENSGALG00000005521|ENSGALG00000009014|ENSGALG00000001668|ENSGALG00000009864|ENSGALG00000021665|ENSGALG00000006197|ENSGALG00000000495|ENSGALG00000004571|ENSGALG00000015972|ENSGALG00000027798|ENSGALG00000003740|ENSGALG00000006731|ENSGALG00000012718|…
Cytosolic DNA-sensing pathway	0.96658	ENSGALG00000009840|ENSGALG00000011947|ENSGALG00000027864|ENSGALG00000003740|ENSGALG00000000951|ENSGALG00000015925|ENSGALG00000001049|ENSGALG00000000534		Glycosaminoglycan biosynthesis - heparan sulfate / heparin	0.943365	ENSGALG00000023609|ENSGALG00000028423|ENSGALG00000026594|ENSGALG00000028191|ENSGALG00000004581|ENSGALG00000005107|ENSGALG00000006757
Other glycan degradation	0.96658	ENSGALG00000001615|ENSGALG00000001937|ENSGALG00000011968		Renin-angiotensin system	0.943365	ENSGALG00000012108|ENSGALG00000029167|ENSGALG00000006876|ENSGALG00000010331
Toll-like receptor signaling pathway	0.96658	ENSGALG00000007356|ENSGALG00000001001|ENSGALG00000027598|ENSGALG00000002583|ENSGALG00000009840|ENSGALG00000012356|ENSGALG00000001267|ENSGALG00000027864|ENSGALG00000028368|ENSGALG00000001409|ENSGALG00000003740|ENSGALG00000000951|ENSGALG00000013761|ENSGALG00000015596|ENSGALG00000026850|ENSGALG00000005505|ENSGALG00000005947|ENSGALG00000000534		RIG-I-like receptor signaling pathway	0.943365	ENSGALG00000003195|ENSGALG00000001409|ENSGALG00000011089|ENSGALG00000002345|ENSGALG00000014297|ENSGALG00000002147|ENSGALG00000027864|ENSGALG00000003289|ENSGALG00000003740|ENSGALG00000016231|ENSGALG00000011668|ENSGALG00000013761|ENSGALG00000026098|ENSGALG00000015596|ENSGALG00000000852|ENSGALG00000011131|ENSGALG00000009014|ENSGALG00000015387
Terpenoid backbone biosynthesis	0.96658	ENSGALG00000011659|ENSGALG00000015397|ENSGALG00000000385		Folate biosynthesis	0.943365	ENSGALG00000029037|ENSGALG00000000067|ENSGALG00000007848
Mismatch repair	0.96658	ENSGALG00000013384|ENSGALG00000010700|ENSGALG00000008962		Cytokine-cytokine receptor interaction	0.943365	ENSGALG00000024368|ENSGALG00000005848|ENSGALG00000013925|ENSGALG00000013929|ENSGALG00000007174|ENSGALG00000016852|ENSGALG00000001409|ENSGALG00000014631|ENSGALG00000014890|ENSGALG00000008461|ENSGALG00000007668|ENSGALG00000011849|ENSGALG00000016114|ENSGALG00000000543|ENSGALG00000012363|ENSGALG00000011955|ENSGALG00000011954|ENSGALG00000008267|ENSGALG00000012357|ENSGALG00000015972|ENSGALG00000003003|…
Primary bile acid biosynthesis	0.96658	ENSGALG00000015432|ENSGALG00000006842		Toll-like receptor signaling pathway	0.943365	ENSGALG00000007130|ENSGALG00000003289|ENSGALG00000001077|ENSGALG00000001409|ENSGALG00000001001|ENSGALG00000002583|ENSGALG00000012356|ENSGALG00000014297|ENSGALG00000003740|ENSGALG00000026098|ENSGALG00000015596|ENSGALG00000004735|ENSGALG00000005947|ENSGALG00000027598|ENSGALG00000007001|ENSGALG00000013761|ENSGALG00000013468|ENSGALG00000006697|ENSGALG00000005505|ENSGALG00000000534|ENSGALG00000007356|…
Cytokine-cytokine receptor interaction	0.96658	ENSGALG00000005848|ENSGALG00000019033|ENSGALG00000024122|ENSGALG00000013929|ENSGALG00000016852|ENSGALG00000010336|ENSGALG00000008461|ENSGALG00000007668|ENSGALG00000016114|ENSGALG00000010847|ENSGALG00000012363|ENSGALG00000011955|ENSGALG00000011954|ENSGALG00000011212|ENSGALG00000000951|ENSGALG00000009390|ENSGALG00000026663|ENSGALG00000013907|ENSGALG00000005802|ENSGALG00000028136|ENSGALG00000027311|…		Hedgehog signaling pathway	0.943365	ENSGALG00000002719|ENSGALG00000002229|ENSGALG00000010858|ENSGALG00000014235|ENSGALG00000011630|ENSGALG00000002279|ENSGALG00000016629|ENSGALG00000010133|ENSGALG00000012329|ENSGALG00000029113|ENSGALG00000028530|ENSGALG00000000839|ENSGALG00000012620|ENSGALG00000028069
Progesterone-mediated oocyte maturation	0.96658	ENSGALG00000012433|ENSGALG00000002583|ENSGALG00000017392|ENSGALG00000000366|ENSGALG00000008233|ENSGALG00000016629|ENSGALG00000003826|ENSGALG00000004224|ENSGALG00000000041|ENSGALG00000013761|ENSGALG00000028530|ENSGALG00000004640|ENSGALG00000011967|ENSGALG00000002150|ENSGALG00000005505		Cell adhesion molecules (CAMs)	0.943365	ENSGALG00000027634|ENSGALG00000008656|ENSGALG00000008747|ENSGALG00000015132|ENSGALG00000014582|ENSGALG00000026862|ENSGALG00000015463|ENSGALG00000025857|ENSGALG00000007311|ENSGALG00000015032|ENSGALG00000005102|ENSGALG00000015624|ENSGALG00000001472|ENSGALG00000002745|ENSGALG00000000653|ENSGALG00000001729|ENSGALG00000007839|ENSGALG00000000178|ENSGALG00000013902|ENSGALG00000008978|ENSGALG00000009131|…
Salmonella infection	0.96658	ENSGALG00000008797|ENSGALG00000022206|ENSGALG00000015066|ENSGALG00000028080|ENSGALG00000004796|ENSGALG00000000951|ENSGALG00000002843|ENSGALG00000013761|ENSGALG00000011330|ENSGALG00000017180|ENSGALG00000001049|ENSGALG00000005947|ENSGALG00000000534		Intestinal immune network for IgA production	0.959048	ENSGALG00000012357|ENSGALG00000008656|ENSGALG00000000166|ENSGALG00000008978|ENSGALG00000016852|ENSGALG00000000685|ENSGALG00000011849|ENSGALG00000000919|ENSGALG00000028136
Phagosome	0.96658	ENSGALG00000008836|ENSGALG00000008638|ENSGALG00000026802|ENSGALG00000017180|ENSGALG00000009626|ENSGALG00000022206|ENSGALG00000020754|ENSGALG00000019667|ENSGALG00000000579|ENSGALG00000014256|ENSGALG00000007145|ENSGALG00000009229|ENSGALG00000026269|ENSGALG00000026268|ENSGALG00000024372|ENSGALG00000014036|ENSGALG00000002843|ENSGALG00000011272|ENSGALG00000000379|ENSGALG00000003018|ENSGALG00000002930|…		Sulfur relay system	0.963644	ENSGALG00000001568|ENSGALG00000004971
Regulation of autophagy	0.96658	ENSGALG00000014832|ENSGALG00000002403|ENSGALG00000008347|ENSGALG00000006298|ENSGALG00000002345		Other glycan degradation	0.974686	ENSGALG00000001615|ENSGALG00000002412|ENSGALG00000001937|ENSGALG00000011968
Proteasome	0.96658	ENSGALG00000008163|ENSGALG00000027156|ENSGALG00000000259|ENSGALG00000000065|ENSGALG00000009733|ENSGALG00000002937		Glycosylphosphatidylinositol(GPI)-anchor biosynthesis	0.999986	ENSGALG00000001219|ENSGALG00000001985|ENSGALG00000004421|ENSGALG00000005066|ENSGALG00000016559
Sulfur relay system	0.96658	ENSGALG00000001568		Jak-STAT signaling pathway	0.999998	ENSGALG00000005848|ENSGALG00000003267|ENSGALG00000001836|ENSGALG00000008654|ENSGALG00000001409|ENSGALG00000014561|ENSGALG00000011849|ENSGALG00000025974|ENSGALG00000002583|ENSGALG00000008267|ENSGALG00000013705|ENSGALG00000000249|ENSGALG00000015972|ENSGALG00000012671|ENSGALG00000009903|ENSGALG00000010016|ENSGALG00000002005|ENSGALG00000008778|ENSGALG00000006313|ENSGALG00000016906|ENSGALG00000006211|…
Neuroactive ligand-receptor interaction	0.96658	ENSGALG00000004101|ENSGALG00000008512|ENSGALG00000004613|ENSGALG00000007055|ENSGALG00000005657|ENSGALG00000007255|ENSGALG00000023142|ENSGALG00000015117|ENSGALG00000015974|ENSGALG00000016745|ENSGALG00000016744|ENSGALG00000012297|ENSGALG00000001695|ENSGALG00000008332|ENSGALG00000015729|ENSGALG00000028410|ENSGALG00000010683|ENSGALG00000026011|ENSGALG00000015551|ENSGALG00000017327|ENSGALG00000001282|…		Glycosphingolipid biosynthesis - lacto and neolacto series	0.999998	ENSGALG00000010083|ENSGALG00000002022|ENSGALG00000013211
Influenza A	0.96658	ENSGALG00000004714|ENSGALG00000006242|ENSGALG00000006512|ENSGALG00000013552|ENSGALG00000001001|ENSGALG00000000452|ENSGALG00000002583|ENSGALG00000007653|ENSGALG00000001267|ENSGALG00000003740|ENSGALG00000016894|ENSGALG00000015958|ENSGALG00000005947|ENSGALG00000015027|ENSGALG00000013761|ENSGALG00000005155|ENSGALG00000026850|ENSGALG00000009840|ENSGALG00000005505|ENSGALG00000001049|ENSGALG00000000534|…		Aminoacyl-tRNA biosynthesis	0.999998	ENSGALG00000006427|ENSGALG00000023749|ENSGALG00000010162|ENSGALG00000004019|ENSGALG00000009598|ENSGALG00000004813|ENSGALG00000025990|ENSGALG00000014386|ENSGALG00000006122|ENSGALG00000028714|ENSGALG00000011877|ENSGALG00000003563|ENSGALG00000007195|ENSGALG00000009566
Jak-STAT signaling pathway	0.994647	ENSGALG00000005848|ENSGALG00000003267|ENSGALG00000020316|ENSGALG00000008654|ENSGALG00000000742|ENSGALG00000003485|ENSGALG00000014561|ENSGALG00000025974|ENSGALG00000002583|ENSGALG00000015027|ENSGALG00000002005|ENSGALG00000008778|ENSGALG00000006313|ENSGALG00000016906|ENSGALG00000006211|ENSGALG00000005505|ENSGALG00000006394|ENSGALG00000006032|ENSGALG00000012518|ENSGALG00000016308|ENSGALG00000004221|…		Oxidative phosphorylation	0.999998	ENSGALG00000013167|ENSGALG00000025819|ENSGALG00000001375|ENSGALG00000020754|ENSGALG00000003516|ENSGALG00000008084|ENSGALG00000028885|ENSGALG00000001452|ENSGALG00000003256|ENSGALG00000004302|ENSGALG00000017282|ENSGALG00000028026|ENSGALG00000007878|ENSGALG00000013469|ENSGALG00000016066|ENSGALG00000010582|ENSGALG00000014310|ENSGALG00000001355|ENSGALG00000027963|ENSGALG00000028242|ENSGALG00000026108|…
Oxidative phosphorylation	0.998182	ENSGALG00000008836|ENSGALG00000004442|ENSGALG00000008821|ENSGALG00000025999|ENSGALG00000008066|ENSGALG00000027963|ENSGALG00000020754|ENSGALG00000028026|ENSGALG00000006073|ENSGALG00000007926|ENSGALG00000013036|ENSGALG00000009703|ENSGALG00000027190|ENSGALG00000007878|ENSGALG00000025819|ENSGALG00000001712|ENSGALG00000001375|ENSGALG00000028242|ENSGALG00000027688|ENSGALG00000009229		Neuroactive ligand-receptor interaction	0.999998	ENSGALG00000009100|ENSGALG00000016912|ENSGALG00000004613|ENSGALG00000007394|ENSGALG00000005476|ENSGALG00000007055|ENSGALG00000000371|ENSGALG00000005657|ENSGALG00000002152|ENSGALG00000007255|ENSGALG00000011080|ENSGALG00000008339|ENSGALG00000015974|ENSGALG00000006362|ENSGALG00000013813|ENSGALG00000001698|ENSGALG00000010013|ENSGALG00000001695|ENSGALG00000009405|ENSGALG00000006576|ENSGALG00000016745|…
Ribosome	0.999928	ENSGALG00000014309|ENSGALG00000027235|ENSGALG00000015280|ENSGALG00000004362|ENSGALG00000024398|ENSGALG00000027035|ENSGALG00000026803|ENSGALG00000012337|ENSGALG00000001039|ENSGALG00000013990|ENSGALG00000008597|ENSGALG00000007611|ENSGALG00000007999|ENSGALG00000028495		Ribosome	0.999998	ENSGALG00000007473|ENSGALG00000026490|ENSGALG00000015339|ENSGALG00000027807|ENSGALG00000024398|ENSGALG00000027035|ENSGALG00000010296|ENSGALG00000005338|ENSGALG00000011603|ENSGALG00000016392|ENSGALG00000015280|ENSGALG00000012337|ENSGALG00000011523|ENSGALG00000008597|ENSGALG00000027661|ENSGALG00000016794|ENSGALG00000007611|ENSGALG00000007999|ENSGALG00000013990
