# Supplementary material for: Common microRNA–mRNA Interactions in Different Newcastle Disease Virus-Infected Chicken Embryonic Visceral Tissues
Source: Int J Mol Sci. 2018 Apr 25;19(5):1291. doi: 10.3390/ijms19051291 (PMC5983721; doi:10.3390/ijms19051291)
Supplement: Supplementary file 1 [file ijms-19-01291-s001.zip › Supplementary Files/Table S5. The differentially expressed mRNAs based on RNA-seq.xls]

## Sheet: Sheet1
F48E9 vs. Control							La Sota vs. Control
Up-regulated Gene ID	log2.Fold change	qvalue	Down-regulated Gene ID	log2.Fold change	qvalue		Up-regulated Gene ID	log2.Fold change	qvalue	Down-regulated Gene ID	log2.Fold change	qvalue
ENSGALG00000000054	2.0387	7.715e-26	ENSGALG00000000044	-1.5906	0.0011753		ENSGALG00000000040	2.2673	1.3211e-12	ENSGALG00000000098	-1.273	1.1799e-06
ENSGALG00000000119	8.5934	9.7416e-77	ENSGALG00000000059	-1.2732	9.9947e-22		ENSGALG00000000054	1.707	4.6194e-21	ENSGALG00000000112	-3.0784	0.0018277
ENSGALG00000000120	7.8415	7.179e-12	ENSGALG00000000107	-2.1415	0.0038341		ENSGALG00000000067	1.9489	1.1221e-07	ENSGALG00000000164	-5.6962	6.1418e-12
ENSGALG00000000154	3.2697	5.8172e-10	ENSGALG00000000112	-3.7542	0.00030039		ENSGALG00000000119	8.6884	2.5213e-91	ENSGALG00000000172	-5.8351	1.009e-17
ENSGALG00000000181	5.9585	1.4742e-56	ENSGALG00000000164	-4.5217	3.16e-12		ENSGALG00000000120	5.5278	0.0022981	ENSGALG00000000221	-4.1166	6.4921e-09
ENSGALG00000000293	7.3932	8.2713e-241	ENSGALG00000000172	-9.7638	2.6402e-12		ENSGALG00000000293	5.4499	2.2739e-73	ENSGALG00000000242	-3.9924	2.3792e-09
ENSGALG00000000304	1.2714	0.00052003	ENSGALG00000000221	-7.7954	1.7719e-08		ENSGALG00000000318	2.3974	1.566e-15	ENSGALG00000000299	-2.3673	4.5356e-17
ENSGALG00000000318	2.5177	6.3723e-14	ENSGALG00000000242	-2.0678	7.2147e-07		ENSGALG00000000417	3.1995	1.3204e-07	ENSGALG00000000302	-7.1137	3.1327e-187
ENSGALG00000000332	1.1443	0.0027236	ENSGALG00000000299	-4.0656	1.089e-25		ENSGALG00000000437	12.287	2.1083e-25	ENSGALG00000000307	-2.4918	9.3385e-11
ENSGALG00000000379	2.1102	8.4092e-10	ENSGALG00000000309	-1.3665	5.0606e-05		ENSGALG00000000549	4.0122	9.4896e-06	ENSGALG00000000313	-6.4759	1.1188e-131
ENSGALG00000000410	1.5076	4.9292e-05	ENSGALG00000000314	-1.9715	2.0552e-14		ENSGALG00000000585	2.2751	7.7597e-29	ENSGALG00000000314	-1.2892	2.7927e-08
ENSGALG00000000437	10.741	1.0511e-10	ENSGALG00000000317	-1.7379	4.3271e-14		ENSGALG00000000608	2.2315	9.1683e-39	ENSGALG00000000394	-2.4005	0.0026828
ENSGALG00000000452	3.1713	1.403e-07	ENSGALG00000000509	-5.0119	2.2928e-07		ENSGALG00000000619	2.1101	6.8086e-20	ENSGALG00000000438	-1.4445	1.6753e-07
ENSGALG00000000498	1.7092	0.00020167	ENSGALG00000000548	-9.9236	1.5084e-63		ENSGALG00000000780	1.6134	2.7997e-07	ENSGALG00000000509	-1.9457	0.00043827
ENSGALG00000000504	6.4781	2.0511e-11	ENSGALG00000000560	-3.8219	1.4637e-12		ENSGALG00000000786	6.0075	0.0032452	ENSGALG00000000548	-10.776	1.6286e-56
ENSGALG00000000511	1.6046	0.00018237	ENSGALG00000000562	-1.9519	0.00035198		ENSGALG00000000887	7.3559	0.0009268	ENSGALG00000000560	-3.3692	4.5152e-11
ENSGALG00000000534	6.2238	4.3504e-09	ENSGALG00000000584	-1.4205	2.857e-13		ENSGALG00000000893	9.2086	4.6419e-24	ENSGALG00000000628	-1.2983	8.263e-05
ENSGALG00000000543	2.6116	3.3716e-06	ENSGALG00000000610	-1.2865	0.00018021		ENSGALG00000000920	2.8376	1.5264e-08	ENSGALG00000000644	-1.2104	0.0034938
ENSGALG00000000549	3.4241	0.0022832	ENSGALG00000000628	-1.6618	3.4139e-07		ENSGALG00000000949	2.593	0.0011474	ENSGALG00000000653	-2.4546	1.9308e-05
ENSGALG00000000558	3.9576	1.1785e-06	ENSGALG00000000632	-1.0522	0.0024259		ENSGALG00000001021	2.5241	2.0229e-09	ENSGALG00000000673	-1.1581	0.00019912
ENSGALG00000000585	2.0141	3.711e-14	ENSGALG00000000644	-2.1615	5.3311e-06		ENSGALG00000001033	1.7719	1.8052e-05	ENSGALG00000000690	-3.1757	8.5542e-07
ENSGALG00000000608	3.2154	9.5548e-101	ENSGALG00000000653	-5.5088	3.6217e-08		ENSGALG00000001091	2.6655	4.3878e-05	ENSGALG00000000699	-1.9235	6.2007e-22
ENSGALG00000000616	7.1997	7.8426e-23	ENSGALG00000000673	-1.1035	2.166e-05		ENSGALG00000001096	1.0517	0.00034648	ENSGALG00000000730	-4.6359	5.7705e-12
ENSGALG00000000619	1.6195	3.8155e-06	ENSGALG00000000690	-1.2448	0.00048549		ENSGALG00000001184	1.4687	0.0011006	ENSGALG00000000779	-6.6903	9.7059e-09
ENSGALG00000000620	2.6033	5.2369e-53	ENSGALG00000000699	-1.609	1.7161e-21		ENSGALG00000001240	3.8657	1.1699e-166	ENSGALG00000000839	-3.609	3.2736e-25
ENSGALG00000000678	3.0478	2.8223e-11	ENSGALG00000000730	-4.7332	1.58e-12		ENSGALG00000001252	5.8087	3.0465e-14	ENSGALG00000000863	-1.0461	0.00082938
ENSGALG00000000685	1.7979	8.4611e-05	ENSGALG00000000779	-6.4226	3.9168e-09		ENSGALG00000001320	9.8801	2.7119e-14	ENSGALG00000000894	-1.3424	7.4736e-08
ENSGALG00000000720	7.636	4.3653e-152	ENSGALG00000000781	-1.0545	8.0863e-05		ENSGALG00000001325	8.4703	9.4804e-10	ENSGALG00000000936	-3.5006	0.0016074
ENSGALG00000000721	2.1595	1.6618e-09	ENSGALG00000000839	-4.4533	1.4825e-28		ENSGALG00000001328	1.3366	2.4963e-36	ENSGALG00000001006	-2.255	0.0033294
ENSGALG00000000742	3.2042	4.7641e-16	ENSGALG00000000894	-1.9234	7.6309e-13		ENSGALG00000001330	1.0735	7.572e-07	ENSGALG00000001085	-1.2057	1.2258e-05
ENSGALG00000000748	2.0594	0.0043761	ENSGALG00000000899	-1.2406	0.0024341		ENSGALG00000001331	1.4583	0.00025616	ENSGALG00000001100	-1.3379	4.8053e-06
ENSGALG00000000775	4.0404	7.8426e-50	ENSGALG00000000912	-1.4039	0.0017025		ENSGALG00000001369	7.7018	8.0451e-18	ENSGALG00000001129	-1.2038	0.0021818
ENSGALG00000000780	1.9896	8.9113e-10	ENSGALG00000000913	-1.127	1.2519e-05		ENSGALG00000001396	9.5647	1.2564e-133	ENSGALG00000001130	-1.5062	1.2602e-10
ENSGALG00000000786	7.3088	3.7354e-06	ENSGALG00000000936	-4.4967	0.00031433		ENSGALG00000001531	3.6715	7.5601e-07	ENSGALG00000001171	-3.5186	2.2822e-23
ENSGALG00000000788	7.3916	0.00092797	ENSGALG00000000978	-1.1678	0.00015727		ENSGALG00000001557	1.4487	0.0022158	ENSGALG00000001177	-1.8222	6.6008e-11
ENSGALG00000000812	1.5106	2.3567e-24	ENSGALG00000001006	-2.0638	0.0014066		ENSGALG00000001558	2.5086	7.8604e-06	ENSGALG00000001197	-4.6071	7.4637e-24
ENSGALG00000000843	1.5455	6.4114e-06	ENSGALG00000001085	-1.1721	6.9026e-07		ENSGALG00000001565	5.9812	1.8341e-41	ENSGALG00000001264	-2.7217	6.9149e-37
ENSGALG00000000852	3.8149	2.8618e-10	ENSGALG00000001130	-1.3776	9.8104e-12		ENSGALG00000001697	6.7893	7.7116e-12	ENSGALG00000001403	-1.4325	4.5208e-06
ENSGALG00000000865	5.8797	1.2012e-18	ENSGALG00000001171	-4.0775	3.0684e-26		ENSGALG00000001717	1.6232	2.4936e-25	ENSGALG00000001459	-3.4772	4.2254e-114
ENSGALG00000000866	2.537	0.0027267	ENSGALG00000001177	-2.4081	1.23e-15		ENSGALG00000001780	9.0484	2.7734e-26	ENSGALG00000001472	-1.669	5.2766e-26
ENSGALG00000000883	1.632	2.2797e-13	ENSGALG00000001197	-4.7026	9.6488e-25		ENSGALG00000001785	6.2946	0.00017197	ENSGALG00000001480	-1.9236	0.00010934
ENSGALG00000000893	11.246	9.6474e-66	ENSGALG00000001208	-1.0961	1.1136e-07		ENSGALG00000001795	2.0119	1.8523e-05	ENSGALG00000001518	-3.6271	3.9372e-08
ENSGALG00000000920	3.226	1.6621e-10	ENSGALG00000001264	-3.2999	4.6086e-45		ENSGALG00000001824	5.8941	1.7019e-21	ENSGALG00000001640	-1.6574	1.9279e-06
ENSGALG00000000949	3.0385	6.9168e-05	ENSGALG00000001403	-2.589	1.6288e-11		ENSGALG00000001880	4.5641	6.8776e-18	ENSGALG00000001727	-2.2512	0.00033543
ENSGALG00000000951	7.2209	0.0017431	ENSGALG00000001405	-1.1095	9.7037e-05		ENSGALG00000001915	1.5931	0.0015484	ENSGALG00000001793	-7.4221	2.0723e-176
ENSGALG00000000956	10.279	7.6794e-47	ENSGALG00000001407	-1.955	9.6732e-21		ENSGALG00000001949	1.1523	2.4678e-10	ENSGALG00000001812	-1.8489	4.6283e-07
ENSGALG00000001000	1.9353	1.4087e-89	ENSGALG00000001422	-2.6154	2.7536e-14		ENSGALG00000002020	3.7966	3.3866e-91	ENSGALG00000001854	-3.5844	2.0195e-05
ENSGALG00000001021	2.9455	3.3508e-12	ENSGALG00000001424	-1.83	0.0012689		ENSGALG00000002021	2.2759	7.874e-05	ENSGALG00000001905	-1.343	0.00011796
ENSGALG00000001049	2.3624	5.2205e-05	ENSGALG00000001443	-1.8589	7.6621e-21		ENSGALG00000002066	1.2128	6.901e-10	ENSGALG00000001956	-1.0601	2.442e-19
ENSGALG00000001091	2.9504	9.5894e-06	ENSGALG00000001472	-1.3566	3.3047e-25		ENSGALG00000002118	4.1788	3.7021e-12	ENSGALG00000001977	-4.0181	8.0451e-18
ENSGALG00000001231	4.3765	3.2352e-64	ENSGALG00000001480	-1.3352	0.0002855		ENSGALG00000002159	2.4025	1.7708e-26	ENSGALG00000002015	-2.5769	0.00034416
ENSGALG00000001240	2.2398	3.6974e-20	ENSGALG00000001518	-5.7403	2.242e-09		ENSGALG00000002162	2.8726	1.6094e-61	ENSGALG00000002028	-1.5233	6.4643e-09
ENSGALG00000001256	4.1912	2.1566e-08	ENSGALG00000001604	-1.2145	5.0627e-05		ENSGALG00000002170	5.7274	2.8306e-05	ENSGALG00000002038	-1.5647	1.3621e-05
ENSGALG00000001320	8.6121	8.9227e-07	ENSGALG00000001640	-2.1413	2.8263e-09		ENSGALG00000002182	2.4329	9.3532e-05	ENSGALG00000002078	-1.0315	1.2179e-14
ENSGALG00000001325	6.7658	0.00095372	ENSGALG00000001727	-2.595	2.6891e-05		ENSGALG00000002187	1.5178	4.5898e-17	ENSGALG00000002081	-1.6867	6.966e-05
ENSGALG00000001328	1.7857	4.2663e-60	ENSGALG00000001766	-1.5466	0.0017128		ENSGALG00000002194	1.4908	0.0001499	ENSGALG00000002082	-5.4419	2.5278e-11
ENSGALG00000001330	1.0518	0.0021062	ENSGALG00000001812	-1.4534	8.0179e-07		ENSGALG00000002200	9.4964	1.208e-11	ENSGALG00000002103	-2.2064	0.00012592
ENSGALG00000001331	2.0324	3.7079e-08	ENSGALG00000001816	-1.1279	4.0258e-05		ENSGALG00000002219	1.9101	1.5291e-05	ENSGALG00000002108	-1.8935	4.0472e-22
ENSGALG00000001369	6.7333	6.0256e-09	ENSGALG00000001832	-1.4477	0.0025085		ENSGALG00000002310	1.1539	0.00076923	ENSGALG00000002125	-3.3226	1.3241e-12
ENSGALG00000001396	9.4526	6.621e-112	ENSGALG00000001849	-1.0546	0.00030002		ENSGALG00000002317	2.5748	8.7654e-24	ENSGALG00000002186	-6.5137	8.8436e-19
ENSGALG00000001398	4.2717	6.2885e-57	ENSGALG00000001854	-3.3976	8.3337e-06		ENSGALG00000002355	2.6801	9.6478e-10	ENSGALG00000002298	-1.385	0.00085826
ENSGALG00000001409	10.264	5.5517e-16	ENSGALG00000001905	-1.5675	1.8874e-06		ENSGALG00000002363	1.1159	2.2975e-12	ENSGALG00000002342	-1.4071	6.6021e-43
ENSGALG00000001416	6.2246	5.6188e-06	ENSGALG00000001919	-1.5994	0.00096144		ENSGALG00000002369	7.2216	1.7735e-15	ENSGALG00000002349	-5.0065	2.4205e-20
ENSGALG00000001428	2.9198	7.2137e-36	ENSGALG00000001977	-1.1379	9.2291e-08		ENSGALG00000002377	1.438	1.3715e-140	ENSGALG00000002371	-1.4363	0.00014715
ENSGALG00000001434	1.8	3.9983e-06	ENSGALG00000002009	-1.2473	0.00096372		ENSGALG00000002397	4.4305	1.8764e-30	ENSGALG00000002480	-2.9571	2.0114e-11
ENSGALG00000001470	3.9348	2.2313e-36	ENSGALG00000002015	-2.541	9.5265e-05		ENSGALG00000002412	1.4319	5.5525e-05	ENSGALG00000002515	-1.3749	2.2971e-10
ENSGALG00000001476	1.3989	4.5511e-05	ENSGALG00000002028	-1.3295	1.7181e-09		ENSGALG00000002421	1.6636	3.1774e-05	ENSGALG00000002615	-1.0851	0.00041339
ENSGALG00000001478	5.3241	8.08e-38	ENSGALG00000002030	-1.8837	3.907e-134		ENSGALG00000002431	2.7985	9.4432e-16	ENSGALG00000002652	-2.7114	0.00012704
ENSGALG00000001505	1.6424	0.00063953	ENSGALG00000002038	-1.877	1.0493e-07		ENSGALG00000002442	4.8461	0.00012703	ENSGALG00000002763	-1.8121	1.7098e-12
ENSGALG00000001525	3.2876	2.9985e-38	ENSGALG00000002054	-1.2452	0.0012668		ENSGALG00000002466	3.0148	1.7114e-06	ENSGALG00000002790	-1.3776	0.00052976
ENSGALG00000001558	6.7239	4.0032e-175	ENSGALG00000002076	-1.0266	6.9948e-06		ENSGALG00000002470	4.4442	8.3031e-41	ENSGALG00000002893	-1.3028	5.5963e-05
ENSGALG00000001565	6.1416	2.6088e-40	ENSGALG00000002080	-2.9358	0.0012492		ENSGALG00000002479	1.2961	1.8077e-12	ENSGALG00000002898	-2.6108	0.0031289
ENSGALG00000001569	3.5905	4.9041e-12	ENSGALG00000002081	-1.618	1.2095e-05		ENSGALG00000002493	5.947	1.9368e-11	ENSGALG00000002907	-7.1725	2.0664e-166
ENSGALG00000001605	4.7536	1.2765e-11	ENSGALG00000002082	-6.0811	1.7433e-11		ENSGALG00000002495	1.2922	1.3945e-23	ENSGALG00000002958	-1.0399	0.0024417
ENSGALG00000001629	2.9683	6.5386e-08	ENSGALG00000002103	-1.556	0.00030767		ENSGALG00000002507	7.6804	2.2225e-40	ENSGALG00000003074	-1.428	5.5056e-11
ENSGALG00000001697	6.243	3.5916e-08	ENSGALG00000002108	-3.4356	2.3148e-38		ENSGALG00000002513	6.4677	1.1154e-09	ENSGALG00000003123	-2.0519	3.5466e-15
ENSGALG00000001749	4.257	3.0628e-124	ENSGALG00000002124	-1.1243	7.1269e-06		ENSGALG00000002529	1.3133	0.0028399	ENSGALG00000003157	-5.2316	4.3228e-60
ENSGALG00000001780	9.7041	4.0665e-34	ENSGALG00000002186	-1.1053	1.0349e-07		ENSGALG00000002542	1.4612	1.2688e-05	ENSGALG00000003160	-1.7089	0.0021466
ENSGALG00000001880	5.7236	4.3181e-37	ENSGALG00000002249	-1.6572	1.2982e-07		ENSGALG00000002563	1.1315	2.3299e-08	ENSGALG00000003161	-1.7902	0.00045367
ENSGALG00000001915	2.2996	1.6392e-07	ENSGALG00000002346	-1.2675	0.00010063		ENSGALG00000002564	1.9591	0.00031231	ENSGALG00000003226	-5.0845	6.3889e-29
ENSGALG00000001926	1.7421	1.2976e-17	ENSGALG00000002349	-7.1021	3.5421e-19		ENSGALG00000002595	2.371	1.9379e-40	ENSGALG00000003324	-2.5979	2.9833e-13
ENSGALG00000001933	5.1206	4.9947e-07	ENSGALG00000002367	-2.8828	0.00096886		ENSGALG00000002683	1.8911	3.2906e-10	ENSGALG00000003336	-1.5066	0.0039655
ENSGALG00000001949	1.0669	0.00039561	ENSGALG00000002427	-1.6653	0.0033009		ENSGALG00000002688	11.399	1.3648e-47	ENSGALG00000003401	-3.1294	1.1244e-05
ENSGALG00000002020	2.2359	4.9041e-12	ENSGALG00000002515	-1.6702	9.0218e-15		ENSGALG00000002705	1.4488	0.0018895	ENSGALG00000003465	-6.5655	1.0897e-102
ENSGALG00000002021	5.0721	3.4384e-58	ENSGALG00000002538	-1.2708	0.00082262		ENSGALG00000002722	3.2313	9.5927e-14	ENSGALG00000003488	-2.0802	1.9548e-05
ENSGALG00000002022	1.9119	8.6234e-11	ENSGALG00000002544	-1.038	0.00060605		ENSGALG00000002775	2.1327	8.9419e-06	ENSGALG00000003546	-1.4893	2.7615e-06
ENSGALG00000002041	1.0174	0.00022206	ENSGALG00000002579	-1.0868	0.0027328		ENSGALG00000002777	1.5916	1.255e-21	ENSGALG00000003550	-1.2918	5.7007e-09
ENSGALG00000002102	9.2471	3.3528e-05	ENSGALG00000002615	-1.1067	2.5288e-05		ENSGALG00000002784	1.2558	0.0016388	ENSGALG00000003551	-1.2903	5.7821e-20
ENSGALG00000002118	5.2574	2.0288e-24	ENSGALG00000002646	-1.4731	0.00090142		ENSGALG00000002805	1.2398	1.2032e-07	ENSGALG00000003567	-2.3179	2.5266e-11
ENSGALG00000002155	1.6733	8.5646e-06	ENSGALG00000002652	-4.2046	2.7055e-06		ENSGALG00000002849	1.7067	1.5608e-06	ENSGALG00000003582	-2.6654	1.044e-07
ENSGALG00000002158	1.4142	0.00046368	ENSGALG00000002763	-2.0048	1.1628e-15		ENSGALG00000002891	1.5638	4.2382e-19	ENSGALG00000003595	-1.4412	0.0033703
ENSGALG00000002159	1.3655	0.002103	ENSGALG00000002790	-1.2467	0.00013386		ENSGALG00000002925	1.3423	7.389e-09	ENSGALG00000003670	-1.0851	0.0001178
ENSGALG00000002160	5.2211	3.1935e-242	ENSGALG00000002893	-1.1069	1.9172e-05		ENSGALG00000002926	2.7566	0.0048376	ENSGALG00000003690	-2.5474	7.4213e-20
ENSGALG00000002162	1.6724	9.4027e-08	ENSGALG00000002900	-2.6451	0.00026309		ENSGALG00000002940	1.5534	7.2426e-05	ENSGALG00000003744	-1.4868	0.00031505
ENSGALG00000002167	3.6578	1.8776e-10	ENSGALG00000002907	-4.9537	1.858e-182		ENSGALG00000002957	3.9628	0.0042989	ENSGALG00000003747	-1.2056	0.0007079
ENSGALG00000002170	5.4565	0.00031732	ENSGALG00000003074	-1.1879	2.7588e-11		ENSGALG00000002960	9.9111	5.1185e-134	ENSGALG00000003778	-1.5563	5.2962e-10
ENSGALG00000002182	2.4952	0.00027095	ENSGALG00000003118	-1.5559	7.7617e-13		ENSGALG00000002987	8.0322	1.145e-73	ENSGALG00000003782	-5.1727	1.7045e-09
ENSGALG00000002207	6.7658	4.0126e-09	ENSGALG00000003123	-1.9038	3.5717e-16		ENSGALG00000002988	3.9127	3.7093e-196	ENSGALG00000003835	-1.1068	1.5454e-25
ENSGALG00000002219	2.0283	4.4883e-05	ENSGALG00000003157	-1.5907	7.2217e-31		ENSGALG00000003016	5.7205	2.5274e-09	ENSGALG00000003841	-3.478	0.0018209
ENSGALG00000002225	3.1552	3.0688e-20	ENSGALG00000003160	-1.73	0.00039334		ENSGALG00000003028	3.9896	5.0879e-11	ENSGALG00000003862	-1.114	4.7298e-06
ENSGALG00000002260	2.8542	2.3331e-07	ENSGALG00000003161	-1.6549	0.00013667		ENSGALG00000003063	2.2795	0.0010609	ENSGALG00000003925	-4.5738	0.0029794
ENSGALG00000002355	3.6784	2.1453e-22	ENSGALG00000003226	-1.3865	1.5959e-13		ENSGALG00000003073	2.0084	2.0195e-05	ENSGALG00000003939	-1.1352	4.0968e-06
ENSGALG00000002369	6.6042	3.175e-10	ENSGALG00000003273	-1.372	0.00011766		ENSGALG00000003075	10.662	3.2144e-32	ENSGALG00000003955	-1.0728	8.9132e-06
ENSGALG00000002377	1.0749	1.8358e-23	ENSGALG00000003324	-3.2807	8.12e-17		ENSGALG00000003193	1.0465	0.00095256	ENSGALG00000003965	-6.8415	4.1107e-05
ENSGALG00000002397	5.6517	3.0872e-67	ENSGALG00000003396	-1.0011	7.3739e-08		ENSGALG00000003213	8.0541	1.8077e-12	ENSGALG00000004028	-7.0881	6.58e-74
ENSGALG00000002412	1.6268	5.0219e-05	ENSGALG00000003401	-2.5712	1.2397e-05		ENSGALG00000003263	1.6923	1.9548e-05	ENSGALG00000004044	-7.6084	1.743e-12
ENSGALG00000002421	2.0536	3.9819e-07	ENSGALG00000003403	-2.6587	0.0037562		ENSGALG00000003267	1.372	7.1274e-13	ENSGALG00000004087	-1.0352	0.00040473
ENSGALG00000002431	3.8651	3.7176e-38	ENSGALG00000003465	-8.2871	3.5396e-87		ENSGALG00000003285	3.8873	9.4766e-05	ENSGALG00000004121	-1.0743	4.6684e-05
ENSGALG00000002445	1.5754	9.9226e-05	ENSGALG00000003488	-2.9221	8.254e-08		ENSGALG00000003316	5.8792	1.003e-57	ENSGALG00000004155	-6.951	8.2508e-44
ENSGALG00000002466	2.4948	0.0022528	ENSGALG00000003536	-1.0988	0.00024496		ENSGALG00000003323	2.8098	0.00017047	ENSGALG00000004157	-4.1312	5.8419e-05
ENSGALG00000002470	3.8134	1.2567e-19	ENSGALG00000003550	-1.134	7.5391e-10		ENSGALG00000003326	2.0206	7.4575e-06	ENSGALG00000004191	-1.1523	1.7249e-08
ENSGALG00000002475	2.9914	7.7897e-06	ENSGALG00000003553	-1.1924	0.00030058		ENSGALG00000003406	3.155	8.5507e-08	ENSGALG00000004213	-1.0616	0.0026594
ENSGALG00000002479	1.1731	4.9929e-05	ENSGALG00000003554	-3.2554	0.0049713		ENSGALG00000003432	7.4414	4.0229e-07	ENSGALG00000004249	-2.4228	5.5118e-09
ENSGALG00000002490	1.03	0.00070618	ENSGALG00000003567	-2.2656	1.8437e-12		ENSGALG00000003445	1.3491	0.00021273	ENSGALG00000004260	-2.6396	7.3714e-07
ENSGALG00000002492	2.1139	0.0013506	ENSGALG00000003582	-2.4757	3.7461e-08		ENSGALG00000003475	1.2004	4.716e-13	ENSGALG00000004274	-1.9845	4.2088e-11
ENSGALG00000002493	7.9985	2.3431e-37	ENSGALG00000003670	-1.7288	1.5502e-08		ENSGALG00000003495	2.003	3.6869e-33	ENSGALG00000004290	-2.3789	1.8566e-24
ENSGALG00000002495	1.2544	1.453e-11	ENSGALG00000003690	-3.4304	3.728e-26		ENSGALG00000003512	6.224	0	ENSGALG00000004320	-2.3368	5.7766e-10
ENSGALG00000002507	9.2266	8.0834e-90	ENSGALG00000003742	-1.0624	5.9112e-08		ENSGALG00000003519	4.7512	0.002791	ENSGALG00000004386	-2.2332	2.8225e-13
ENSGALG00000002540	1.6614	0.00061367	ENSGALG00000003744	-1.3421	8.6861e-05		ENSGALG00000003521	1.1321	2.5433e-23	ENSGALG00000004393	-3.9079	0.0035899
ENSGALG00000002542	1.4651	0.00061538	ENSGALG00000003747	-1.0244	0.00023619		ENSGALG00000003537	6.7908	5.6491e-06	ENSGALG00000004400	-2.2662	5.6706e-13
ENSGALG00000002548	1.2192	1.3422e-11	ENSGALG00000003750	-1.1765	3.0799e-13		ENSGALG00000003558	1.3468	0.00025214	ENSGALG00000004448	-3.4987	0.0039422
ENSGALG00000002563	3.3333	2.7935e-205	ENSGALG00000003767	-1.4946	0.00042001		ENSGALG00000003570	3.0634	1.0932e-239	ENSGALG00000004464	-2.4824	3.7907e-26
ENSGALG00000002564	2.1243	0.00030752	ENSGALG00000003770	-1.2593	2.7214e-41		ENSGALG00000003579	1.3502	9.784e-05	ENSGALG00000004472	-1.4856	4.3791e-05
ENSGALG00000002595	1.4062	3.0001e-05	ENSGALG00000003778	-1.4112	6.2492e-11		ENSGALG00000003589	8.0441	0	ENSGALG00000004476	-1.4875	5.8065e-06
ENSGALG00000002629	1.6788	0.00010188	ENSGALG00000003782	-7.2269	5.2183e-09		ENSGALG00000003674	2.0007	7.9767e-09	ENSGALG00000004508	-3.4194	2.5557e-16
ENSGALG00000002672	2.4171	1.6098e-12	ENSGALG00000003841	-5.0176	0.0003182		ENSGALG00000003678	4.2485	8.5149e-118	ENSGALG00000004518	-1.3838	3.803e-149
ENSGALG00000002688	10.194	1.0271e-22	ENSGALG00000003847	-1.2792	5.847e-05		ENSGALG00000003689	1.4385	9.2961e-06	ENSGALG00000004526	-1.9399	0.00029878
ENSGALG00000002710	2.3756	2.1201e-09	ENSGALG00000003852	-2.8524	0.00011406		ENSGALG00000003706	3.3454	3.4281e-15	ENSGALG00000004582	-5.8729	1.156e-44
ENSGALG00000002712	4.0968	3.5811e-59	ENSGALG00000003881	-1.0007	0.00031913		ENSGALG00000003713	5.0355	0.00023954	ENSGALG00000004653	-2.1882	2.2884e-08
ENSGALG00000002722	4.4362	1.3256e-34	ENSGALG00000003925	-3.3426	0.002398		ENSGALG00000003761	1.8638	1.982e-05	ENSGALG00000004695	-1.1068	1.0103e-06
ENSGALG00000002725	1.3159	0.004537	ENSGALG00000003965	-5.0302	1.0552e-05		ENSGALG00000003765	10.375	1.3134e-18	ENSGALG00000004747	-3.7721	0.00021549
ENSGALG00000002728	3.137	2.0462e-08	ENSGALG00000004021	-1.1269	0.00011885		ENSGALG00000003804	2.8273	5.6645e-54	ENSGALG00000004754	-3.5317	1.6085e-27
ENSGALG00000002747	1.9041	3.2993e-48	ENSGALG00000004028	-6.1948	1.8747e-78		ENSGALG00000003819	1.7562	0.0024162	ENSGALG00000004812	-1.0878	7.4922e-09
ENSGALG00000002756	2.0823	0.00083333	ENSGALG00000004087	-1.4121	1.0609e-06		ENSGALG00000003935	2.5951	0.00031735	ENSGALG00000004921	-4.0877	0.00155
ENSGALG00000002766	8.0539	1.3408e-17	ENSGALG00000004121	-1.0711	1.9672e-06		ENSGALG00000003942	1.4708	1.094e-05	ENSGALG00000004969	-2.491	0.0024048
ENSGALG00000002775	2.6568	9.0773e-09	ENSGALG00000004132	-1.0479	5.3102e-13		ENSGALG00000003957	8.7686	4.8944e-92	ENSGALG00000005030	-1.3562	4.0975e-09
ENSGALG00000002783	1.8093	0.0028653	ENSGALG00000004155	-8.0052	1.4023e-39		ENSGALG00000004005	2.4352	6.826e-28	ENSGALG00000005156	-2.0199	2.7271e-12
ENSGALG00000002805	1.1024	0.0040198	ENSGALG00000004157	-6.8484	3.0194e-05		ENSGALG00000004050	3.4773	0.0043555	ENSGALG00000005180	-3.3819	0
ENSGALG00000002823	3.8134	0.00091144	ENSGALG00000004249	-2.6542	1.1171e-10		ENSGALG00000004057	5.0447	1.0672e-209	ENSGALG00000005207	-7.3663	6.9879e-11
ENSGALG00000002832	5.3422	8.3324e-110	ENSGALG00000004260	-3.8412	3.0072e-09		ENSGALG00000004058	2.3323	0.0045794	ENSGALG00000005210	-1.3863	4.199e-13
ENSGALG00000002839	1.683	0.004903	ENSGALG00000004270	-1.3334	1.1214e-11		ENSGALG00000004078	4.2694	1.3268e-12	ENSGALG00000005226	-5.8415	0.0047058
ENSGALG00000002845	5.3795	1.8135e-14	ENSGALG00000004272	-1.3072	0.00016422		ENSGALG00000004122	1.0147	6.35e-05	ENSGALG00000005263	-3.7694	7.6292e-16
ENSGALG00000002886	3.4287	0.00076835	ENSGALG00000004273	-1.2168	7.6702e-14		ENSGALG00000004129	9.6304	1.6189e-96	ENSGALG00000005292	-7.4457	1.5644e-13
ENSGALG00000002891	1.7447	7.4033e-18	ENSGALG00000004274	-1.4019	1.4695e-09		ENSGALG00000004140	1.2634	0.0024957	ENSGALG00000005297	-5.0905	3.0605e-12
ENSGALG00000002909	1.5113	4.1871e-05	ENSGALG00000004284	-1.3555	1.2215e-08		ENSGALG00000004158	4.3358	8.729e-57	ENSGALG00000005410	-1.043	8.4942e-09
ENSGALG00000002925	1.3676	8.5776e-06	ENSGALG00000004290	-1.2952	2.7541e-16		ENSGALG00000004162	2.2552	3.8434e-07	ENSGALG00000005413	-2.0654	0.003077
ENSGALG00000002960	8.9637	7.5743e-70	ENSGALG00000004310	-1.183	5.4409e-13		ENSGALG00000004163	9.8491	2.3687e-07	ENSGALG00000005448	-6.4788	1.0077e-63
ENSGALG00000002982	5.4224	1.8259e-12	ENSGALG00000004320	-2.4359	1.7089e-11		ENSGALG00000004181	1.6333	0.0028335	ENSGALG00000005493	-3.7677	0.00022183
ENSGALG00000002987	10.106	9.9922e-218	ENSGALG00000004393	-3.6182	0.0017162		ENSGALG00000004183	2.5766	1.3875e-12	ENSGALG00000005499	-1.9477	3.4761e-11
ENSGALG00000002988	3.6231	2.078e-121	ENSGALG00000004400	-1.8701	1.6189e-12		ENSGALG00000004196	10.973	1.6638e-25	ENSGALG00000005538	-3.0454	8.417e-13
ENSGALG00000003003	8.9609	0.00014374	ENSGALG00000004437	-1.092	0.00076717		ENSGALG00000004220	1.3427	0.0018122	ENSGALG00000005613	-3.1269	1.1766e-23
ENSGALG00000003016	6.6031	8.36e-15	ENSGALG00000004448	-3.553	0.0014323		ENSGALG00000004230	9.0541	1.1728e-43	ENSGALG00000005621	-4.7801	1.544e-09
ENSGALG00000003028	3.862	1.8041e-08	ENSGALG00000004464	-2.3833	6.7528e-28		ENSGALG00000004237	2.2122	1.0173e-88	ENSGALG00000005628	-7.2999	1.1214e-233
ENSGALG00000003073	3.5455	1.1891e-25	ENSGALG00000004472	-1.3319	1.1377e-05		ENSGALG00000004245	1.0799	0.0047751	ENSGALG00000005662	-2.2369	1.5419e-05
ENSGALG00000003078	1.1048	0.0039582	ENSGALG00000004476	-1.1591	6.2207e-06		ENSGALG00000004261	4.9642	2.7116e-16	ENSGALG00000005725	-1.0531	0.00023053
ENSGALG00000003141	1.3639	0.00086926	ENSGALG00000004491	-2.1345	6.6601e-17		ENSGALG00000004267	4.1831	3.2089e-05	ENSGALG00000005739	-1.9131	3.8023e-05
ENSGALG00000003144	4.9952	1.2041e-62	ENSGALG00000004508	-3.0342	2.6408e-16		ENSGALG00000004285	8.4134	1.8865e-09	ENSGALG00000005797	-2.917	6.179e-38
ENSGALG00000003193	1.5181	3.5051e-07	ENSGALG00000004518	-2.62	1.7227e-305		ENSGALG00000004293	11.508	3.4442e-167	ENSGALG00000005801	-1.8233	0.0043593
ENSGALG00000003212	2.4103	2.0789e-15	ENSGALG00000004526	-1.6278	0.00019205		ENSGALG00000004332	7.8587	6.1089e-07	ENSGALG00000005806	-2.2532	3.4238e-09
ENSGALG00000003213	7.7972	8.4881e-10	ENSGALG00000004569	-1.1574	1.0026e-05		ENSGALG00000004341	2.7757	0.0036582	ENSGALG00000005808	-2.551	6.9461e-06
ENSGALG00000003246	1.4889	6.5954e-06	ENSGALG00000004613	-1.2274	0.0049113		ENSGALG00000004343	7.8667	3.6366e-152	ENSGALG00000005811	-1.082	0.00033377
ENSGALG00000003261	1.3454	1.0704e-05	ENSGALG00000004614	-1.2245	0.0006118		ENSGALG00000004345	2.8953	4.1161e-12	ENSGALG00000005843	-2.609	9.9429e-54
ENSGALG00000003267	2.4052	7.3384e-55	ENSGALG00000004653	-2.1512	2.2982e-09		ENSGALG00000004346	5.8062	5.2748e-05	ENSGALG00000005887	-2.6166	1.5902e-41
ENSGALG00000003282	1.1664	9.5511e-05	ENSGALG00000004733	-1.2079	0.0014052		ENSGALG00000004367	7.0307	7.2869e-17	ENSGALG00000006025	-3.2718	5.2024e-28
ENSGALG00000003316	5.0815	1.32e-27	ENSGALG00000004745	-1.064	0.0025923		ENSGALG00000004373	6.0211	9.326e-11	ENSGALG00000006069	-3.2844	1.6578e-34
ENSGALG00000003323	2.6615	0.0018779	ENSGALG00000004747	-6.7009	6.9264e-05		ENSGALG00000004424	4.4346	0.0015889	ENSGALG00000006104	-1.0106	3.0124e-05
ENSGALG00000003357	1.4358	0.00026874	ENSGALG00000004759	-1.077	7.2417e-05		ENSGALG00000004442	1.1298	1.4968e-06	ENSGALG00000006120	-4.4764	2.4179e-13
ENSGALG00000003371	2.092	6.6783e-13	ENSGALG00000004788	-1.0477	0.0045215		ENSGALG00000004445	3.8139	8.814e-50	ENSGALG00000006130	-1.2756	0.00016673
ENSGALG00000003375	1.7132	2.4903e-06	ENSGALG00000004823	-1.4409	0.0011012		ENSGALG00000004466	1.6666	0.00052861	ENSGALG00000006190	-2.9862	1.362e-41
ENSGALG00000003399	5.4279	7.2995e-13	ENSGALG00000004841	-1.3681	1.5827e-06		ENSGALG00000004511	6.9377	4.9808e-10	ENSGALG00000006216	-6.2041	1.8808e-21
ENSGALG00000003406	5.0882	4.0368e-35	ENSGALG00000004844	-1.3949	1.8059e-16		ENSGALG00000004565	3.3924	5.9776e-11	ENSGALG00000006260	-6.1466	2.0406e-05
ENSGALG00000003412	1.0238	0.0040978	ENSGALG00000004852	-1.2003	1.7915e-17		ENSGALG00000004591	5.6261	7.8608e-116	ENSGALG00000006273	-4.9888	0.002696
ENSGALG00000003445	2.1589	1.0902e-12	ENSGALG00000004921	-7.2574	0.00092955		ENSGALG00000004669	3.3462	0.0028496	ENSGALG00000006321	-5.8275	0.00015875
ENSGALG00000003457	3.0333	3.1445e-39	ENSGALG00000004969	-1.6554	0.0043116		ENSGALG00000004692	8.8875	0.00015065	ENSGALG00000006346	-4.269	2.0496e-25
ENSGALG00000003475	1.5874	7.7769e-20	ENSGALG00000004994	-1.765	4.2135e-12		ENSGALG00000004725	1.9647	4.0776e-55	ENSGALG00000006447	-1.3562	7.0879e-11
ENSGALG00000003495	1.3228	1.2497e-05	ENSGALG00000005076	-1.5467	0.0046361		ENSGALG00000004763	2.0613	1.8132e-30	ENSGALG00000006480	-1.4238	0.0011068
ENSGALG00000003512	7.7695	0	ENSGALG00000005120	-1.1936	8.2523e-39		ENSGALG00000004769	1.4374	1.4225e-58	ENSGALG00000006497	-4.5766	0.00071242
ENSGALG00000003516	3.5679	1.7262e-27	ENSGALG00000005152	-3.596	0.00498		ENSGALG00000004778	5.0489	0.00011027	ENSGALG00000006572	-6.6013	4.5003e-83
ENSGALG00000003521	1.3088	1.6776e-20	ENSGALG00000005156	-1.8556	4.5601e-13		ENSGALG00000004809	2.0513	4.4894e-08	ENSGALG00000006591	-7.5125	1.7539e-52
ENSGALG00000003527	4.1044	3.9815e-40	ENSGALG00000005180	-3.032	0		ENSGALG00000004814	2.942	6.1901e-07	ENSGALG00000006672	-1.0583	3.3501e-05
ENSGALG00000003570	2.5073	2.9545e-93	ENSGALG00000005226	-4.5738	0.0022301		ENSGALG00000004860	3.9649	1.5241e-26	ENSGALG00000006673	-4.0457	0.0011886
ENSGALG00000003577	4.0623	7.4115e-30	ENSGALG00000005263	-1.6116	1.7502e-09		ENSGALG00000004869	1.0175	0.0035385	ENSGALG00000006676	-2.3843	0.001449
ENSGALG00000003579	2.0813	3.4171e-12	ENSGALG00000005287	-1.4997	2.923e-06		ENSGALG00000004875	2.6544	1.2058e-36	ENSGALG00000006722	-3.0646	1.6795e-16
ENSGALG00000003589	8.8142	0	ENSGALG00000005292	-5.915	3.7276e-15		ENSGALG00000004899	1.2578	1.2891e-06	ENSGALG00000006725	-5.6094	2.3625e-193
ENSGALG00000003597	1.2068	0.00063533	ENSGALG00000005297	-5.0337	1.1105e-12		ENSGALG00000004909	2.4853	2.7043e-48	ENSGALG00000006726	-2.5601	6.4746e-17
ENSGALG00000003614	3.5021	1.5902e-14	ENSGALG00000005310	-2.5762	0.00023402		ENSGALG00000004945	6.1467	9.4901e-14	ENSGALG00000006751	-2.0558	2.8387e-15
ENSGALG00000003651	3.1157	1.4371e-39	ENSGALG00000005347	-2.4226	0.00047968		ENSGALG00000004980	1.7026	0.00091592	ENSGALG00000006757	-1.1667	2.1848e-06
ENSGALG00000003674	1.9686	2.7779e-06	ENSGALG00000005348	-2.0226	0.0017945		ENSGALG00000005000	2.1069	0.00018676	ENSGALG00000006811	-8.1273	2.7232e-10
ENSGALG00000003678	3.6564	3.0804e-56	ENSGALG00000005410	-1.5095	2.548e-15		ENSGALG00000005034	2.0139	8.3547e-47	ENSGALG00000006819	-4.4131	1.5856e-08
ENSGALG00000003689	2.4513	1.7983e-21	ENSGALG00000005413	-2.1762	0.00059212		ENSGALG00000005046	4.6063	5.375e-120	ENSGALG00000006821	-1.2194	1.7432e-06
ENSGALG00000003706	4.3306	3.5803e-31	ENSGALG00000005493	-2.237	0.00088677		ENSGALG00000005057	1.1525	0.00011279	ENSGALG00000006835	-5.6573	3.8453e-148
ENSGALG00000003741	1.1293	3.9649e-05	ENSGALG00000005499	-1.642	3.7025e-11		ENSGALG00000005059	6.2896	1.1918e-08	ENSGALG00000006958	-1.5341	7.4388e-16
ENSGALG00000003761	3.9641	2.0216e-48	ENSGALG00000005538	-1.6248	8.1538e-09		ENSGALG00000005095	2.5144	4.0638e-10	ENSGALG00000006997	-2.2146	8.5553e-07
ENSGALG00000003765	8.1552	2.1749e-05	ENSGALG00000005599	-3.7641	0.0026417		ENSGALG00000005099	10.105	3.5856e-149	ENSGALG00000007065	-6.5311	1.5574e-05
ENSGALG00000003774	1.7989	1.2581e-09	ENSGALG00000005613	-5.906	2.4339e-29		ENSGALG00000005114	2.827	8.8135e-21	ENSGALG00000007260	-1.0741	1.1318e-09
ENSGALG00000003804	1.5433	1.2908e-05	ENSGALG00000005621	-2.442	1.8738e-07		ENSGALG00000005127	1.0899	3.1841e-05	ENSGALG00000007284	-1.5984	1.9709e-06
ENSGALG00000003845	1.4521	0.0039565	ENSGALG00000005628	-6.1884	4.0036e-252		ENSGALG00000005131	4.2483	2.2186e-37	ENSGALG00000007324	-2.9017	1.9426e-07
ENSGALG00000003863	4.0682	0.0012821	ENSGALG00000005662	-2.251	2.2632e-06		ENSGALG00000005175	6.2467	6.3373e-17	ENSGALG00000007366	-1.8245	0.00059191
ENSGALG00000003879	2.0172	1.1385e-08	ENSGALG00000005725	-3.0831	2.7292e-12		ENSGALG00000005204	1.5574	0.00082293	ENSGALG00000007383	-1.6796	3.2502e-14
ENSGALG00000003901	3.7798	1.8255e-15	ENSGALG00000005730	-1.0253	0.00049594		ENSGALG00000005217	4.3997	2.8301e-13	ENSGALG00000007488	-3.0322	4.6119e-08
ENSGALG00000003932	4.4191	6.5283e-40	ENSGALG00000005739	-1.3312	0.00011957		ENSGALG00000005259	2.9485	0.00029748	ENSGALG00000007526	-1.4098	0.0041765
ENSGALG00000003935	2.4456	0.0033292	ENSGALG00000005797	-3.4175	9.7313e-45		ENSGALG00000005280	1.3556	0.0020073	ENSGALG00000007594	-4.8126	1.385e-05
ENSGALG00000003957	9.5045	3.0754e-125	ENSGALG00000005801	-3.0004	6.2085e-05		ENSGALG00000005299	1.7037	1.1871e-05	ENSGALG00000007623	-1.0934	0.00016225
ENSGALG00000004011	2.7214	4.2547e-40	ENSGALG00000005806	-2.4914	4.0538e-11		ENSGALG00000005301	2.1446	3.5925e-07	ENSGALG00000007690	-4.1377	1.6268e-14
ENSGALG00000004017	3.125	8.4844e-08	ENSGALG00000005808	-2.6594	8.3947e-07		ENSGALG00000005309	2.1223	3.6904e-37	ENSGALG00000007744	-2.1596	0.0028391
ENSGALG00000004044	1.72	1.9374e-06	ENSGALG00000005811	-1.0721	2.4749e-05		ENSGALG00000005318	5.5243	6.2926e-18	ENSGALG00000007782	-1.9075	7.0378e-16
ENSGALG00000004050	5.054	8.4016e-09	ENSGALG00000005848	-1.0747	2.0335e-09		ENSGALG00000005332	2.9691	1.4208e-06	ENSGALG00000007804	-1.0598	0.00036284
ENSGALG00000004057	3.9078	9.15e-67	ENSGALG00000005887	-2.8207	1.2084e-47		ENSGALG00000005352	6.504	1.266e-15	ENSGALG00000007827	-1.2927	0.0010024
ENSGALG00000004058	3.1459	7.2956e-06	ENSGALG00000005958	-1.4375	0.0014064		ENSGALG00000005359	1.8639	4.9308e-07	ENSGALG00000007849	-1.1725	2.4094e-08
ENSGALG00000004070	2.0265	0.00094566	ENSGALG00000005969	-1.0395	0.001373		ENSGALG00000005363	1.7784	2.0443e-06	ENSGALG00000007899	-6.5668	4.0323e-13
ENSGALG00000004078	4.359	1.1966e-11	ENSGALG00000006025	-1.8751	4.5669e-20		ENSGALG00000005398	2.0555	9.4765e-06	ENSGALG00000007906	-6.3207	4.1657e-08
ENSGALG00000004129	10.207	5.1255e-119	ENSGALG00000006041	-5.3108	0.0021083		ENSGALG00000005414	1.8572	3.7443e-08	ENSGALG00000007911	-1.8054	6.7799e-06
ENSGALG00000004140	1.6858	3.4979e-05	ENSGALG00000006045	-1.5118	0.0039437		ENSGALG00000005423	4.2869	2.154e-63	ENSGALG00000007924	-1.4458	0.0012354
ENSGALG00000004158	3.5068	5.6433e-22	ENSGALG00000006069	-3.5622	3.2107e-38		ENSGALG00000005446	2.1849	3.4213e-19	ENSGALG00000007938	-7.14	8.8152e-08
ENSGALG00000004162	3.1718	1.6302e-16	ENSGALG00000006071	-1.1627	0.00066171		ENSGALG00000005460	3.1613	0.00032075	ENSGALG00000007945	-3.0405	4.447e-10
ENSGALG00000004169	1.1559	0.0020299	ENSGALG00000006087	-2.8233	0.0045862		ENSGALG00000005474	6.0075	9.0419e-26	ENSGALG00000008100	-5.07	1.9333e-13
ENSGALG00000004196	8.7676	2.4683e-07	ENSGALG00000006104	-1.2237	7.4768e-08		ENSGALG00000005504	6.4379	6.6238e-10	ENSGALG00000008118	-1.9603	3.548e-13
ENSGALG00000004223	2.8717	0.0028358	ENSGALG00000006120	-3.2845	1.9058e-12		ENSGALG00000005509	2.6631	7.9503e-12	ENSGALG00000008143	-1.9377	1.254e-23
ENSGALG00000004230	8.1086	1.628e-22	ENSGALG00000006130	-1.1044	4.8662e-05		ENSGALG00000005512	1.4816	8.9263e-05	ENSGALG00000008148	-6.1065	1.0477e-26
ENSGALG00000004237	1.0599	0.00022799	ENSGALG00000006152	-1.6209	0.00071271		ENSGALG00000005541	6.3474	1.6118e-52	ENSGALG00000008188	-2.2381	0.00083198
ENSGALG00000004239	2.7857	0.00015987	ENSGALG00000006172	-1.4534	6.2991e-06		ENSGALG00000005550	2.0303	2.0807e-06	ENSGALG00000008231	-1.3612	7.4136e-09
ENSGALG00000004246	3.9302	2.5847e-06	ENSGALG00000006174	-1.1696	0.0017021		ENSGALG00000005554	3.3757	1.2e-05	ENSGALG00000008263	-1.6519	9.1805e-06
ENSGALG00000004248	4.6186	5.2895e-07	ENSGALG00000006190	-2.3155	2.463e-37		ENSGALG00000005702	2.1856	1.0608e-06	ENSGALG00000008279	-2.085	4.8788e-08
ENSGALG00000004261	3.7651	1.5522e-05	ENSGALG00000006216	-7.0656	1.5546e-20		ENSGALG00000005708	6.1471	3.0962e-08	ENSGALG00000008298	-1.3248	3.9949e-14
ENSGALG00000004285	7.3894	4.3913e-05	ENSGALG00000006233	-1.4674	4.172e-07		ENSGALG00000005721	1.8643	0.0045261	ENSGALG00000008339	-1.9776	7.5405e-06
ENSGALG00000004293	12.258	1.0308e-222	ENSGALG00000006260	-1.5979	0.0017711		ENSGALG00000005728	3.2022	1.9878e-10	ENSGALG00000008351	-6.1782	2.2971e-10
ENSGALG00000004295	1.2756	1.2644e-06	ENSGALG00000006321	-5.6187	7.0777e-05		ENSGALG00000005789	1.1177	2.9909e-10	ENSGALG00000008424	-6.4728	1.5949e-32
ENSGALG00000004334	3.0169	5.5644e-06	ENSGALG00000006346	-3.9607	8.087e-26		ENSGALG00000005792	1.8778	6.172e-05	ENSGALG00000008425	-1.3911	9.7895e-15
ENSGALG00000004343	6.9194	2.5036e-73	ENSGALG00000006449	-1.8754	1.0779e-07		ENSGALG00000005795	5.8173	1.8864e-26	ENSGALG00000008444	-1.0527	3.3576e-19
ENSGALG00000004345	3.1361	1.0832e-12	ENSGALG00000006480	-4.2991	1.3861e-08		ENSGALG00000005824	9.1323	3.941e-05	ENSGALG00000008449	-1.7728	2.0408e-11
ENSGALG00000004346	5.0443	0.0039798	ENSGALG00000006490	-1.5703	0.0038188		ENSGALG00000005839	4.1319	8.0224e-11	ENSGALG00000008509	-2.5111	0.00065115
ENSGALG00000004367	6.2806	2.0335e-09	ENSGALG00000006497	-5.3678	0.00027812		ENSGALG00000005849	2.6612	1.6253e-27	ENSGALG00000008677	-1.7501	1.5183e-202
ENSGALG00000004436	2.5577	0.002994	ENSGALG00000006560	-1.1322	9.1006e-08		ENSGALG00000005854	1.5917	4.9088e-09	ENSGALG00000008716	-1.1212	0.00082979
ENSGALG00000004445	2.1014	9.8227e-06	ENSGALG00000006563	-1.249	1.9356e-10		ENSGALG00000005855	2.1605	0.0006907	ENSGALG00000008805	-5.8141	3.0353e-05
ENSGALG00000004449	10.784	2.4355e-112	ENSGALG00000006572	-6.8227	7.2968e-82		ENSGALG00000005860	2.3163	9.3067e-21	ENSGALG00000008883	-1.2899	3.4891e-08
ENSGALG00000004496	2.226	1.1007e-24	ENSGALG00000006584	-2.1275	0.00016392		ENSGALG00000005906	2.8801	1.9477e-35	ENSGALG00000008896	-2.9018	0.0013825
ENSGALG00000004511	5.9563	4.0129e-05	ENSGALG00000006591	-8.698	1.3143e-45		ENSGALG00000005924	1.8493	2.016e-11	ENSGALG00000008898	-5.2384	2.6033e-06
ENSGALG00000004517	2.4037	0.0009316	ENSGALG00000006673	-4.4569	0.00038705		ENSGALG00000005990	2.1723	9.5944e-12	ENSGALG00000008909	-2.482	0.00018041
ENSGALG00000004574	9.6992	5.001e-34	ENSGALG00000006676	-2.3483	0.00041777		ENSGALG00000005995	3.0687	9.5036e-05	ENSGALG00000008914	-4.4088	4.6361e-09
ENSGALG00000004582	2.7951	1.253e-103	ENSGALG00000006722	-6.9768	1.7083e-19		ENSGALG00000006075	1.9943	0.0014841	ENSGALG00000008945	-1.3047	5.1285e-13
ENSGALG00000004591	5.7286	2.39e-107	ENSGALG00000006725	-4.5875	2.3258e-194		ENSGALG00000006090	1.4828	0.0025404	ENSGALG00000008961	-3.9159	3.1284e-26
ENSGALG00000004638	1.8688	0.00022102	ENSGALG00000006726	-2.4643	4.2098e-18		ENSGALG00000006099	1.7292	2.2642e-05	ENSGALG00000009003	-2.2662	1.0703e-05
ENSGALG00000004661	2.4509	6.266e-35	ENSGALG00000006751	-1.4009	1.426e-12		ENSGALG00000006131	10.023	1.9574e-15	ENSGALG00000009012	-1.6165	0.00085711
ENSGALG00000004725	2.0622	2.7226e-45	ENSGALG00000006757	-1.5937	2.5433e-10		ENSGALG00000006134	8.753	1.3007e-18	ENSGALG00000009037	-2.3808	0.0024738
ENSGALG00000004751	4.8293	2.4224e-05	ENSGALG00000006811	-6.316	4.1352e-12		ENSGALG00000006173	2.5766	1.1291e-06	ENSGALG00000009050	-4.5311	0.0035511
ENSGALG00000004769	1.1905	5.3015e-16	ENSGALG00000006819	-4.7828	4.0118e-09		ENSGALG00000006192	2.6185	0.0041428	ENSGALG00000009081	-3.2842	1.2595e-76
ENSGALG00000004777	2.1949	0.0021907	ENSGALG00000006835	-5.4199	2.2362e-150		ENSGALG00000006210	1.2527	0.00023025	ENSGALG00000009089	-7.1437	1.462e-18
ENSGALG00000004802	3.9882	8.1531e-53	ENSGALG00000006901	-1.2669	0.0009271		ENSGALG00000006211	1.1281	0.00074112	ENSGALG00000009241	-2.5738	1.2828e-83
ENSGALG00000004809	3.6071	1.9643e-39	ENSGALG00000006936	-1.2455	0.0043761		ENSGALG00000006300	1.9923	5.0727e-47	ENSGALG00000009301	-6.1971	1.8683e-12
ENSGALG00000004814	3.1159	6.3421e-07	ENSGALG00000006957	-3.9838	0.0038255		ENSGALG00000006306	3.7881	6.2738e-15	ENSGALG00000009321	-2.5237	2.5499e-27
ENSGALG00000004853	1.9623	0.00040557	ENSGALG00000006997	-1.4436	1.2041e-05		ENSGALG00000006323	2.7261	0.0046232	ENSGALG00000009340	-3.8071	4.3875e-07
ENSGALG00000004859	6.7221	2.5907e-171	ENSGALG00000007012	-1.2159	0.0010743		ENSGALG00000006337	7.1406	0.0022347	ENSGALG00000009362	-1.152	3.7798e-10
ENSGALG00000004860	4.9941	6.0687e-53	ENSGALG00000007038	-1.6065	1.735e-05		ENSGALG00000006343	1.6251	2.8277e-20	ENSGALG00000009400	-2.3851	0.003268
ENSGALG00000004869	1.3201	0.00034799	ENSGALG00000007065	-8.0004	3.2102e-05		ENSGALG00000006344	2.0007	1.9323e-05	ENSGALG00000009407	-3.2505	2.4729e-07
ENSGALG00000004875	1.7655	2.4962e-07	ENSGALG00000007069	-1.9224	1.2629e-11		ENSGALG00000006350	1.8507	4.2555e-17	ENSGALG00000009435	-5.5808	0.0025607
ENSGALG00000004889	2.1958	6.7716e-07	ENSGALG00000007092	-1.2946	0.0025446		ENSGALG00000006365	2.5497	3.8843e-05	ENSGALG00000009514	-1.9208	0.00070388
ENSGALG00000004909	2.6405	9.269e-45	ENSGALG00000007127	-1.0517	1.3592e-06		ENSGALG00000006409	1.3892	0.00030308	ENSGALG00000009523	-2.4501	1.3268e-12
ENSGALG00000004980	2.3425	4.2949e-07	ENSGALG00000007227	-1.2095	0.0023997		ENSGALG00000006421	4.0583	0.00023657	ENSGALG00000009568	-1.6047	2.5608e-06
ENSGALG00000005000	3.3719	6.1153e-15	ENSGALG00000007240	-1.1399	6.7588e-05		ENSGALG00000006431	3.2152	1.0167e-32	ENSGALG00000009572	-2.063	1.2583e-08
ENSGALG00000005034	2.2454	6.2905e-48	ENSGALG00000007269	-1.2408	0.0027609		ENSGALG00000006453	9.3015	0	ENSGALG00000009612	-1.0363	2.1318e-05
ENSGALG00000005046	3.3494	3.8318e-31	ENSGALG00000007284	-1.4054	6.2865e-07		ENSGALG00000006471	3.1007	6.3241e-08	ENSGALG00000009626	-1.7739	3.6076e-42
ENSGALG00000005060	1.4865	0.00040654	ENSGALG00000007310	-1.3364	0.00043279		ENSGALG00000006482	6.7041	1.3779e-64	ENSGALG00000009638	-1.3455	1.46e-07
ENSGALG00000005069	2.6082	2.2239e-06	ENSGALG00000007324	-4.3545	1.0501e-09		ENSGALG00000006513	9.7366	1.4185e-19	ENSGALG00000009641	-1.0145	0
ENSGALG00000005077	4.001	8.3804e-05	ENSGALG00000007366	-1.2516	0.001151		ENSGALG00000006516	2.0122	0.00055372	ENSGALG00000009719	-2.4601	1.2978e-06
ENSGALG00000005079	1.0321	0.0016375	ENSGALG00000007408	-1.1564	0.00033602		ENSGALG00000006520	4.6517	0	ENSGALG00000009844	-5.9911	0
ENSGALG00000005094	3.9244	0.0017025	ENSGALG00000007488	-4.4343	2.9948e-10		ENSGALG00000006542	1.3569	0.0019029	ENSGALG00000009901	-1.1415	0.0032802
ENSGALG00000005099	11.757	0	ENSGALG00000007526	-2.0848	5.5462e-05		ENSGALG00000006543	2.0351	9.9987e-17	ENSGALG00000009995	-2.4869	1.5872e-06
ENSGALG00000005114	2.0659	4.397e-06	ENSGALG00000007593	-1.232	0.0013531		ENSGALG00000006565	3.8443	1.6071e-10	ENSGALG00000010044	-2.7316	0.0013206
ENSGALG00000005131	4.4849	2.1832e-38	ENSGALG00000007594	-3.1749	2.8157e-05		ENSGALG00000006575	3.3324	0.00014662	ENSGALG00000010107	-2.2206	1.5754e-05
ENSGALG00000005135	2.5264	1.9207e-81	ENSGALG00000007603	-4.4688	6.5591e-18		ENSGALG00000006593	6.2256	8.3384e-36	ENSGALG00000010114	-4.7726	0.00053235
ENSGALG00000005148	5.1279	0.000133	ENSGALG00000007623	-1.0519	1.3704e-05		ENSGALG00000006598	2.2108	5.3802e-08	ENSGALG00000010133	-1.2004	8.417e-13
ENSGALG00000005160	1.6451	7.0636e-05	ENSGALG00000007646	-1.2219	1.7513e-11		ENSGALG00000006627	5.3435	3.7776e-23	ENSGALG00000010163	-1.7501	3.8366e-07
ENSGALG00000005171	5.2115	2.7157e-23	ENSGALG00000007690	-6.2158	2.5044e-15		ENSGALG00000006629	10.104	2.7161e-94	ENSGALG00000010346	-1.1701	6.2289e-30
ENSGALG00000005175	4.9255	3.715e-06	ENSGALG00000007744	-2.0237	0.0010322		ENSGALG00000006635	5.4727	3.8468e-05	ENSGALG00000010461	-2.8232	1.6048e-07
ENSGALG00000005217	3.1679	0.00039687	ENSGALG00000007804	-1.4371	1.0089e-06		ENSGALG00000006655	2.2223	0.0039717	ENSGALG00000010490	-1.9611	0.0014644
ENSGALG00000005257	5.4486	2.3715e-43	ENSGALG00000007807	-1.3266	2.2613e-07		ENSGALG00000006665	2.6873	0.0046886	ENSGALG00000010529	-2.3683	1.2827e-14
ENSGALG00000005259	3.6297	8.5363e-07	ENSGALG00000007827	-2.1806	9.5024e-07		ENSGALG00000006680	4.5443	4.5628e-61	ENSGALG00000010583	-4.2135	9.1683e-05
ENSGALG00000005280	1.6018	0.00069488	ENSGALG00000007899	-6.4925	1.9858e-13		ENSGALG00000006689	1.7821	0.0029516	ENSGALG00000010657	-4.4182	1.8585e-05
ENSGALG00000005282	1.7228	2.7816e-10	ENSGALG00000007906	-8.5974	6.3647e-07		ENSGALG00000006690	1.804	0.00053504	ENSGALG00000010692	-1.6361	0.0010873
ENSGALG00000005309	2.1604	2.3167e-28	ENSGALG00000007911	-1.7472	9.3299e-07		ENSGALG00000006698	2.0017	0.00099894	ENSGALG00000010705	-1.5175	1.5195e-06
ENSGALG00000005318	5.4174	1.6204e-14	ENSGALG00000007924	-1.8318	2.9055e-05		ENSGALG00000006715	1.2776	1.4681e-06	ENSGALG00000010770	-1.689	2.6483e-19
ENSGALG00000005332	2.47	0.0019274	ENSGALG00000007938	-8.6092	5.8244e-07		ENSGALG00000006728	2.5788	0.001377	ENSGALG00000010794	-1.9275	9.9939e-17
ENSGALG00000005352	6.7384	3.8758e-16	ENSGALG00000007945	-4.4828	8.7642e-13		ENSGALG00000006740	5.0566	9.5354e-69	ENSGALG00000010797	-2.6255	2.3843e-11
ENSGALG00000005359	2.0705	3.6373e-07	ENSGALG00000007961	-1.2686	0.0014084		ENSGALG00000006775	1.5638	9.3394e-06	ENSGALG00000010936	-8.6752	4.5566e-05
ENSGALG00000005408	4.475	1.6906e-19	ENSGALG00000007993	-1.5803	1.3535e-07		ENSGALG00000006805	2.4116	1.1383e-08	ENSGALG00000010949	-6.1805	3.5132e-19
ENSGALG00000005418	2.548	2.1317e-05	ENSGALG00000008006	-1.6506	0.0021776		ENSGALG00000006812	7.675	2.6257e-21	ENSGALG00000011025	-1.1342	0.00014571
ENSGALG00000005423	3.1464	1.6665e-17	ENSGALG00000008043	-1.0262	6.6333e-06		ENSGALG00000006833	10.321	0	ENSGALG00000011086	-3.3436	1.2439e-148
ENSGALG00000005448	2.9212	3.0901e-177	ENSGALG00000008076	-1.2472	8.3396e-05		ENSGALG00000006855	4.6665	1.2424e-43	ENSGALG00000011099	-2.9286	2.5673e-20
ENSGALG00000005460	3.4673	7.2092e-05	ENSGALG00000008100	-6.0247	1.1725e-13		ENSGALG00000006894	1.8474	9.6885e-06	ENSGALG00000011170	-3.2032	1.2992e-05
ENSGALG00000005492	2.5524	4.8053e-21	ENSGALG00000008118	-1.5249	3.0908e-12		ENSGALG00000006915	1.4361	0.0024662	ENSGALG00000011242	-2.0471	1.0278e-09
ENSGALG00000005504	4.7232	0.0030616	ENSGALG00000008143	-1.9521	4.7944e-27		ENSGALG00000006917	1.3046	6.6358e-05	ENSGALG00000011254	-1.5003	0.002236
ENSGALG00000005505	2.1917	9.9289e-06	ENSGALG00000008188	-2.7258	5.7519e-05		ENSGALG00000006968	3.2952	0.0004903	ENSGALG00000011255	-2.4305	0.00022797
ENSGALG00000005512	1.8358	2.4377e-06	ENSGALG00000008198	-1.6163	0.00084837		ENSGALG00000007000	1.0845	0.00083241	ENSGALG00000011269	-8.1065	3.8006e-26
ENSGALG00000005541	5.4945	5.0354e-25	ENSGALG00000008237	-1.0929	0.00015726		ENSGALG00000007014	4.4773	1.8467e-08	ENSGALG00000011270	-4.6089	2.5915e-49
ENSGALG00000005547	2.8737	3.8541e-05	ENSGALG00000008263	-1.8894	1.3692e-07		ENSGALG00000007072	1.2747	0.00026674	ENSGALG00000011319	-1.5477	1.1466e-10
ENSGALG00000005550	3.6198	3.9438e-32	ENSGALG00000008279	-2.4363	2.8847e-10		ENSGALG00000007077	2.3111	4.0328e-37	ENSGALG00000011358	-3.5677	3.3833e-06
ENSGALG00000005551	1.72	7.1373e-13	ENSGALG00000008285	-1.1924	0.00067803		ENSGALG00000007082	3.1738	1.1281e-09	ENSGALG00000011487	-1.8006	4.1925e-09
ENSGALG00000005554	4.6702	2.2973e-14	ENSGALG00000008298	-1.2621	1.9405e-16		ENSGALG00000007090	4.2812	1.0755e-106	ENSGALG00000011493	-1.2425	1.0799e-05
ENSGALG00000005609	4.1409	1.1012e-25	ENSGALG00000008339	-2.5476	4.4084e-08		ENSGALG00000007101	1.9743	3.2045e-14	ENSGALG00000011532	-1.6779	0.00064931
ENSGALG00000005650	3.7923	5.5961e-05	ENSGALG00000008351	-1.5516	7.7897e-06		ENSGALG00000007109	10.376	6.5724e-55	ENSGALG00000011541	-1.2038	7.7375e-16
ENSGALG00000005653	2.8092	3.1245e-18	ENSGALG00000008359	-1.2466	9.1865e-08		ENSGALG00000007114	6.9196	0	ENSGALG00000011592	-1.0508	2.5085e-05
ENSGALG00000005657	2.0492	0.00020189	ENSGALG00000008424	-8.697	2.472e-26		ENSGALG00000007132	2.3684	1.7352e-06	ENSGALG00000011630	-1.0931	1.0147e-10
ENSGALG00000005666	3.1649	8.2734e-13	ENSGALG00000008442	-2.894	0.0034262		ENSGALG00000007220	2.3498	0	ENSGALG00000011663	-1.7161	1.9276e-80
ENSGALG00000005668	1.7135	8.9096e-30	ENSGALG00000008449	-3.4473	4.9986e-21		ENSGALG00000007222	3.9939	6.0544e-07	ENSGALG00000011696	-1.7197	2.2909e-19
ENSGALG00000005693	5.369	1.2475e-164	ENSGALG00000008473	-1.2848	5.1732e-20		ENSGALG00000007253	1.6838	0.00022809	ENSGALG00000011777	-3.354	3.1741e-67
ENSGALG00000005708	6.1727	1.3482e-07	ENSGALG00000008509	-2.6632	0.00011983		ENSGALG00000007289	1.3092	2.3891e-08	ENSGALG00000011883	-1.48	2.6975e-07
ENSGALG00000005728	3.3918	1.992e-10	ENSGALG00000008525	-1.1484	3.1877e-09		ENSGALG00000007320	6.3912	1.0752e-13	ENSGALG00000011962	-1.2193	0.0012638
ENSGALG00000005757	3.7459	6.5897e-42	ENSGALG00000008593	-2.7141	0.004537		ENSGALG00000007334	2.1394	4.1749e-07	ENSGALG00000011970	-2.6691	9.8501e-08
ENSGALG00000005759	7.3439	0.0011185	ENSGALG00000008614	-1.0045	4.9757e-31		ENSGALG00000007364	1.7711	1.7111e-07	ENSGALG00000011973	-1.5104	0.00072716
ENSGALG00000005792	2.6825	4.9964e-11	ENSGALG00000008616	-1.124	1.6128e-11		ENSGALG00000007381	2.1566	1.7602e-15	ENSGALG00000011991	-5.9705	1.2448e-17
ENSGALG00000005795	7.648	1.0674e-77	ENSGALG00000008707	-1.0961	3.9284e-06		ENSGALG00000007395	5.979	1.0942e-11	ENSGALG00000012004	-1.4835	0.0025571
ENSGALG00000005796	1.123	0.0030344	ENSGALG00000008758	-1.2322	0.0045686		ENSGALG00000007419	2.3009	4.2661e-14	ENSGALG00000012006	-1.4012	2.0954e-08
ENSGALG00000005839	2.7856	0.0046448	ENSGALG00000008795	-1.1886	0.0045862		ENSGALG00000007466	3.6357	3.6672e-21	ENSGALG00000012044	-1.4984	1.5022e-21
ENSGALG00000005849	1.4627	0.0022922	ENSGALG00000008893	-1.6314	0.0014126		ENSGALG00000007484	1.8152	8.5101e-17	ENSGALG00000012046	-1.832	6.2373e-09
ENSGALG00000005903	2.7916	0.00051352	ENSGALG00000008896	-3.6737	0.00016622		ENSGALG00000007503	7.9084	1.8407e-11	ENSGALG00000012054	-2.8719	0.0003041
ENSGALG00000005905	3.8097	7.1146e-05	ENSGALG00000008898	-6.5822	2.1626e-06		ENSGALG00000007505	4.3925	1.6694e-29	ENSGALG00000012069	-1.36	1.4489e-05
ENSGALG00000005906	3.3047	7.4007e-45	ENSGALG00000008961	-3.7371	5.7477e-27		ENSGALG00000007519	1.4192	0.0001244	ENSGALG00000012073	-3.48	9.3215e-05
ENSGALG00000005924	2.3047	1.172e-16	ENSGALG00000008970	-1.5637	7.1175e-15		ENSGALG00000007585	1.6644	0.0028924	ENSGALG00000012136	-1.2383	0.00015711
ENSGALG00000005947	2.6458	1.975e-15	ENSGALG00000009003	-2.3678	1.0548e-06		ENSGALG00000007596	6.4987	4.7295e-27	ENSGALG00000012155	-5.8337	0.0048262
ENSGALG00000005957	3.754	4.2635e-14	ENSGALG00000009012	-3.1927	4.8652e-07		ENSGALG00000007606	1.6772	1.5348e-57	ENSGALG00000012184	-1.68	4.8128e-08
ENSGALG00000005964	4.0213	2.3491e-14	ENSGALG00000009020	-1.4193	3.0035e-10		ENSGALG00000007617	2.5653	1.7272e-09	ENSGALG00000012226	-2.3365	1.4802e-08
ENSGALG00000005995	3.2968	4.2138e-05	ENSGALG00000009037	-5.683	4.8645e-05		ENSGALG00000007620	7.0952	1.5333e-63	ENSGALG00000012265	-1.5206	8.0142e-17
ENSGALG00000006032	3.0309	1.9001e-06	ENSGALG00000009060	-2.2544	4.5305e-05		ENSGALG00000007636	10.222	1.1751e-125	ENSGALG00000012290	-1.1436	0.00039692
ENSGALG00000006035	1.977	3.9736e-07	ENSGALG00000009081	-1.5225	5.4347e-45		ENSGALG00000007650	2.2402	1.14e-20	ENSGALG00000012300	-1.1097	0.0042857
ENSGALG00000006075	2.0462	0.0033869	ENSGALG00000009089	-2.4114	8.8318e-15		ENSGALG00000007652	1.4925	9.5152e-08	ENSGALG00000012351	-1.1891	0.002111
ENSGALG00000006090	2.1482	6.3111e-07	ENSGALG00000009107	-1.8487	5.2622e-11		ENSGALG00000007669	1.4065	4.4437e-05	ENSGALG00000012382	-2.1026	0.0012251
ENSGALG00000006099	2.4225	4.8395e-11	ENSGALG00000009129	-3.0249	0.00076729		ENSGALG00000007716	3.66	5.1368e-52	ENSGALG00000012390	-1.9263	6.3766e-05
ENSGALG00000006112	2.2939	0.00019478	ENSGALG00000009131	-2.3093	0.0038351		ENSGALG00000007717	2.8097	0.003494	ENSGALG00000012420	-1.0223	8.2538e-08
ENSGALG00000006131	9.5563	4.8546e-11	ENSGALG00000009205	-1.9111	1.547e-05		ENSGALG00000007737	1.6574	6.5095e-11	ENSGALG00000012481	-1.3836	0.0042729
ENSGALG00000006138	6.9309	1.5045e-186	ENSGALG00000009241	-3.3561	8.4671e-108		ENSGALG00000007770	3.0976	0.00016379	ENSGALG00000012495	-4.861	1.7264e-64
ENSGALG00000006157	2.2169	1.1944e-10	ENSGALG00000009301	-6.9295	3.5634e-12		ENSGALG00000007840	2.606	0.0017755	ENSGALG00000012544	-1.4123	0.00093779
ENSGALG00000006181	1.8596	6.828e-05	ENSGALG00000009302	-6.2392	2.3987e-05		ENSGALG00000007846	4.6876	1.2945e-07	ENSGALG00000012577	-2.6873	1.4289e-09
ENSGALG00000006211	1.7123	8.6908e-09	ENSGALG00000009321	-2.5984	1.3238e-30		ENSGALG00000007878	1.1342	1.3852e-06	ENSGALG00000012616	-4.0101	1.6943e-29
ENSGALG00000006226	1.8119	0.0044493	ENSGALG00000009340	-1.3773	0.00039358		ENSGALG00000007936	1.298	4.7504e-20	ENSGALG00000012635	-1.9511	5.2966e-08
ENSGALG00000006300	3.5222	1.1755e-242	ENSGALG00000009355	-3.489	0.001229		ENSGALG00000007943	2.0827	0.00042942	ENSGALG00000012644	-3.3994	4.6192e-06
ENSGALG00000006306	3.8902	9.5169e-14	ENSGALG00000009362	-1.8455	6.3673e-19		ENSGALG00000007979	2.6636	2.7849e-11	ENSGALG00000012654	-1.1466	0.0012582
ENSGALG00000006313	2.3477	2.086e-07	ENSGALG00000009400	-2.1498	0.0015237		ENSGALG00000008014	3.7968	4.0373e-38	ENSGALG00000012712	-4.0528	2.7773e-75
ENSGALG00000006323	3.8558	3.8869e-07	ENSGALG00000009435	-4.1846	0.0014084		ENSGALG00000008040	6.0766	2.8001e-62	ENSGALG00000012775	-3.9892	1.0304e-07
ENSGALG00000006324	4.0784	1.7368e-29	ENSGALG00000009514	-2.1107	7.0063e-05		ENSGALG00000008044	1.4175	1.6986e-06	ENSGALG00000012783	-6.6217	6.4013e-96
ENSGALG00000006325	4.3744	0.0010736	ENSGALG00000009523	-1.7989	4.7328e-11		ENSGALG00000008066	1.0533	0.0012096	ENSGALG00000012790	-1.4316	1.1499e-37
ENSGALG00000006337	8.5443	1.5097e-06	ENSGALG00000009568	-1.652	1.0648e-07		ENSGALG00000008072	1.5695	1.7187e-05	ENSGALG00000012802	-1.308	0.00046099
ENSGALG00000006343	1.233	4.9619e-05	ENSGALG00000009572	-1.7596	1.0396e-08		ENSGALG00000008084	1.1082	0.0031921	ENSGALG00000012845	-4.7552	0.00025847
ENSGALG00000006351	2.9807	0.0043426	ENSGALG00000009615	-4.7749	3.6441e-10		ENSGALG00000008087	6.2726	0.0010589	ENSGALG00000012873	-2.7718	0.00029554
ENSGALG00000006365	2.7776	1.7395e-05	ENSGALG00000009686	-2.3245	4.7833e-06		ENSGALG00000008094	1.3607	2.278e-32	ENSGALG00000012988	-1.0248	0.0024166
ENSGALG00000006378	2.4592	3.9226e-19	ENSGALG00000009704	-1.0272	3.9957e-05		ENSGALG00000008098	2.8398	7.747e-19	ENSGALG00000013091	-1.1688	9.9635e-08
ENSGALG00000006384	13.087	0	ENSGALG00000009718	-1.5866	0.0019167		ENSGALG00000008114	1.5548	5.93e-07	ENSGALG00000013193	-3.5766	8.1141e-08
ENSGALG00000006427	1.2715	0.0010597	ENSGALG00000009719	-2.0693	1.2837e-06		ENSGALG00000008193	1.0254	0.0020954	ENSGALG00000013194	-2.6088	0.0018994
ENSGALG00000006440	4.9987	0.00072164	ENSGALG00000009800	-1.128	3.7817e-09		ENSGALG00000008206	2.1963	0.00017615	ENSGALG00000013212	-1.2696	0.0025449
ENSGALG00000006448	5.2521	2.3283e-37	ENSGALG00000009807	-1.4352	0.00074343		ENSGALG00000008222	2.4747	2.2729e-07	ENSGALG00000013237	-2.3532	3.5202e-05
ENSGALG00000006453	10.05	0	ENSGALG00000009837	-1.0812	0.0039376		ENSGALG00000008229	1.4272	5.5355e-29	ENSGALG00000013239	-1.7783	8.5761e-163
ENSGALG00000006471	5.1043	2.4808e-38	ENSGALG00000009844	-1.516	2.0341e-176		ENSGALG00000008250	3.0037	8.8198e-27	ENSGALG00000013587	-6.2461	0
ENSGALG00000006482	6.5404	1.276e-50	ENSGALG00000009845	-2.8945	1.248e-05		ENSGALG00000008290	5.6673	5.1775e-08	ENSGALG00000013640	-3.161	2.61e-07
ENSGALG00000006494	2.492	3.9963e-06	ENSGALG00000009982	-1.4895	0.001122		ENSGALG00000008308	3.6945	8.8529e-27	ENSGALG00000013762	-5.9764	1.0355e-11
ENSGALG00000006501	2.0399	6.2991e-06	ENSGALG00000009995	-1.3134	0.00011067		ENSGALG00000008317	4.7709	0.00012207	ENSGALG00000013781	-4.239	4.2535e-23
ENSGALG00000006503	1.3623	0.0032547	ENSGALG00000010035	-1.0718	0.00010865		ENSGALG00000008319	1.3225	0.00018676	ENSGALG00000013803	-1.5971	3.7465e-06
ENSGALG00000006513	9.4993	1.2817e-15	ENSGALG00000010044	-2.5311	0.00056853		ENSGALG00000008332	7.8284	2.649e-211	ENSGALG00000013822	-6.7821	0.0014829
ENSGALG00000006520	4.9428	0	ENSGALG00000010107	-2.7364	3.0493e-07		ENSGALG00000008337	3.2063	7.9906e-14	ENSGALG00000013954	-1.3766	8.0058e-20
ENSGALG00000006521	4.8705	0.0016312	ENSGALG00000010114	-3.3244	0.00055285		ENSGALG00000008418	1.6893	0.00088097	ENSGALG00000013987	-2.431	1.4943e-07
ENSGALG00000006523	1.1801	0.0049494	ENSGALG00000010133	-1.5198	1.9325e-19		ENSGALG00000008439	2.1632	2.4676e-05	ENSGALG00000014014	-1.543	1.655e-15
ENSGALG00000006546	2.192	6.9022e-91	ENSGALG00000010163	-2.4128	1.193e-10		ENSGALG00000008469	1.467	6.7799e-06	ENSGALG00000014150	-1.6464	2.967e-05
ENSGALG00000006593	6.911	1.6363e-49	ENSGALG00000010265	-1.1819	0.00039024		ENSGALG00000008518	2.2606	0.00034899	ENSGALG00000014201	-1.3181	1.9836e-40
ENSGALG00000006600	4.3064	0.0038255	ENSGALG00000010304	-1.0369	0.00026932		ENSGALG00000008544	2.0158	0.00020446	ENSGALG00000014258	-1.1929	3.8101e-19
ENSGALG00000006627	3.8782	1.9695e-06	ENSGALG00000010311	-1.1297	4.2289e-06		ENSGALG00000008569	1.6022	8.559e-11	ENSGALG00000014356	-1.0964	3.7406e-06
ENSGALG00000006629	9.8215	3.4896e-72	ENSGALG00000010331	-1.8504	0.0046602		ENSGALG00000008571	1.4368	1.4296e-05	ENSGALG00000014463	-6.8268	8.5761e-163
ENSGALG00000006647	2.0196	6.6014e-05	ENSGALG00000010400	-1.0045	0.00025031		ENSGALG00000008575	1.1893	0.00061465	ENSGALG00000014634	-5.8295	1.9098e-32
ENSGALG00000006665	3.932	6.7344e-08	ENSGALG00000010406	-1.0495	0.00097425		ENSGALG00000008597	1.0345	0.0013003	ENSGALG00000014645	-2.6518	2.3307e-20
ENSGALG00000006677	1.4542	0.0023078	ENSGALG00000010461	-2.6924	4.5573e-08		ENSGALG00000008601	5.5874	1.3439e-07	ENSGALG00000014699	-2.9428	1.768e-17
ENSGALG00000006680	3.2652	1.3817e-15	ENSGALG00000010490	-1.5351	0.0012861		ENSGALG00000008606	1.3172	2.0308e-12	ENSGALG00000014776	-6.5065	2.8191e-16
ENSGALG00000006694	2.0668	1.8866e-21	ENSGALG00000010529	-3.8709	1.3054e-21		ENSGALG00000008608	12.012	4.1841e-87	ENSGALG00000014804	-1.2845	1.5134e-12
ENSGALG00000006715	1.2543	0.00072964	ENSGALG00000010561	-1.1131	0.00016238		ENSGALG00000008629	3.2011	2.6253e-06	ENSGALG00000014847	-3.0893	2.3018e-62
ENSGALG00000006740	5.114	3.0033e-61	ENSGALG00000010566	-1.7422	3.8002e-21		ENSGALG00000008641	1.6303	0.0037107	ENSGALG00000014873	-1.8699	4.4182e-54
ENSGALG00000006775	4.2298	3.4061e-114	ENSGALG00000010583	-7.7702	0.00010606		ENSGALG00000008646	9.4403	2.6689e-11	ENSGALG00000014908	-2.2131	2.7563e-06
ENSGALG00000006785	6.1812	1.1024e-42	ENSGALG00000010617	-1.0149	9.7863e-05		ENSGALG00000008676	2.4572	8.1326e-79	ENSGALG00000014917	-6.9402	7.4987e-15
ENSGALG00000006805	5.5597	5.9303e-135	ENSGALG00000010620	-1.1134	1.9346e-06		ENSGALG00000008678	10.622	7.0865e-94	ENSGALG00000014965	-8.1852	5.4443e-24
ENSGALG00000006812	6.6718	2.4825e-10	ENSGALG00000010657	-7.9749	3.6963e-05		ENSGALG00000008701	7.6896	2.5846e-25	ENSGALG00000014988	-1.3023	0.0010873
ENSGALG00000006833	10.352	1.1291e-297	ENSGALG00000010692	-2.5265	6.2393e-06		ENSGALG00000008704	4.3322	3.688e-37	ENSGALG00000014994	-1.287	0.0014841
ENSGALG00000006855	2.7186	6.868e-06	ENSGALG00000010705	-1.6445	2.2699e-08		ENSGALG00000008722	5.4832	5.5812e-17	ENSGALG00000015001	-1.3261	6.6238e-19
ENSGALG00000006872	1.6065	0.0014096	ENSGALG00000010748	-1.3203	0.00022805		ENSGALG00000008728	1.8629	0.0001705	ENSGALG00000015015	-4.0395	1.0366e-21
ENSGALG00000006917	1.3155	0.0022864	ENSGALG00000010770	-4.2955	6.338e-41		ENSGALG00000008780	2.5487	0.0010609	ENSGALG00000015018	-6.1694	1.9546e-44
ENSGALG00000006928	2.2264	0.00039362	ENSGALG00000010794	-1.3747	2.3956e-14		ENSGALG00000008811	1.6672	4.2375e-05	ENSGALG00000015084	-2.3795	3.2336e-05
ENSGALG00000006939	1.954	5.0887e-21	ENSGALG00000010797	-2.8587	3.2613e-13		ENSGALG00000008813	1.4605	7.9988e-13	ENSGALG00000015087	-1.2603	0.00010805
ENSGALG00000006974	1.5284	1.3098e-08	ENSGALG00000010930	-1.2438	0.0023807		ENSGALG00000008818	1.5295	5.7494e-32	ENSGALG00000015140	-1.7456	0.00030107
ENSGALG00000006988	7.7798	6.0028e-245	ENSGALG00000010936	-5.279	1.3805e-06		ENSGALG00000008822	5.367	0.0044255	ENSGALG00000015307	-1.7917	1.9823e-18
ENSGALG00000007025	2.6845	2.4749e-05	ENSGALG00000010949	-9.8977	3.7217e-13		ENSGALG00000008840	3.3592	0.0002957	ENSGALG00000015310	-1.0207	0.0044365
ENSGALG00000007047	3.3064	0.0020898	ENSGALG00000010958	-1.9415	0.0035293		ENSGALG00000008845	7.9123	1.7332e-11	ENSGALG00000015345	-1.7503	0.0016983
ENSGALG00000007052	3.1536	3.4739e-14	ENSGALG00000010960	-1.5611	0.0015557		ENSGALG00000008858	1.1246	4.6862e-09	ENSGALG00000015358	-2.8011	4.2604e-32
ENSGALG00000007056	1.5379	0.0025918	ENSGALG00000010971	-1.8085	0.0040886		ENSGALG00000008905	4.9092	6.4906e-06	ENSGALG00000015403	-1.0957	9.1325e-14
ENSGALG00000007063	2.2257	1.4454e-05	ENSGALG00000010975	-1.0271	0.00029097		ENSGALG00000008912	5.7943	3.1856e-22	ENSGALG00000015410	-2.1907	0.00033938
ENSGALG00000007082	5.5264	1.6375e-60	ENSGALG00000011053	-1.0213	5.2019e-05		ENSGALG00000008932	7.0823	0.00015544	ENSGALG00000015419	-4.2507	1.8489e-97
ENSGALG00000007090	4.0071	2.3818e-69	ENSGALG00000011055	-1.0574	0.00016322		ENSGALG00000008936	1.9218	0.0019967	ENSGALG00000015487	-1.3789	4.9958e-11
ENSGALG00000007104	2.1638	2.1178e-09	ENSGALG00000011078	-1.205	1.2668e-10		ENSGALG00000008953	1.4712	9.1675e-05	ENSGALG00000015497	-2.7219	0.0012125
ENSGALG00000007109	6.4551	2.1888e-05	ENSGALG00000011099	-2.8347	1.659e-21		ENSGALG00000008973	11.879	7.6972e-122	ENSGALG00000015520	-6.5501	1.1907e-31
ENSGALG00000007114	7.0797	0	ENSGALG00000011101	-1.3087	0.00025752		ENSGALG00000008992	5.1472	1.0327e-121	ENSGALG00000015528	-5.4981	6.7757e-10
ENSGALG00000007158	5.6513	9.9468e-30	ENSGALG00000011145	-1.7041	2.0647e-09		ENSGALG00000008995	9.0316	2.7141e-13	ENSGALG00000015542	-1.6829	0.00067687
ENSGALG00000007197	2.8162	1.3038e-12	ENSGALG00000011170	-3.9355	9.9428e-07		ENSGALG00000009029	1.8888	2.3578e-05	ENSGALG00000015556	-1.3359	4.4003e-17
ENSGALG00000007220	2.8939	0	ENSGALG00000011176	-1.2822	3.1659e-05		ENSGALG00000009036	1.751	0.0027907	ENSGALG00000015558	-3.892	0.00031811
ENSGALG00000007222	4.4923	5.2183e-09	ENSGALG00000011181	-1.3198	3.8285e-05		ENSGALG00000009070	1.1913	2.2018e-09	ENSGALG00000015622	-4.9764	2.5085e-11
ENSGALG00000007253	2.1774	7.2166e-07	ENSGALG00000011185	-1.0301	0.0033715		ENSGALG00000009103	4.8353	1.7692e-46	ENSGALG00000015627	-3.7023	8.0661e-72
ENSGALG00000007289	1.8904	1.1172e-17	ENSGALG00000011233	-1.2424	7.1314e-05		ENSGALG00000009114	3.9095	2.6452e-05	ENSGALG00000015630	-1.3774	0.0025125
ENSGALG00000007356	4.6097	2.5837e-09	ENSGALG00000011244	-1.8384	0.0022319		ENSGALG00000009118	11.52	0	ENSGALG00000015713	-1.4071	1.8269e-06
ENSGALG00000007357	1.6031	0.0020085	ENSGALG00000011254	-1.209	0.0013365		ENSGALG00000009155	2.5945	3.8064e-28	ENSGALG00000015720	-1.7378	1.7767e-07
ENSGALG00000007364	2.4537	3.5148e-15	ENSGALG00000011269	-9.5757	1.5183e-21		ENSGALG00000009262	10.292	0	ENSGALG00000015732	-1.557	2.2747e-06
ENSGALG00000007381	3.6953	8.3652e-73	ENSGALG00000011270	-3.8614	2.933e-48		ENSGALG00000009266	11.761	0	ENSGALG00000015786	-1.6846	6.7828e-07
ENSGALG00000007395	7.8453	4.9092e-34	ENSGALG00000011283	-1.7235	3.3225e-05		ENSGALG00000009268	11.53	0	ENSGALG00000015789	-1.3727	0.00011824
ENSGALG00000007419	2.0258	3.5915e-07	ENSGALG00000011319	-1.9278	3.715e-15		ENSGALG00000009272	1.4029	0.0017	ENSGALG00000015822	-4.7827	1.9337e-08
ENSGALG00000007447	1.8687	4.9682e-08	ENSGALG00000011355	-5.8404	0.0027313		ENSGALG00000009286	1.3233	1.1656e-16	ENSGALG00000015834	-4.5122	1.0767e-13
ENSGALG00000007463	1.2318	6.3324e-80	ENSGALG00000011358	-4.6219	2.9298e-07		ENSGALG00000009306	10.04	1.3596e-30	ENSGALG00000015896	-1.2797	1.1338e-06
ENSGALG00000007468	1.5127	0	ENSGALG00000011487	-1.5043	3.8251e-09		ENSGALG00000009369	1.4069	1.0416e-10	ENSGALG00000015908	-1.6085	6.1992e-127
ENSGALG00000007551	7.8313	5.49e-10	ENSGALG00000011493	-1.7905	1.8579e-09		ENSGALG00000009373	1.6775	3.863e-05	ENSGALG00000015910	-2.0316	3.546e-05
ENSGALG00000007557	2.1838	1.6958e-07	ENSGALG00000011532	-1.9082	3.8877e-05		ENSGALG00000009382	4.2002	0.0024957	ENSGALG00000015935	-3.0735	6.0662e-46
ENSGALG00000007596	7.0836	7.2802e-35	ENSGALG00000011541	-1.1858	2.743e-19		ENSGALG00000009390	2.3579	0.0002598	ENSGALG00000015968	-3.0124	0.00037733
ENSGALG00000007606	1.306	1.9234e-14	ENSGALG00000011592	-1.0978	4.7708e-07		ENSGALG00000009437	1.3997	0.00112	ENSGALG00000015970	-8.302	0
ENSGALG00000007617	2.8092	4.7663e-10	ENSGALG00000011593	-1.5347	0.0032507		ENSGALG00000009442	1.3805	2.8544e-08	ENSGALG00000016014	-1.4833	0.0022467
ENSGALG00000007620	6.9582	4.6219e-51	ENSGALG00000011596	-1.0411	0.0022762		ENSGALG00000009453	2.7708	2.8771e-29	ENSGALG00000016016	-1.6713	2.9326e-08
ENSGALG00000007636	8.4474	7.4e-41	ENSGALG00000011663	-1.8011	7.3388e-97		ENSGALG00000009474	1.2397	3.9043e-13	ENSGALG00000016069	-1.4468	1.494e-09
ENSGALG00000007650	1.5789	4.9059e-05	ENSGALG00000011696	-2.0311	8.2027e-26		ENSGALG00000009478	1.642	0.001598	ENSGALG00000016071	-2.5455	1.1143e-23
ENSGALG00000007651	5.1428	3.9861e-220	ENSGALG00000011709	-1.5838	0.00035198		ENSGALG00000009511	3.7488	0.00018002	ENSGALG00000016112	-1.6432	0.00014236
ENSGALG00000007652	1.512	2.2057e-05	ENSGALG00000011777	-1.3568	3.5676e-35		ENSGALG00000009576	2.1751	2.2703e-09	ENSGALG00000016127	-5.201	1.117e-11
ENSGALG00000007659	1.1809	0.00010889	ENSGALG00000011803	-1.1216	0.00057528		ENSGALG00000009587	1.2723	0.0024524	ENSGALG00000016160	-1.5519	0.0042216
ENSGALG00000007669	1.5031	0.00030425	ENSGALG00000011823	-1.3395	9.7493e-34		ENSGALG00000009594	2.4042	5.7362e-15	ENSGALG00000016195	-3.5763	2.4286e-20
ENSGALG00000007698	4.3565	4.4304e-06	ENSGALG00000011866	-5.1307	1.2957e-08		ENSGALG00000009600	4.2712	3.5774e-80	ENSGALG00000016299	-3.4606	0.00010917
ENSGALG00000007701	5.2506	1.5921e-57	ENSGALG00000011883	-1.8561	1.6393e-10		ENSGALG00000009682	5.0669	0.00079763	ENSGALG00000016309	-6.2076	1.5314e-11
ENSGALG00000007728	3.0939	6.1551e-20	ENSGALG00000011889	-2.395	0.00093983		ENSGALG00000009689	1.1916	0.0022653	ENSGALG00000016330	-1.3384	6.6722e-07
ENSGALG00000007770	3.5925	4.3649e-06	ENSGALG00000011893	-1.721	9.0104e-12		ENSGALG00000009693	1.9783	0.00049031	ENSGALG00000016342	-5.4267	7.5247e-38
ENSGALG00000007780	3.5214	1.7001e-23	ENSGALG00000011913	-2.548	0.00034591		ENSGALG00000009700	6.12	1.5737e-76	ENSGALG00000016391	-2.4154	0.00055053
ENSGALG00000007785	4.5168	7.7079e-06	ENSGALG00000011962	-1.5437	2.1348e-05		ENSGALG00000009728	1.3392	0.00037793	ENSGALG00000016411	-1.3013	1.2713e-78
ENSGALG00000007834	3.7451	2.553e-09	ENSGALG00000011970	-2.6493	1.5398e-08		ENSGALG00000009730	5.3115	2.3478e-80	ENSGALG00000016439	-3.1225	5.9368e-18
ENSGALG00000007840	2.5875	0.0043676	ENSGALG00000011973	-1.2765	0.00033946		ENSGALG00000009748	1.7106	6.9359e-09	ENSGALG00000016457	-1.6029	1.0584e-22
ENSGALG00000007845	1.8844	0.00020283	ENSGALG00000011991	-1.0169	1.0754e-06		ENSGALG00000009768	2.3083	0.00042331	ENSGALG00000016478	-5.459	1.1432e-15
ENSGALG00000007874	3.8681	2.1391e-07	ENSGALG00000012004	-1.9028	8.1304e-05		ENSGALG00000009777	4.3168	1.7551e-20	ENSGALG00000016580	-2.5656	5.4461e-10
ENSGALG00000007878	1.3857	2.2638e-07	ENSGALG00000012006	-1.2381	3.5977e-09		ENSGALG00000009791	3.3133	2.3505e-10	ENSGALG00000016584	-2.1248	1.3388e-66
ENSGALG00000007936	1.5086	1.0388e-19	ENSGALG00000012011	-1.022	0.00027408		ENSGALG00000009926	6.8764	1.6878e-12	ENSGALG00000016603	-1.2191	0.0041449
ENSGALG00000007943	3.0384	5.9304e-10	ENSGALG00000012020	-1.7019	0.0038589		ENSGALG00000009953	5.2769	8.4021e-06	ENSGALG00000016635	-1.3442	6.2544e-72
ENSGALG00000007980	5.0358	2.1094e-07	ENSGALG00000012044	-1.3173	8.3365e-23		ENSGALG00000009973	4.3787	1.0821e-12	ENSGALG00000016702	-2.6889	7.0224e-19
ENSGALG00000008009	2.7159	7.8054e-39	ENSGALG00000012046	-1.7291	6.9163e-10		ENSGALG00000010001	3.2092	1.413e-08	ENSGALG00000016746	-1.4509	0.00024288
ENSGALG00000008014	4.5748	5.6933e-63	ENSGALG00000012054	-4.3108	1.3575e-05		ENSGALG00000010005	1.5329	1.3198e-09	ENSGALG00000016767	-2.062	0.00060386
ENSGALG00000008022	4.3707	6.6963e-78	ENSGALG00000012073	-3.3185	3.7381e-05		ENSGALG00000010017	1.0945	0.00031488	ENSGALG00000016800	-2.3966	3.4892e-38
ENSGALG00000008025	1.6941	2.5534e-06	ENSGALG00000012136	-1.1453	2.4403e-05		ENSGALG00000010051	2.1127	3.5887e-05	ENSGALG00000016803	-1.5926	0.00010499
ENSGALG00000008040	3.6298	8.0335e-08	ENSGALG00000012155	-6.8879	0.0031529		ENSGALG00000010152	6.0756	2.0278e-16	ENSGALG00000016826	-6.382	1.5462e-19
ENSGALG00000008044	2.1656	7.2451e-17	ENSGALG00000012158	-1.2494	4.6246e-16		ENSGALG00000010170	1.6156	0.0024206	ENSGALG00000016927	-2.122	2.7511e-22
ENSGALG00000008072	2.7457	7.2442e-23	ENSGALG00000012177	-1.632	0.00034604		ENSGALG00000010187	3.1331	1.5658e-05	ENSGALG00000016945	-4.6291	7.0756e-156
ENSGALG00000008087	7.111	1.5439e-05	ENSGALG00000012184	-2.3509	2.9965e-12		ENSGALG00000010202	1.6703	0.00044494	ENSGALG00000017005	-2.0315	1.5289e-05
ENSGALG00000008098	4.9434	2.2776e-111	ENSGALG00000012226	-2.6977	1.3611e-10		ENSGALG00000010203	1.7193	0.00068741	ENSGALG00000017041	-1.5944	2.2187e-27
ENSGALG00000008115	2.0854	4.7365e-05	ENSGALG00000012228	-1.2243	0.0015644		ENSGALG00000010211	2.3056	1.0403e-20	ENSGALG00000017056	-2.0115	6.8234e-05
ENSGALG00000008148	3.2969	2.0162e-111	ENSGALG00000012265	-1.2488	8.8654e-17		ENSGALG00000010290	1.6791	0.00022188	ENSGALG00000017120	-1.5911	1.1485e-25
ENSGALG00000008162	2.9171	8.0885e-12	ENSGALG00000012290	-1.2209	1.7503e-05		ENSGALG00000010291	1.6808	3.0551e-06	ENSGALG00000017132	-1.2346	7.5633e-12
ENSGALG00000008163	1.4899	0.00015271	ENSGALG00000012351	-1.3523	0.00010368		ENSGALG00000010303	4.5999	6.2569e-20	ENSGALG00000017179	-1.1735	2.5044e-08
ENSGALG00000008172	1.4556	8.4611e-05	ENSGALG00000012382	-2.2869	0.00016941		ENSGALG00000010331	3.6417	2.4744e-26	ENSGALG00000017183	-3.7174	0.0013273
ENSGALG00000008206	2.6826	1.9404e-06	ENSGALG00000012390	-1.9035	1.0352e-05		ENSGALG00000010343	4.8003	1.4565e-10	ENSGALG00000017311	-1.6452	4.4287e-24
ENSGALG00000008229	1.1293	6.8078e-07	ENSGALG00000012455	-1.2173	7.7897e-06		ENSGALG00000010360	1.7389	0.0021544	ENSGALG00000017345	-1.804	2.7761e-05
ENSGALG00000008250	2.5505	2.4111e-12	ENSGALG00000012495	-5.1066	3.572e-66		ENSGALG00000010364	5.3667	1.8845e-47	ENSGALG00000017347	-1.1667	0.0045647
ENSGALG00000008253	4.8931	2.6588e-11	ENSGALG00000012544	-1.2857	0.00024921		ENSGALG00000010402	6.0205	1.4487e-83	ENSGALG00000017398	-5.0708	1.9566e-19
ENSGALG00000008256	1.4012	0.00084792	ENSGALG00000012561	-1.1109	6.3009e-11		ENSGALG00000010417	5.0232	1.0827e-20	ENSGALG00000018415	-4.3928	2.0976e-08
ENSGALG00000008290	5.7365	1.4334e-07	ENSGALG00000012577	-2.1363	5.2659e-09		ENSGALG00000010427	11.034	3.6091e-78	ENSGALG00000018666	-4.2796	2.7844e-09
ENSGALG00000008308	4.0401	1.7287e-30	ENSGALG00000012616	-2.5642	3.8781e-24		ENSGALG00000010432	3.4366	1.2455e-22	ENSGALG00000018946	-5.7414	4.1748e-10
ENSGALG00000008317	4.1748	0.004846	ENSGALG00000012635	-1.1028	6.493e-06		ENSGALG00000010433	1.4813	0.0020185	ENSGALG00000018947	-5.4218	6.985e-58
ENSGALG00000008319	1.5037	0.00021728	ENSGALG00000012644	-5.5207	2.529e-07		ENSGALG00000010469	9.438	2.753e-11	ENSGALG00000019003	-1.5129	0.00013681
ENSGALG00000008332	8.158	3.1238e-228	ENSGALG00000012712	-1.8461	9.8276e-47		ENSGALG00000010473	6.484	1.1504e-20	ENSGALG00000019060	-3.2195	5.4793e-08
ENSGALG00000008337	3.4759	7.4205e-15	ENSGALG00000012740	-1.6347	2.8287e-14		ENSGALG00000010522	1.1307	0.00043547	ENSGALG00000019229	-3.215	0.002558
ENSGALG00000008348	1.2248	5.9695e-17	ENSGALG00000012775	-5.5878	1.4576e-08		ENSGALG00000010614	1.6449	2.6255e-12	ENSGALG00000019430	-3.8603	1.4595e-05
ENSGALG00000008437	1.0562	0.00031979	ENSGALG00000012783	-7.5259	6.5259e-89		ENSGALG00000010628	3.0096	1.8292e-47	ENSGALG00000019470	-4.558	1.9406e-48
ENSGALG00000008469	2.2018	1.7069e-14	ENSGALG00000012790	-1.3143	1.4153e-41		ENSGALG00000010645	2.3294	9.3889e-07	ENSGALG00000019718	-3.3264	4.7295e-27
ENSGALG00000008475	2.0669	3.7004e-07	ENSGALG00000012802	-1.1507	0.00013229		ENSGALG00000010652	1.6863	1.2092e-20	ENSGALG00000019756	-8.9371	9.3223e-06
ENSGALG00000008497	2.098	5.2758e-40	ENSGALG00000012845	-4.5464	0.00011529		ENSGALG00000010736	6.4895	2.3016e-09	ENSGALG00000019761	-5.0268	9.7636e-08
ENSGALG00000008518	3.0993	1.3316e-08	ENSGALG00000012873	-2.1866	0.00032408		ENSGALG00000010769	3.1764	1.2136e-09	ENSGALG00000020199	-2.3232	2.7103e-05
ENSGALG00000008544	3.1929	4.8876e-14	ENSGALG00000012988	-1.3959	2.1971e-05		ENSGALG00000010811	2.0092	3.6137e-23	ENSGALG00000020376	-4.5062	1.3692e-17
ENSGALG00000008551	1.4733	0.00036249	ENSGALG00000013035	-4.292	0.00086999		ENSGALG00000010820	2.8363	1.2307e-11	ENSGALG00000020517	-6.5398	8.8657e-07
ENSGALG00000008555	2.2734	1.0432e-05	ENSGALG00000013193	-5.6897	4.2471e-09		ENSGALG00000010825	4.1339	2.3748e-20	ENSGALG00000020999	-1.1541	0.00066179
ENSGALG00000008581	3.1647	1.0988e-10	ENSGALG00000013194	-2.5034	0.00067694		ENSGALG00000010841	7.0669	0.00016934	ENSGALG00000021128	-1.2	1.2368e-33
ENSGALG00000008601	4.4508	0.0020462	ENSGALG00000013204	-1.1284	0.0022726		ENSGALG00000010850	11.576	9.5591e-87	ENSGALG00000021520	-6.6152	8.5e-06
ENSGALG00000008603	2.5997	1.6531e-11	ENSGALG00000013209	-1.3665	5.0606e-05		ENSGALG00000010853	6.1716	3.5961e-11	ENSGALG00000021542	-2.2157	8.3577e-06
ENSGALG00000008608	11.356	7.0463e-56	ENSGALG00000013212	-1.4903	0.00011943		ENSGALG00000010858	5.5766	1.2172e-78	ENSGALG00000022896	-6.8929	0.00093779
ENSGALG00000008623	4.1856	2.7821e-15	ENSGALG00000013237	-3.1588	5.1562e-07		ENSGALG00000010864	9.4747	4.4358e-06	ENSGALG00000022940	-2.5178	3.4767e-06
ENSGALG00000008629	2.7878	0.00093905	ENSGALG00000013239	-1.6556	3.2268e-175		ENSGALG00000010866	2.6052	0.0009067	ENSGALG00000022980	-1.2528	1.2962e-17
ENSGALG00000008646	9.5653	4.3147e-11	ENSGALG00000013303	-1.502	0.0011467		ENSGALG00000010870	1.4384	1.1228e-09	ENSGALG00000022994	-4.5036	2.9785e-17
ENSGALG00000008676	1.8148	1.3573e-20	ENSGALG00000013354	-1.0757	5.9602e-14		ENSGALG00000010879	1.9919	0.00070037	ENSGALG00000023241	-2.5281	8.6887e-12
ENSGALG00000008678	10.369	1.9198e-73	ENSGALG00000013505	-1.0758	1.2721e-11		ENSGALG00000010891	2.8612	8.9754e-06	ENSGALG00000023420	-1.9355	9.5413e-05
ENSGALG00000008681	1.8807	0.002095	ENSGALG00000013587	-6.0234	0		ENSGALG00000010926	4.4621	8.7141e-20	ENSGALG00000023655	-1.0191	0.0030042
ENSGALG00000008697	3.8669	2.3271e-05	ENSGALG00000013594	-1.4909	0.00030557		ENSGALG00000010935	4.7833	0.00019513	ENSGALG00000023834	-1.0363	0.0018765
ENSGALG00000008701	8.8752	1.3143e-45	ENSGALG00000013640	-3.3041	3.6634e-08		ENSGALG00000010969	9.9038	4.8153e-74	ENSGALG00000023855	-2.713	2.0532e-58
ENSGALG00000008722	4.6855	2.579e-08	ENSGALG00000013660	-1.071	1.1436e-05		ENSGALG00000010978	9.6391	1.1894e-42	ENSGALG00000023904	-1.529	2.9167e-40
ENSGALG00000008739	2.7328	3.6146e-19	ENSGALG00000013762	-6.2806	7.367e-12		ENSGALG00000010979	2.5391	4.0768e-12	ENSGALG00000023961	-1.8462	7.1987e-05
ENSGALG00000008840	4.0638	1.0953e-06	ENSGALG00000013803	-1.0064	3.5778e-05		ENSGALG00000011016	1.8642	3.0391e-12	ENSGALG00000023973	-1.1328	1.0334e-48
ENSGALG00000008912	6.0789	1.1278e-23	ENSGALG00000013817	-1.6701	0.0025713		ENSGALG00000011020	1.2289	1.0975e-08	ENSGALG00000024064	-3.3527	0.0026284
ENSGALG00000008915	2.5186	9.3554e-05	ENSGALG00000013822	-4.6664	0.000512		ENSGALG00000011035	2.0182	0.00025936	ENSGALG00000024411	-5.1868	4.236e-07
ENSGALG00000008930	1.8196	0.0024018	ENSGALG00000013954	-1.5713	8.6862e-27		ENSGALG00000011094	1.8097	3.972e-06	ENSGALG00000024428	-5.3191	0.00059191
ENSGALG00000008933	5.1084	4.0605e-17	ENSGALG00000013987	-3.7646	8.9062e-11		ENSGALG00000011100	2.2008	4.7872e-14	ENSGALG00000024441	-2.5514	1.0495e-22
ENSGALG00000008936	2.9569	2.2614e-09	ENSGALG00000014013	-1.2745	1.9707e-07		ENSGALG00000011104	4.7859	2.7457e-19	ENSGALG00000024470	-4.5133	0.00012906
ENSGALG00000008953	2.3228	1.3428e-13	ENSGALG00000014014	-1.9913	9.7851e-23		ENSGALG00000011110	3.666	3.417e-07	ENSGALG00000025740	-5.3951	0.00039692
ENSGALG00000008969	1.3438	4.2512e-05	ENSGALG00000014054	-1.594	0.0004511		ENSGALG00000011117	10.745	6.5844e-56	ENSGALG00000025776	-1.2337	0.0011926
ENSGALG00000008973	12.379	2.0864e-142	ENSGALG00000014190	-1.2698	1.2386e-08		ENSGALG00000011120	3.0355	4.9452e-06	ENSGALG00000025788	-1.7574	0.00011426
ENSGALG00000008992	4.8105	3.6561e-79	ENSGALG00000014201	-1.297	3.3636e-48		ENSGALG00000011209	1.1683	0.00020052	ENSGALG00000025874	-1.5855	0.0026002
ENSGALG00000008995	8.3369	2.3974e-08	ENSGALG00000014445	-2.0425	5.1822e-15		ENSGALG00000011219	6.9751	1.6862e-17	ENSGALG00000025875	-2.4233	0.0039717
ENSGALG00000008997	11.016	1.1385e-69	ENSGALG00000014463	-1.0558	3.2348e-60		ENSGALG00000011287	11.384	1.6455e-297	ENSGALG00000026005	-4.0457	0.0011886
ENSGALG00000009068	1.6378	6.5885e-05	ENSGALG00000014485	-1.305	2.1773e-08		ENSGALG00000011331	3.4936	1.1058e-96	ENSGALG00000026059	-1.3333	0.00043886
ENSGALG00000009103	5.5255	2.2374e-67	ENSGALG00000014568	-1.8195	1.9597e-05		ENSGALG00000011343	5.3644	0.00013468	ENSGALG00000026146	-3.3225	8.2545e-09
ENSGALG00000009118	13.042	0	ENSGALG00000014624	-4.3415	0.002115		ENSGALG00000011376	3.2202	4.9918e-07	ENSGALG00000026180	-2.9158	4.6252e-10
ENSGALG00000009155	1.4309	0.0020791	ENSGALG00000014634	-4.9839	2.8538e-33		ENSGALG00000011391	6.2871	2.5176e-14	ENSGALG00000026366	-6.623	2.7276e-181
ENSGALG00000009177	1.7089	4.5009e-07	ENSGALG00000014645	-2.5571	1.0663e-21		ENSGALG00000011414	6.279	1.1485e-25	ENSGALG00000026452	-3.491	3.0363e-14
ENSGALG00000009179	2.3413	1.8225e-10	ENSGALG00000014692	-1.0989	4.2728e-11		ENSGALG00000011421	6.776	1.2875e-18	ENSGALG00000026484	-2.3013	0.00016092
ENSGALG00000009252	1.2479	0.00054015	ENSGALG00000014699	-3.1867	8.3809e-20		ENSGALG00000011443	3.9748	0.0010024	ENSGALG00000026531	-1.113	8.9793e-15
ENSGALG00000009258	2.0181	0.00060715	ENSGALG00000014718	-1.1405	7.6995e-10		ENSGALG00000011455	10.718	5.0628e-66	ENSGALG00000026534	-2.6954	6.6776e-18
ENSGALG00000009262	11.202	0	ENSGALG00000014758	-1.6939	1.4651e-08		ENSGALG00000011483	3.6061	2.8682e-132	ENSGALG00000026553	-5.5691	2.6605e-12
ENSGALG00000009266	12.456	0	ENSGALG00000014776	-7.6762	5.1576e-15		ENSGALG00000011509	7.0993	0	ENSGALG00000026651	-1.525	1.6737e-07
ENSGALG00000009268	12.285	0	ENSGALG00000014804	-1.2077	1.5659e-14		ENSGALG00000011594	6.3472	5.6769e-09	ENSGALG00000026714	-1.0542	2.013e-09
ENSGALG00000009286	1.1753	4.0303e-06	ENSGALG00000014866	-1.4042	8.9649e-15		ENSGALG00000011604	2.2001	1.8174e-12	ENSGALG00000026736	-1.5293	1.0221e-37
ENSGALG00000009306	8.5138	6.2926e-12	ENSGALG00000014873	-1.5612	1.2417e-52		ENSGALG00000011612	11.279	2.7885e-207	ENSGALG00000026748	-8.0114	1.1671e-09
ENSGALG00000009361	2.1798	6.9436e-09	ENSGALG00000014907	-1.1628	0.0003381		ENSGALG00000011635	3.2988	7.3741e-06	ENSGALG00000026754	-5.3034	4.8943e-06
ENSGALG00000009365	2.1818	9.4526e-15	ENSGALG00000014914	-1.2531	0.00048749		ENSGALG00000011659	1.2933	2.5387e-05	ENSGALG00000026802	-1.1141	2.1189e-28
ENSGALG00000009369	1.4189	7.6004e-07	ENSGALG00000014917	-7.5794	3.1052e-14		ENSGALG00000011704	1.412	2.0642e-06	ENSGALG00000026819	-4.2894	0.00029377
ENSGALG00000009373	2.3753	8.5027e-11	ENSGALG00000014965	-7.4618	7.7612e-26		ENSGALG00000011708	3.4775	8.212e-171	ENSGALG00000026821	-4.7174	5.1774e-07
ENSGALG00000009380	2.1649	0.0037425	ENSGALG00000014994	-3.2569	3.3198e-08		ENSGALG00000011740	1.4599	1.5289e-05	ENSGALG00000026854	-1.2848	0.00039991
ENSGALG00000009382	5.7284	2.1007e-08	ENSGALG00000014999	-1.2019	7.9111e-23		ENSGALG00000011797	3.175	3.7848e-103	ENSGALG00000026873	-2.161	0.0038687
ENSGALG00000009390	3.0774	1.014e-07	ENSGALG00000015010	-1.2886	5.1971e-05		ENSGALG00000011805	6.2826	1.0499e-06	ENSGALG00000026903	-4.9888	1.0665e-09
ENSGALG00000009433	1.4518	0.00027058	ENSGALG00000015015	-6.5676	1.4045e-22		ENSGALG00000011812	1.8973	1.8134e-07	ENSGALG00000026928	-1.0667	5.036e-06
ENSGALG00000009443	2.0045	9.303e-06	ENSGALG00000015018	-1.7929	7.4391e-26		ENSGALG00000011894	1.7014	8.6782e-14	ENSGALG00000026940	-1.4632	3.4031e-18
ENSGALG00000009448	1.4142	4.8385e-06	ENSGALG00000015055	-2.7907	4.6109e-06		ENSGALG00000011902	4.6234	1.9231e-189	ENSGALG00000027026	-5.4571	0.0040962
ENSGALG00000009474	1.4807	5.2075e-14	ENSGALG00000015058	-1.592	1.525e-07		ENSGALG00000011921	4.2423	2.4515e-199	ENSGALG00000027090	-5.5008	4.136e-16
ENSGALG00000009479	8.5996	4.4315e-34	ENSGALG00000015079	-2.3059	6.7544e-05		ENSGALG00000011994	1.6587	6.0312e-07	ENSGALG00000027109	-2.2705	5.3759e-05
ENSGALG00000009511	4.5451	2.5291e-07	ENSGALG00000015084	-1.9235	3.6508e-05		ENSGALG00000012034	1.4233	2.6289e-11	ENSGALG00000027177	-4.9207	0.0005725
ENSGALG00000009552	3.23	4.0331e-08	ENSGALG00000015087	-1.2453	8.6324e-06		ENSGALG00000012061	6.8247	2.4162e-127	ENSGALG00000027198	-1.6493	1.8816e-10
ENSGALG00000009600	2.8989	7.8846e-17	ENSGALG00000015148	-1.5579	4.9079e-08		ENSGALG00000012070	4.9725	1.6393e-08	ENSGALG00000027232	-1.8326	6.913e-08
ENSGALG00000009639	6.9555	4.8774e-74	ENSGALG00000015249	-1.0066	0.00025141		ENSGALG00000012106	5.9665	0.00025224	ENSGALG00000027309	-1.8213	5.5823e-05
ENSGALG00000009654	2.6629	7.6071e-11	ENSGALG00000015253	-1.6701	1.2274e-06		ENSGALG00000012108	4.1388	0.00034416	ENSGALG00000027316	-4.6702	1.8758e-06
ENSGALG00000009689	1.5628	6.7908e-05	ENSGALG00000015307	-2.3227	3.4353e-26		ENSGALG00000012115	2.7043	0.00021833	ENSGALG00000027323	-6.4856	2.6813e-137
ENSGALG00000009693	2.2605	0.00011309	ENSGALG00000015345	-2.8864	1.0368e-05		ENSGALG00000012117	3.1695	3.4996e-15	ENSGALG00000027353	-4.6422	5.313e-07
ENSGALG00000009699	1.5688	0.0008517	ENSGALG00000015403	-1.4736	1.9057e-22		ENSGALG00000012126	4.3911	8.1973e-26	ENSGALG00000027364	-2.2592	1.7453e-13
ENSGALG00000009700	4.977	1.8766e-28	ENSGALG00000015419	-4.0597	2.3759e-99		ENSGALG00000012197	7.1295	1.2976e-08	ENSGALG00000027365	-1.7922	3.99e-05
ENSGALG00000009730	5.0149	1.3434e-54	ENSGALG00000015466	-6.0195	8.729e-05		ENSGALG00000012200	1.9928	0.0010377	ENSGALG00000027381	-5.3357	0.00054216
ENSGALG00000009748	1.7837	4.1373e-07	ENSGALG00000015487	-1.1853	1.0282e-11		ENSGALG00000012250	7.5304	2.5704e-92	ENSGALG00000027420	-2.7308	0.0011423
ENSGALG00000009768	2.2541	0.002562	ENSGALG00000015497	-2.3254	0.00077516		ENSGALG00000012271	8.5837	3.6008e-20	ENSGALG00000027471	-1.8116	1.3048e-20
ENSGALG00000009791	2.9812	3.0301e-06	ENSGALG00000015528	-3.6648	1.5279e-09		ENSGALG00000012308	2.0222	0.00036413	ENSGALG00000027476	-1.1647	0.0044503
ENSGALG00000009816	5.7166	1.276e-50	ENSGALG00000015542	-1.0057	0.0023829		ENSGALG00000012312	1.0973	0.0042216	ENSGALG00000027514	-1.6088	0.00061225
ENSGALG00000009856	1.9475	1.3922e-30	ENSGALG00000015554	-1.9687	6.8982e-06		ENSGALG00000012338	1.7503	2.9921e-05	ENSGALG00000027526	-7.0822	1.3502e-295
ENSGALG00000009885	2.4389	3.2493e-07	ENSGALG00000015556	-1.6575	5.6092e-25		ENSGALG00000012365	2.0324	1.3963e-17	ENSGALG00000027536	-3.2831	1.2272e-11
ENSGALG00000009920	3.8387	4.4925e-18	ENSGALG00000015558	-4.6092	7.7842e-05		ENSGALG00000012392	2.9201	0.0029822	ENSGALG00000027677	-3.7647	3.4305e-06
ENSGALG00000009926	6.2404	3.6975e-08	ENSGALG00000015590	-1.1387	0.0035917		ENSGALG00000012418	5.5453	7.8001e-08	ENSGALG00000027788	-1.5695	4.5825e-13
ENSGALG00000009953	4.5296	0.0020588	ENSGALG00000015599	-2.559	0.00021819		ENSGALG00000012437	8.8284	5.677e-27	ENSGALG00000027821	-1.7206	0.0047297
ENSGALG00000009968	1.8266	3.8748e-09	ENSGALG00000015600	-4.6493	0.0016637		ENSGALG00000012483	9.5405	2.2763e-40	ENSGALG00000027836	-2.4216	0.0017199
ENSGALG00000010001	3.6692	4.2202e-11	ENSGALG00000015615	-1.591	0.0043787		ENSGALG00000012488	2.0265	8.911e-13	ENSGALG00000027848	-2.3447	0.0014045
ENSGALG00000010005	2.8757	8.9335e-53	ENSGALG00000015622	-5.3891	8.9134e-12		ENSGALG00000012531	5.9336	6.8269e-21	ENSGALG00000027861	-1.9026	0.0032182
ENSGALG00000010036	3.2453	7.5786e-06	ENSGALG00000015627	-4.7796	7.3414e-81		ENSGALG00000012532	1.1514	0.00087566	ENSGALG00000027887	-6.1693	1.2124e-80
ENSGALG00000010101	2.1503	8.8799e-09	ENSGALG00000015630	-2.6253	2.4416e-06		ENSGALG00000012550	1.4352	3.8933e-05	ENSGALG00000027896	-1.2751	0.003977
ENSGALG00000010148	2.4525	0.0031765	ENSGALG00000015659	-1.5857	4.3913e-05		ENSGALG00000012554	3.4855	6.9337e-05	ENSGALG00000028005	-1.6371	0.0011237
ENSGALG00000010149	3.8934	1.2666e-63	ENSGALG00000015708	-1.0387	9.477e-11		ENSGALG00000012610	1.0881	2.1283e-05	ENSGALG00000028041	-3.4903	1.1029e-22
ENSGALG00000010152	6.7658	7.3733e-23	ENSGALG00000015720	-1.3314	4.2577e-07		ENSGALG00000012612	4.2865	0.00035913	ENSGALG00000028043	-1.0828	0.00014949
ENSGALG00000010171	2.6599	6.3703e-09	ENSGALG00000015732	-1.1565	4.7945e-06		ENSGALG00000012613	7.2322	0	ENSGALG00000028047	-2.3228	3.8025e-06
ENSGALG00000010182	1.277	0.0029111	ENSGALG00000015786	-1.6771	4.1618e-08		ENSGALG00000012663	2.0841	1.2761e-13	ENSGALG00000028069	-1.3963	0.0035412
ENSGALG00000010203	3.2009	1.1937e-19	ENSGALG00000015795	-1.0558	0.0014771		ENSGALG00000012666	6.8519	5.9043e-14	ENSGALG00000028091	-4.8194	0.00022028
ENSGALG00000010211	2.0778	5.1227e-11	ENSGALG00000015822	-3.515	3.9051e-08		ENSGALG00000012668	4.2253	1.2351e-09	ENSGALG00000028102	-4.3037	6.5375e-22
ENSGALG00000010214	2.0988	9.732e-05	ENSGALG00000015834	-1.2836	1.6483e-06		ENSGALG00000012751	3.4711	2.1244e-07	ENSGALG00000028115	-3.3011	3.9669e-26
ENSGALG00000010256	3.3716	2.9907e-18	ENSGALG00000015846	-2.3037	7.0996e-06		ENSGALG00000012754	6.3939	4.0498e-40	ENSGALG00000028134	-6.7815	6.6231e-125
ENSGALG00000010276	1.5962	1.164e-07	ENSGALG00000015847	-1.4508	3.7919e-12		ENSGALG00000012770	1.3369	0.0037086	ENSGALG00000028158	-1.1803	0.0030084
ENSGALG00000010290	2.3891	3.109e-09	ENSGALG00000015895	-2.0966	0.0014516		ENSGALG00000012792	2.4246	1.3726e-32	ENSGALG00000028236	-2.184	8.7914e-12
ENSGALG00000010315	1.4771	0.002476	ENSGALG00000015896	-1.6118	6.4474e-10		ENSGALG00000012809	1.3325	0.0017114	ENSGALG00000028285	-2.4831	3.5124e-05
ENSGALG00000010343	4.6618	2.323e-08	ENSGALG00000015908	-1.5367	4.9958e-142		ENSGALG00000012824	2.6959	3.5202e-05	ENSGALG00000028410	-7.0131	1.5143e-10
ENSGALG00000010363	1.5538	5.7377e-07	ENSGALG00000015910	-2.4519	8.0393e-07		ENSGALG00000012834	2.1854	9.6516e-20	ENSGALG00000028543	-1.1499	4.9738e-16
ENSGALG00000010364	3.5157	1.0396e-08	ENSGALG00000015918	-1.836	0.0038589		ENSGALG00000012835	5.4082	1.4038e-09	ENSGALG00000028575	-6.7576	8.2298e-79
ENSGALG00000010371	2.0117	5.8297e-05	ENSGALG00000015966	-1.0588	0.0011546		ENSGALG00000012894	4.3822	0.0030939	ENSGALG00000028576	-6.6817	2.3461e-07
ENSGALG00000010402	5.8978	2.8452e-66	ENSGALG00000015968	-3.8968	3.5514e-05		ENSGALG00000012917	2.2954	0.00058267	ENSGALG00000028602	-1.468	9.5733e-06
ENSGALG00000010427	12.096	5.0833e-123	ENSGALG00000015970	-9.0932	2.6018e-305		ENSGALG00000013033	6.2641	2.2073e-19	ENSGALG00000028612	-7.9546	3.22e-174
ENSGALG00000010432	3.4797	2.4757e-19	ENSGALG00000016016	-2.8638	1.929e-14		ENSGALG00000013071	2.3058	3.5295e-67	ENSGALG00000028616	-2.3999	0.00033063
ENSGALG00000010434	3.9923	1.3321e-63	ENSGALG00000016035	-3.2054	1.2044e-15		ENSGALG00000013098	2.0756	7.4788e-13	ENSGALG00000028628	-2.1734	2.0119e-08
ENSGALG00000010500	4.8576	1.5123e-06	ENSGALG00000016069	-1.3865	4.6145e-11		ENSGALG00000013101	3.7122	0.00058716	ENSGALG00000028654	-6.3809	8.1707e-32
ENSGALG00000010560	4.4631	1.2798e-56	ENSGALG00000016071	-2.581	3.1435e-26		ENSGALG00000013165	1.5117	3.626e-11	ENSGALG00000028752	-4.2416	0.0020637
ENSGALG00000010614	1.7843	7.9967e-11	ENSGALG00000016072	-1.0745	0.0010655		ENSGALG00000013191	1.1307	0.0048323	ENSGALG00000028795	-1.18	9.8118e-07
ENSGALG00000010628	2.8833	3.0467e-32	ENSGALG00000016092	-1.0843	0.0038589		ENSGALG00000013205	1.4318	0.0018096	ENSGALG00000028813	-4.7942	1.6907e-11
ENSGALG00000010629	2.2724	2.643e-12	ENSGALG00000016094	-1.4359	0.00078053		ENSGALG00000013257	3.2735	0	ENSGALG00000028884	-2.29	0.0035385
ENSGALG00000010638	1.3802	0.0003719	ENSGALG00000016112	-3.4274	9.0164e-09		ENSGALG00000013265	8.0552	9.562e-08	ENSGALG00000028924	-1.7264	8.8139e-08
ENSGALG00000010642	2.9154	4.9681e-19	ENSGALG00000016145	-1.1707	0.004119		ENSGALG00000013297	2.4382	1.9494e-16	ENSGALG00000028949	-2.2161	0.00069928
ENSGALG00000010645	2.3689	1.1109e-05	ENSGALG00000016160	-2.0314	0.00016342		ENSGALG00000013469	1.2754	3.3933e-05	ENSGALG00000028951	-6.1971	2.0187e-15
ENSGALG00000010769	4.0833	9.8412e-19	ENSGALG00000016195	-3.8399	3.4573e-22		ENSGALG00000013535	5.4021	1.2893e-15	ENSGALG00000028966	-4.318	1.7085e-08
ENSGALG00000010811	1.7317	5.0851e-10	ENSGALG00000016299	-3.1292	5.7111e-05		ENSGALG00000013568	2.9331	0.00034104	ENSGALG00000029002	-3.4292	4.362e-07
ENSGALG00000010812	4.4628	2.5887e-13	ENSGALG00000016330	-1.2574	5.0761e-08		ENSGALG00000013571	4.9224	0.0012176	ENSGALG00000029043	-1.0457	6.5981e-13
ENSGALG00000010825	4.4667	8.7113e-23	ENSGALG00000016342	-1.7337	3.7237e-21		ENSGALG00000013575	4.3789	7.2994e-06	ENSGALG00000029140	-2.6012	1.2995e-11
ENSGALG00000010827	1.5483	5.8363e-06	ENSGALG00000016350	-1.1937	5.3448e-06		ENSGALG00000013627	2.8405	6.3065e-07	ENSGALG00000029175	-1.1668	5.5502e-05
ENSGALG00000010841	9.5148	9.4774e-16	ENSGALG00000016391	-2.3493	0.0001617		ENSGALG00000013643	3.0655	1.196e-05	Novel00254	-3.2727	4.5918e-05
ENSGALG00000010850	12.171	1.1073e-106	ENSGALG00000016411	-1.4221	3.5262e-103		ENSGALG00000013678	5.5331	6.8966e-11	Novel00296	-2.334	0.0020401
ENSGALG00000010853	6.8658	1.5301e-15	ENSGALG00000016419	-1.117	0.00071576		ENSGALG00000013708	2.9544	1.7694e-88	Novel00311	-7.7564	1.3472e-26
ENSGALG00000010870	1.7884	9.0968e-13	ENSGALG00000016439	-4.3287	3.8631e-22		ENSGALG00000013726	1.9216	5.3289e-31	Novel00357	-2.1343	0.0018053
ENSGALG00000010903	2.4719	0.00011876	ENSGALG00000016464	-1.2185	0.0016328		ENSGALG00000013728	2.0242	7.0258e-15	Novel00386	-2.2747	2.9381e-05
ENSGALG00000010915	5.7394	0.0029942	ENSGALG00000016473	-2.2514	4.4365e-08		ENSGALG00000013742	2.1662	2.1487e-17	Novel00433	-1.5338	0.00014169
ENSGALG00000010926	8.2344	2.418e-234	ENSGALG00000016478	-6.7647	3.6629e-15		ENSGALG00000013828	1.841	0.00048964	Novel00468	-4.8093	2.849e-22
ENSGALG00000010969	9.2473	1.4997e-49	ENSGALG00000016520	-1.0186	0.0036653		ENSGALG00000013869	4.7585	2.0439e-15	Novel00472	-1.4561	0.00085853
ENSGALG00000010978	9.8216	2.228e-42	ENSGALG00000016580	-1.5117	1.9191e-07		ENSGALG00000013878	1.6202	4.3792e-07	Novel00478	-4.4331	0.00011471
ENSGALG00000010979	1.6915	0.0045603	ENSGALG00000016584	-2.2167	4.8867e-77		ENSGALG00000013967	5.4397	8.0504e-57	Novel00485	-2.7657	2.0265e-07
ENSGALG00000011016	2.2228	1.8802e-15	ENSGALG00000016607	-1.9127	0.0012777		ENSGALG00000013969	10.273	4.0417e-09	Novel00543	-4.1653	0.0048297
ENSGALG00000011020	1.0581	0.0046531	ENSGALG00000016616	-2.2392	0.00016273		ENSGALG00000013971	1.309	0.002714	Novel00580	-1.8016	0.00094868
ENSGALG00000011046	5.3143	1.4364e-52	ENSGALG00000016635	-1.0409	1.1763e-68		ENSGALG00000013992	3.5427	0.0010024	Novel00597	-2.1513	9.9229e-10
ENSGALG00000011089	7.0852	9.3682e-114	ENSGALG00000016680	-4.3919	0.00053855		ENSGALG00000013993	6.793	2.9992e-10	Novel00672	-4.2623	0.0010635
ENSGALG00000011094	3.1276	4.5804e-26	ENSGALG00000016702	-2.225	5.672e-18		ENSGALG00000014121	1.2436	1.2932e-08	Novel00674	-7.0722	0.00041835
ENSGALG00000011100	1.7064	7.8337e-05	ENSGALG00000016767	-2.102	0.00011036		ENSGALG00000014185	4.702	8.4175e-14	Novel00675	-5.2484	1.1526e-26
ENSGALG00000011104	4.3379	1.3502e-11	ENSGALG00000016800	-2.6633	1.8601e-45		ENSGALG00000014252	8.1065	3.8295e-25	Novel00748	-3.0267	1.0818e-21
ENSGALG00000011117	11.127	1.0163e-61	ENSGALG00000016803	-1.6533	8.097e-06		ENSGALG00000014267	3.3127	0.00014991	Novel00756	-1.6743	0.00023954
ENSGALG00000011136	4.2483	0.00034127	ENSGALG00000016810	-1.283	1.2246e-08		ENSGALG00000014300	4.505	2.9515e-05	Novel00837	-1.3502	6.812e-06
ENSGALG00000011190	8.3771	2.3195e-116	ENSGALG00000016826	-1.0964	6.8371e-08		ENSGALG00000014368	7.8557	3.6158e-66	Novel01061	-5.3373	0.0001561
ENSGALG00000011209	1.5541	1.0554e-06	ENSGALG00000016899	-6.3396	0.000409		ENSGALG00000014398	2.7597	0.00053556	Novel01069	-4.463	0.0001792
ENSGALG00000011219	6.9381	3.0847e-15	ENSGALG00000016941	-2.2448	0.00027413		ENSGALG00000014442	1.4962	0	Novel01117	-5.592	2.2967e-30
ENSGALG00000011276	1.8082	3.1744e-36	ENSGALG00000016945	-4.0614	1.2722e-154		ENSGALG00000014447	2.2542	2.6311e-05	Novel01121	-2.3633	0.0033578
ENSGALG00000011278	1.508	0.0040714	ENSGALG00000017005	-1.0949	0.00038032		ENSGALG00000014471	2.0342	1.2932e-34	Novel01226	-1.7321	2.4806e-16
ENSGALG00000011287	9.4589	7.1867e-93	ENSGALG00000017032	-1.0738	0.0013031		ENSGALG00000014526	1.1758	2.7116e-16	Novel01296	-5.2633	9.4896e-06
ENSGALG00000011294	3.2245	0.00059476	ENSGALG00000017041	-2.9607	3.6925e-52		ENSGALG00000014565	1.6123	0.00028981	Novel01351	-7.1342	1.1549e-16
ENSGALG00000011306	1.5558	2.804e-21	ENSGALG00000017056	-1.9132	1.6689e-05		ENSGALG00000014603	2.5186	1.4124e-10	Novel01396	-5.2988	3.0446e-09
ENSGALG00000011331	2.1517	1.075e-14	ENSGALG00000017062	-1.2055	2.1139e-05		ENSGALG00000014615	1.4839	0.0025077	Novel01417	-6.5296	3.3961e-36
ENSGALG00000011336	7.714	3.365e-21	ENSGALG00000017104	-1.0982	0.00077235		ENSGALG00000014616	1.8747	0.0017453	Novel01425	-5.5908	1.4681e-06
ENSGALG00000011376	3.531	5.7737e-08	ENSGALG00000017119	-1.2941	0.00014446		ENSGALG00000014644	1.0861	5.4788e-27	Novel01472	-1.0757	2.0835e-20
ENSGALG00000011391	4.2744	0.0017623	ENSGALG00000017120	-1.7857	2.8754e-33		ENSGALG00000014659	2.6769	3.1404e-15	Novel01507	-7.3237	5.5457e-57
ENSGALG00000011395	2.9387	1.2337e-22	ENSGALG00000017122	-1.2773	0.0013138		ENSGALG00000014680	2.4508	0.00091669	Novel01600	-7.7932	1.6025e-16
ENSGALG00000011414	6.857	4.6401e-33	ENSGALG00000017132	-1.8408	1.5131e-20		ENSGALG00000014684	1.4168	0.0028886	Novel01702	-6.0438	5.3519e-14
ENSGALG00000011421	7.5145	2.8556e-26	ENSGALG00000017150	-2.4039	0.0028358		ENSGALG00000014708	1.5404	1.1812e-05	Novel01742	-3.2297	0.0011713
ENSGALG00000011428	1.6376	0.0010485	ENSGALG00000017183	-4.7716	0.0003021		ENSGALG00000014746	3.8208	0.00071426	Novel01756	-6.4414	2.1274e-35
ENSGALG00000011443	4.7167	9.6332e-06	ENSGALG00000017311	-1.6701	1.83e-28		ENSGALG00000014764	3.3679	0.0011454	Novel01922	-1.9135	1.5368e-06
ENSGALG00000011449	4.6635	2.8079e-10	ENSGALG00000017393	-1.5048	6.029e-08		ENSGALG00000014766	4.6152	0.0024738
ENSGALG00000011455	8.4604	6.3124e-17	ENSGALG00000017398	-7.0322	2.0499e-18		ENSGALG00000014834	1.8057	2.0265e-05
ENSGALG00000011473	2.6916	0.00014931	ENSGALG00000017706	-1.0489	3.8117e-11		ENSGALG00000014835	3.3719	3.6344e-11
ENSGALG00000011483	1.3726	0.00035192	ENSGALG00000018386	-1.2603	1.0944e-55		ENSGALG00000014857	3.3949	6.0026e-114
ENSGALG00000011509	8.1897	0	ENSGALG00000018415	-7.6694	6.0639e-08		ENSGALG00000014862	1.3431	6.2822e-06
ENSGALG00000011510	2.4837	0.00014639	ENSGALG00000018666	-7.2514	3.9606e-09		ENSGALG00000014869	1.4471	1.8194e-19
ENSGALG00000011511	1.5235	3.4297e-20	ENSGALG00000018828	-1.4637	4.1108e-08		ENSGALG00000014878	2.1859	3.6498e-08
ENSGALG00000011531	3.3311	2.5948e-23	ENSGALG00000018946	-5.9111	2.1985e-10		ENSGALG00000014884	2.8046	3.944e-07
ENSGALG00000011572	2.791	2.0134e-12	ENSGALG00000018947	-8.3211	2.4084e-47		ENSGALG00000014891	1.1712	3.916e-05
ENSGALG00000011594	8.0474	1.3292e-24	ENSGALG00000019019	-3.698	0.0011918		ENSGALG00000014935	1.7275	5.6034e-05
ENSGALG00000011612	12.06	3.3142e-281	ENSGALG00000019060	-1.4782	3.576e-05		ENSGALG00000014950	6.3028	1.0085e-08
ENSGALG00000011635	2.7147	0.0040592	ENSGALG00000019317	-1.0102	1.8468e-07		ENSGALG00000014966	10.612	2.2715e-31
ENSGALG00000011668	5.9224	1.0391e-06	ENSGALG00000019470	-4.066	2.0177e-48		ENSGALG00000014971	5.1052	3.6675e-16
ENSGALG00000011678	1.8626	5.4039e-12	ENSGALG00000019718	-4.4789	3.4197e-32		ENSGALG00000014972	3.0346	2.969e-16
ENSGALG00000011704	1.3379	0.0011797	ENSGALG00000019756	-5.5409	1.127e-07		ENSGALG00000014976	4.2175	5.6551e-06
ENSGALG00000011706	3.2397	3.5708e-07	ENSGALG00000019761	-4.4086	5.3681e-08		ENSGALG00000014978	1.0363	0.0023071
ENSGALG00000011708	4.2206	1.687e-281	ENSGALG00000019987	-1.488	1.654e-05		ENSGALG00000014995	1.7538	3.0894e-09
ENSGALG00000011784	3.5429	0.0011607	ENSGALG00000020199	-3.3641	1.8395e-07		ENSGALG00000014997	3.4001	1.8989e-07
ENSGALG00000011796	2.2929	0.00071639	ENSGALG00000020376	-4.7384	1.9847e-18		ENSGALG00000015003	1.3474	1.2381e-25
ENSGALG00000011797	2.4749	2.2972e-34	ENSGALG00000020517	-3.2017	1.8296e-06		ENSGALG00000015004	1.8812	5.1575e-11
ENSGALG00000011806	4.249	7.6336e-05	ENSGALG00000020999	-2.0735	1.2293e-07		ENSGALG00000015021	7.7457	0.00013931
ENSGALG00000011869	1.3464	0.00051688	ENSGALG00000021128	-1.7563	3.0813e-58		ENSGALG00000015090	2.0613	6.3887e-29
ENSGALG00000011888	8.2229	2.098e-26	ENSGALG00000021285	-1.0803	0.00044579		ENSGALG00000015127	2.1662	7.5405e-06
ENSGALG00000011894	2.2792	5.5052e-25	ENSGALG00000021520	-7.0845	6.7389e-06		ENSGALG00000015142	1.7896	0.00040935
ENSGALG00000011902	4.7272	1.4172e-173	ENSGALG00000021542	-2.2592	9.8037e-07		ENSGALG00000015143	11.777	6.6151e-231
ENSGALG00000011921	3.9599	7.3719e-128	ENSGALG00000022808	-3.1087	8.196e-18		ENSGALG00000015147	8.6859	8.1408e-32
ENSGALG00000011944	3.4716	1.0443e-12	ENSGALG00000022940	-4.1025	7.7584e-09		ENSGALG00000015167	3.0223	1.0078e-07
ENSGALG00000011954	5.4871	0.0013692	ENSGALG00000022980	-1.321	1.3287e-22		ENSGALG00000015180	3.4337	7.59e-82
ENSGALG00000011961	5.3088	0.001391	ENSGALG00000022994	-4.9469	3.6951e-18		ENSGALG00000015186	4.1433	8.6577e-06
ENSGALG00000011965	1.4706	0.00039943	ENSGALG00000023241	-1.9697	7.4782e-11		ENSGALG00000015207	6.4748	1.6265e-209
ENSGALG00000011994	1.621	0.00012198	ENSGALG00000023338	-1.1955	0.00028		ENSGALG00000015233	1.7308	4.0907e-12
ENSGALG00000012012	1.5846	0.00085155	ENSGALG00000023419	-4.4226	0.00023824		ENSGALG00000015275	1.838	5.5492e-05
ENSGALG00000012018	2.3887	0.00065608	ENSGALG00000023420	-5.4346	1.1287e-08		ENSGALG00000015286	1.1965	0.0006995
ENSGALG00000012034	1.6341	2.705e-11	ENSGALG00000023521	-2.1055	6.5304e-05		ENSGALG00000015372	1.3339	1.2316e-14
ENSGALG00000012045	3.0635	0.00072493	ENSGALG00000023542	-1.3145	0.00044143		ENSGALG00000015409	1.8794	3.5104e-12
ENSGALG00000012057	5.7675	0	ENSGALG00000023581	-2.3655	0.00069958		ENSGALG00000015416	2.3587	1.5279e-06
ENSGALG00000012061	5.2589	1.2958e-36	ENSGALG00000023655	-1.1977	0.00010577		ENSGALG00000015437	1.9557	8.4838e-21
ENSGALG00000012072	7.0374	2.8546e-161	ENSGALG00000023660	-1.5063	0.00051085		ENSGALG00000015492	5.6205	5.507e-13
ENSGALG00000012075	5.6947	4.9039e-45	ENSGALG00000023855	-2.8146	7.2027e-65		ENSGALG00000015544	8.411	0
ENSGALG00000012077	4.7336	6.1608e-59	ENSGALG00000023904	-2.0231	1.8176e-60		ENSGALG00000015612	1.3306	3.4885e-05
ENSGALG00000012102	1.9989	0.00047968	ENSGALG00000023961	-3.5464	1.5502e-08		ENSGALG00000015623	9.9498	7.4212e-58
ENSGALG00000012106	8.3369	9.0494e-16	ENSGALG00000024047	-1.7725	3.7104e-08		ENSGALG00000015662	9.8941	1.6048e-07
ENSGALG00000012117	4.0987	2.2318e-30	ENSGALG00000024064	-2.5265	0.0025953		ENSGALG00000015663	1.7192	1.2535e-17
ENSGALG00000012126	3.8029	4.6158e-13	ENSGALG00000024081	-1.279	0.00061249		ENSGALG00000015670	5.0836	1.3887e-08
ENSGALG00000012151	3.8689	0.00034849	ENSGALG00000024120	-1.2598	1.6164e-06		ENSGALG00000015702	1.162	0.00029748
ENSGALG00000012192	1.8763	8.4177e-08	ENSGALG00000024136	-7.2814	0.00085311		ENSGALG00000015749	2.1346	0.00014103
ENSGALG00000012197	5.7095	0.0012777	ENSGALG00000024411	-5.5492	1.9114e-07		ENSGALG00000015814	4.8625	0.0016521
ENSGALG00000012200	2.5613	5.5259e-06	ENSGALG00000024428	-4.3734	0.00031093		ENSGALG00000015828	1.6844	8.6191e-08
ENSGALG00000012250	4.4948	1.0975e-09	ENSGALG00000024441	-3.7905	2.9731e-31		ENSGALG00000015844	1.4967	1.3413e-17
ENSGALG00000012271	8.2359	6.9422e-15	ENSGALG00000024486	-1.8301	0.00057039		ENSGALG00000015862	2.5709	1.0053e-15
ENSGALG00000012277	1.4493	0.0011282	ENSGALG00000025740	-5.4493	0.00018252		ENSGALG00000015866	1.8073	2.0369e-09
ENSGALG00000012281	2.0148	0.0007281	ENSGALG00000025743	-1.9248	0.0013024		ENSGALG00000015905	3.1975	0.00017989
ENSGALG00000012370	1.528	0.00036119	ENSGALG00000025776	-1.1528	0.00022557		ENSGALG00000015913	3.0981	6.3371e-54
ENSGALG00000012414	2.0788	0.00019547	ENSGALG00000025788	-1.9503	5.7464e-06		ENSGALG00000015914	7.0446	1.3325e-66
ENSGALG00000012415	1.5999	1.2456e-22	ENSGALG00000025795	-1.2642	0.0013388		ENSGALG00000015937	5.6996	2.8223e-49
ENSGALG00000012418	5.4508	1.1613e-06	ENSGALG00000025822	-2.2432	2.0877e-09		ENSGALG00000015939	1.9486	5.9914e-05
ENSGALG00000012437	7.6483	3.0702e-12	ENSGALG00000025851	-1.8575	0.0031504		ENSGALG00000015941	1.8895	0.0043784
ENSGALG00000012479	2.8118	0.00046284	ENSGALG00000025874	-1.6545	0.00037821		ENSGALG00000015944	1.8894	6.0637e-05
ENSGALG00000012480	4.6992	1.2607e-101	ENSGALG00000025875	-2.6785	0.00075788		ENSGALG00000015947	2.7407	0.0045647
ENSGALG00000012483	7.2327	1.3447e-09	ENSGALG00000025929	-1.3424	7.4627e-05		ENSGALG00000015952	2.1725	5.963e-05
ENSGALG00000012488	2.0577	8.0922e-10	ENSGALG00000025933	-1.0381	0.00070711		ENSGALG00000015954	2.0775	2.9989e-08
ENSGALG00000012531	5.0215	1.2773e-09	ENSGALG00000026017	-5.3262	0.001998		ENSGALG00000015961	1.0813	0.0001096
ENSGALG00000012541	6.5937	2.2914e-34	ENSGALG00000026053	-2.9654	0.0014137		ENSGALG00000015983	2.9399	3.2167e-93
ENSGALG00000012554	3.3501	0.00060756	ENSGALG00000026059	-1.9225	1.315e-06		ENSGALG00000016007	1.0492	9.7223e-09
ENSGALG00000012586	3.1769	2.4262e-13	ENSGALG00000026146	-3.8541	3.7695e-10		ENSGALG00000016020	3.6922	6.0207e-05
ENSGALG00000012610	1.3215	7.8232e-06	ENSGALG00000026180	-3.552	3.5206e-12		ENSGALG00000016027	1.6709	1.1604e-06
ENSGALG00000012613	5.8291	1.2416e-189	ENSGALG00000026229	-1.3425	3.5413e-08		ENSGALG00000016076	8.6847	3.3002e-63
ENSGALG00000012666	6.5322	2.9385e-10	ENSGALG00000026345	-2.1469	0.00017943		ENSGALG00000016095	6.4878	0.00036493
ENSGALG00000012668	4.7575	1.0902e-12	ENSGALG00000026366	-1.5095	2.0185e-91		ENSGALG00000016144	3.9171	7.2996e-05
ENSGALG00000012721	1.4159	0.003319	ENSGALG00000026431	-2.0758	0.0033172		ENSGALG00000016163	2.2358	5.7013e-05
ENSGALG00000012726	1.8244	3.448e-93	ENSGALG00000026452	-3.2576	1.1339e-14		ENSGALG00000016165	8.6618	1.2986e-36
ENSGALG00000012754	3.7864	4.0072e-05	ENSGALG00000026459	-2.3212	0.003634		ENSGALG00000016200	3.0148	6.596e-27
ENSGALG00000012761	6.1753	5.0091e-10	ENSGALG00000026460	-1.9343	1.7645e-05		ENSGALG00000016205	1.5167	0.0022629
ENSGALG00000012788	4.8435	5.5604e-51	ENSGALG00000026462	-1.8346	0.00078538		ENSGALG00000016206	2.0535	1.3596e-30
ENSGALG00000012792	1.8191	2.0875e-09	ENSGALG00000026473	-1.128	0.00057905		ENSGALG00000016216	2.0716	1.6854e-27
ENSGALG00000012834	2.3302	5.3592e-18	ENSGALG00000026484	-2.234	4.1576e-05		ENSGALG00000016223	2.878	1.4409e-14
ENSGALG00000012866	1.6922	0.0002846	ENSGALG00000026534	-1.7179	7.6397e-14		ENSGALG00000016285	3.7609	2.3417e-21
ENSGALG00000012889	2.0943	3.5542e-09	ENSGALG00000026592	-4.6246	4.0568e-211		ENSGALG00000016300	5.884	4.2101e-08
ENSGALG00000012913	2.2507	0.0012051	ENSGALG00000026651	-1.5878	2.9143e-09		ENSGALG00000016311	2.6977	2.3528e-05
ENSGALG00000012921	2.0232	1.4518e-08	ENSGALG00000026674	-1.9931	0.0011352		ENSGALG00000016322	1.7878	3.8491e-05
ENSGALG00000013033	8.0731	4.8955e-54	ENSGALG00000026714	-2.0842	2.801e-21		ENSGALG00000016324	3.6044	1.3906e-17
ENSGALG00000013057	7.5031	2.6808e-237	ENSGALG00000026736	-1.7761	1.016e-50		ENSGALG00000016325	3.2864	1.7744e-17
ENSGALG00000013069	1.7646	1.2988e-12	ENSGALG00000026748	-5.0656	1.3108e-11		ENSGALG00000016328	1.3803	6.7263e-08
ENSGALG00000013071	2.892	2.2486e-108	ENSGALG00000026754	-8.0947	1.8834e-05		ENSGALG00000016349	4.4602	0.0021367
ENSGALG00000013098	1.8587	1.03e-06	ENSGALG00000026802	-1.5726	2.2034e-48		ENSGALG00000016357	1.0045	3.5294e-06
ENSGALG00000013107	1.2236	2.5564e-05	ENSGALG00000026819	-4.9811	9.3651e-05		ENSGALG00000016361	2.6907	0.00039185
ENSGALG00000013164	6.3983	0.003638	ENSGALG00000026821	-3.7716	4.9177e-07		ENSGALG00000016403	1.4923	3.1157e-13
ENSGALG00000013165	1.6869	1.991e-10	ENSGALG00000026854	-1.5869	5.399e-06		ENSGALG00000016413	1.5084	0.001917
ENSGALG00000013218	3.8446	1.5725e-06	ENSGALG00000026870	-2.4193	0.00021111		ENSGALG00000016463	1.183	0.0043121
ENSGALG00000013257	2.3668	8.1336e-153	ENSGALG00000026873	-2.8384	0.00027338		ENSGALG00000016491	11.675	0
ENSGALG00000013356	4.3132	8.8955e-13	ENSGALG00000026881	-1.0361	6.506e-06		ENSGALG00000016510	3.008	0.0039128
ENSGALG00000013372	3.2436	0.00041606	ENSGALG00000026903	-4.2655	6.9671e-10		ENSGALG00000016536	1.7607	1.7911e-42
ENSGALG00000013376	6.5276	2.4871e-13	ENSGALG00000026940	-1.412	5.1176e-21		ENSGALG00000016555	2.1414	2.0996e-39
ENSGALG00000013462	1.606	0.0036434	ENSGALG00000027026	-4.0609	0.0023408		ENSGALG00000016570	6.5803	2.7232e-32
ENSGALG00000013468	7.5637	4.8399e-55	ENSGALG00000027050	-1.2333	0.0038643		ENSGALG00000016592	5.1167	8.2616e-130
ENSGALG00000013503	4.0904	4.704e-07	ENSGALG00000027090	-5.366	1.4932e-16		ENSGALG00000016622	5.2002	0.0038049
ENSGALG00000013535	4.837	4.455e-09	ENSGALG00000027177	-7.39	0.00056457		ENSGALG00000016662	8.4526	0.0010701
ENSGALG00000013568	4.2299	2.843e-11	ENSGALG00000027198	-1.4889	2.8502e-11		ENSGALG00000016666	1.4333	1.178e-10
ENSGALG00000013569	1.1163	0.00011767	ENSGALG00000027232	-1.9415	1.3926e-09		ENSGALG00000016667	12.393	0
ENSGALG00000013571	5.1289	0.00036052	ENSGALG00000027268	-1.8257	0.0034389		ENSGALG00000016679	2.7629	2.6033e-06
ENSGALG00000013575	12.149	0	ENSGALG00000027311	-1.1025	6.1256e-15		ENSGALG00000016690	9.4193	1.0193e-101
ENSGALG00000013615	2.0585	0.00058718	ENSGALG00000027316	-8.2269	8.4263e-06		ENSGALG00000016696	8.6165	0.00053908
ENSGALG00000013642	2.1684	0.00026098	ENSGALG00000027323	-2.3869	2.0263e-101		ENSGALG00000016697	1.5118	0.0011026
ENSGALG00000013643	4.156	8.2492e-13	ENSGALG00000027342	-1.4789	1.0884e-07		ENSGALG00000016721	2.5006	0.00057958
ENSGALG00000013678	4.8681	3.8128e-06	ENSGALG00000027355	-1.9505	0.00011524		ENSGALG00000016724	4.9683	1.9197e-120
ENSGALG00000013708	1.352	6.5747e-05	ENSGALG00000027364	-1.4229	2.0583e-10		ENSGALG00000016783	1.9309	1.4141e-08
ENSGALG00000013723	10.856	0	ENSGALG00000027381	-5.39	0.00024921		ENSGALG00000016797	2.1135	7.7642e-08
ENSGALG00000013726	1.9441	2.0863e-22	ENSGALG00000027471	-1.2774	1.6011e-17		ENSGALG00000016805	7.6209	1.7396e-77
ENSGALG00000013728	1.6779	5.8567e-06	ENSGALG00000027476	-1.0684	0.0010573		ENSGALG00000016822	7.6493	1.039e-11
ENSGALG00000013738	1.8815	5.4403e-07	ENSGALG00000027514	-3.6469	8.1203e-08		ENSGALG00000016828	1.7187	1.0694e-06
ENSGALG00000013742	1.8507	9.9283e-08	ENSGALG00000027526	-7.323	8.0566e-288		ENSGALG00000016829	1.8037	2.245e-20
ENSGALG00000013839	2.7982	3.9532e-07	ENSGALG00000027536	-5.0598	3.1002e-14		ENSGALG00000016832	8.2471	1.2898e-08
ENSGALG00000013861	3.1565	2.2221e-07	ENSGALG00000027569	-6.1703	0.0008315		ENSGALG00000016833	7.6596	1.655e-15
ENSGALG00000013867	2.0701	3.2916e-14	ENSGALG00000027614	-1.3677	9.5856e-07		ENSGALG00000016872	1.3409	0.0019879
ENSGALG00000013869	3.8477	1.8658e-06	ENSGALG00000027677	-4.578	4.6185e-07		ENSGALG00000016912	1.2472	0.00060251
ENSGALG00000013878	1.3929	0.0028485	ENSGALG00000027784	-1.4674	2.8825e-11		ENSGALG00000016955	1.9387	1.2795e-07
ENSGALG00000013911	5.1703	2.6732e-90	ENSGALG00000027821	-1.9713	0.00051094		ENSGALG00000016985	9.5977	6.9728e-30
ENSGALG00000013925	2.4569	3.7125e-07	ENSGALG00000027823	-1.1368	0.0005711		ENSGALG00000016998	2.3967	1.2303e-05
ENSGALG00000013967	4.1884	7.262e-18	ENSGALG00000027836	-4.0484	4.4327e-05		ENSGALG00000017021	4.4738	1.9467e-08
ENSGALG00000013971	2.7874	4.7677e-23	ENSGALG00000027853	-1.0346	4.5102e-07		ENSGALG00000017068	5.5981	2.5033e-05
ENSGALG00000013992	6.82	3.912e-35	ENSGALG00000027861	-2.4029	0.00020226		ENSGALG00000017163	1.8994	4.8867e-46
ENSGALG00000013993	11.656	1.8182e-146	ENSGALG00000027887	-6.7482	3.2548e-78		ENSGALG00000017185	2.7463	2.7711e-62
ENSGALG00000013994	7.2919	1.3657e-15	ENSGALG00000027892	-1.2171	6.5173e-05		ENSGALG00000017186	1.4086	4.2031e-06
ENSGALG00000014103	1.3359	0.00076768	ENSGALG00000027896	-1.2097	0.00085805		ENSGALG00000017219	1.704	0.00415
ENSGALG00000014185	3.7309	1.5087e-05	ENSGALG00000028041	-4.0222	1.7286e-25		ENSGALG00000017302	1.7083	2.6324e-05
ENSGALG00000014233	1.1612	4.5045e-07	ENSGALG00000028043	-1.4747	2.2699e-07		ENSGALG00000017394	3.5897	3.7471e-56
ENSGALG00000014236	2.3806	2.6772e-12	ENSGALG00000028047	-3.2261	1.6909e-08		ENSGALG00000017558	1.4647	0.0045202
ENSGALG00000014252	6.4989	1.5764e-08	ENSGALG00000028048	-1.3579	7.6176e-07		ENSGALG00000017675	1.0978	0.0010378
ENSGALG00000014297	6.4603	1.6612e-85	ENSGALG00000028056	-4.4598	9.4526e-15		ENSGALG00000018357	1.1801	2.376e-60
ENSGALG00000014368	5.3599	2.93e-11	ENSGALG00000028069	-1.135	0.0018718		ENSGALG00000018360	1.1325	2.2146e-142
ENSGALG00000014398	2.6434	0.0032615	ENSGALG00000028091	-4.7054	9.5436e-05		ENSGALG00000018361	1.1359	1.7252e-89
ENSGALG00000014428	4.1424	2.5453e-05	ENSGALG00000028102	-2.4026	9.2822e-17		ENSGALG00000018364	1.1224	3.079e-79
ENSGALG00000014528	2.7601	0.0011621	ENSGALG00000028115	-3.5729	6.3024e-29		ENSGALG00000018366	1.186	3.2217e-22
ENSGALG00000014603	5.4341	4.1164e-132	ENSGALG00000028128	-2.7828	0.00050209		ENSGALG00000018367	1.2178	0
ENSGALG00000014616	5.1488	3.7878e-76	ENSGALG00000028131	-1.0913	0.00061031		ENSGALG00000018368	1.0403	9.7556e-95
ENSGALG00000014627	1.1953	0.0043373	ENSGALG00000028134	-7.2848	1.3605e-119		ENSGALG00000018370	1.3123	3.2538e-178
ENSGALG00000014644	1.0679	2.4377e-11	ENSGALG00000028141	-1.2523	0.0049553		ENSGALG00000018373	1.3373	0
ENSGALG00000014659	4.4585	1.7021e-72	ENSGALG00000028200	-1.6181	0.00012909		ENSGALG00000018382	1.1397	2.9154e-103
ENSGALG00000014673	3.6759	0.0014017	ENSGALG00000028236	-1.9632	3.1515e-12		ENSGALG00000018384	1.0908	6.6378e-33
ENSGALG00000014680	2.5472	0.0012695	ENSGALG00000028258	-3.2771	0.002189		ENSGALG00000018386	1.6056	1.1017e-69
ENSGALG00000014684	4.275	9.6737e-82	ENSGALG00000028285	-2.1639	2.1944e-05		ENSGALG00000018595	3.8824	3.2637e-86
ENSGALG00000014736	2.7979	6.5437e-08	ENSGALG00000028354	-1.012	2.6483e-14		ENSGALG00000018733	3.241	0.0022487
ENSGALG00000014811	3.5676	1.5082e-68	ENSGALG00000028410	-5.7454	1.5923e-11		ENSGALG00000018747	1.2729	7.0422e-05
ENSGALG00000014834	3.3342	1.3038e-28	ENSGALG00000028443	-1.3592	0.0004454		ENSGALG00000018875	9.0006	1.5242e-46
ENSGALG00000014835	3.5464	5.2781e-11	ENSGALG00000028543	-1.876	1.3677e-30		ENSGALG00000019114	3.3193	4.798e-07
ENSGALG00000014836	1.8619	0.00061342	ENSGALG00000028575	-8.6864	1.8934e-64		ENSGALG00000019277	8.2176	3.3279e-28
ENSGALG00000014857	1.6084	3.49e-07	ENSGALG00000028576	-5.0135	5.1837e-08		ENSGALG00000019290	5.3701	2.1576e-05
ENSGALG00000014858	3.6501	0.0043676	ENSGALG00000028602	-1.6213	1.6475e-07		ENSGALG00000019514	1.0302	2.9991e-05
ENSGALG00000014862	3.1587	4.0617e-66	ENSGALG00000028612	-9.0586	5.5749e-150		ENSGALG00000019527	10.311	2.6479e-09
ENSGALG00000014869	1.2043	5.0263e-06	ENSGALG00000028616	-3.7761	4.7799e-06		ENSGALG00000019617	1.4307	0.0012125
ENSGALG00000014884	2.9551	6.3255e-07	ENSGALG00000028628	-2.0945	2.7e-09		ENSGALG00000019845	11.399	4.5445e-79
ENSGALG00000014923	2.7149	3.3575e-09	ENSGALG00000028635	-1.9119	5.7666e-18		ENSGALG00000019848	8.0785	0.0040834
ENSGALG00000014935	2.0846	2.005e-06	ENSGALG00000028649	-1.3105	1.3333e-13		ENSGALG00000020160	8.3732	1.0036e-49
ENSGALG00000014950	6.2167	4.858e-08	ENSGALG00000028654	-7.8501	2.4447e-28		ENSGALG00000020180	12.155	0
ENSGALG00000014962	8.2359	0.0023408	ENSGALG00000028752	-2.363	0.0047163		ENSGALG00000020260	1.3605	1.8323e-09
ENSGALG00000014966	8.584	1.5739e-09	ENSGALG00000028806	-2.6785	0.00075788		ENSGALG00000020388	7.6284	0.00025672
ENSGALG00000014971	4.6491	5.6771e-10	ENSGALG00000028813	-1.3665	8.7026e-06		ENSGALG00000020390	8.1071	1.5432e-05
ENSGALG00000014972	2.5954	5.9435e-08	ENSGALG00000028884	-2.1501	0.0013388		ENSGALG00000020391	9.8252	6.9183e-71
ENSGALG00000014976	5.3357	4.7214e-12	ENSGALG00000028924	-2.0716	1.6423e-10		ENSGALG00000020522	2.3255	2.7182e-08
ENSGALG00000014979	6.6299	4.0004e-05	ENSGALG00000028951	-8.5733	9.9693e-13		ENSGALG00000020688	3.1127	3.1289e-06
ENSGALG00000014988	2.0121	3.5991e-07	ENSGALG00000028975	-1.5208	0.0023079		ENSGALG00000020840	8.7992	5.1603e-08
ENSGALG00000014995	1.919	1.1378e-08	ENSGALG00000029002	-3.816	4.927e-08		ENSGALG00000020943	10.073	1.7158e-23
ENSGALG00000014997	3.9685	1.6586e-10	ENSGALG00000029020	-1.0337	0.0011669		ENSGALG00000021024	6.3671	4.3714e-09
ENSGALG00000015003	1.2507	6.5217e-11	ENSGALG00000029043	-1.7725	6.1318e-26		ENSGALG00000021043	4.0767	3.1522e-05
ENSGALG00000015004	2.5689	6.0391e-22	ENSGALG00000029090	-2.1442	0.0020224		ENSGALG00000021066	8.9738	9.6259e-05
ENSGALG00000015026	2.0367	0.00023837	ENSGALG00000029140	-3.4628	3.9815e-15		ENSGALG00000021087	2.921	1.2958e-20
ENSGALG00000015032	4.0655	3.8061e-08	ENSGALG00000029175	-1.2891	9.0394e-07		ENSGALG00000021106	6.7498	3.216e-16
ENSGALG00000015086	1.5013	3.6891e-05	Novel00036	-1.0458	8.0286e-06		ENSGALG00000021126	7.8508	5.3244e-09
ENSGALG00000015090	2.0291	1.3694e-19	Novel00060	-3.0098	1.4656e-24		ENSGALG00000021340	1.7859	1.1871e-05
ENSGALG00000015109	2.1366	3.9758e-13	Novel00254	-3.6716	7.1394e-06		ENSGALG00000021362	2.2562	1.8141e-06
ENSGALG00000015127	1.8685	0.0031872	Novel00296	-3.298	9.4694e-05		ENSGALG00000021399	3.3161	1.9085e-36
ENSGALG00000015141	3.531	5.3979e-05	Novel00299	-1.6687	8.6258e-07		ENSGALG00000021450	7.4579	2.8126e-25
ENSGALG00000015142	2.4491	8.4891e-08	Novel00309	-1.5745	0.0045061		ENSGALG00000021451	4.9309	2.3391e-11
ENSGALG00000015143	11.616	5.3732e-191	Novel00311	-7.3777	1.3703e-27		ENSGALG00000021627	1.878	0.00022126
ENSGALG00000015167	3.3284	1.0173e-08	Novel00351	-3.3809	0.0045434		ENSGALG00000021655	4.8676	1.0818e-08
ENSGALG00000015180	3.2239	1.0505e-52	Novel00357	-3.3837	3.3034e-05		ENSGALG00000021702	4.0303	0.00029077
ENSGALG00000015207	7.0905	5.4991e-275	Novel00363	-1.1234	2.6966e-10		ENSGALG00000021719	1.3005	2.7853e-08
ENSGALG00000015286	2.2917	2.0817e-19	Novel00386	-1.8509	3.0845e-05		ENSGALG00000021848	9.4324	1.7822e-102
ENSGALG00000015346	4.7126	1.862e-49	Novel00433	-1.6439	7.948e-06		ENSGALG00000022539	1.1532	2.2563e-44
ENSGALG00000015352	2.0131	0.00013862	Novel00437	-1.0437	1.569e-05		ENSGALG00000022565	1.3065	6.2211e-23
ENSGALG00000015355	1.6537	2.578e-11	Novel00468	-5.5265	5.5359e-23		ENSGALG00000022586	7.7099	9.3206e-22
ENSGALG00000015358	4.6272	0	Novel00472	-3.1478	1.0601e-07		ENSGALG00000022706	1.1235	0.0049299
ENSGALG00000015372	1.2279	2.6901e-06	Novel00478	-4.9024	3.9008e-05		ENSGALG00000022790	2.2809	6.0272e-06
ENSGALG00000015409	1.5324	0.00012436	Novel00485	-8.8644	7.0336e-08		ENSGALG00000022800	2.9891	0.0005332
ENSGALG00000015410	1.8901	0.00021702	Novel00529	-2.0411	0.00015037		ENSGALG00000022812	6.388	1.3445e-09
ENSGALG00000015437	1.2241	0.0027674	Novel00543	-4.6345	0.0017584		ENSGALG00000022819	2.3148	1.1488e-16
ENSGALG00000015544	6.4137	6.0133e-241	Novel00579	-4.3108	0.0010185		ENSGALG00000022964	6.8919	3.321e-201
ENSGALG00000015623	10.391	3.6702e-66	Novel00580	-4.4858	4.2372e-07		ENSGALG00000023070	13.642	5.6513e-50
ENSGALG00000015662	11.857	1.0641e-18	Novel00593	-3.9932	0.0018946		ENSGALG00000023083	2.5721	0.0037901
ENSGALG00000015663	1.2556	0.00035252	Novel00624	-1.5353	0.0014516		ENSGALG00000023120	1.736	8.488e-06
ENSGALG00000015665	2.0466	0.00015068	Novel00629	-1.4027	0.002226		ENSGALG00000023122	4.7446	1.0628e-07
ENSGALG00000015666	4.3997	2.1672e-19	Novel00672	-7.3166	0.00074733		ENSGALG00000023180	1.933	0.0026783
ENSGALG00000015670	3.8325	0.002702	Novel00674	-4.6759	0.00011406		ENSGALG00000023243	2.2022	1.0713e-14
ENSGALG00000015693	2.6196	3.3236e-22	Novel00675	-7.3615	2.2232e-24		ENSGALG00000023314	1.4404	6.8243e-12
ENSGALG00000015712	2.35	1.9425e-08	Novel00681	-1.2528	1.2319e-05		ENSGALG00000023435	2.8808	8.3685e-65
ENSGALG00000015775	2.1657	0.00083472	Novel00683	-3.3338	0.0036832		ENSGALG00000023437	4.1782	3.1264e-27
ENSGALG00000015779	2.8562	2.163e-12	Novel00712	-4.5871	3.6504e-06		ENSGALG00000023576	2.7169	2.9314e-15
ENSGALG00000015780	2.8222	8.4285e-162	Novel00748	-2.4485	2.8423e-20		ENSGALG00000023577	2.6065	6.4016e-12
ENSGALG00000015809	2.1112	3.0612e-06	Novel00756	-1.8728	1.2373e-05		ENSGALG00000023608	3.3224	4.855e-10
ENSGALG00000015813	1.6076	3.5582e-05	Novel00775	-2.8675	0.0022856		ENSGALG00000023609	3.7904	1.0552e-12
ENSGALG00000015828	2.5969	3.0537e-22	Novel00783	-1.699	0.0019926		ENSGALG00000023689	3.4465	4.4228e-23
ENSGALG00000015862	5.1772	1.0398e-153	Novel00827	-1.4881	1.0369e-10		ENSGALG00000023760	8.3351	4.7637e-09
ENSGALG00000015865	2.5448	5.4432e-26	Novel00837	-1.3975	2.0285e-07		ENSGALG00000023779	4.1697	5.8094e-10
ENSGALG00000015866	1.6795	2.1684e-05	Novel00879	-1.2774	0.0024067		ENSGALG00000023818	3.2819	1.9297e-15
ENSGALG00000015899	2.6884	5.9116e-07	Novel00889	-1.0309	1.3667e-06		ENSGALG00000023842	6.9371	0.00033847
ENSGALG00000015912	3.5315	8.4062e-24	Novel00910	-1.7256	3.1756e-12		ENSGALG00000023879	3.3832	0.0014237
ENSGALG00000015913	3.403	1.6108e-59	Novel00954	-3.8748	0.0046747		ENSGALG00000023933	2.3388	2.2617e-05
ENSGALG00000015937	7.5483	1.518e-148	Novel00960	-4.0459	0.0003743		ENSGALG00000024004	4.2955	3.0887e-15
ENSGALG00000015938	1.3747	0.0028536	Novel00967	-1.0583	5.2407e-31		ENSGALG00000024041	1.7547	0.0024521
ENSGALG00000015941	3.6826	5.4722e-18	Novel00986	-2.1082	0.0010612		ENSGALG00000024083	2.751	3.3752e-14
ENSGALG00000015942	1.8236	0.00099768	Novel01045	-4.7489	0.0035947		ENSGALG00000024085	7.675	0.000202
ENSGALG00000015944	2.4859	1.5741e-08	Novel01050	-1.0995	0.00060269		ENSGALG00000024271	1.7582	2.7568e-24
ENSGALG00000015947	3.1952	0.00043781	Novel01055	-3.7403	0.004985		ENSGALG00000024357	1.97	0.0028399
ENSGALG00000015952	2.1486	0.00060687	Novel01061	-5.292	6.955e-05		ENSGALG00000024368	5.9136	7.1302e-29
ENSGALG00000015954	3.3475	9.6221e-30	Novel01069	-6.0477	7.4329e-05		ENSGALG00000024372	2.8153	1.1917e-08
ENSGALG00000015983	2.2001	9.9759e-27	Novel01117	-2.5645	2.9185e-23		ENSGALG00000024397	4.7622	0.0026536
ENSGALG00000015998	1.2944	0.0035917	Novel01121	-1.8591	0.0028475		ENSGALG00000024487	5.7162	1.6399e-19
ENSGALG00000016040	2.3021	2.6241e-18	Novel01143	-1.816	0.0021443		ENSGALG00000025844	3.6088	1.2622e-49
ENSGALG00000016050	1.4586	0.000133	Novel01226	-1.3385	3.4898e-15		ENSGALG00000025854	5.4346	0.0033834
ENSGALG00000016083	2.1014	0.00076507	Novel01296	-8.0148	2.9644e-05		ENSGALG00000025857	6.8491	1.6773e-09
ENSGALG00000016142	12.208	9.8733e-109	Novel01351	-7.7734	7.6851e-16		ENSGALG00000025915	1.3479	0.00026301
ENSGALG00000016152	4.2054	0	Novel01396	-5.9026	1.7213e-09		ENSGALG00000025919	1.7826	2.7635e-10
ENSGALG00000016163	2.7011	5.9447e-07	Novel01404	-5.1292	0.0038989		ENSGALG00000025935	8.2289	5.7793e-51
ENSGALG00000016165	9.8528	1.0321e-69	Novel01417	-8.2719	6.4324e-31		ENSGALG00000025947	2.4322	0.0015831
ENSGALG00000016200	4.5852	5.3227e-98	Novel01425	-6.23	9.4186e-07		ENSGALG00000026020	1.4798	0.00053429
ENSGALG00000016205	2.2117	3.0958e-07	Novel01453	-3.6296	0.0044142		ENSGALG00000026051	8.8575	2.8612e-08
ENSGALG00000016216	1.3941	2.9e-05	Novel01507	-7.6003	2.7566e-55		ENSGALG00000026089	8.1211	1.6973e-10
ENSGALG00000016223	2.4539	4.4747e-07	Novel01600	-8.2624	9.03e-16		ENSGALG00000026114	8.5925	3.5953e-07
ENSGALG00000016285	3.0675	5.6834e-09	Novel01621	-1.5647	0.0015158		ENSGALG00000026231	1.455	0.00067373
ENSGALG00000016292	1.8268	0.0014772	Novel01702	-6.098	2.7922e-14		ENSGALG00000026254	1.1209	0.00031211
ENSGALG00000016311	2.8283	3.4917e-05	Novel01756	-7.6476	2.9803e-32		ENSGALG00000026353	3.5922	2.9552e-05
ENSGALG00000016324	3.5519	7.1713e-14	Novel01922	-2.4928	3.5906e-09		ENSGALG00000026364	1.2995	1.2553e-05
ENSGALG00000016348	2.6231	1.7814e-34	Novel01940	-2.8942	0.00010795		ENSGALG00000026371	3.6977	0.0045786
ENSGALG00000016349	5.5674	2.0751e-06					ENSGALG00000026389	5.2189	0.00073666
ENSGALG00000016357	1.2837	1.3535e-07					ENSGALG00000026392	6.7022	3.2488e-11
ENSGALG00000016361	2.8965	0.00021833					ENSGALG00000026507	1.9374	5.6338e-05
ENSGALG00000016400	12.594	3.6185e-106					ENSGALG00000026537	2.3919	5.1079e-29
ENSGALG00000016403	2.0745	5.3474e-26					ENSGALG00000026572	2.289	1.0589e-06
ENSGALG00000016456	3.5698	6.009e-24					ENSGALG00000026611	4.0557	1.9303e-07
ENSGALG00000016463	1.4264	0.0015779					ENSGALG00000026646	5.7846	1.7493e-60
ENSGALG00000016471	1.8658	0.0011606					ENSGALG00000026661	1.518	0.0024507
ENSGALG00000016479	1.0614	0.001164					ENSGALG00000026677	4.0989	1.4384e-28
ENSGALG00000016491	10.767	1.0355e-272					ENSGALG00000026678	5.1152	1.0514e-30
ENSGALG00000016518	2.9357	1.2012e-18					ENSGALG00000026679	1.327	0.00091127
ENSGALG00000016555	1.3438	9.3049e-06					ENSGALG00000026727	3.981	6.6871e-44
ENSGALG00000016556	7.9654	1.1838e-24					ENSGALG00000026732	1.1834	7.5601e-07
ENSGALG00000016559	2.7418	6.3578e-09					ENSGALG00000026762	1.432	4.7844e-05
ENSGALG00000016572	6.0404	1.1908e-33					ENSGALG00000026858	2.3542	7.2487e-27
ENSGALG00000016589	1.6405	3.2955e-05					ENSGALG00000026862	1.5878	6.0411e-16
ENSGALG00000016592	4.824	2.3378e-87					ENSGALG00000026900	1.1253	0.0022321
ENSGALG00000016620	3.352	0.0026169					ENSGALG00000026910	1.5268	0.00060679
ENSGALG00000016662	9.8505	6.497e-07					ENSGALG00000026945	7.0265	2.4029e-09
ENSGALG00000016666	1.6985	6.5255e-12					ENSGALG00000026957	2.1571	0.00012592
ENSGALG00000016667	11.127	2.4844e-147					ENSGALG00000026974	4.7622	0.0026536
ENSGALG00000016669	4.4952	3.0674e-06					ENSGALG00000027069	2.846	2.8891e-09
ENSGALG00000016679	2.3186	0.0022606					ENSGALG00000027106	8.4301	0.0011705
ENSGALG00000016690	5.8447	5.0673e-10					ENSGALG00000027189	4.6086	0.00036413
ENSGALG00000016696	11.186	2.3289e-13					ENSGALG00000027191	1.2908	0.0031454
ENSGALG00000016721	3.0965	3.9289e-06					ENSGALG00000027201	3.4742	0.0015643
ENSGALG00000016724	2.6221	2.0501e-10					ENSGALG00000027217	2.6416	6.7845e-10
ENSGALG00000016759	2.9875	5.0466e-09					ENSGALG00000027240	1.8451	2.7119e-08
ENSGALG00000016760	1.4923	0.0031537					ENSGALG00000027269	9.3511	8.9295e-11
ENSGALG00000016761	7.3752	4.2781e-35					ENSGALG00000027281	10.321	2.3792e-09
ENSGALG00000016783	2.1449	9.1077e-09					ENSGALG00000027294	1.5661	2.6203e-09
ENSGALG00000016785	3.0709	1.6633e-06					ENSGALG00000027302	6.2666	1.5856e-08
ENSGALG00000016797	3.062	1.1935e-19					ENSGALG00000027334	1.4888	1.066e-09
ENSGALG00000016805	5.3279	1.3581e-14					ENSGALG00000027352	1.6667	1.0111e-13
ENSGALG00000016828	2.5275	2.7078e-16					ENSGALG00000027390	3.084	1.2566e-12
ENSGALG00000016829	2.5755	3.869e-47					ENSGALG00000027423	4.7031	1.4019e-13
ENSGALG00000016833	6.865	1.0326e-08					ENSGALG00000027497	2.0225	1.783e-09
ENSGALG00000016947	1.9244	7.2697e-06					ENSGALG00000027501	2.6706	1.447e-37
ENSGALG00000016964	8.7312	1.8128e-51					ENSGALG00000027537	2.6754	5.2015e-06
ENSGALG00000016979	2.6396	1.9566e-05					ENSGALG00000027588	1.5158	3.6554e-06
ENSGALG00000016985	9.7431	3.5713e-29					ENSGALG00000027694	2.0529	0.00017039
ENSGALG00000016998	3.2494	1.1966e-11					ENSGALG00000027737	5.3725	2.877e-59
ENSGALG00000017002	1.7686	1.8041e-08					ENSGALG00000027786	4.745	9.9945e-07
ENSGALG00000017019	1.5395	0.00043316					ENSGALG00000027835	4.493	3.8281e-61
ENSGALG00000017021	4.7603	3.3742e-09					ENSGALG00000027864	2.0215	2.4427e-07
ENSGALG00000017091	1.8561	0.0044528					ENSGALG00000027872	2.0425	2.2977e-07
ENSGALG00000017163	1.8494	1.0098e-28					ENSGALG00000027874	3.5345	4.3281e-10
ENSGALG00000017185	2.5386	1.4894e-36					ENSGALG00000027906	1.3324	1.4448e-12
ENSGALG00000017186	3.9004	1.4015e-125					ENSGALG00000027907	1.862	0.00059453
ENSGALG00000017239	1.9242	1.6833e-13					ENSGALG00000027963	1.0279	1.0071e-08
ENSGALG00000017394	2.7927	4.521e-19					ENSGALG00000028015	1.3638	0.0030802
ENSGALG00000018357	1.3673	1.2755e-54					ENSGALG00000028037	4.7991	7.3592e-25
ENSGALG00000018367	1.1245	2.4792e-125					ENSGALG00000028046	1.6564	2.0969e-06
ENSGALG00000018368	1.2027	1.5323e-76					ENSGALG00000028065	3.633	4.6532e-13
ENSGALG00000018370	1.158	6.8293e-56					ENSGALG00000028143	1.453	0.0032211
ENSGALG00000018373	1.2815	0					ENSGALG00000028194	5.3325	0.00010618
ENSGALG00000018382	1.415	3.4791e-120					ENSGALG00000028195	3.1748	1.7708e-17
ENSGALG00000018595	3.2986	2.1604e-39					ENSGALG00000028221	5.6329	3.6776e-90
ENSGALG00000018879	3.7537	1.4092e-19					ENSGALG00000028249	1.5818	1.0901e-10
ENSGALG00000019094	3.5638	4.5575e-25					ENSGALG00000028259	1.7132	3.2141e-10
ENSGALG00000019141	10.109	1.0429e-84					ENSGALG00000028291	1.0206	3.4885e-05
ENSGALG00000019261	5.5372	3.6624e-05					ENSGALG00000028341	2.9428	0.0015708
ENSGALG00000019277	7.3427	4.408e-16					ENSGALG00000028400	3.0094	8.8186e-05
ENSGALG00000019325	6.6906	9.2108e-29					ENSGALG00000028451	1.4058	4.4827e-17
ENSGALG00000019555	7.7248	8.5081e-13					ENSGALG00000028529	6.273	5.2513e-21
ENSGALG00000019605	3.7402	5.3133e-13					ENSGALG00000028567	1.6712	1.9938e-29
ENSGALG00000019716	3.9566	0.00023737					ENSGALG00000028570	2.1153	4.5599e-05
ENSGALG00000019795	3.006	0.0011889					ENSGALG00000028580	4.583	0.0028724
ENSGALG00000019845	12.709	1.3299e-140					ENSGALG00000028629	6.0352	2.3283e-07
ENSGALG00000019848	8.4443	0.0011776					ENSGALG00000028631	8.2625	1.86e-19
ENSGALG00000019861	6.1591	0.001994					ENSGALG00000028681	5.0159	0.00013871
ENSGALG00000020180	11.9	0					ENSGALG00000028721	3.1252	3.3949e-06
ENSGALG00000020316	4.0613	2.59e-15					ENSGALG00000028810	2.5369	1.2355e-12
ENSGALG00000020388	13.371	6.8156e-79					ENSGALG00000028861	3.4795	2.6516e-28
ENSGALG00000020391	9.5947	2.4921e-60					ENSGALG00000028871	4.002	4.5412e-22
ENSGALG00000020479	2.0244	1.4895e-08					ENSGALG00000028882	3.6757	2.0487e-15
ENSGALG00000020522	2.2178	1.1245e-05					ENSGALG00000028886	10.62	6.9481e-11
ENSGALG00000020788	2.4581	5.817e-13					ENSGALG00000028894	4.7178	0.0032476
ENSGALG00000020840	8.368	5.4655e-06					ENSGALG00000028911	1.7843	0.0041381
ENSGALG00000020943	7.3253	6.3591e-05					ENSGALG00000028928	6.0708	2.3898e-63
ENSGALG00000021024	8.011	4.472e-24					ENSGALG00000028939	9.228	2.5295e-24
ENSGALG00000021087	2.0263	3.1101e-05					ENSGALG00000028996	1.1958	0.00022352
ENSGALG00000021193	3.1373	7.5117e-08					ENSGALG00000029015	6.5794	5.5876e-09
ENSGALG00000021230	2.3751	3.4914e-07					ENSGALG00000029024	4.8286	5.9769e-41
ENSGALG00000021325	3.0347	0.0014996					ENSGALG00000029037	1.6527	6.1777e-11
ENSGALG00000021340	1.94	2.1766e-05					ENSGALG00000029054	3.3865	1.8652e-24
ENSGALG00000021399	2.6291	2.2832e-13					ENSGALG00000029168	5.72	9.5484e-05
ENSGALG00000021450	5.6702	2.9653e-07					ENSGALG00000029169	2.4168	3.4883e-07
ENSGALG00000021475	3.0013	9.7525e-47					Novel00027	4.8263	0.0019786
ENSGALG00000021525	1.5207	0.0018459					Novel00056	9.9676	8.2961e-08
ENSGALG00000021541	2.6201	8.5053e-08					Novel00058	8.2342	6.3986e-06
ENSGALG00000021616	1.8977	1.2048e-44					Novel00059	10.828	4.1787e-12
ENSGALG00000021627	6.8068	0					Novel00060	1.0027	0.00095305
ENSGALG00000021655	4.9387	4.1547e-08					Novel00081	5.5263	0.00031811
ENSGALG00000021685	2.3972	9.8134e-07					Novel00167	5.3103	0.00012324
ENSGALG00000022539	1.2316	2.9432e-28					Novel00236	4.4346	0.0001261
ENSGALG00000022565	1.6283	3.3739e-29					Novel00247	2.9168	4.9506e-09
ENSGALG00000022586	10.731	3.4006e-109					Novel00256	3.7992	0.00039944
ENSGALG00000022812	6.7987	3.6126e-11					Novel00277	2.6677	0.0042638
ENSGALG00000022815	3.7809	0.0013344					Novel00323	8.6711	1.7535e-07
ENSGALG00000022819	2.1989	1.1896e-10					Novel00361	2.908	2.6409e-07
ENSGALG00000022964	6.5048	1.8831e-135					Novel00366	6.2726	0.0010589
ENSGALG00000023061	3.1188	6.682e-07					Novel00367	7.7163	0.00016225
ENSGALG00000023066	1.3216	0.00023567					Novel00396	4.5318	2.268e-06
ENSGALG00000023069	3.1106	0.0033376					Novel00436	1.2708	0.0046243
ENSGALG00000023070	12.772	1.5538e-29					Novel00459	12.692	3.9424e-31
ENSGALG00000023120	1.6504	0.00088833					Novel00577	1.1014	0.00024788
ENSGALG00000023122	4.2117	0.00010191					Novel00630	5.7241	0
ENSGALG00000023303	1.6621	0.0037363					Novel00646	6.9892	0.0038495
ENSGALG00000023435	2.0491	9.041e-16					Novel00678	5.3469	2.4082e-10
ENSGALG00000023437	3.9354	1.9598e-18					Novel00705	4.8	0.0022372
ENSGALG00000023485	4.8193	8.3479e-07					Novel00709	4.7512	0.002791
ENSGALG00000023541	1.9973	0.00058241					Novel00717	1.9071	0.0032367
ENSGALG00000023576	3.2957	4.813e-23					Novel00720	2.3257	0.0018251
ENSGALG00000023577	2.4246	1.5837e-07					Novel00758	5.583	8.0397e-05
ENSGALG00000023608	2.8214	3.7774e-05					Novel00832	9.7448	2.7133e-13
ENSGALG00000023609	3.9564	1.9499e-12					Novel00886	4.3265	7.7057e-07
ENSGALG00000023622	8.2591	3.2368e-77					Novel00887	6.2037	5.7265e-05
ENSGALG00000023689	2.11	0.00036278					Novel00898	5.7014	0.00010851
ENSGALG00000023709	7.3872	2.2186e-17					Novel00942	3.3938	0.00081596
ENSGALG00000023760	6.6207	0.0016777					Novel00943	3.6344	9.8886e-19
ENSGALG00000023768	2.1639	1.4302e-05					Novel00982	4.3564	0.00072594
ENSGALG00000023779	3.5094	4.9141e-05					Novel01062	3.5085	0.00060488
ENSGALG00000023818	3.5023	9.1174e-16					Novel01081	4.6609	2.0381e-10
ENSGALG00000023821	7.5867	1.5549e-49					Novel01161	4.0509	2.476e-11
ENSGALG00000023933	5.2382	1.1351e-68					Novel01165	4.0716	0.0018658
ENSGALG00000023950	1.622	0.003638					Novel01201	1.8335	3.7706e-06
ENSGALG00000024004	5.0326	1.8648e-23					Novel01242	2.5747	3.2089e-05
ENSGALG00000024011	4.8179	4.8923e-51					Novel01248	1.0175	2.3219e-10
ENSGALG00000024075	3.6641	0.0048473					Novel01272	5.0387	0.00092887
ENSGALG00000024083	3.7841	1.387e-33					Novel01328	4.5097	3.9925e-183
ENSGALG00000024271	1.9524	2.0102e-23					Novel01359	1.8012	0.00011063
ENSGALG00000024272	3.1762	1.5773e-06					Novel01382	2.055	2.299e-14
ENSGALG00000024357	3.5839	1.4117e-15					Novel01394	5.3251	0.00011123
ENSGALG00000024372	6.8189	3.8707e-198					Novel01400	7.8654	5.7581e-07
ENSGALG00000024397	5.8961	1.3305e-06					Novel01428	2.2448	0.0033442
ENSGALG00000025698	4.5754	5.6515e-28					Novel01447	1.5608	0.00015234
ENSGALG00000025721	6.8333	1.1606e-06					Novel01458	2.6517	0.00064931
ENSGALG00000025844	3.3222	3.7182e-30					Novel01467	4.9762	0.0024655
ENSGALG00000025873	3.9993	0.0029266					Novel01478	4.9441	1.8208e-94
ENSGALG00000025876	4.5763	7.0416e-05					Novel01563	4.5266	0.0001546
ENSGALG00000025886	2.4645	0.00081117					Novel01602	2.5477	0.0010039
ENSGALG00000025887	4.6427	2.9186e-24					Novel01627	7.1099	1.4125e-37
ENSGALG00000025898	1.8331	0.0032907					Novel01635	2.7179	0.0035823
ENSGALG00000025915	2.3497	2.0643e-16					Novel01697	8.5557	7.5588e-20
ENSGALG00000025935	7.8988	4.4427e-37					Novel01719	9.7048	3.9083e-226
ENSGALG00000025947	3.1218	5.5152e-06					Novel01854	1.4086	1.8866e-05
ENSGALG00000025958	4.127	0.00032257
ENSGALG00000026020	3.2429	1.0571e-33
ENSGALG00000026051	11.616	2.4204e-32
ENSGALG00000026077	1.0861	2.7625e-08
ENSGALG00000026098	8.9315	1.0859e-25
ENSGALG00000026108	1.3333	6.7167e-06
ENSGALG00000026114	9.5563	4.8546e-11
ENSGALG00000026124	5.9614	1.2026e-05
ENSGALG00000026147	2.0228	7.421e-19
ENSGALG00000026152	3.5429	0.00016342
ENSGALG00000026159	1.084	0.0033751
ENSGALG00000026165	5.1024	5.8477e-84
ENSGALG00000026269	6.3703	1.7426e-70
ENSGALG00000026279	2.5745	9.6697e-11
ENSGALG00000026283	2.2415	0.0017552
ENSGALG00000026299	3.5551	3.7078e-05
ENSGALG00000026313	2.3735	2.1494e-22
ENSGALG00000026326	3.0563	7.0416e-33
ENSGALG00000026420	7.1387	3.3209e-14
ENSGALG00000026422	6.8669	5.4962e-58
ENSGALG00000026465	2.3716	4.539e-06
ENSGALG00000026471	1.6697	2.1123e-05
ENSGALG00000026537	2.1992	2.0292e-16
ENSGALG00000026626	2.3174	1.522e-05
ENSGALG00000026646	7.298	2.3489e-146
ENSGALG00000026661	2.2916	5.9708e-08
ENSGALG00000026663	2.5022	4.4747e-07
ENSGALG00000026677	4.0848	1.2769e-23
ENSGALG00000026678	2.8029	0.0010185
ENSGALG00000026727	2.4385	4.9177e-07
ENSGALG00000026768	4.5008	2.1685e-13
ENSGALG00000026793	7.5383	1.7539e-05
ENSGALG00000026795	2.5276	0.00026557
ENSGALG00000026852	1.2405	7.4221e-10
ENSGALG00000026858	3.0344	5.6695e-48
ENSGALG00000026862	2.7962	1.1164e-72
ENSGALG00000026887	4.869	2.2437e-06
ENSGALG00000026910	1.8393	6.9203e-05
ENSGALG00000026919	2.469	1.4218e-08
ENSGALG00000026945	8.6941	1.9421e-22
ENSGALG00000026957	3.0426	2.3614e-10
ENSGALG00000026970	5.3352	0
ENSGALG00000026983	2.8402	1.1209e-13
ENSGALG00000027017	2.6496	3.4575e-05
ENSGALG00000027067	2.4334	1.3089e-14
ENSGALG00000027069	4.1404	6.9656e-27
ENSGALG00000027086	7.9951	5.8606e-07
ENSGALG00000027133	5.4812	7.8035e-22
ENSGALG00000027168	2.1349	0.0015281
ENSGALG00000027184	3.8388	1.6424e-05
ENSGALG00000027189	5.0228	4.5494e-05
ENSGALG00000027201	5.7909	1.5801e-17
ENSGALG00000027217	2.5401	4.9177e-07
ENSGALG00000027334	1.5579	2.6334e-07
ENSGALG00000027335	3.0349	0.00053261
ENSGALG00000027345	6.9011	4.9258e-36
ENSGALG00000027352	2.4299	5.8204e-33
ENSGALG00000027390	2.5935	4.7325e-06
ENSGALG00000027483	2.7411	0.00021942
ENSGALG00000027497	4.51	3.4034e-112
ENSGALG00000027501	2.8293	3.2359e-35
ENSGALG00000027533	2.5651	3.8114e-05
ENSGALG00000027534	2.7166	2.4858e-13
ENSGALG00000027537	3.3129	1.3447e-09
ENSGALG00000027583	6.9248	2.6511e-24
ENSGALG00000027637	2.7838	0.0011044
ENSGALG00000027737	4.3752	6.6253e-23
ENSGALG00000027743	2.018	8.5707e-16
ENSGALG00000027786	5.6649	2.0511e-11
ENSGALG00000027835	3.8719	1.5046e-29
ENSGALG00000027864	3.9832	2.0275e-53
ENSGALG00000027874	2.675	0.00079004
ENSGALG00000027901	3.4365	1.3936e-10
ENSGALG00000027906	1.0671	0.0020451
ENSGALG00000027963	1.0719	6.262e-05
ENSGALG00000028005	1.9914	1.2649e-05
ENSGALG00000028015	1.9065	6.6032e-06
ENSGALG00000028016	7.2699	1.271e-13
ENSGALG00000028037	5.0722	2.5089e-26
ENSGALG00000028046	2.0737	4.061e-09
ENSGALG00000028058	3.6463	1.2487e-05
ENSGALG00000028065	3.4599	2.5075e-09
ENSGALG00000028082	6.5629	5.8006e-10
ENSGALG00000028143	2.7516	1.5651e-15
ENSGALG00000028145	3.6129	1.9634e-47
ENSGALG00000028174	1.926	4.058e-22
ENSGALG00000028183	8.6662	1.6986e-46
ENSGALG00000028195	2.1743	0.00017477
ENSGALG00000028221	4.8665	5.2129e-43
ENSGALG00000028249	3.4578	8.7339e-103
ENSGALG00000028256	6.7415	9.6221e-30
ENSGALG00000028259	2.1674	3.0313e-15
ENSGALG00000028273	1.478	7.2828e-232
ENSGALG00000028291	1.1249	0.00071438
ENSGALG00000028318	4.2644	4.5438e-16
ENSGALG00000028341	4.4815	3.1816e-11
ENSGALG00000028376	6.9621	7.6733e-24
ENSGALG00000028401	1.2089	0.00086926
ENSGALG00000028451	4.8398	0
ENSGALG00000028465	5.6375	2.201e-10
ENSGALG00000028520	1.1924	3.0725e-06
ENSGALG00000028529	9.1977	2.02e-113
ENSGALG00000028536	2.4701	3.8402e-07
ENSGALG00000028567	2.3086	2.4363e-59
ENSGALG00000028580	5.6397	6.7906e-06
ENSGALG00000028582	1.6234	1.1377e-05
ENSGALG00000028629	6.5545	6.5253e-10
ENSGALG00000028631	7.8981	3.6717e-14
ENSGALG00000028681	5.0671	0.00019513
ENSGALG00000028721	3.5068	1.5535e-07
ENSGALG00000028750	4.3312	2.029e-27
ENSGALG00000028803	5.1232	2.1342e-05
ENSGALG00000028871	4.77	1.5397e-35
ENSGALG00000028886	10.964	5.8816e-12
ENSGALG00000028894	6.8016	1.5195e-11
ENSGALG00000028911	3.1009	5.1e-12
ENSGALG00000028928	6.2322	1.6271e-61
ENSGALG00000028939	6.8607	8.312e-06
ENSGALG00000028982	9.7457	1.8453e-229
ENSGALG00000029024	4.3802	4.6548e-24
ENSGALG00000029047	1.5265	0.0035744
ENSGALG00000029054	2.6313	1.133e-08
ENSGALG00000029061	4.0503	1.0248e-07
ENSGALG00000029066	2.5961	5.6587e-10
ENSGALG00000029157	1.1183	0.0017488
ENSGALG00000029169	2.3991	1.1713e-05
ENSGALG00000029181	4.9536	1.5605e-35
Novel00027	5.206	0.00023391
Novel00043	8.2322	1.3412e-05
Novel00058	7.7572	0.00018962
Novel00059	8.6547	0.00053855
Novel00123	3.5565	1.8706e-09
Novel00128	4.1863	3.1192e-08
Novel00150	1.6086	0.00012154
Novel00166	2.6177	0.0025446
Novel00196	1.538	9.5265e-05
Novel00236	5.3412	7.8573e-08
Novel00256	4.1512	6.9791e-05
Novel00272	7.7613	2.1291e-150
Novel00277	3.0939	0.0004822
Novel00304	7.5804	1.2414e-33
Novel00323	7.9518	6.9347e-05
Novel00394	8.1512	0.0030481
Novel00401	7.313	1.8468e-07
Novel00459	12.686	2.624e-28
Novel00493	1.772	6.6757e-05
Novel00517	9.4512	3.9395e-44
Novel00518	8.0156	4.0527e-13
Novel00525	7.4182	0.00083716
Novel00532	6.2522	0.00033631
Novel00590	11.581	3.4965e-281
Novel00630	6.1288	0
Novel00678	6.9132	3.7517e-26
Novel00690	2.9288	4.3754e-19
Novel00698	3.1674	5.5662e-15
Novel00705	5.7344	5.5953e-06
Novel00717	2.4379	5.2065e-05
Novel00796	1.2997	0.0018535
Novel00832	8.1748	1.9292e-05
Novel00861	5.0593	0.00052777
Novel00871	5.5423	0.0024942
Novel00875	4.98	0.00079336
Novel00886	4.545	3.7761e-07
Novel00887	6.9533	3.9675e-07
Novel00898	6.0098	2.7976e-05
Novel00936	2.0377	0.0018785
Novel00942	3.8574	5.8209e-05
Novel00943	3.8385	8.3654e-19
Novel00982	4.9853	1.9647e-05
Novel00991	4.9618	7.8631e-06
Novel00995	1.9829	0.00039332
Novel01025	6.1535	3.7621e-05
Novel01026	8.0753	2.9298e-07
Novel01062	5.1841	1.459e-12
Novel01097	1.4031	2.2477e-07
Novel01118	2.0334	0.001656
Novel01127	4.347	4.8824e-06
Novel01161	3.0156	0.00052173
Novel01165	5.847	1.6181e-10
Novel01201	3.3849	3.8299e-33
Novel01242	2.7897	1.6948e-05
Novel01248	1.2552	4.3984e-11
Novel01249	3.1609	0.00084524
Novel01285	3.1539	0.0021462
Novel01328	3.4328	9.2705e-56
Novel01416	4.528	0.00303
Novel01433	2.2298	2.1749e-05
Novel01467	5.7496	5.4015e-05
Novel01478	3.4981	4.1173e-22
Novel01602	2.63	0.0014697
Novel01605	1.7352	0.0047211
Novel01627	7.9119	8.8039e-55
Novel01669	1.7107	8.9056e-05
Novel01694	6.0655	1.8848e-05
Novel01697	5.8914	0.00056369
Novel01719	9.9252	1.7173e-228
Novel01860	4.6322	5.4038e-25
Novel01883	4.1993	1.7488e-10
