# Supplementary material for: Common microRNA–mRNA Interactions in Different Newcastle Disease Virus-Infected Chicken Embryonic Visceral Tissues
Source: Int J Mol Sci. 2018 Apr 25;19(5):1291. doi: 10.3390/ijms19051291 (PMC5983721; doi:10.3390/ijms19051291)
Supplement: Supplementary file 1 [file ijms-19-01291-s001.zip › Supplementary Files/Table S6. Common DEGs during NDV infection.xls]

## Sheet: Sheet1
Common up-regulated DEGs	log2.Fold change		qvalue			Common down-regulated DEGs	log2.Fold change		qvalue
	F48E9	La Sota	F48E9	La Sota			F48E9	La Sota	F48E9	La Sota
ENSGALG00000000054	2.0387	1.707	7.715e-26	4.6194e-21		ENSGALG00000000112	-3.7542	-3.0784	0.00030039	0.0018277
ENSGALG00000000119	8.5934	8.6884	9.7416e-77	2.5213e-91		ENSGALG00000000164	-4.5217	-5.6962	3.16e-12	6.1418e-12
ENSGALG00000000120	7.8415	5.5278	7.179e-12	0.0022981		ENSGALG00000000172	-9.7638	-5.8351	2.6402e-12	1.009e-17
ENSGALG00000000293	7.3932	5.4499	8.2713e-241	2.2739e-73		ENSGALG00000000221	-7.7954	-4.1166	1.7719e-08	6.4921e-09
ENSGALG00000000318	2.5177	2.3974	6.3723e-14	1.566e-15		ENSGALG00000000242	-2.0678	-3.9924	7.2147e-07	2.3792e-09
ENSGALG00000000437	10.741	12.287	1.0511e-10	2.1083e-25		ENSGALG00000000299	-4.0656	-2.3673	1.089e-25	4.5356e-17
ENSGALG00000000549	3.4241	4.0122	0.0022832	9.4896e-06		ENSGALG00000000314	-1.9715	-1.2892	2.0552e-14	2.7927e-08
ENSGALG00000000585	2.0141	2.2751	3.711e-14	7.7597e-29		ENSGALG00000000509	-5.0119	-1.9457	2.2928e-07	0.00043827
ENSGALG00000000608	3.2154	2.2315	9.5548e-101	9.1683e-39		ENSGALG00000000548	-9.9236	-10.776	1.5084e-63	1.6286e-56
ENSGALG00000000619	1.6195	2.1101	3.8155e-06	6.8086e-20		ENSGALG00000000560	-3.8219	-3.3692	1.4637e-12	4.5152e-11
ENSGALG00000000780	1.9896	1.6134	8.9113e-10	2.7997e-07		ENSGALG00000000628	-1.6618	-1.2983	3.4139e-07	8.263e-05
ENSGALG00000000786	7.3088	6.0075	3.7354e-06	0.0032452		ENSGALG00000000644	-2.1615	-1.2104	5.3311e-06	0.0034938
ENSGALG00000000893	11.246	9.2086	9.6474e-66	4.6419e-24		ENSGALG00000000653	-5.5088	-2.4546	3.6217e-08	1.9308e-05
ENSGALG00000000920	3.226	2.8376	1.6621e-10	1.5264e-08		ENSGALG00000000673	-1.1035	-1.1581	2.166e-05	0.00019912
ENSGALG00000000949	3.0385	2.593	6.9168e-05	0.0011474		ENSGALG00000000690	-1.2448	-3.1757	0.00048549	8.5542e-07
ENSGALG00000001021	2.9455	2.5241	3.3508e-12	2.0229e-09		ENSGALG00000000699	-1.609	-1.9235	1.7161e-21	6.2007e-22
ENSGALG00000001091	2.9504	2.6655	9.5894e-06	4.3878e-05		ENSGALG00000000730	-4.7332	-4.6359	1.58e-12	5.7705e-12
ENSGALG00000001240	2.2398	3.8657	3.6974e-20	1.1699e-166		ENSGALG00000000779	-6.4226	-6.6903	3.9168e-09	9.7059e-09
ENSGALG00000001320	8.6121	9.8801	8.9227e-07	2.7119e-14		ENSGALG00000000839	-4.4533	-3.609	1.4825e-28	3.2736e-25
ENSGALG00000001325	6.7658	8.4703	0.00095372	9.4804e-10		ENSGALG00000000894	-1.9234	-1.3424	7.6309e-13	7.4736e-08
ENSGALG00000001328	1.7857	1.3366	4.2663e-60	2.4963e-36		ENSGALG00000000936	-4.4967	-3.5006	0.00031433	0.0016074
ENSGALG00000001330	1.0518	1.0735	0.0021062	7.572e-07		ENSGALG00000001006	-2.0638	-2.255	0.0014066	0.0033294
ENSGALG00000001331	2.0324	1.4583	3.7079e-08	0.00025616		ENSGALG00000001085	-1.1721	-1.2057	6.9026e-07	1.2258e-05
ENSGALG00000001369	6.7333	7.7018	6.0256e-09	8.0451e-18		ENSGALG00000001130	-1.3776	-1.5062	9.8104e-12	1.2602e-10
ENSGALG00000001396	9.4526	9.5647	6.621e-112	1.2564e-133		ENSGALG00000001171	-4.0775	-3.5186	3.0684e-26	2.2822e-23
ENSGALG00000001558	6.7239	2.5086	4.0032e-175	7.8604e-06		ENSGALG00000001177	-2.4081	-1.8222	1.23e-15	6.6008e-11
ENSGALG00000001565	6.1416	5.9812	2.6088e-40	1.8341e-41		ENSGALG00000001197	-4.7026	-4.6071	9.6488e-25	7.4637e-24
ENSGALG00000001697	6.243	6.7893	3.5916e-08	7.7116e-12		ENSGALG00000001264	-3.2999	-2.7217	4.6086e-45	6.9149e-37
ENSGALG00000001780	9.7041	9.0484	4.0665e-34	2.7734e-26		ENSGALG00000001403	-2.589	-1.4325	1.6288e-11	4.5208e-06
ENSGALG00000001880	5.7236	4.5641	4.3181e-37	6.8776e-18		ENSGALG00000001472	-1.3566	-1.669	3.3047e-25	5.2766e-26
ENSGALG00000001915	2.2996	1.5931	1.6392e-07	0.0015484		ENSGALG00000001480	-1.3352	-1.9236	0.0002855	0.00010934
ENSGALG00000001949	1.0669	1.1523	0.00039561	2.4678e-10		ENSGALG00000001518	-5.7403	-3.6271	2.242e-09	3.9372e-08
ENSGALG00000002020	2.2359	3.7966	4.9041e-12	3.3866e-91		ENSGALG00000001640	-2.1413	-1.6574	2.8263e-09	1.9279e-06
ENSGALG00000002021	5.0721	2.2759	3.4384e-58	7.874e-05		ENSGALG00000001727	-2.595	-2.2512	2.6891e-05	0.00033543
ENSGALG00000002118	5.2574	4.1788	2.0288e-24	3.7021e-12		ENSGALG00000001812	-1.4534	-1.8489	8.0179e-07	4.6283e-07
ENSGALG00000002159	1.3655	2.4025	0.002103	1.7708e-26		ENSGALG00000001854	-3.3976	-3.5844	8.3337e-06	2.0195e-05
ENSGALG00000002162	1.6724	2.8726	9.4027e-08	1.6094e-61		ENSGALG00000001905	-1.5675	-1.343	1.8874e-06	0.00011796
ENSGALG00000002170	5.4565	5.7274	0.00031732	2.8306e-05		ENSGALG00000001977	-1.1379	-4.0181	9.2291e-08	8.0451e-18
ENSGALG00000002182	2.4952	2.4329	0.00027095	9.3532e-05		ENSGALG00000002015	-2.541	-2.5769	9.5265e-05	0.00034416
ENSGALG00000002219	2.0283	1.9101	4.4883e-05	1.5291e-05		ENSGALG00000002028	-1.3295	-1.5233	1.7181e-09	6.4643e-09
ENSGALG00000002355	3.6784	2.6801	2.1453e-22	9.6478e-10		ENSGALG00000002038	-1.877	-1.5647	1.0493e-07	1.3621e-05
ENSGALG00000002369	6.6042	7.2216	3.175e-10	1.7735e-15		ENSGALG00000002081	-1.618	-1.6867	1.2095e-05	6.966e-05
ENSGALG00000002377	1.0749	1.438	1.8358e-23	1.3715e-140		ENSGALG00000002082	-6.0811	-5.4419	1.7433e-11	2.5278e-11
ENSGALG00000002397	5.6517	4.4305	3.0872e-67	1.8764e-30		ENSGALG00000002103	-1.556	-2.2064	0.00030767	0.00012592
ENSGALG00000002412	1.6268	1.4319	5.0219e-05	5.5525e-05		ENSGALG00000002108	-3.4356	-1.8935	2.3148e-38	4.0472e-22
ENSGALG00000002421	2.0536	1.6636	3.9819e-07	3.1774e-05		ENSGALG00000002186	-1.1053	-6.5137	1.0349e-07	8.8436e-19
ENSGALG00000002431	3.8651	2.7985	3.7176e-38	9.4432e-16		ENSGALG00000002349	-7.1021	-5.0065	3.5421e-19	2.4205e-20
ENSGALG00000002466	2.4948	3.0148	0.0022528	1.7114e-06		ENSGALG00000002515	-1.6702	-1.3749	9.0218e-15	2.2971e-10
ENSGALG00000002470	3.8134	4.4442	1.2567e-19	8.3031e-41		ENSGALG00000002615	-1.1067	-1.0851	2.5288e-05	0.00041339
ENSGALG00000002479	1.1731	1.2961	4.9929e-05	1.8077e-12		ENSGALG00000002652	-4.2046	-2.7114	2.7055e-06	0.00012704
ENSGALG00000002493	7.9985	5.947	2.3431e-37	1.9368e-11		ENSGALG00000002763	-2.0048	-1.8121	1.1628e-15	1.7098e-12
ENSGALG00000002495	1.2544	1.2922	1.453e-11	1.3945e-23		ENSGALG00000002790	-1.2467	-1.3776	0.00013386	0.00052976
ENSGALG00000002507	9.2266	7.6804	8.0834e-90	2.2225e-40		ENSGALG00000002893	-1.1069	-1.3028	1.9172e-05	5.5963e-05
ENSGALG00000002542	1.4651	1.4612	0.00061538	1.2688e-05		ENSGALG00000002907	-4.9537	-7.1725	1.858e-182	2.0664e-166
ENSGALG00000002563	3.3333	1.1315	2.7935e-205	2.3299e-08		ENSGALG00000003074	-1.1879	-1.428	2.7588e-11	5.5056e-11
ENSGALG00000002564	2.1243	1.9591	0.00030752	0.00031231		ENSGALG00000003123	-1.9038	-2.0519	3.5717e-16	3.5466e-15
ENSGALG00000002595	1.4062	2.371	3.0001e-05	1.9379e-40		ENSGALG00000003157	-1.5907	-5.2316	7.2217e-31	4.3228e-60
ENSGALG00000002688	10.194	11.399	1.0271e-22	1.3648e-47		ENSGALG00000003160	-1.73	-1.7089	0.00039334	0.0021466
ENSGALG00000002722	4.4362	3.2313	1.3256e-34	9.5927e-14		ENSGALG00000003161	-1.6549	-1.7902	0.00013667	0.00045367
ENSGALG00000002775	2.6568	2.1327	9.0773e-09	8.9419e-06		ENSGALG00000003226	-1.3865	-5.0845	1.5959e-13	6.3889e-29
ENSGALG00000002805	1.1024	1.2398	0.0040198	1.2032e-07		ENSGALG00000003324	-3.2807	-2.5979	8.12e-17	2.9833e-13
ENSGALG00000002891	1.7447	1.5638	7.4033e-18	4.2382e-19		ENSGALG00000003401	-2.5712	-3.1294	1.2397e-05	1.1244e-05
ENSGALG00000002925	1.3676	1.3423	8.5776e-06	7.389e-09		ENSGALG00000003465	-8.2871	-6.5655	3.5396e-87	1.0897e-102
ENSGALG00000002960	8.9637	9.9111	7.5743e-70	5.1185e-134		ENSGALG00000003488	-2.9221	-2.0802	8.254e-08	1.9548e-05
ENSGALG00000002987	10.106	8.0322	9.9922e-218	1.145e-73		ENSGALG00000003550	-1.134	-1.2918	7.5391e-10	5.7007e-09
ENSGALG00000002988	3.6231	3.9127	2.078e-121	3.7093e-196		ENSGALG00000003567	-2.2656	-2.3179	1.8437e-12	2.5266e-11
ENSGALG00000003016	6.6031	5.7205	8.36e-15	2.5274e-09		ENSGALG00000003582	-2.4757	-2.6654	3.7461e-08	1.044e-07
ENSGALG00000003028	3.862	3.9896	1.8041e-08	5.0879e-11		ENSGALG00000003670	-1.7288	-1.0851	1.5502e-08	0.0001178
ENSGALG00000003073	3.5455	2.0084	1.1891e-25	2.0195e-05		ENSGALG00000003690	-3.4304	-2.5474	3.728e-26	7.4213e-20
ENSGALG00000003193	1.5181	1.0465	3.5051e-07	0.00095256		ENSGALG00000003744	-1.3421	-1.4868	8.6861e-05	0.00031505
ENSGALG00000003213	7.7972	8.0541	8.4881e-10	1.8077e-12		ENSGALG00000003747	-1.0244	-1.2056	0.00023619	0.0007079
ENSGALG00000003267	2.4052	1.372	7.3384e-55	7.1274e-13		ENSGALG00000003778	-1.4112	-1.5563	6.2492e-11	5.2962e-10
ENSGALG00000003316	5.0815	5.8792	1.32e-27	1.003e-57		ENSGALG00000003782	-7.2269	-5.1727	5.2183e-09	1.7045e-09
ENSGALG00000003323	2.6615	2.8098	0.0018779	0.00017047		ENSGALG00000003841	-5.0176	-3.478	0.0003182	0.0018209
ENSGALG00000003406	5.0882	3.155	4.0368e-35	8.5507e-08		ENSGALG00000003925	-3.3426	-4.5738	0.002398	0.0029794
ENSGALG00000003445	2.1589	1.3491	1.0902e-12	0.00021273		ENSGALG00000003965	-5.0302	-6.8415	1.0552e-05	4.1107e-05
ENSGALG00000003475	1.5874	1.2004	7.7769e-20	4.716e-13		ENSGALG00000004028	-6.1948	-7.0881	1.8747e-78	6.58e-74
ENSGALG00000003495	1.3228	2.003	1.2497e-05	3.6869e-33		ENSGALG00000004087	-1.4121	-1.0352	1.0609e-06	0.00040473
ENSGALG00000003512	7.7695	6.224	0	0		ENSGALG00000004121	-1.0711	-1.0743	1.9672e-06	4.6684e-05
ENSGALG00000003521	1.3088	1.1321	1.6776e-20	2.5433e-23		ENSGALG00000004155	-8.0052	-6.951	1.4023e-39	8.2508e-44
ENSGALG00000003570	2.5073	3.0634	2.9545e-93	1.0932e-239		ENSGALG00000004157	-6.8484	-4.1312	3.0194e-05	5.8419e-05
ENSGALG00000003579	2.0813	1.3502	3.4171e-12	9.784e-05		ENSGALG00000004249	-2.6542	-2.4228	1.1171e-10	5.5118e-09
ENSGALG00000003589	8.8142	8.0441	0	0		ENSGALG00000004260	-3.8412	-2.6396	3.0072e-09	7.3714e-07
ENSGALG00000003674	1.9686	2.0007	2.7779e-06	7.9767e-09		ENSGALG00000004274	-1.4019	-1.9845	1.4695e-09	4.2088e-11
ENSGALG00000003678	3.6564	4.2485	3.0804e-56	8.5149e-118		ENSGALG00000004290	-1.2952	-2.3789	2.7541e-16	1.8566e-24
ENSGALG00000003689	2.4513	1.4385	1.7983e-21	9.2961e-06		ENSGALG00000004320	-2.4359	-2.3368	1.7089e-11	5.7766e-10
ENSGALG00000003706	4.3306	3.3454	3.5803e-31	3.4281e-15		ENSGALG00000004393	-3.6182	-3.9079	0.0017162	0.0035899
ENSGALG00000003761	3.9641	1.8638	2.0216e-48	1.982e-05		ENSGALG00000004400	-1.8701	-2.2662	1.6189e-12	5.6706e-13
ENSGALG00000003765	8.1552	10.375	2.1749e-05	1.3134e-18		ENSGALG00000004448	-3.553	-3.4987	0.0014323	0.0039422
ENSGALG00000003804	1.5433	2.8273	1.2908e-05	5.6645e-54		ENSGALG00000004464	-2.3833	-2.4824	6.7528e-28	3.7907e-26
ENSGALG00000003935	2.4456	2.5951	0.0033292	0.00031735		ENSGALG00000004472	-1.3319	-1.4856	1.1377e-05	4.3791e-05
ENSGALG00000003957	9.5045	8.7686	3.0754e-125	4.8944e-92		ENSGALG00000004476	-1.1591	-1.4875	6.2207e-06	5.8065e-06
ENSGALG00000004050	5.054	3.4773	8.4016e-09	0.0043555		ENSGALG00000004508	-3.0342	-3.4194	2.6408e-16	2.5557e-16
ENSGALG00000004057	3.9078	5.0447	9.15e-67	1.0672e-209		ENSGALG00000004518	-2.62	-1.3838	1.7227e-305	3.803e-149
ENSGALG00000004058	3.1459	2.3323	7.2956e-06	0.0045794		ENSGALG00000004526	-1.6278	-1.9399	0.00019205	0.00029878
ENSGALG00000004078	4.359	4.2694	1.1966e-11	1.3268e-12		ENSGALG00000004653	-2.1512	-2.1882	2.2982e-09	2.2884e-08
ENSGALG00000004129	10.207	9.6304	5.1255e-119	1.6189e-96		ENSGALG00000004747	-6.7009	-3.7721	6.9264e-05	0.00021549
ENSGALG00000004140	1.6858	1.2634	3.4979e-05	0.0024957		ENSGALG00000004921	-7.2574	-4.0877	0.00092955	0.00155
ENSGALG00000004158	3.5068	4.3358	5.6433e-22	8.729e-57		ENSGALG00000004969	-1.6554	-2.491	0.0043116	0.0024048
ENSGALG00000004162	3.1718	2.2552	1.6302e-16	3.8434e-07		ENSGALG00000005156	-1.8556	-2.0199	4.5601e-13	2.7271e-12
ENSGALG00000004196	8.7676	10.973	2.4683e-07	1.6638e-25		ENSGALG00000005180	-3.032	-3.3819	0	0
ENSGALG00000004230	8.1086	9.0541	1.628e-22	1.1728e-43		ENSGALG00000005226	-4.5738	-5.8415	0.0022301	0.0047058
ENSGALG00000004237	1.0599	2.2122	0.00022799	1.0173e-88		ENSGALG00000005263	-1.6116	-3.7694	1.7502e-09	7.6292e-16
ENSGALG00000004261	3.7651	4.9642	1.5522e-05	2.7116e-16		ENSGALG00000005292	-5.915	-7.4457	3.7276e-15	1.5644e-13
ENSGALG00000004285	7.3894	8.4134	4.3913e-05	1.8865e-09		ENSGALG00000005297	-5.0337	-5.0905	1.1105e-12	3.0605e-12
ENSGALG00000004293	12.258	11.508	1.0308e-222	3.4442e-167		ENSGALG00000005410	-1.5095	-1.043	2.548e-15	8.4942e-09
ENSGALG00000004343	6.9194	7.8667	2.5036e-73	3.6366e-152		ENSGALG00000005413	-2.1762	-2.0654	0.00059212	0.003077
ENSGALG00000004345	3.1361	2.8953	1.0832e-12	4.1161e-12		ENSGALG00000005493	-2.237	-3.7677	0.00088677	0.00022183
ENSGALG00000004346	5.0443	5.8062	0.0039798	5.2748e-05		ENSGALG00000005499	-1.642	-1.9477	3.7025e-11	3.4761e-11
ENSGALG00000004367	6.2806	7.0307	2.0335e-09	7.2869e-17		ENSGALG00000005538	-1.6248	-3.0454	8.1538e-09	8.417e-13
ENSGALG00000004445	2.1014	3.8139	9.8227e-06	8.814e-50		ENSGALG00000005613	-5.906	-3.1269	2.4339e-29	1.1766e-23
ENSGALG00000004511	5.9563	6.9377	4.0129e-05	4.9808e-10		ENSGALG00000005621	-2.442	-4.7801	1.8738e-07	1.544e-09
ENSGALG00000004591	5.7286	5.6261	2.39e-107	7.8608e-116		ENSGALG00000005628	-6.1884	-7.2999	4.0036e-252	1.1214e-233
ENSGALG00000004725	2.0622	1.9647	2.7226e-45	4.0776e-55		ENSGALG00000005662	-2.251	-2.2369	2.2632e-06	1.5419e-05
ENSGALG00000004769	1.1905	1.4374	5.3015e-16	1.4225e-58		ENSGALG00000005725	-3.0831	-1.0531	2.7292e-12	0.00023053
ENSGALG00000004809	3.6071	2.0513	1.9643e-39	4.4894e-08		ENSGALG00000005739	-1.3312	-1.9131	0.00011957	3.8023e-05
ENSGALG00000004814	3.1159	2.942	6.3421e-07	6.1901e-07		ENSGALG00000005797	-3.4175	-2.917	9.7313e-45	6.179e-38
ENSGALG00000004860	4.9941	3.9649	6.0687e-53	1.5241e-26		ENSGALG00000005801	-3.0004	-1.8233	6.2085e-05	0.0043593
ENSGALG00000004869	1.3201	1.0175	0.00034799	0.0035385		ENSGALG00000005806	-2.4914	-2.2532	4.0538e-11	3.4238e-09
ENSGALG00000004875	1.7655	2.6544	2.4962e-07	1.2058e-36		ENSGALG00000005808	-2.6594	-2.551	8.3947e-07	6.9461e-06
ENSGALG00000004909	2.6405	2.4853	9.269e-45	2.7043e-48		ENSGALG00000005811	-1.0721	-1.082	2.4749e-05	0.00033377
ENSGALG00000004980	2.3425	1.7026	4.2949e-07	0.00091592		ENSGALG00000005887	-2.8207	-2.6166	1.2084e-47	1.5902e-41
ENSGALG00000005000	3.3719	2.1069	6.1153e-15	0.00018676		ENSGALG00000006025	-1.8751	-3.2718	4.5669e-20	5.2024e-28
ENSGALG00000005034	2.2454	2.0139	6.2905e-48	8.3547e-47		ENSGALG00000006069	-3.5622	-3.2844	3.2107e-38	1.6578e-34
ENSGALG00000005046	3.3494	4.6063	3.8318e-31	5.375e-120		ENSGALG00000006104	-1.2237	-1.0106	7.4768e-08	3.0124e-05
ENSGALG00000005099	11.757	10.105	0	3.5856e-149		ENSGALG00000006120	-3.2845	-4.4764	1.9058e-12	2.4179e-13
ENSGALG00000005114	2.0659	2.827	4.397e-06	8.8135e-21		ENSGALG00000006130	-1.1044	-1.2756	4.8662e-05	0.00016673
ENSGALG00000005131	4.4849	4.2483	2.1832e-38	2.2186e-37		ENSGALG00000006190	-2.3155	-2.9862	2.463e-37	1.362e-41
ENSGALG00000005175	4.9255	6.2467	3.715e-06	6.3373e-17		ENSGALG00000006216	-7.0656	-6.2041	1.5546e-20	1.8808e-21
ENSGALG00000005217	3.1679	4.3997	0.00039687	2.8301e-13		ENSGALG00000006260	-1.5979	-6.1466	0.0017711	2.0406e-05
ENSGALG00000005259	3.6297	2.9485	8.5363e-07	0.00029748		ENSGALG00000006321	-5.6187	-5.8275	7.0777e-05	0.00015875
ENSGALG00000005280	1.6018	1.3556	0.00069488	0.0020073		ENSGALG00000006346	-3.9607	-4.269	8.087e-26	2.0496e-25
ENSGALG00000005309	2.1604	2.1223	2.3167e-28	3.6904e-37		ENSGALG00000006480	-4.2991	-1.4238	1.3861e-08	0.0011068
ENSGALG00000005318	5.4174	5.5243	1.6204e-14	6.2926e-18		ENSGALG00000006497	-5.3678	-4.5766	0.00027812	0.00071242
ENSGALG00000005332	2.47	2.9691	0.0019274	1.4208e-06		ENSGALG00000006572	-6.8227	-6.6013	7.2968e-82	4.5003e-83
ENSGALG00000005352	6.7384	6.504	3.8758e-16	1.266e-15		ENSGALG00000006591	-8.698	-7.5125	1.3143e-45	1.7539e-52
ENSGALG00000005359	2.0705	1.8639	3.6373e-07	4.9308e-07		ENSGALG00000006673	-4.4569	-4.0457	0.00038705	0.0011886
ENSGALG00000005423	3.1464	4.2869	1.6665e-17	2.154e-63		ENSGALG00000006676	-2.3483	-2.3843	0.00041777	0.001449
ENSGALG00000005460	3.4673	3.1613	7.2092e-05	0.00032075		ENSGALG00000006722	-6.9768	-3.0646	1.7083e-19	1.6795e-16
ENSGALG00000005504	4.7232	6.4379	0.0030616	6.6238e-10		ENSGALG00000006725	-4.5875	-5.6094	2.3258e-194	2.3625e-193
ENSGALG00000005512	1.8358	1.4816	2.4377e-06	8.9263e-05		ENSGALG00000006726	-2.4643	-2.5601	4.2098e-18	6.4746e-17
ENSGALG00000005541	5.4945	6.3474	5.0354e-25	1.6118e-52		ENSGALG00000006751	-1.4009	-2.0558	1.426e-12	2.8387e-15
ENSGALG00000005550	3.6198	2.0303	3.9438e-32	2.0807e-06		ENSGALG00000006757	-1.5937	-1.1667	2.5433e-10	2.1848e-06
ENSGALG00000005554	4.6702	3.3757	2.2973e-14	1.2e-05		ENSGALG00000006811	-6.316	-8.1273	4.1352e-12	2.7232e-10
ENSGALG00000005708	6.1727	6.1471	1.3482e-07	3.0962e-08		ENSGALG00000006819	-4.7828	-4.4131	4.0118e-09	1.5856e-08
ENSGALG00000005728	3.3918	3.2022	1.992e-10	1.9878e-10		ENSGALG00000006835	-5.4199	-5.6573	2.2362e-150	3.8453e-148
ENSGALG00000005792	2.6825	1.8778	4.9964e-11	6.172e-05		ENSGALG00000006997	-1.4436	-2.2146	1.2041e-05	8.5553e-07
ENSGALG00000005795	7.648	5.8173	1.0674e-77	1.8864e-26		ENSGALG00000007065	-8.0004	-6.5311	3.2102e-05	1.5574e-05
ENSGALG00000005839	2.7856	4.1319	0.0046448	8.0224e-11		ENSGALG00000007284	-1.4054	-1.5984	6.2865e-07	1.9709e-06
ENSGALG00000005849	1.4627	2.6612	0.0022922	1.6253e-27		ENSGALG00000007324	-4.3545	-2.9017	1.0501e-09	1.9426e-07
ENSGALG00000005906	3.3047	2.8801	7.4007e-45	1.9477e-35		ENSGALG00000007366	-1.2516	-1.8245	0.001151	0.00059191
ENSGALG00000005924	2.3047	1.8493	1.172e-16	2.016e-11		ENSGALG00000007488	-4.4343	-3.0322	2.9948e-10	4.6119e-08
ENSGALG00000005995	3.2968	3.0687	4.2138e-05	9.5036e-05		ENSGALG00000007526	-2.0848	-1.4098	5.5462e-05	0.0041765
ENSGALG00000006075	2.0462	1.9943	0.0033869	0.0014841		ENSGALG00000007594	-3.1749	-4.8126	2.8157e-05	1.385e-05
ENSGALG00000006090	2.1482	1.4828	6.3111e-07	0.0025404		ENSGALG00000007623	-1.0519	-1.0934	1.3704e-05	0.00016225
ENSGALG00000006099	2.4225	1.7292	4.8395e-11	2.2642e-05		ENSGALG00000007690	-6.2158	-4.1377	2.5044e-15	1.6268e-14
ENSGALG00000006131	9.5563	10.023	4.8546e-11	1.9574e-15		ENSGALG00000007744	-2.0237	-2.1596	0.0010322	0.0028391
ENSGALG00000006211	1.7123	1.1281	8.6908e-09	0.00074112		ENSGALG00000007804	-1.4371	-1.0598	1.0089e-06	0.00036284
ENSGALG00000006300	3.5222	1.9923	1.1755e-242	5.0727e-47		ENSGALG00000007827	-2.1806	-1.2927	9.5024e-07	0.0010024
ENSGALG00000006306	3.8902	3.7881	9.5169e-14	6.2738e-15		ENSGALG00000007899	-6.4925	-6.5668	1.9858e-13	4.0323e-13
ENSGALG00000006323	3.8558	2.7261	3.8869e-07	0.0046232		ENSGALG00000007906	-8.5974	-6.3207	6.3647e-07	4.1657e-08
ENSGALG00000006337	8.5443	7.1406	1.5097e-06	0.0022347		ENSGALG00000007911	-1.7472	-1.8054	9.3299e-07	6.7799e-06
ENSGALG00000006343	1.233	1.6251	4.9619e-05	2.8277e-20		ENSGALG00000007924	-1.8318	-1.4458	2.9055e-05	0.0012354
ENSGALG00000006365	2.7776	2.5497	1.7395e-05	3.8843e-05		ENSGALG00000007938	-8.6092	-7.14	5.8244e-07	8.8152e-08
ENSGALG00000006453	10.05	9.3015	0	0		ENSGALG00000007945	-4.4828	-3.0405	8.7642e-13	4.447e-10
ENSGALG00000006471	5.1043	3.1007	2.4808e-38	6.3241e-08		ENSGALG00000008100	-6.0247	-5.07	1.1725e-13	1.9333e-13
ENSGALG00000006482	6.5404	6.7041	1.276e-50	1.3779e-64		ENSGALG00000008118	-1.5249	-1.9603	3.0908e-12	3.548e-13
ENSGALG00000006513	9.4993	9.7366	1.2817e-15	1.4185e-19		ENSGALG00000008143	-1.9521	-1.9377	4.7944e-27	1.254e-23
ENSGALG00000006520	4.9428	4.6517	0	0		ENSGALG00000008188	-2.7258	-2.2381	5.7519e-05	0.00083198
ENSGALG00000006593	6.911	6.2256	1.6363e-49	8.3384e-36		ENSGALG00000008263	-1.8894	-1.6519	1.3692e-07	9.1805e-06
ENSGALG00000006627	3.8782	5.3435	1.9695e-06	3.7776e-23		ENSGALG00000008279	-2.4363	-2.085	2.8847e-10	4.8788e-08
ENSGALG00000006629	9.8215	10.104	3.4896e-72	2.7161e-94		ENSGALG00000008298	-1.2621	-1.3248	1.9405e-16	3.9949e-14
ENSGALG00000006665	3.932	2.6873	6.7344e-08	0.0046886		ENSGALG00000008339	-2.5476	-1.9776	4.4084e-08	7.5405e-06
ENSGALG00000006680	3.2652	4.5443	1.3817e-15	4.5628e-61		ENSGALG00000008351	-1.5516	-6.1782	7.7897e-06	2.2971e-10
ENSGALG00000006715	1.2543	1.2776	0.00072964	1.4681e-06		ENSGALG00000008424	-8.697	-6.4728	2.472e-26	1.5949e-32
ENSGALG00000006740	5.114	5.0566	3.0033e-61	9.5354e-69		ENSGALG00000008449	-3.4473	-1.7728	4.9986e-21	2.0408e-11
ENSGALG00000006775	4.2298	1.5638	3.4061e-114	9.3394e-06		ENSGALG00000008509	-2.6632	-2.5111	0.00011983	0.00065115
ENSGALG00000006805	5.5597	2.4116	5.9303e-135	1.1383e-08		ENSGALG00000008896	-3.6737	-2.9018	0.00016622	0.0013825
ENSGALG00000006812	6.6718	7.675	2.4825e-10	2.6257e-21		ENSGALG00000008898	-6.5822	-5.2384	2.1626e-06	2.6033e-06
ENSGALG00000006833	10.352	10.321	1.1291e-297	0		ENSGALG00000008961	-3.7371	-3.9159	5.7477e-27	3.1284e-26
ENSGALG00000006855	2.7186	4.6665	6.868e-06	1.2424e-43		ENSGALG00000009003	-2.3678	-2.2662	1.0548e-06	1.0703e-05
ENSGALG00000006917	1.3155	1.3046	0.0022864	6.6358e-05		ENSGALG00000009012	-3.1927	-1.6165	4.8652e-07	0.00085711
ENSGALG00000007082	5.5264	3.1738	1.6375e-60	1.1281e-09		ENSGALG00000009037	-5.683	-2.3808	4.8645e-05	0.0024738
ENSGALG00000007090	4.0071	4.2812	2.3818e-69	1.0755e-106		ENSGALG00000009081	-1.5225	-3.2842	5.4347e-45	1.2595e-76
ENSGALG00000007109	6.4551	10.376	2.1888e-05	6.5724e-55		ENSGALG00000009089	-2.4114	-7.1437	8.8318e-15	1.462e-18
ENSGALG00000007114	7.0797	6.9196	0	0		ENSGALG00000009241	-3.3561	-2.5738	8.4671e-108	1.2828e-83
ENSGALG00000007220	2.8939	2.3498	0	0		ENSGALG00000009301	-6.9295	-6.1971	3.5634e-12	1.8683e-12
ENSGALG00000007222	4.4923	3.9939	5.2183e-09	6.0544e-07		ENSGALG00000009321	-2.5984	-2.5237	1.3238e-30	2.5499e-27
ENSGALG00000007253	2.1774	1.6838	7.2166e-07	0.00022809		ENSGALG00000009340	-1.3773	-3.8071	0.00039358	4.3875e-07
ENSGALG00000007289	1.8904	1.3092	1.1172e-17	2.3891e-08		ENSGALG00000009362	-1.8455	-1.152	6.3673e-19	3.7798e-10
ENSGALG00000007364	2.4537	1.7711	3.5148e-15	1.7111e-07		ENSGALG00000009400	-2.1498	-2.3851	0.0015237	0.003268
ENSGALG00000007381	3.6953	2.1566	8.3652e-73	1.7602e-15		ENSGALG00000009435	-4.1846	-5.5808	0.0014084	0.0025607
ENSGALG00000007395	7.8453	5.979	4.9092e-34	1.0942e-11		ENSGALG00000009514	-2.1107	-1.9208	7.0063e-05	0.00070388
ENSGALG00000007419	2.0258	2.3009	3.5915e-07	4.2661e-14		ENSGALG00000009523	-1.7989	-2.4501	4.7328e-11	1.3268e-12
ENSGALG00000007596	7.0836	6.4987	7.2802e-35	4.7295e-27		ENSGALG00000009568	-1.652	-1.6047	1.0648e-07	2.5608e-06
ENSGALG00000007606	1.306	1.6772	1.9234e-14	1.5348e-57		ENSGALG00000009572	-1.7596	-2.063	1.0396e-08	1.2583e-08
ENSGALG00000007617	2.8092	2.5653	4.7663e-10	1.7272e-09		ENSGALG00000009719	-2.0693	-2.4601	1.2837e-06	1.2978e-06
ENSGALG00000007620	6.9582	7.0952	4.6219e-51	1.5333e-63		ENSGALG00000009844	-1.516	-5.9911	2.0341e-176	0
ENSGALG00000007636	8.4474	10.222	7.4e-41	1.1751e-125		ENSGALG00000009995	-1.3134	-2.4869	0.00011067	1.5872e-06
ENSGALG00000007650	1.5789	2.2402	4.9059e-05	1.14e-20		ENSGALG00000010044	-2.5311	-2.7316	0.00056853	0.0013206
ENSGALG00000007652	1.512	1.4925	2.2057e-05	9.5152e-08		ENSGALG00000010107	-2.7364	-2.2206	3.0493e-07	1.5754e-05
ENSGALG00000007669	1.5031	1.4065	0.00030425	4.4437e-05		ENSGALG00000010114	-3.3244	-4.7726	0.00055285	0.00053235
ENSGALG00000007770	3.5925	3.0976	4.3649e-06	0.00016379		ENSGALG00000010133	-1.5198	-1.2004	1.9325e-19	8.417e-13
ENSGALG00000007840	2.5875	2.606	0.0043676	0.0017755		ENSGALG00000010163	-2.4128	-1.7501	1.193e-10	3.8366e-07
ENSGALG00000007878	1.3857	1.1342	2.2638e-07	1.3852e-06		ENSGALG00000010461	-2.6924	-2.8232	4.5573e-08	1.6048e-07
ENSGALG00000007936	1.5086	1.298	1.0388e-19	4.7504e-20		ENSGALG00000010490	-1.5351	-1.9611	0.0012861	0.0014644
ENSGALG00000007943	3.0384	2.0827	5.9304e-10	0.00042942		ENSGALG00000010529	-3.8709	-2.3683	1.3054e-21	1.2827e-14
ENSGALG00000008014	4.5748	3.7968	5.6933e-63	4.0373e-38		ENSGALG00000010583	-7.7702	-4.2135	0.00010606	9.1683e-05
ENSGALG00000008040	3.6298	6.0766	8.0335e-08	2.8001e-62		ENSGALG00000010657	-7.9749	-4.4182	3.6963e-05	1.8585e-05
ENSGALG00000008044	2.1656	1.4175	7.2451e-17	1.6986e-06		ENSGALG00000010692	-2.5265	-1.6361	6.2393e-06	0.0010873
ENSGALG00000008072	2.7457	1.5695	7.2442e-23	1.7187e-05		ENSGALG00000010705	-1.6445	-1.5175	2.2699e-08	1.5195e-06
ENSGALG00000008087	7.111	6.2726	1.5439e-05	0.0010589		ENSGALG00000010770	-4.2955	-1.689	6.338e-41	2.6483e-19
ENSGALG00000008098	4.9434	2.8398	2.2776e-111	7.747e-19		ENSGALG00000010794	-1.3747	-1.9275	2.3956e-14	9.9939e-17
ENSGALG00000008206	2.6826	2.1963	1.9404e-06	0.00017615		ENSGALG00000010797	-2.8587	-2.6255	3.2613e-13	2.3843e-11
ENSGALG00000008229	1.1293	1.4272	6.8078e-07	5.5355e-29		ENSGALG00000010936	-5.279	-8.6752	1.3805e-06	4.5566e-05
ENSGALG00000008250	2.5505	3.0037	2.4111e-12	8.8198e-27		ENSGALG00000010949	-9.8977	-6.1805	3.7217e-13	3.5132e-19
ENSGALG00000008290	5.7365	5.6673	1.4334e-07	5.1775e-08		ENSGALG00000011099	-2.8347	-2.9286	1.659e-21	2.5673e-20
ENSGALG00000008308	4.0401	3.6945	1.7287e-30	8.8529e-27		ENSGALG00000011170	-3.9355	-3.2032	9.9428e-07	1.2992e-05
ENSGALG00000008317	4.1748	4.7709	0.004846	0.00012207		ENSGALG00000011254	-1.209	-1.5003	0.0013365	0.002236
ENSGALG00000008319	1.5037	1.3225	0.00021728	0.00018676		ENSGALG00000011269	-9.5757	-8.1065	1.5183e-21	3.8006e-26
ENSGALG00000008332	8.158	7.8284	3.1238e-228	2.649e-211		ENSGALG00000011270	-3.8614	-4.6089	2.933e-48	2.5915e-49
ENSGALG00000008337	3.4759	3.2063	7.4205e-15	7.9906e-14		ENSGALG00000011319	-1.9278	-1.5477	3.715e-15	1.1466e-10
ENSGALG00000008469	2.2018	1.467	1.7069e-14	6.7799e-06		ENSGALG00000011358	-4.6219	-3.5677	2.9298e-07	3.3833e-06
ENSGALG00000008518	3.0993	2.2606	1.3316e-08	0.00034899		ENSGALG00000011487	-1.5043	-1.8006	3.8251e-09	4.1925e-09
ENSGALG00000008544	3.1929	2.0158	4.8876e-14	0.00020446		ENSGALG00000011493	-1.7905	-1.2425	1.8579e-09	1.0799e-05
ENSGALG00000008601	4.4508	5.5874	0.0020462	1.3439e-07		ENSGALG00000011532	-1.9082	-1.6779	3.8877e-05	0.00064931
ENSGALG00000008608	11.356	12.012	7.0463e-56	4.1841e-87		ENSGALG00000011541	-1.1858	-1.2038	2.743e-19	7.7375e-16
ENSGALG00000008629	2.7878	3.2011	0.00093905	2.6253e-06		ENSGALG00000011592	-1.0978	-1.0508	4.7708e-07	2.5085e-05
ENSGALG00000008646	9.5653	9.4403	4.3147e-11	2.6689e-11		ENSGALG00000011663	-1.8011	-1.7161	7.3388e-97	1.9276e-80
ENSGALG00000008676	1.8148	2.4572	1.3573e-20	8.1326e-79		ENSGALG00000011696	-2.0311	-1.7197	8.2027e-26	2.2909e-19
ENSGALG00000008678	10.369	10.622	1.9198e-73	7.0865e-94		ENSGALG00000011777	-1.3568	-3.354	3.5676e-35	3.1741e-67
ENSGALG00000008701	8.8752	7.6896	1.3143e-45	2.5846e-25		ENSGALG00000011883	-1.8561	-1.48	1.6393e-10	2.6975e-07
ENSGALG00000008722	4.6855	5.4832	2.579e-08	5.5812e-17		ENSGALG00000011962	-1.5437	-1.2193	2.1348e-05	0.0012638
ENSGALG00000008840	4.0638	3.3592	1.0953e-06	0.0002957		ENSGALG00000011970	-2.6493	-2.6691	1.5398e-08	9.8501e-08
ENSGALG00000008912	6.0789	5.7943	1.1278e-23	3.1856e-22		ENSGALG00000011973	-1.2765	-1.5104	0.00033946	0.00072716
ENSGALG00000008936	2.9569	1.9218	2.2614e-09	0.0019967		ENSGALG00000011991	-1.0169	-5.9705	1.0754e-06	1.2448e-17
ENSGALG00000008953	2.3228	1.4712	1.3428e-13	9.1675e-05		ENSGALG00000012004	-1.9028	-1.4835	8.1304e-05	0.0025571
ENSGALG00000008973	12.379	11.879	2.0864e-142	7.6972e-122		ENSGALG00000012006	-1.2381	-1.4012	3.5977e-09	2.0954e-08
ENSGALG00000008992	4.8105	5.1472	3.6561e-79	1.0327e-121		ENSGALG00000012044	-1.3173	-1.4984	8.3365e-23	1.5022e-21
ENSGALG00000008995	8.3369	9.0316	2.3974e-08	2.7141e-13		ENSGALG00000012046	-1.7291	-1.832	6.9163e-10	6.2373e-09
ENSGALG00000009103	5.5255	4.8353	2.2374e-67	1.7692e-46		ENSGALG00000012054	-4.3108	-2.8719	1.3575e-05	0.0003041
ENSGALG00000009118	13.042	11.52	0	0		ENSGALG00000012073	-3.3185	-3.48	3.7381e-05	9.3215e-05
ENSGALG00000009155	1.4309	2.5945	0.0020791	3.8064e-28		ENSGALG00000012136	-1.1453	-1.2383	2.4403e-05	0.00015711
ENSGALG00000009262	11.202	10.292	0	0		ENSGALG00000012155	-6.8879	-5.8337	0.0031529	0.0048262
ENSGALG00000009266	12.456	11.761	0	0		ENSGALG00000012184	-2.3509	-1.68	2.9965e-12	4.8128e-08
ENSGALG00000009268	12.285	11.53	0	0		ENSGALG00000012226	-2.6977	-2.3365	1.3611e-10	1.4802e-08
ENSGALG00000009286	1.1753	1.3233	4.0303e-06	1.1656e-16		ENSGALG00000012265	-1.2488	-1.5206	8.8654e-17	8.0142e-17
ENSGALG00000009306	8.5138	10.04	6.2926e-12	1.3596e-30		ENSGALG00000012290	-1.2209	-1.1436	1.7503e-05	0.00039692
ENSGALG00000009369	1.4189	1.4069	7.6004e-07	1.0416e-10		ENSGALG00000012351	-1.3523	-1.1891	0.00010368	0.002111
ENSGALG00000009373	2.3753	1.6775	8.5027e-11	3.863e-05		ENSGALG00000012382	-2.2869	-2.1026	0.00016941	0.0012251
ENSGALG00000009382	5.7284	4.2002	2.1007e-08	0.0024957		ENSGALG00000012390	-1.9035	-1.9263	1.0352e-05	6.3766e-05
ENSGALG00000009390	3.0774	2.3579	1.014e-07	0.0002598		ENSGALG00000012495	-5.1066	-4.861	3.572e-66	1.7264e-64
ENSGALG00000009474	1.4807	1.2397	5.2075e-14	3.9043e-13		ENSGALG00000012544	-1.2857	-1.4123	0.00024921	0.00093779
ENSGALG00000009511	4.5451	3.7488	2.5291e-07	0.00018002		ENSGALG00000012577	-2.1363	-2.6873	5.2659e-09	1.4289e-09
ENSGALG00000009600	2.8989	4.2712	7.8846e-17	3.5774e-80		ENSGALG00000012616	-2.5642	-4.0101	3.8781e-24	1.6943e-29
ENSGALG00000009689	1.5628	1.1916	6.7908e-05	0.0022653		ENSGALG00000012635	-1.1028	-1.9511	6.493e-06	5.2966e-08
ENSGALG00000009693	2.2605	1.9783	0.00011309	0.00049031		ENSGALG00000012644	-5.5207	-3.3994	2.529e-07	4.6192e-06
ENSGALG00000009700	4.977	6.12	1.8766e-28	1.5737e-76		ENSGALG00000012712	-1.8461	-4.0528	9.8276e-47	2.7773e-75
ENSGALG00000009730	5.0149	5.3115	1.3434e-54	2.3478e-80		ENSGALG00000012775	-5.5878	-3.9892	1.4576e-08	1.0304e-07
ENSGALG00000009748	1.7837	1.7106	4.1373e-07	6.9359e-09		ENSGALG00000012783	-7.5259	-6.6217	6.5259e-89	6.4013e-96
ENSGALG00000009768	2.2541	2.3083	0.002562	0.00042331		ENSGALG00000012790	-1.3143	-1.4316	1.4153e-41	1.1499e-37
ENSGALG00000009791	2.9812	3.3133	3.0301e-06	2.3505e-10		ENSGALG00000012802	-1.1507	-1.308	0.00013229	0.00046099
ENSGALG00000009926	6.2404	6.8764	3.6975e-08	1.6878e-12		ENSGALG00000012845	-4.5464	-4.7552	0.00011529	0.00025847
ENSGALG00000009953	4.5296	5.2769	0.0020588	8.4021e-06		ENSGALG00000012873	-2.1866	-2.7718	0.00032408	0.00029554
ENSGALG00000010001	3.6692	3.2092	4.2202e-11	1.413e-08		ENSGALG00000012988	-1.3959	-1.0248	2.1971e-05	0.0024166
ENSGALG00000010005	2.8757	1.5329	8.9335e-53	1.3198e-09		ENSGALG00000013193	-5.6897	-3.5766	4.2471e-09	8.1141e-08
ENSGALG00000010152	6.7658	6.0756	7.3733e-23	2.0278e-16		ENSGALG00000013194	-2.5034	-2.6088	0.00067694	0.0018994
ENSGALG00000010203	3.2009	1.7193	1.1937e-19	0.00068741		ENSGALG00000013212	-1.4903	-1.2696	0.00011943	0.0025449
ENSGALG00000010211	2.0778	2.3056	5.1227e-11	1.0403e-20		ENSGALG00000013237	-3.1588	-2.3532	5.1562e-07	3.5202e-05
ENSGALG00000010290	2.3891	1.6791	3.109e-09	0.00022188		ENSGALG00000013239	-1.6556	-1.7783	3.2268e-175	8.5761e-163
ENSGALG00000010343	4.6618	4.8003	2.323e-08	1.4565e-10		ENSGALG00000013587	-6.0234	-6.2461	0	0
ENSGALG00000010364	3.5157	5.3667	1.0396e-08	1.8845e-47		ENSGALG00000013640	-3.3041	-3.161	3.6634e-08	2.61e-07
ENSGALG00000010402	5.8978	6.0205	2.8452e-66	1.4487e-83		ENSGALG00000013762	-6.2806	-5.9764	7.367e-12	1.0355e-11
ENSGALG00000010427	12.096	11.034	5.0833e-123	3.6091e-78		ENSGALG00000013803	-1.0064	-1.5971	3.5778e-05	3.7465e-06
ENSGALG00000010432	3.4797	3.4366	2.4757e-19	1.2455e-22		ENSGALG00000013822	-4.6664	-6.7821	0.000512	0.0014829
ENSGALG00000010614	1.7843	1.6449	7.9967e-11	2.6255e-12		ENSGALG00000013954	-1.5713	-1.3766	8.6862e-27	8.0058e-20
ENSGALG00000010628	2.8833	3.0096	3.0467e-32	1.8292e-47		ENSGALG00000013987	-3.7646	-2.431	8.9062e-11	1.4943e-07
ENSGALG00000010645	2.3689	2.3294	1.1109e-05	9.3889e-07		ENSGALG00000014014	-1.9913	-1.543	9.7851e-23	1.655e-15
ENSGALG00000010769	4.0833	3.1764	9.8412e-19	1.2136e-09		ENSGALG00000014201	-1.297	-1.3181	3.3636e-48	1.9836e-40
ENSGALG00000010811	1.7317	2.0092	5.0851e-10	3.6137e-23		ENSGALG00000014463	-1.0558	-6.8268	3.2348e-60	8.5761e-163
ENSGALG00000010825	4.4667	4.1339	8.7113e-23	2.3748e-20		ENSGALG00000014634	-4.9839	-5.8295	2.8538e-33	1.9098e-32
ENSGALG00000010841	9.5148	7.0669	9.4774e-16	0.00016934		ENSGALG00000014645	-2.5571	-2.6518	1.0663e-21	2.3307e-20
ENSGALG00000010850	12.171	11.576	1.1073e-106	9.5591e-87		ENSGALG00000014699	-3.1867	-2.9428	8.3809e-20	1.768e-17
ENSGALG00000010853	6.8658	6.1716	1.5301e-15	3.5961e-11		ENSGALG00000014776	-7.6762	-6.5065	5.1576e-15	2.8191e-16
ENSGALG00000010870	1.7884	1.4384	9.0968e-13	1.1228e-09		ENSGALG00000014804	-1.2077	-1.2845	1.5659e-14	1.5134e-12
ENSGALG00000010926	8.2344	4.4621	2.418e-234	8.7141e-20		ENSGALG00000014873	-1.5612	-1.8699	1.2417e-52	4.4182e-54
ENSGALG00000010969	9.2473	9.9038	1.4997e-49	4.8153e-74		ENSGALG00000014917	-7.5794	-6.9402	3.1052e-14	7.4987e-15
ENSGALG00000010978	9.8216	9.6391	2.228e-42	1.1894e-42		ENSGALG00000014965	-7.4618	-8.1852	7.7612e-26	5.4443e-24
ENSGALG00000010979	1.6915	2.5391	0.0045603	4.0768e-12		ENSGALG00000014994	-3.2569	-1.287	3.3198e-08	0.0014841
ENSGALG00000011016	2.2228	1.8642	1.8802e-15	3.0391e-12		ENSGALG00000015015	-6.5676	-4.0395	1.4045e-22	1.0366e-21
ENSGALG00000011020	1.0581	1.2289	0.0046531	1.0975e-08		ENSGALG00000015018	-1.7929	-6.1694	7.4391e-26	1.9546e-44
ENSGALG00000011094	3.1276	1.8097	4.5804e-26	3.972e-06		ENSGALG00000015084	-1.9235	-2.3795	3.6508e-05	3.2336e-05
ENSGALG00000011100	1.7064	2.2008	7.8337e-05	4.7872e-14		ENSGALG00000015087	-1.2453	-1.2603	8.6324e-06	0.00010805
ENSGALG00000011104	4.3379	4.7859	1.3502e-11	2.7457e-19		ENSGALG00000015307	-2.3227	-1.7917	3.4353e-26	1.9823e-18
ENSGALG00000011117	11.127	10.745	1.0163e-61	6.5844e-56		ENSGALG00000015345	-2.8864	-1.7503	1.0368e-05	0.0016983
ENSGALG00000011209	1.5541	1.1683	1.0554e-06	0.00020052		ENSGALG00000015403	-1.4736	-1.0957	1.9057e-22	9.1325e-14
ENSGALG00000011219	6.9381	6.9751	3.0847e-15	1.6862e-17		ENSGALG00000015419	-4.0597	-4.2507	2.3759e-99	1.8489e-97
ENSGALG00000011287	9.4589	11.384	7.1867e-93	1.6455e-297		ENSGALG00000015487	-1.1853	-1.3789	1.0282e-11	4.9958e-11
ENSGALG00000011331	2.1517	3.4936	1.075e-14	1.1058e-96		ENSGALG00000015497	-2.3254	-2.7219	0.00077516	0.0012125
ENSGALG00000011376	3.531	3.2202	5.7737e-08	4.9918e-07		ENSGALG00000015528	-3.6648	-5.4981	1.5279e-09	6.7757e-10
ENSGALG00000011391	4.2744	6.2871	0.0017623	2.5176e-14		ENSGALG00000015542	-1.0057	-1.6829	0.0023829	0.00067687
ENSGALG00000011414	6.857	6.279	4.6401e-33	1.1485e-25		ENSGALG00000015556	-1.6575	-1.3359	5.6092e-25	4.4003e-17
ENSGALG00000011421	7.5145	6.776	2.8556e-26	1.2875e-18		ENSGALG00000015558	-4.6092	-3.892	7.7842e-05	0.00031811
ENSGALG00000011443	4.7167	3.9748	9.6332e-06	0.0010024		ENSGALG00000015622	-5.3891	-4.9764	8.9134e-12	2.5085e-11
ENSGALG00000011455	8.4604	10.718	6.3124e-17	5.0628e-66		ENSGALG00000015627	-4.7796	-3.7023	7.3414e-81	8.0661e-72
ENSGALG00000011483	1.3726	3.6061	0.00035192	2.8682e-132		ENSGALG00000015630	-2.6253	-1.3774	2.4416e-06	0.0025125
ENSGALG00000011509	8.1897	7.0993	0	0		ENSGALG00000015720	-1.3314	-1.7378	4.2577e-07	1.7767e-07
ENSGALG00000011594	8.0474	6.3472	1.3292e-24	5.6769e-09		ENSGALG00000015732	-1.1565	-1.557	4.7945e-06	2.2747e-06
ENSGALG00000011612	12.06	11.279	3.3142e-281	2.7885e-207		ENSGALG00000015786	-1.6771	-1.6846	4.1618e-08	6.7828e-07
ENSGALG00000011635	2.7147	3.2988	0.0040592	7.3741e-06		ENSGALG00000015822	-3.515	-4.7827	3.9051e-08	1.9337e-08
ENSGALG00000011704	1.3379	1.412	0.0011797	2.0642e-06		ENSGALG00000015834	-1.2836	-4.5122	1.6483e-06	1.0767e-13
ENSGALG00000011708	4.2206	3.4775	1.687e-281	8.212e-171		ENSGALG00000015896	-1.6118	-1.2797	6.4474e-10	1.1338e-06
ENSGALG00000011797	2.4749	3.175	2.2972e-34	3.7848e-103		ENSGALG00000015908	-1.5367	-1.6085	4.9958e-142	6.1992e-127
ENSGALG00000011894	2.2792	1.7014	5.5052e-25	8.6782e-14		ENSGALG00000015910	-2.4519	-2.0316	8.0393e-07	3.546e-05
ENSGALG00000011902	4.7272	4.6234	1.4172e-173	1.9231e-189		ENSGALG00000015968	-3.8968	-3.0124	3.5514e-05	0.00037733
ENSGALG00000011921	3.9599	4.2423	7.3719e-128	2.4515e-199		ENSGALG00000015970	-9.0932	-8.302	2.6018e-305	0
ENSGALG00000011994	1.621	1.6587	0.00012198	6.0312e-07		ENSGALG00000016016	-2.8638	-1.6713	1.929e-14	2.9326e-08
ENSGALG00000012034	1.6341	1.4233	2.705e-11	2.6289e-11		ENSGALG00000016069	-1.3865	-1.4468	4.6145e-11	1.494e-09
ENSGALG00000012061	5.2589	6.8247	1.2958e-36	2.4162e-127		ENSGALG00000016071	-2.581	-2.5455	3.1435e-26	1.1143e-23
ENSGALG00000012106	8.3369	5.9665	9.0494e-16	0.00025224		ENSGALG00000016112	-3.4274	-1.6432	9.0164e-09	0.00014236
ENSGALG00000012117	4.0987	3.1695	2.2318e-30	3.4996e-15		ENSGALG00000016160	-2.0314	-1.5519	0.00016342	0.0042216
ENSGALG00000012126	3.8029	4.3911	4.6158e-13	8.1973e-26		ENSGALG00000016195	-3.8399	-3.5763	3.4573e-22	2.4286e-20
ENSGALG00000012197	5.7095	7.1295	0.0012777	1.2976e-08		ENSGALG00000016299	-3.1292	-3.4606	5.7111e-05	0.00010917
ENSGALG00000012200	2.5613	1.9928	5.5259e-06	0.0010377		ENSGALG00000016330	-1.2574	-1.3384	5.0761e-08	6.6722e-07
ENSGALG00000012250	4.4948	7.5304	1.0975e-09	2.5704e-92		ENSGALG00000016342	-1.7337	-5.4267	3.7237e-21	7.5247e-38
ENSGALG00000012271	8.2359	8.5837	6.9422e-15	3.6008e-20		ENSGALG00000016391	-2.3493	-2.4154	0.0001617	0.00055053
ENSGALG00000012418	5.4508	5.5453	1.1613e-06	7.8001e-08		ENSGALG00000016411	-1.4221	-1.3013	3.5262e-103	1.2713e-78
ENSGALG00000012437	7.6483	8.8284	3.0702e-12	5.677e-27		ENSGALG00000016439	-4.3287	-3.1225	3.8631e-22	5.9368e-18
ENSGALG00000012483	7.2327	9.5405	1.3447e-09	2.2763e-40		ENSGALG00000016478	-6.7647	-5.459	3.6629e-15	1.1432e-15
ENSGALG00000012488	2.0577	2.0265	8.0922e-10	8.911e-13		ENSGALG00000016580	-1.5117	-2.5656	1.9191e-07	5.4461e-10
ENSGALG00000012531	5.0215	5.9336	1.2773e-09	6.8269e-21		ENSGALG00000016584	-2.2167	-2.1248	4.8867e-77	1.3388e-66
ENSGALG00000012554	3.3501	3.4855	0.00060756	6.9337e-05		ENSGALG00000016635	-1.0409	-1.3442	1.1763e-68	6.2544e-72
ENSGALG00000012610	1.3215	1.0881	7.8232e-06	2.1283e-05		ENSGALG00000016702	-2.225	-2.6889	5.672e-18	7.0224e-19
ENSGALG00000012613	5.8291	7.2322	1.2416e-189	0		ENSGALG00000016767	-2.102	-2.062	0.00011036	0.00060386
ENSGALG00000012666	6.5322	6.8519	2.9385e-10	5.9043e-14		ENSGALG00000016800	-2.6633	-2.3966	1.8601e-45	3.4892e-38
ENSGALG00000012668	4.7575	4.2253	1.0902e-12	1.2351e-09		ENSGALG00000016803	-1.6533	-1.5926	8.097e-06	0.00010499
ENSGALG00000012754	3.7864	6.3939	4.0072e-05	4.0498e-40		ENSGALG00000016826	-1.0964	-6.382	6.8371e-08	1.5462e-19
ENSGALG00000012792	1.8191	2.4246	2.0875e-09	1.3726e-32		ENSGALG00000016945	-4.0614	-4.6291	1.2722e-154	7.0756e-156
ENSGALG00000012834	2.3302	2.1854	5.3592e-18	9.6516e-20		ENSGALG00000017005	-1.0949	-2.0315	0.00038032	1.5289e-05
ENSGALG00000013033	8.0731	6.2641	4.8955e-54	2.2073e-19		ENSGALG00000017041	-2.9607	-1.5944	3.6925e-52	2.2187e-27
ENSGALG00000013071	2.892	2.3058	2.2486e-108	3.5295e-67		ENSGALG00000017056	-1.9132	-2.0115	1.6689e-05	6.8234e-05
ENSGALG00000013098	1.8587	2.0756	1.03e-06	7.4788e-13		ENSGALG00000017120	-1.7857	-1.5911	2.8754e-33	1.1485e-25
ENSGALG00000013165	1.6869	1.5117	1.991e-10	3.626e-11		ENSGALG00000017132	-1.8408	-1.2346	1.5131e-20	7.5633e-12
ENSGALG00000013257	2.3668	3.2735	8.1336e-153	0		ENSGALG00000017183	-4.7716	-3.7174	0.0003021	0.0013273
ENSGALG00000013535	4.837	5.4021	4.455e-09	1.2893e-15		ENSGALG00000017311	-1.6701	-1.6452	1.83e-28	4.4287e-24
ENSGALG00000013568	4.2299	2.9331	2.843e-11	0.00034104		ENSGALG00000017398	-7.0322	-5.0708	2.0499e-18	1.9566e-19
ENSGALG00000013571	5.1289	4.9224	0.00036052	0.0012176		ENSGALG00000018415	-7.6694	-4.3928	6.0639e-08	2.0976e-08
ENSGALG00000013575	12.149	4.3789	0	7.2994e-06		ENSGALG00000018666	-7.2514	-4.2796	3.9606e-09	2.7844e-09
ENSGALG00000013643	4.156	3.0655	8.2492e-13	1.196e-05		ENSGALG00000018946	-5.9111	-5.7414	2.1985e-10	4.1748e-10
ENSGALG00000013678	4.8681	5.5331	3.8128e-06	6.8966e-11		ENSGALG00000018947	-8.3211	-5.4218	2.4084e-47	6.985e-58
ENSGALG00000013708	1.352	2.9544	6.5747e-05	1.7694e-88		ENSGALG00000019060	-1.4782	-3.2195	3.576e-05	5.4793e-08
ENSGALG00000013726	1.9441	1.9216	2.0863e-22	5.3289e-31		ENSGALG00000019470	-4.066	-4.558	2.0177e-48	1.9406e-48
ENSGALG00000013728	1.6779	2.0242	5.8567e-06	7.0258e-15		ENSGALG00000019718	-4.4789	-3.3264	3.4197e-32	4.7295e-27
ENSGALG00000013742	1.8507	2.1662	9.9283e-08	2.1487e-17		ENSGALG00000019756	-5.5409	-8.9371	1.127e-07	9.3223e-06
ENSGALG00000013869	3.8477	4.7585	1.8658e-06	2.0439e-15		ENSGALG00000019761	-4.4086	-5.0268	5.3681e-08	9.7636e-08
ENSGALG00000013878	1.3929	1.6202	0.0028485	4.3792e-07		ENSGALG00000020199	-3.3641	-2.3232	1.8395e-07	2.7103e-05
ENSGALG00000013967	4.1884	5.4397	7.262e-18	8.0504e-57		ENSGALG00000020376	-4.7384	-4.5062	1.9847e-18	1.3692e-17
ENSGALG00000013971	2.7874	1.309	4.7677e-23	0.002714		ENSGALG00000020517	-3.2017	-6.5398	1.8296e-06	8.8657e-07
ENSGALG00000013992	6.82	3.5427	3.912e-35	0.0010024		ENSGALG00000020999	-2.0735	-1.1541	1.2293e-07	0.00066179
ENSGALG00000013993	11.656	6.793	1.8182e-146	2.9992e-10		ENSGALG00000021128	-1.7563	-1.2	3.0813e-58	1.2368e-33
ENSGALG00000014185	3.7309	4.702	1.5087e-05	8.4175e-14		ENSGALG00000021520	-7.0845	-6.6152	6.7389e-06	8.5e-06
ENSGALG00000014252	6.4989	8.1065	1.5764e-08	3.8295e-25		ENSGALG00000021542	-2.2592	-2.2157	9.8037e-07	8.3577e-06
ENSGALG00000014368	5.3599	7.8557	2.93e-11	3.6158e-66		ENSGALG00000022940	-4.1025	-2.5178	7.7584e-09	3.4767e-06
ENSGALG00000014398	2.6434	2.7597	0.0032615	0.00053556		ENSGALG00000022980	-1.321	-1.2528	1.3287e-22	1.2962e-17
ENSGALG00000014603	5.4341	2.5186	4.1164e-132	1.4124e-10		ENSGALG00000022994	-4.9469	-4.5036	3.6951e-18	2.9785e-17
ENSGALG00000014616	5.1488	1.8747	3.7878e-76	0.0017453		ENSGALG00000023241	-1.9697	-2.5281	7.4782e-11	8.6887e-12
ENSGALG00000014644	1.0679	1.0861	2.4377e-11	5.4788e-27		ENSGALG00000023420	-5.4346	-1.9355	1.1287e-08	9.5413e-05
ENSGALG00000014659	4.4585	2.6769	1.7021e-72	3.1404e-15		ENSGALG00000023655	-1.1977	-1.0191	0.00010577	0.0030042
ENSGALG00000014680	2.5472	2.4508	0.0012695	0.00091669		ENSGALG00000023855	-2.8146	-2.713	7.2027e-65	2.0532e-58
ENSGALG00000014684	4.275	1.4168	9.6737e-82	0.0028886		ENSGALG00000023904	-2.0231	-1.529	1.8176e-60	2.9167e-40
ENSGALG00000014834	3.3342	1.8057	1.3038e-28	2.0265e-05		ENSGALG00000023961	-3.5464	-1.8462	1.5502e-08	7.1987e-05
ENSGALG00000014835	3.5464	3.3719	5.2781e-11	3.6344e-11		ENSGALG00000024064	-2.5265	-3.3527	0.0025953	0.0026284
ENSGALG00000014857	1.6084	3.3949	3.49e-07	6.0026e-114		ENSGALG00000024411	-5.5492	-5.1868	1.9114e-07	4.236e-07
ENSGALG00000014862	3.1587	1.3431	4.0617e-66	6.2822e-06		ENSGALG00000024428	-4.3734	-5.3191	0.00031093	0.00059191
ENSGALG00000014869	1.2043	1.4471	5.0263e-06	1.8194e-19		ENSGALG00000024441	-3.7905	-2.5514	2.9731e-31	1.0495e-22
ENSGALG00000014884	2.9551	2.8046	6.3255e-07	3.944e-07		ENSGALG00000025740	-5.4493	-5.3951	0.00018252	0.00039692
ENSGALG00000014935	2.0846	1.7275	2.005e-06	5.6034e-05		ENSGALG00000025776	-1.1528	-1.2337	0.00022557	0.0011926
ENSGALG00000014950	6.2167	6.3028	4.858e-08	1.0085e-08		ENSGALG00000025788	-1.9503	-1.7574	5.7464e-06	0.00011426
ENSGALG00000014966	8.584	10.612	1.5739e-09	2.2715e-31		ENSGALG00000025874	-1.6545	-1.5855	0.00037821	0.0026002
ENSGALG00000014971	4.6491	5.1052	5.6771e-10	3.6675e-16		ENSGALG00000025875	-2.6785	-2.4233	0.00075788	0.0039717
ENSGALG00000014972	2.5954	3.0346	5.9435e-08	2.969e-16		ENSGALG00000026059	-1.9225	-1.3333	1.315e-06	0.00043886
ENSGALG00000014976	5.3357	4.2175	4.7214e-12	5.6551e-06		ENSGALG00000026146	-3.8541	-3.3225	3.7695e-10	8.2545e-09
ENSGALG00000014995	1.919	1.7538	1.1378e-08	3.0894e-09		ENSGALG00000026180	-3.552	-2.9158	3.5206e-12	4.6252e-10
ENSGALG00000014997	3.9685	3.4001	1.6586e-10	1.8989e-07		ENSGALG00000026366	-1.5095	-6.623	2.0185e-91	2.7276e-181
ENSGALG00000015003	1.2507	1.3474	6.5217e-11	1.2381e-25		ENSGALG00000026452	-3.2576	-3.491	1.1339e-14	3.0363e-14
ENSGALG00000015004	2.5689	1.8812	6.0391e-22	5.1575e-11		ENSGALG00000026484	-2.234	-2.3013	4.1576e-05	0.00016092
ENSGALG00000015090	2.0291	2.0613	1.3694e-19	6.3887e-29		ENSGALG00000026534	-1.7179	-2.6954	7.6397e-14	6.6776e-18
ENSGALG00000015127	1.8685	2.1662	0.0031872	7.5405e-06		ENSGALG00000026651	-1.5878	-1.525	2.9143e-09	1.6737e-07
ENSGALG00000015142	2.4491	1.7896	8.4891e-08	0.00040935		ENSGALG00000026714	-2.0842	-1.0542	2.801e-21	2.013e-09
ENSGALG00000015143	11.616	11.777	5.3732e-191	6.6151e-231		ENSGALG00000026736	-1.7761	-1.5293	1.016e-50	1.0221e-37
ENSGALG00000015167	3.3284	3.0223	1.0173e-08	1.0078e-07		ENSGALG00000026748	-5.0656	-8.0114	1.3108e-11	1.1671e-09
ENSGALG00000015180	3.2239	3.4337	1.0505e-52	7.59e-82		ENSGALG00000026754	-8.0947	-5.3034	1.8834e-05	4.8943e-06
ENSGALG00000015207	7.0905	6.4748	5.4991e-275	1.6265e-209		ENSGALG00000026802	-1.5726	-1.1141	2.2034e-48	2.1189e-28
ENSGALG00000015286	2.2917	1.1965	2.0817e-19	0.0006995		ENSGALG00000026819	-4.9811	-4.2894	9.3651e-05	0.00029377
ENSGALG00000015372	1.2279	1.3339	2.6901e-06	1.2316e-14		ENSGALG00000026821	-3.7716	-4.7174	4.9177e-07	5.1774e-07
ENSGALG00000015409	1.5324	1.8794	0.00012436	3.5104e-12		ENSGALG00000026854	-1.5869	-1.2848	5.399e-06	0.00039991
ENSGALG00000015437	1.2241	1.9557	0.0027674	8.4838e-21		ENSGALG00000026873	-2.8384	-2.161	0.00027338	0.0038687
ENSGALG00000015544	6.4137	8.411	6.0133e-241	0		ENSGALG00000026903	-4.2655	-4.9888	6.9671e-10	1.0665e-09
ENSGALG00000015623	10.391	9.9498	3.6702e-66	7.4212e-58		ENSGALG00000026940	-1.412	-1.4632	5.1176e-21	3.4031e-18
ENSGALG00000015662	11.857	9.8941	1.0641e-18	1.6048e-07		ENSGALG00000027026	-4.0609	-5.4571	0.0023408	0.0040962
ENSGALG00000015663	1.2556	1.7192	0.00035252	1.2535e-17		ENSGALG00000027090	-5.366	-5.5008	1.4932e-16	4.136e-16
ENSGALG00000015670	3.8325	5.0836	0.002702	1.3887e-08		ENSGALG00000027177	-7.39	-4.9207	0.00056457	0.0005725
ENSGALG00000015828	2.5969	1.6844	3.0537e-22	8.6191e-08		ENSGALG00000027198	-1.4889	-1.6493	2.8502e-11	1.8816e-10
ENSGALG00000015862	5.1772	2.5709	1.0398e-153	1.0053e-15		ENSGALG00000027232	-1.9415	-1.8326	1.3926e-09	6.913e-08
ENSGALG00000015866	1.6795	1.8073	2.1684e-05	2.0369e-09		ENSGALG00000027316	-8.2269	-4.6702	8.4263e-06	1.8758e-06
ENSGALG00000015913	3.403	3.0981	1.6108e-59	6.3371e-54		ENSGALG00000027323	-2.3869	-6.4856	2.0263e-101	2.6813e-137
ENSGALG00000015937	7.5483	5.6996	1.518e-148	2.8223e-49		ENSGALG00000027364	-1.4229	-2.2592	2.0583e-10	1.7453e-13
ENSGALG00000015941	3.6826	1.8895	5.4722e-18	0.0043784		ENSGALG00000027381	-5.39	-5.3357	0.00024921	0.00054216
ENSGALG00000015944	2.4859	1.8894	1.5741e-08	6.0637e-05		ENSGALG00000027471	-1.2774	-1.8116	1.6011e-17	1.3048e-20
ENSGALG00000015947	3.1952	2.7407	0.00043781	0.0045647		ENSGALG00000027476	-1.0684	-1.1647	0.0010573	0.0044503
ENSGALG00000015952	2.1486	2.1725	0.00060687	5.963e-05		ENSGALG00000027514	-3.6469	-1.6088	8.1203e-08	0.00061225
ENSGALG00000015954	3.3475	2.0775	9.6221e-30	2.9989e-08		ENSGALG00000027526	-7.323	-7.0822	8.0566e-288	1.3502e-295
ENSGALG00000015983	2.2001	2.9399	9.9759e-27	3.2167e-93		ENSGALG00000027536	-5.0598	-3.2831	3.1002e-14	1.2272e-11
ENSGALG00000016163	2.7011	2.2358	5.9447e-07	5.7013e-05		ENSGALG00000027677	-4.578	-3.7647	4.6185e-07	3.4305e-06
ENSGALG00000016165	9.8528	8.6618	1.0321e-69	1.2986e-36		ENSGALG00000027821	-1.9713	-1.7206	0.00051094	0.0047297
ENSGALG00000016200	4.5852	3.0148	5.3227e-98	6.596e-27		ENSGALG00000027836	-4.0484	-2.4216	4.4327e-05	0.0017199
ENSGALG00000016205	2.2117	1.5167	3.0958e-07	0.0022629		ENSGALG00000027861	-2.4029	-1.9026	0.00020226	0.0032182
ENSGALG00000016216	1.3941	2.0716	2.9e-05	1.6854e-27		ENSGALG00000027887	-6.7482	-6.1693	3.2548e-78	1.2124e-80
ENSGALG00000016223	2.4539	2.878	4.4747e-07	1.4409e-14		ENSGALG00000027896	-1.2097	-1.2751	0.00085805	0.003977
ENSGALG00000016285	3.0675	3.7609	5.6834e-09	2.3417e-21		ENSGALG00000028041	-4.0222	-3.4903	1.7286e-25	1.1029e-22
ENSGALG00000016311	2.8283	2.6977	3.4917e-05	2.3528e-05		ENSGALG00000028043	-1.4747	-1.0828	2.2699e-07	0.00014949
ENSGALG00000016324	3.5519	3.6044	7.1713e-14	1.3906e-17		ENSGALG00000028047	-3.2261	-2.3228	1.6909e-08	3.8025e-06
ENSGALG00000016349	5.5674	4.4602	2.0751e-06	0.0021367		ENSGALG00000028069	-1.135	-1.3963	0.0018718	0.0035412
ENSGALG00000016357	1.2837	1.0045	1.3535e-07	3.5294e-06		ENSGALG00000028091	-4.7054	-4.8194	9.5436e-05	0.00022028
ENSGALG00000016361	2.8965	2.6907	0.00021833	0.00039185		ENSGALG00000028102	-2.4026	-4.3037	9.2822e-17	6.5375e-22
ENSGALG00000016403	2.0745	1.4923	5.3474e-26	3.1157e-13		ENSGALG00000028115	-3.5729	-3.3011	6.3024e-29	3.9669e-26
ENSGALG00000016463	1.4264	1.183	0.0015779	0.0043121		ENSGALG00000028134	-7.2848	-6.7815	1.3605e-119	6.6231e-125
ENSGALG00000016491	10.767	11.675	1.0355e-272	0		ENSGALG00000028236	-1.9632	-2.184	3.1515e-12	8.7914e-12
ENSGALG00000016555	1.3438	2.1414	9.3049e-06	2.0996e-39		ENSGALG00000028285	-2.1639	-2.4831	2.1944e-05	3.5124e-05
ENSGALG00000016592	4.824	5.1167	2.3378e-87	8.2616e-130		ENSGALG00000028410	-5.7454	-7.0131	1.5923e-11	1.5143e-10
ENSGALG00000016662	9.8505	8.4526	6.497e-07	0.0010701		ENSGALG00000028543	-1.876	-1.1499	1.3677e-30	4.9738e-16
ENSGALG00000016666	1.6985	1.4333	6.5255e-12	1.178e-10		ENSGALG00000028575	-8.6864	-6.7576	1.8934e-64	8.2298e-79
ENSGALG00000016667	11.127	12.393	2.4844e-147	0		ENSGALG00000028576	-5.0135	-6.6817	5.1837e-08	2.3461e-07
ENSGALG00000016679	2.3186	2.7629	0.0022606	2.6033e-06		ENSGALG00000028602	-1.6213	-1.468	1.6475e-07	9.5733e-06
ENSGALG00000016690	5.8447	9.4193	5.0673e-10	1.0193e-101		ENSGALG00000028612	-9.0586	-7.9546	5.5749e-150	3.22e-174
ENSGALG00000016696	11.186	8.6165	2.3289e-13	0.00053908		ENSGALG00000028616	-3.7761	-2.3999	4.7799e-06	0.00033063
ENSGALG00000016721	3.0965	2.5006	3.9289e-06	0.00057958		ENSGALG00000028628	-2.0945	-2.1734	2.7e-09	2.0119e-08
ENSGALG00000016724	2.6221	4.9683	2.0501e-10	1.9197e-120		ENSGALG00000028654	-7.8501	-6.3809	2.4447e-28	8.1707e-32
ENSGALG00000016783	2.1449	1.9309	9.1077e-09	1.4141e-08		ENSGALG00000028752	-2.363	-4.2416	0.0047163	0.0020637
ENSGALG00000016797	3.062	2.1135	1.1935e-19	7.7642e-08		ENSGALG00000028813	-1.3665	-4.7942	8.7026e-06	1.6907e-11
ENSGALG00000016805	5.3279	7.6209	1.3581e-14	1.7396e-77		ENSGALG00000028884	-2.1501	-2.29	0.0013388	0.0035385
ENSGALG00000016828	2.5275	1.7187	2.7078e-16	1.0694e-06		ENSGALG00000028924	-2.0716	-1.7264	1.6423e-10	8.8139e-08
ENSGALG00000016829	2.5755	1.8037	3.869e-47	2.245e-20		ENSGALG00000028951	-8.5733	-6.1971	9.9693e-13	2.0187e-15
ENSGALG00000016833	6.865	7.6596	1.0326e-08	1.655e-15		ENSGALG00000029002	-3.816	-3.4292	4.927e-08	4.362e-07
ENSGALG00000016985	9.7431	9.5977	3.5713e-29	6.9728e-30		ENSGALG00000029043	-1.7725	-1.0457	6.1318e-26	6.5981e-13
ENSGALG00000016998	3.2494	2.3967	1.1966e-11	1.2303e-05		ENSGALG00000029140	-3.4628	-2.6012	3.9815e-15	1.2995e-11
ENSGALG00000017021	4.7603	4.4738	3.3742e-09	1.9467e-08		ENSGALG00000029175	-1.2891	-1.1668	9.0394e-07	5.5502e-05
ENSGALG00000017163	1.8494	1.8994	1.0098e-28	4.8867e-46		Novel00254	-3.6716	-3.2727	7.1394e-06	4.5918e-05
ENSGALG00000017185	2.5386	2.7463	1.4894e-36	2.7711e-62		Novel00296	-3.298	-2.334	9.4694e-05	0.0020401
ENSGALG00000017186	3.9004	1.4086	1.4015e-125	4.2031e-06		Novel00311	-7.3777	-7.7564	1.3703e-27	1.3472e-26
ENSGALG00000017394	2.7927	3.5897	4.521e-19	3.7471e-56		Novel00357	-3.3837	-2.1343	3.3034e-05	0.0018053
ENSGALG00000018357	1.3673	1.1801	1.2755e-54	2.376e-60		Novel00386	-1.8509	-2.2747	3.0845e-05	2.9381e-05
ENSGALG00000018367	1.1245	1.2178	2.4792e-125	0		Novel00433	-1.6439	-1.5338	7.948e-06	0.00014169
ENSGALG00000018368	1.2027	1.0403	1.5323e-76	9.7556e-95		Novel00468	-5.5265	-4.8093	5.5359e-23	2.849e-22
ENSGALG00000018370	1.158	1.3123	6.8293e-56	3.2538e-178		Novel00472	-3.1478	-1.4561	1.0601e-07	0.00085853
ENSGALG00000018373	1.2815	1.3373	0	0		Novel00478	-4.9024	-4.4331	3.9008e-05	0.00011471
ENSGALG00000018382	1.415	1.1397	3.4791e-120	2.9154e-103		Novel00485	-8.8644	-2.7657	7.0336e-08	2.0265e-07
ENSGALG00000018595	3.2986	3.8824	2.1604e-39	3.2637e-86		Novel00543	-4.6345	-4.1653	0.0017584	0.0048297
ENSGALG00000019277	7.3427	8.2176	4.408e-16	3.3279e-28		Novel00580	-4.4858	-1.8016	4.2372e-07	0.00094868
ENSGALG00000019845	12.709	11.399	1.3299e-140	4.5445e-79		Novel00672	-7.3166	-4.2623	0.00074733	0.0010635
ENSGALG00000019848	8.4443	8.0785	0.0011776	0.0040834		Novel00674	-4.6759	-7.0722	0.00011406	0.00041835
ENSGALG00000020180	11.9	12.155	0	0		Novel00675	-7.3615	-5.2484	2.2232e-24	1.1526e-26
ENSGALG00000020388	13.371	7.6284	6.8156e-79	0.00025672		Novel00748	-2.4485	-3.0267	2.8423e-20	1.0818e-21
ENSGALG00000020391	9.5947	9.8252	2.4921e-60	6.9183e-71		Novel00756	-1.8728	-1.6743	1.2373e-05	0.00023954
ENSGALG00000020522	2.2178	2.3255	1.1245e-05	2.7182e-08		Novel00837	-1.3975	-1.3502	2.0285e-07	6.812e-06
ENSGALG00000020840	8.368	8.7992	5.4655e-06	5.1603e-08		Novel01061	-5.292	-5.3373	6.955e-05	0.0001561
ENSGALG00000020943	7.3253	10.073	6.3591e-05	1.7158e-23		Novel01069	-6.0477	-4.463	7.4329e-05	0.0001792
ENSGALG00000021024	8.011	6.3671	4.472e-24	4.3714e-09		Novel01117	-2.5645	-5.592	2.9185e-23	2.2967e-30
ENSGALG00000021087	2.0263	2.921	3.1101e-05	1.2958e-20		Novel01121	-1.8591	-2.3633	0.0028475	0.0033578
ENSGALG00000021340	1.94	1.7859	2.1766e-05	1.1871e-05		Novel01226	-1.3385	-1.7321	3.4898e-15	2.4806e-16
ENSGALG00000021399	2.6291	3.3161	2.2832e-13	1.9085e-36		Novel01296	-8.0148	-5.2633	2.9644e-05	9.4896e-06
ENSGALG00000021450	5.6702	7.4579	2.9653e-07	2.8126e-25		Novel01351	-7.7734	-7.1342	7.6851e-16	1.1549e-16
ENSGALG00000021627	6.8068	1.878	0	0.00022126		Novel01396	-5.9026	-5.2988	1.7213e-09	3.0446e-09
ENSGALG00000021655	4.9387	4.8676	4.1547e-08	1.0818e-08		Novel01417	-8.2719	-6.5296	6.4324e-31	3.3961e-36
ENSGALG00000022539	1.2316	1.1532	2.9432e-28	2.2563e-44		Novel01425	-6.23	-5.5908	9.4186e-07	1.4681e-06
ENSGALG00000022565	1.6283	1.3065	3.3739e-29	6.2211e-23		Novel01507	-7.6003	-7.3237	2.7566e-55	5.5457e-57
ENSGALG00000022586	10.731	7.7099	3.4006e-109	9.3206e-22		Novel01600	-8.2624	-7.7932	9.03e-16	1.6025e-16
ENSGALG00000022812	6.7987	6.388	3.6126e-11	1.3445e-09		Novel01702	-6.098	-6.0438	2.7922e-14	5.3519e-14
ENSGALG00000022819	2.1989	2.3148	1.1896e-10	1.1488e-16		Novel01756	-7.6476	-6.4414	2.9803e-32	2.1274e-35
ENSGALG00000022964	6.5048	6.8919	1.8831e-135	3.321e-201		Novel01922	-2.4928	-1.9135	3.5906e-09	1.5368e-06
ENSGALG00000023070	12.772	13.642	1.5538e-29	5.6513e-50
ENSGALG00000023120	1.6504	1.736	0.00088833	8.488e-06
ENSGALG00000023122	4.2117	4.7446	0.00010191	1.0628e-07
ENSGALG00000023435	2.0491	2.8808	9.041e-16	8.3685e-65
ENSGALG00000023437	3.9354	4.1782	1.9598e-18	3.1264e-27
ENSGALG00000023576	3.2957	2.7169	4.813e-23	2.9314e-15
ENSGALG00000023577	2.4246	2.6065	1.5837e-07	6.4016e-12
ENSGALG00000023608	2.8214	3.3224	3.7774e-05	4.855e-10
ENSGALG00000023609	3.9564	3.7904	1.9499e-12	1.0552e-12
ENSGALG00000023689	2.11	3.4465	0.00036278	4.4228e-23
ENSGALG00000023760	6.6207	8.3351	0.0016777	4.7637e-09
ENSGALG00000023779	3.5094	4.1697	4.9141e-05	5.8094e-10
ENSGALG00000023818	3.5023	3.2819	9.1174e-16	1.9297e-15
ENSGALG00000023933	5.2382	2.3388	1.1351e-68	2.2617e-05
ENSGALG00000024004	5.0326	4.2955	1.8648e-23	3.0887e-15
ENSGALG00000024083	3.7841	2.751	1.387e-33	3.3752e-14
ENSGALG00000024271	1.9524	1.7582	2.0102e-23	2.7568e-24
ENSGALG00000024357	3.5839	1.97	1.4117e-15	0.0028399
ENSGALG00000024372	6.8189	2.8153	3.8707e-198	1.1917e-08
ENSGALG00000024397	5.8961	4.7622	1.3305e-06	0.0026536
ENSGALG00000025844	3.3222	3.6088	3.7182e-30	1.2622e-49
ENSGALG00000025915	2.3497	1.3479	2.0643e-16	0.00026301
ENSGALG00000025935	7.8988	8.2289	4.4427e-37	5.7793e-51
ENSGALG00000025947	3.1218	2.4322	5.5152e-06	0.0015831
ENSGALG00000026020	3.2429	1.4798	1.0571e-33	0.00053429
ENSGALG00000026051	11.616	8.8575	2.4204e-32	2.8612e-08
ENSGALG00000026114	9.5563	8.5925	4.8546e-11	3.5953e-07
ENSGALG00000026537	2.1992	2.3919	2.0292e-16	5.1079e-29
ENSGALG00000026646	7.298	5.7846	2.3489e-146	1.7493e-60
ENSGALG00000026661	2.2916	1.518	5.9708e-08	0.0024507
ENSGALG00000026677	4.0848	4.0989	1.2769e-23	1.4384e-28
ENSGALG00000026678	2.8029	5.1152	0.0010185	1.0514e-30
ENSGALG00000026727	2.4385	3.981	4.9177e-07	6.6871e-44
ENSGALG00000026858	3.0344	2.3542	5.6695e-48	7.2487e-27
ENSGALG00000026862	2.7962	1.5878	1.1164e-72	6.0411e-16
ENSGALG00000026910	1.8393	1.5268	6.9203e-05	0.00060679
ENSGALG00000026945	8.6941	7.0265	1.9421e-22	2.4029e-09
ENSGALG00000026957	3.0426	2.1571	2.3614e-10	0.00012592
ENSGALG00000027069	4.1404	2.846	6.9656e-27	2.8891e-09
ENSGALG00000027189	5.0228	4.6086	4.5494e-05	0.00036413
ENSGALG00000027201	5.7909	3.4742	1.5801e-17	0.0015643
ENSGALG00000027217	2.5401	2.6416	4.9177e-07	6.7845e-10
ENSGALG00000027334	1.5579	1.4888	2.6334e-07	1.066e-09
ENSGALG00000027352	2.4299	1.6667	5.8204e-33	1.0111e-13
ENSGALG00000027390	2.5935	3.084	4.7325e-06	1.2566e-12
ENSGALG00000027497	4.51	2.0225	3.4034e-112	1.783e-09
ENSGALG00000027501	2.8293	2.6706	3.2359e-35	1.447e-37
ENSGALG00000027537	3.3129	2.6754	1.3447e-09	5.2015e-06
ENSGALG00000027737	4.3752	5.3725	6.6253e-23	2.877e-59
ENSGALG00000027786	5.6649	4.745	2.0511e-11	9.9945e-07
ENSGALG00000027835	3.8719	4.493	1.5046e-29	3.8281e-61
ENSGALG00000027864	3.9832	2.0215	2.0275e-53	2.4427e-07
ENSGALG00000027874	2.675	3.5345	0.00079004	4.3281e-10
ENSGALG00000027906	1.0671	1.3324	0.0020451	1.4448e-12
ENSGALG00000027963	1.0719	1.0279	6.262e-05	1.0071e-08
ENSGALG00000028015	1.9065	1.3638	6.6032e-06	0.0030802
ENSGALG00000028037	5.0722	4.7991	2.5089e-26	7.3592e-25
ENSGALG00000028046	2.0737	1.6564	4.061e-09	2.0969e-06
ENSGALG00000028065	3.4599	3.633	2.5075e-09	4.6532e-13
ENSGALG00000028143	2.7516	1.453	1.5651e-15	0.0032211
ENSGALG00000028195	2.1743	3.1748	0.00017477	1.7708e-17
ENSGALG00000028221	4.8665	5.6329	5.2129e-43	3.6776e-90
ENSGALG00000028249	3.4578	1.5818	8.7339e-103	1.0901e-10
ENSGALG00000028259	2.1674	1.7132	3.0313e-15	3.2141e-10
ENSGALG00000028291	1.1249	1.0206	0.00071438	3.4885e-05
ENSGALG00000028341	4.4815	2.9428	3.1816e-11	0.0015708
ENSGALG00000028451	4.8398	1.4058	0	4.4827e-17
ENSGALG00000028529	9.1977	6.273	2.02e-113	5.2513e-21
ENSGALG00000028567	2.3086	1.6712	2.4363e-59	1.9938e-29
ENSGALG00000028580	5.6397	4.583	6.7906e-06	0.0028724
ENSGALG00000028629	6.5545	6.0352	6.5253e-10	2.3283e-07
ENSGALG00000028631	7.8981	8.2625	3.6717e-14	1.86e-19
ENSGALG00000028681	5.0671	5.0159	0.00019513	0.00013871
ENSGALG00000028721	3.5068	3.1252	1.5535e-07	3.3949e-06
ENSGALG00000028871	4.77	4.002	1.5397e-35	4.5412e-22
ENSGALG00000028886	10.964	10.62	5.8816e-12	6.9481e-11
ENSGALG00000028894	6.8016	4.7178	1.5195e-11	0.0032476
ENSGALG00000028911	3.1009	1.7843	5.1e-12	0.0041381
ENSGALG00000028928	6.2322	6.0708	1.6271e-61	2.3898e-63
ENSGALG00000028939	6.8607	9.228	8.312e-06	2.5295e-24
ENSGALG00000029024	4.3802	4.8286	4.6548e-24	5.9769e-41
ENSGALG00000029054	2.6313	3.3865	1.133e-08	1.8652e-24
ENSGALG00000029169	2.3991	2.4168	1.1713e-05	3.4883e-07
Novel00027	5.206	4.8263	0.00023391	0.0019786
Novel00058	7.7572	8.2342	0.00018962	6.3986e-06
Novel00059	8.6547	10.828	0.00053855	4.1787e-12
Novel00236	5.3412	4.4346	7.8573e-08	0.0001261
Novel00256	4.1512	3.7992	6.9791e-05	0.00039944
Novel00277	3.0939	2.6677	0.0004822	0.0042638
Novel00323	7.9518	8.6711	6.9347e-05	1.7535e-07
Novel00459	12.686	12.692	2.624e-28	3.9424e-31
Novel00630	6.1288	5.7241	0	0
Novel00678	6.9132	5.3469	3.7517e-26	2.4082e-10
Novel00705	5.7344	4.8	5.5953e-06	0.0022372
Novel00717	2.4379	1.9071	5.2065e-05	0.0032367
Novel00832	8.1748	9.7448	1.9292e-05	2.7133e-13
Novel00886	4.545	4.3265	3.7761e-07	7.7057e-07
Novel00887	6.9533	6.2037	3.9675e-07	5.7265e-05
Novel00898	6.0098	5.7014	2.7976e-05	0.00010851
Novel00942	3.8574	3.3938	5.8209e-05	0.00081596
Novel00943	3.8385	3.6344	8.3654e-19	9.8886e-19
Novel00982	4.9853	4.3564	1.9647e-05	0.00072594
Novel01062	5.1841	3.5085	1.459e-12	0.00060488
Novel01161	3.0156	4.0509	0.00052173	2.476e-11
Novel01165	5.847	4.0716	1.6181e-10	0.0018658
Novel01201	3.3849	1.8335	3.8299e-33	3.7706e-06
Novel01242	2.7897	2.5747	1.6948e-05	3.2089e-05
Novel01248	1.2552	1.0175	4.3984e-11	2.3219e-10
Novel01328	3.4328	4.5097	9.2705e-56	3.9925e-183
Novel01467	5.7496	4.9762	5.4015e-05	0.0024655
Novel01478	3.4981	4.9441	4.1173e-22	1.8208e-94
Novel01602	2.63	2.5477	0.0014697	0.0010039
Novel01627	7.9119	7.1099	8.8039e-55	1.4125e-37
Novel01697	5.8914	8.5557	0.00056369	7.5588e-20
Novel01719	9.9252	9.7048	1.7173e-228	3.9083e-226
