# Supplementary material for: Common microRNA–mRNA Interactions in Different Newcastle Disease Virus-Infected Chicken Embryonic Visceral Tissues
Source: Int J Mol Sci. 2018 Apr 25;19(5):1291. doi: 10.3390/ijms19051291 (PMC5983721; doi:10.3390/ijms19051291)
Supplement: Supplementary file 1 [file ijms-19-01291-s001.zip › Supplementary Files/Table S7. GO enrichment of common DEGs.xls]

## Sheet: Sheet1
Common up-regulated DEGs					Common down-regulated DEGs
GO accession	Description	Q-Value	Gene_names		GO accession	Description	Q-Value	Gene names
GO:0044281	small molecule metabolic process	1.5262e-31	ENSGALG00000013165,ENSGALG00000002775,ENSGALG00000009700,ENSGALG00000016690,ENSGALG00000000549,ENSGALG00000010978,ENSGALG00000002159,ENSGALG00000003689,ENSGALG00000013257,ENSGALG00000003495,ENSGALG00000011894,ENSGALG00000011704,ENSGALG00000007636,ENSGALG00000016724,ENSGALG00000008953,ENSGALG00000013726,ENSGALG00000010001,ENSGALG00000010645,ENSGALG00000007114,ENSGALG00000000780,ENSGALG00000002688,…		GO:0007275	multicellular organismal development	2.7714e-26	ENSGALG00000027364,ENSGALG00000016160,ENSGALG00000028236,ENSGALG00000006751,ENSGALG00000028616,ENSGALG00000004526,ENSGALG00000014873,ENSGALG00000009572,ENSGALG00000025875,ENSGALG00000001085,ENSGALG00000014699,ENSGALG00000027381,ENSGALG00000012006,ENSGALG00000016016,ENSGALG00000003324,ENSGALG00000007945,ENSGALG00000020199,ENSGALG00000001264,ENSGALG00000009514,ENSGALG00000004653,ENSGALG00000003744,…
GO:0006082	organic acid metabolic process	1.3978e-30	ENSGALG00000004230,ENSGALG00000013678,ENSGALG00000008317,ENSGALG00000015437,ENSGALG00000006300,ENSGALG00000012613,ENSGALG00000001328,ENSGALG00000022812,ENSGALG00000015866,ENSGALG00000002397,ENSGALG00000007936,ENSGALG00000011483,ENSGALG00000006306,ENSGALG00000025844,ENSGALG00000017394,ENSGALG00000003579,ENSGALG00000011100,ENSGALG00000010628,ENSGALG00000013878,ENSGALG00000016357,ENSGALG00000010211,…		GO:0048856	anatomical structure development	7.7013e-25	ENSGALG00000029140,ENSGALG00000000314,ENSGALG00000005811,ENSGALG00000013193,ENSGALG00000005725,ENSGALG00000006726,ENSGALG00000028813,ENSGALG00000001518,ENSGALG00000026366,ENSGALG00000011696,ENSGALG00000012290,ENSGALG00000027514,ENSGALG00000012775,ENSGALG00000014776,ENSGALG00000006997,ENSGALG00000002790,ENSGALG00000013987,ENSGALG00000004448,ENSGALG00000022940,ENSGALG00000015622,ENSGALG00000015403,…
GO:0019752	carboxylic acid metabolic process	2.5366e-29	ENSGALG00000007936,ENSGALG00000015866,ENSGALG00000002397,ENSGALG00000001328,ENSGALG00000015437,ENSGALG00000006300,ENSGALG00000012613,ENSGALG00000008317,ENSGALG00000013678,ENSGALG00000004230,ENSGALG00000025844,ENSGALG00000006306,ENSGALG00000011483,ENSGALG00000000893,ENSGALG00000016357,ENSGALG00000010211,ENSGALG00000010628,ENSGALG00000013878,ENSGALG00000017394,ENSGALG00000003579,ENSGALG00000011100,…		GO:0048731	system development	2.7102e-24	ENSGALG00000007324,ENSGALG00000010692,ENSGALG00000011319,ENSGALG00000000548,ENSGALG00000009301,ENSGALG00000006725,ENSGALG00000010705,ENSGALG00000011487,ENSGALG00000026854,ENSGALG00000007899,ENSGALG00000023420,ENSGALG00000008298,ENSGALG00000016071,ENSGALG00000029175,ENSGALG00000028576,ENSGALG00000004249,ENSGALG00000012044,ENSGALG00000012265,ENSGALG00000007911,ENSGALG00000009003,ENSGALG00000009400,…
GO:0005576	extracellular region	5.6121e-28	ENSGALG00000002988,ENSGALG00000028529,ENSGALG00000008678,ENSGALG00000027497,ENSGALG00000002925,ENSGALG00000013708,ENSGALG00000018368,ENSGALG00000007617,ENSGALG00000001240,ENSGALG00000016833,ENSGALG00000028939,ENSGALG00000004140,ENSGALG00000009693,ENSGALG00000026858,ENSGALG00000004445,ENSGALG00000007419,ENSGALG00000011708,ENSGALG00000004129,ENSGALG00000001091,ENSGALG00000025935,ENSGALG00000005550,…		GO:0044707	single-multicellular organism process	3.8112e-24	ENSGALG00000028884,ENSGALG00000003965,ENSGALG00000001171,ENSGALG00000006497,ENSGALG00000010461,ENSGALG00000028069,ENSGALG00000001177,ENSGALG00000025740,ENSGALG00000016069,ENSGALG00000010114,ENSGALG00000015910,ENSGALG00000015528,ENSGALG00000015087,ENSGALG00000010133,ENSGALG00000028091,ENSGALG00000010044,ENSGALG00000011541,ENSGALG00000008961,ENSGALG00000000172,ENSGALG00000010949,ENSGALG00000008339,…
GO:0043436	oxoacid metabolic process	5.6121e-28	ENSGALG00000007636,ENSGALG00000016724,ENSGALG00000008953,ENSGALG00000010001,ENSGALG00000002159,ENSGALG00000003689,ENSGALG00000013257,ENSGALG00000011894,ENSGALG00000003495,ENSGALG00000011704,ENSGALG00000007878,ENSGALG00000010978,ENSGALG00000013165,ENSGALG00000003267,ENSGALG00000002775,ENSGALG00000023689,ENSGALG00000006482,ENSGALG00000005554,ENSGALG00000009700,ENSGALG00000011414,ENSGALG00000015180,…		GO:0032502	developmental process	5.799e-24	ENSGALG00000000172,ENSGALG00000011541,ENSGALG00000008961,ENSGALG00000015087,ENSGALG00000010133,ENSGALG00000028091,ENSGALG00000016069,ENSGALG00000015910,ENSGALG00000010114,ENSGALG00000001177,ENSGALG00000028069,ENSGALG00000025740,ENSGALG00000001171,ENSGALG00000006497,ENSGALG00000010461,ENSGALG00000028884,ENSGALG00000003965,ENSGALG00000013237,ENSGALG00000002028,ENSGALG00000020999,ENSGALG00000000894,…
GO:1903561	extracellular vesicle	6.4308e-26	ENSGALG00000015142,ENSGALG00000018370,ENSGALG00000008646,ENSGALG00000014857,ENSGALG00000014997,ENSGALG00000011797,ENSGALG00000006343,ENSGALG00000008608,ENSGALG00000003678,ENSGALG00000016491,ENSGALG00000024004,ENSGALG00000010769,ENSGALG00000003475,ENSGALG00000001331,ENSGALG00000020391,ENSGALG00000011612,ENSGALG00000016165,ENSGALG00000000786,ENSGALG00000004980,ENSGALG00000005554,ENSGALG00000006482,…		GO:0044767	single-organism developmental process	1.5556e-23	ENSGALG00000003925,ENSGALG00000012006,ENSGALG00000016016,ENSGALG00000027381,ENSGALG00000015018,ENSGALG00000014699,ENSGALG00000012712,ENSGALG00000007945,ENSGALG00000003324,ENSGALG00000028236,ENSGALG00000006751,ENSGALG00000027364,ENSGALG00000016160,ENSGALG00000001085,ENSGALG00000025875,ENSGALG00000009572,ENSGALG00000014873,ENSGALG00000028616,ENSGALG00000004526,ENSGALG00000002763,ENSGALG00000009362,…
GO:0043230	extracellular organelle	6.4308e-26	ENSGALG00000000786,ENSGALG00000011612,ENSGALG00000016165,ENSGALG00000024004,ENSGALG00000010769,ENSGALG00000003475,ENSGALG00000020391,ENSGALG00000001331,ENSGALG00000006343,ENSGALG00000008608,ENSGALG00000016491,ENSGALG00000003678,ENSGALG00000014857,ENSGALG00000011797,ENSGALG00000014997,ENSGALG00000008646,ENSGALG00000018370,ENSGALG00000015142,ENSGALG00000011016,ENSGALG00000016216,ENSGALG00000003445,…		GO:0009888	tissue development	1.5556e-23	ENSGALG00000017183,ENSGALG00000014917,ENSGALG00000012790,ENSGALG00000012184,ENSGALG00000026873,ENSGALG00000012155,ENSGALG00000000242,ENSGALG00000013587,ENSGALG00000015015,ENSGALG00000015834,ENSGALG00000011883,ENSGALG00000028575,ENSGALG00000012073,ENSGALG00000022994,ENSGALG00000000730,ENSGALG00000026059,ENSGALG00000006216,ENSGALG00000028115,ENSGALG00000009844,ENSGALG00000026180,ENSGALG00000011970,…
GO:0044421	extracellular region part	6.4308e-26	ENSGALG00000016165,ENSGALG00000011612,ENSGALG00000000786,ENSGALG00000016491,ENSGALG00000003678,ENSGALG00000002507,ENSGALG00000008608,ENSGALG00000006343,ENSGALG00000020391,ENSGALG00000001331,ENSGALG00000024004,ENSGALG00000010769,ENSGALG00000003475,ENSGALG00000008646,ENSGALG00000014997,ENSGALG00000011797,ENSGALG00000014857,ENSGALG00000015142,ENSGALG00000018370,ENSGALG00000011016,ENSGALG00000003445,…		GO:0032501	multicellular organismal process	7.1919e-23	ENSGALG00000015487,ENSGALG00000005263,ENSGALG00000014463,ENSGALG00000012644,ENSGALG00000007690,ENSGALG00000015419,ENSGALG00000028285,ENSGALG00000005180,ENSGALG00000027476,ENSGALG00000005538,ENSGALG00000009241,ENSGALG00000003123,ENSGALG00000026484,ENSGALG00000002015,ENSGALG00000001472,ENSGALG00000012873,ENSGALG00000015970,ENSGALG00000011254,ENSGALG00000014804,ENSGALG00000003782,ENSGALG00000009400,…
GO:0070062	extracellular exosome	8.4863e-26	ENSGALG00000008044,ENSGALG00000016829,ENSGALG00000005046,ENSGALG00000008469,ENSGALG00000010343,ENSGALG00000018595,ENSGALG00000001396,ENSGALG00000011117,ENSGALG00000008098,ENSGALG00000004129,ENSGALG00000011708,ENSGALG00000001091,ENSGALG00000025935,ENSGALG00000005550,ENSGALG00000023437,ENSGALG00000026858,ENSGALG00000004445,ENSGALG00000028529,ENSGALG00000002925,ENSGALG00000027497,ENSGALG00000008678,…		GO:0048513	organ development	7.6562e-19	ENSGALG00000010163,ENSGALG00000008898,ENSGALG00000017056,ENSGALG00000001197,ENSGALG00000008351,ENSGALG00000022940,ENSGALG00000015622,ENSGALG00000013987,ENSGALG00000000560,ENSGALG00000000839,ENSGALG00000000112,ENSGALG00000006726,ENSGALG00000005725,ENSGALG00000013193,ENSGALG00000012775,ENSGALG00000014776,ENSGALG00000027514,ENSGALG00000026366,ENSGALG00000012290,ENSGALG00000011696,ENSGALG00000026180,…
GO:0065010	extracellular membrane-bounded organelle	8.4863e-26	ENSGALG00000023689,ENSGALG00000006775,ENSGALG00000006482,ENSGALG00000005554,ENSGALG00000004980,ENSGALG00000015180,ENSGALG00000012488,ENSGALG00000001915,ENSGALG00000006627,ENSGALG00000016216,ENSGALG00000003445,ENSGALG00000011016,ENSGALG00000018370,ENSGALG00000015142,ENSGALG00000014857,ENSGALG00000011797,ENSGALG00000014997,ENSGALG00000008646,ENSGALG00000003475,ENSGALG00000024004,ENSGALG00000010769,…		GO:0009653	anatomical structure morphogenesis	1.0686e-16	ENSGALG00000029175,ENSGALG00000000653,ENSGALG00000028576,ENSGALG00000016767,ENSGALG00000004249,ENSGALG00000021520,ENSGALG00000007911,Novel00357,ENSGALG00000001006,ENSGALG00000026854,ENSGALG00000010936,ENSGALG00000005613,ENSGALG00000023420,ENSGALG00000016071,ENSGALG00000002763,ENSGALG00000000548,ENSGALG00000014201,ENSGALG00000006725,ENSGALG00000011487,ENSGALG00000015908,ENSGALG00000016330,ENSGALG0…
GO:0044710	single-organism metabolic process	1.5274e-25	Novel00717,ENSGALG00000005792,ENSGALG00000010979,Novel01478,ENSGALG00000003316,ENSGALG00000011016,ENSGALG00000002960,ENSGALG00000003267,ENSGALG00000018357,ENSGALG00000023689,ENSGALG00000005554,ENSGALG00000004980,ENSGALG00000001330,ENSGALG00000006482,ENSGALG00000011414,ENSGALG00000015180,ENSGALG00000007220,ENSGALG00000007878,Novel00256,ENSGALG00000001915,ENSGALG00000000120,ENSGALG00000005795,ENSGA…		GO:0030154	cell differentiation	7.5908e-16	ENSGALG00000005410,ENSGALG00000014014,ENSGALG00000010770,ENSGALG00000003161,ENSGALG00000027677,ENSGALG00000002028,ENSGALG00000000894,ENSGALG00000010529,ENSGALG00000015910,ENSGALG00000001177,ENSGALG00000028069,ENSGALG00000025740,ENSGALG00000003965,ENSGALG00000000172,ENSGALG00000008961,ENSGALG00000011541,ENSGALG00000015087,ENSGALG00000028091,ENSGALG00000010133,ENSGALG00000012790,ENSGALG00000003582,…
GO:0005615	extracellular space	7.7188e-20	ENSGALG00000002987,ENSGALG00000012483,ENSGALG00000014252,ENSGALG00000007381,ENSGALG00000005554,ENSGALG00000003028,ENSGALG00000009262,ENSGALG00000000120,ENSGALG00000010978,ENSGALG00000012488,ENSGALG00000007090,ENSGALG00000000293,ENSGALG00000022964,ENSGALG00000016491,ENSGALG00000011391,ENSGALG00000002507,ENSGALG00000006343,ENSGALG00000020391,ENSGALG00000006513,ENSGALG00000024004,ENSGALG00000001565,…		GO:0005578	proteinaceous extracellular matrix	3.3866e-15	ENSGALG00000017041,ENSGALG00000009568,ENSGALG00000025776,ENSGALG00000006725,ENSGALG00000000548,ENSGALG00000011270,ENSGALG00000016584,ENSGALG00000016478,ENSGALG00000015307,ENSGALG00000008424,ENSGALG00000009362,ENSGALG00000012616,ENSGALG00000013587,ENSGALG00000015627,ENSGALG00000016411,ENSGALG00000011962,ENSGALG00000003582,ENSGALG00000008961,ENSGALG00000027471,ENSGALG00000002081,ENSGALG00000000839,…
GO:0031988	membrane-bounded vesicle	9.8064e-20	ENSGALG00000023689,ENSGALG00000006775,ENSGALG00000015180,ENSGALG00000006482,ENSGALG00000005554,ENSGALG00000004980,ENSGALG00000012488,ENSGALG00000006627,ENSGALG00000001915,ENSGALG00000003445,ENSGALG00000016216,ENSGALG00000011016,ENSGALG00000018370,ENSGALG00000015142,ENSGALG00000011797,ENSGALG00000014997,ENSGALG00000014857,ENSGALG00000008646,ENSGALG00000020391,ENSGALG00000001331,ENSGALG00000024004,…		GO:0031012	extracellular matrix	3.9523e-15	ENSGALG00000015896,ENSGALG00000000548,ENSGALG00000006725,ENSGALG00000016584,ENSGALG00000011270,ENSGALG00000015908,ENSGALG00000017041,ENSGALG00000009568,ENSGALG00000011970,ENSGALG00000025776,ENSGALG00000013587,ENSGALG00000017183,ENSGALG00000015627,ENSGALG00000016411,ENSGALG00000011962,ENSGALG00000003582,ENSGALG00000015307,ENSGALG00000016478,ENSGALG00000008424,ENSGALG00000009362,ENSGALG00000012616,…
GO:0031982	vesicle	1.1902e-18	ENSGALG00000002377,ENSGALG00000020180,ENSGALG00000012834,ENSGALG00000012197,ENSGALG00000010926,ENSGALG00000007109,ENSGALG00000002162,ENSGALG00000026678,ENSGALG00000015983,ENSGALG00000014835,ENSGALG00000006513,ENSGALG00000002563,ENSGALG00000001565,ENSGALG00000027835,ENSGALG00000011391,ENSGALG00000016592,ENSGALG00000028631,ENSGALG00000006855,ENSGALG00000012754,ENSGALG00000014684,ENSGALG00000015409,…		GO:0048869	cellular developmental process	3.9682e-15	ENSGALG00000027364,ENSGALG00000006751,ENSGALG00000014873,ENSGALG00000028616,ENSGALG00000004526,ENSGALG00000001085,ENSGALG00000009572,ENSGALG00000014699,ENSGALG00000015018,ENSGALG00000016016,ENSGALG00000012006,ENSGALG00000003925,ENSGALG00000027381,ENSGALG00000003324,ENSGALG00000012712,ENSGALG00000007945,ENSGALG00000009514,ENSGALG00000018666,ENSGALG00000020199,ENSGALG00000018946,ENSGALG00000004653,…
GO:0072562	blood microparticle	2.2585e-18	ENSGALG00000000619,ENSGALG00000004591,ENSGALG00000014603,ENSGALG00000020180,ENSGALG00000010850,ENSGALG00000011612,ENSGALG00000007109,ENSGALG00000024004,ENSGALG00000008601,ENSGALG00000008678,ENSGALG00000002987,ENSGALG00000009268,ENSGALG00000006833,ENSGALG00000008973,ENSGALG00000008646,ENSGALG00000015409,ENSGALG00000008332,ENSGALG00000009266,ENSGALG00000011117,ENSGALG00000009262,ENSGALG00000011509,…		GO:0061061	muscle structure development	1.1135e-14	ENSGALG00000003782,ENSGALG00000025875,ENSGALG00000000560,ENSGALG00000014873,ENSGALG00000028884,ENSGALG00000001197,ENSGALG00000008351,ENSGALG00000000172,ENSGALG00000011541,ENSGALG00000022940,ENSGALG00000028091,ENSGALG00000027364,ENSGALG00000005410,ENSGALG00000007945,ENSGALG00000012712,ENSGALG00000001977,ENSGALG00000014463,ENSGALG00000005263,ENSGALG00000026366,ENSGALG00000003925,ENSGALG00000005538,…
GO:0055114	oxidation-reduction process	7.8268e-18	ENSGALG00000007109,ENSGALG00000026678,ENSGALG00000012834,ENSGALG00000010769,ENSGALG00000027835,ENSGALG00000003804,ENSGALG00000002470,ENSGALG00000004343,ENSGALG00000003674,ENSGALG00000011797,ENSGALG00000021450,ENSGALG00000012754,ENSGALG00000012061,Novel01627,ENSGALG00000016223,ENSGALG00000018370,ENSGALG00000007114,ENSGALG00000003316,ENSGALG00000011016,ENSGALG00000010001,ENSGALG00000008953,ENSGALG0…		GO:0014706	striated muscle tissue development	9.1862e-13	ENSGALG00000009844,ENSGALG00000010794,ENSGALG00000023961,ENSGALG00000000730,ENSGALG00000022994,ENSGALG00000026059,ENSGALG00000009301,ENSGALG00000019470,ENSGALG00000006216,ENSGALG00000015834,ENSGALG00000007899,ENSGALG00000028575,ENSGALG00000010936,ENSGALG00000001006,ENSGALG00000012790,ENSGALG00000016411,ENSGALG00000014917,ENSGALG00000014645,ENSGALG00000029175,ENSGALG00000000172,ENSGALG00000008351,…
GO:0072376	protein activation cascade	1.137e-16	ENSGALG00000007381,ENSGALG00000011509,ENSGALG00000009262,ENSGALG00000009266,ENSGALG00000003016,ENSGALG00000009268,ENSGALG00000003957,ENSGALG00000014659,ENSGALG00000028065,ENSGALG00000002507,ENSGALG00000002431,ENSGALG00000001565,ENSGALG00000024004,ENSGALG00000012126,ENSGALG00000010853,ENSGALG00000007419,ENSGALG00000010850,ENSGALG00000004591,ENSGALG00000014603		GO:0009887	organ morphogenesis	1.1427e-12	ENSGALG00000026366,ENSGALG00000015487,ENSGALG00000005263,ENSGALG00000003324,ENSGALG00000014776,ENSGALG00000012775,ENSGALG00000005410,ENSGALG00000011358,ENSGALG00000005180,ENSGALG00000010529,ENSGALG00000009241,ENSGALG00000013193,ENSGALG00000016016,ENSGALG00000006726,ENSGALG00000026484,ENSGALG00000028884,ENSGALG00000014873,ENSGALG00000000839,ENSGALG00000006497,ENSGALG00000012873,ENSGALG00000028069,…
GO:0008152	metabolic process	1.1246e-15	ENSGALG00000027497,ENSGALG00000002988,ENSGALG00000018368,ENSGALG00000013708,ENSGALG00000004140,ENSGALG00000016833,ENSGALG00000002495,ENSGALG00000026858,ENSGALG00000015952,Novel01328,ENSGALG00000009693,ENSGALG00000007419,ENSGALG00000002020,ENSGALG00000000054,ENSGALG00000011708,ENSGALG00000026646,ENSGALG00000023437,ENSGALG00000015670,ENSGALG00000004285,ENSGALG00000008469,ENSGALG00000007289,ENSGALG0…		GO:0060537	muscle tissue development	1.1427e-12	ENSGALG00000010529,ENSGALG00000005538,ENSGALG00000014699,ENSGALG00000005180,ENSGALG00000005410,ENSGALG00000014463,ENSGALG00000005263,ENSGALG00000015487,ENSGALG00000008351,ENSGALG00000000172,ENSGALG00000022940,ENSGALG00000015622,ENSGALG00000028091,ENSGALG00000027364,ENSGALG00000003782,ENSGALG00000000560,ENSGALG00000014873,ENSGALG00000004508,ENSGALG00000007899,ENSGALG00000015834,ENSGALG00000010936,…
GO:0032787	monocarboxylic acid metabolic process	1.4358e-15	ENSGALG00000011594,ENSGALG00000002988,ENSGALG00000010769,ENSGALG00000028046,ENSGALG00000007109,ENSGALG00000004196,ENSGALG00000006680,ENSGALG00000026678,ENSGALG00000012834,ENSGALG00000002377,ENSGALG00000009791,ENSGALG00000002182,ENSGALG00000015913,ENSGALG00000011117,ENSGALG00000011421,ENSGALG00000007606,ENSGALG00000012418,ENSGALG00000005175,ENSGALG00000009926,ENSGALG00000020943,ENSGALG00000014368,…		GO:0048468	cell development	1.174e-12	ENSGALG00000006997,ENSGALG00000005410,ENSGALG00000014014,ENSGALG00000011696,ENSGALG00000012290,ENSGALG00000026366,ENSGALG00000003161,ENSGALG00000002028,ENSGALG00000006726,ENSGALG00000000314,ENSGALG00000029140,ENSGALG00000010529,ENSGALG00000028069,ENSGALG00000025740,ENSGALG00000000112,ENSGALG00000000644,ENSGALG00000024064,ENSGALG00000000560,ENSGALG00000000172,ENSGALG00000008351,ENSGALG00000008898,…
GO:0016491	oxidoreductase activity	2.0006e-15	ENSGALG00000001369,ENSGALG00000014185,ENSGALG00000004725,ENSGALG00000006300,ENSGALG00000009369,ENSGALG00000015866,ENSGALG00000022812,ENSGALG00000013098,ENSGALG00000013535,ENSGALG00000018373,ENSGALG00000012250,ENSGALG00000008229,ENSGALG00000011921,ENSGALG00000013878,ENSGALG00000011100,ENSGALG00000014869,ENSGALG00000003323,ENSGALG00000016357,ENSGALG00000010211,ENSGALG00000008040,ENSGALG00000008701,…		GO:2000026	regulation of multicellular organismal development	2.1376e-12	ENSGALG00000011970,ENSGALG00000026180,ENSGALG00000002515,ENSGALG00000015720,ENSGALG00000008509,ENSGALG00000023961,ENSGALG00000022994,ENSGALG00000026059,ENSGALG00000006216,ENSGALG00000022980,ENSGALG00000028115,ENSGALG00000015834,ENSGALG00000009523,ENSGALG00000012073,ENSGALG00000019761,ENSGALG00000026873,ENSGALG00000012155,ENSGALG00000008898,ENSGALG00000008279,ENSGALG00000000172,ENSGALG00000008351,…
GO:1901564	organonitrogen compound metabolic process	4.8293e-14	ENSGALG00000011594,ENSGALG00000003678,ENSGALG00000016592,ENSGALG00000027835,ENSGALG00000003804,ENSGALG00000007364,ENSGALG00000015983,ENSGALG00000028195,ENSGALG00000007109,ENSGALG00000026537,ENSGALG00000002162,ENSGALG00000014971,ENSGALG00000002377,ENSGALG00000012197,ENSGALG00000004158,ENSGALG00000002688,ENSGALG00000010005,ENSGALG00000000780,Novel01627,ENSGALG00000007114,ENSGALG00000008518,ENSGALG0…		GO:0060429	epithelium development	3.0041e-12	ENSGALG00000028115,ENSGALG00000022994,ENSGALG00000026059,ENSGALG00000008509,ENSGALG00000006673,ENSGALG00000013194,ENSGALG00000010794,ENSGALG00000017041,ENSGALG00000026180,ENSGALG00000006480,ENSGALG00000013587,ENSGALG00000012790,ENSGALG00000012155,ENSGALG00000026873,ENSGALG00000012184,ENSGALG00000012073,ENSGALG00000015834,ENSGALG00000006497,ENSGALG00000000839,ENSGALG00000016069,ENSGALG00000015910,…
GO:1901605	alpha-amino acid metabolic process	1.6333e-13	ENSGALG00000006482,ENSGALG00000025844,ENSGALG00000006306,ENSGALG00000011414,ENSGALG00000015180,ENSGALG00000023689,ENSGALG00000002397,ENSGALG00000013678,ENSGALG00000012200,ENSGALG00000000893,ENSGALG00000008953,ENSGALG00000010211,ENSGALG00000016357,ENSGALG00000010001,ENSGALG00000011100,ENSGALG00000004158,ENSGALG00000004285,ENSGALG00000008518,ENSGALG00000012418,ENSGALG00000011421,ENSGALG00000009926,…		GO:0007517	muscle organ development	3.6743e-12	ENSGALG00000028752,ENSGALG00000009844,ENSGALG00000023961,ENSGALG00000010794,ENSGALG00000022994,ENSGALG00000000730,ENSGALG00000026059,ENSGALG00000006216,ENSGALG00000019470,ENSGALG00000009301,ENSGALG00000007899,ENSGALG00000028575,ENSGALG00000010936,ENSGALG00000001006,ENSGALG00000014645,ENSGALG00000012790,ENSGALG00000014917,ENSGALG00000016411,ENSGALG00000029175,ENSGALG00000000172,ENSGALG00000022940,…
GO:0005739	mitochondrion	2.6685e-13	ENSGALG00000010628,ENSGALG00000006211,ENSGALG00000004875,ENSGALG00000011100,ENSGALG00000014869,ENSGALG00000000893,ENSGALG00000016357,ENSGALG00000010211,ENSGALG00000004057,ENSGALG00000013098,ENSGALG00000023933,ENSGALG00000018373,ENSGALG00000008229,ENSGALG00000002421,ENSGALG00000027737,ENSGALG00000012034,ENSGALG00000015437,ENSGALG00000024271,ENSGALG00000009369,ENSGALG00000008317,ENSGALG00000013678,…		GO:0048646	anatomical structure formation involved in morphogenesis	1.677e-11	ENSGALG00000005410,ENSGALG00000012775,ENSGALG00000010529,ENSGALG00000013193,ENSGALG00000005811,ENSGALG00000011358,ENSGALG00000006726,ENSGALG00000000644,ENSGALG00000015910,ENSGALG00000016069,ENSGALG00000001177,ENSGALG00000028069,ENSGALG00000022940,ENSGALG00000015622,ENSGALG00000028091,ENSGALG00000002790,ENSGALG00000008351,ENSGALG00000000172,ENSGALG00000013587,ENSGALG00000012184,ENSGALG00000019761,…
GO:0003824	catalytic activity	5.284e-13	ENSGALG00000014950,ENSGALG00000015623,ENSGALG00000016592,ENSGALG00000012197,ENSGALG00000009600,ENSGALG00000000437,ENSGALG00000026678,ENSGALG00000004158,ENSGALG00000002688,ENSGALG00000028631,ENSGALG00000011421,ENSGALG00000016985,ENSGALG00000013257,ENSGALG00000002159,ENSGALG00000011704,ENSGALG00000028065,ENSGALG00000011894,ENSGALG00000016724,ENSGALG00000013571,ENSGALG00000010811,ENSGALG00000010645,…		GO:0007399	nervous system development	2.7464e-11	ENSGALG00000016160,ENSGALG00000009003,ENSGALG00000026821,ENSGALG00000006751,ENSGALG00000014873,ENSGALG00000004526,ENSGALG00000028616,ENSGALG00000001085,ENSGALG00000001472,ENSGALG00000003782,ENSGALG00000009241,ENSGALG00000012006,ENSGALG00000003123,ENSGALG00000027381,ENSGALG00000005263,ENSGALG00000003324,ENSGALG00000007690,ENSGALG00000028285,ENSGALG00000011319,ENSGALG00000009514,ENSGALG00000020199,…
GO:0006520	cellular amino acid metabolic process	1.4159e-12	ENSGALG00000010211,ENSGALG00000016357,ENSGALG00000010001,ENSGALG00000008953,ENSGALG00000000893,ENSGALG00000011100,ENSGALG00000013878,ENSGALG00000012200,ENSGALG00000015866,ENSGALG00000002397,ENSGALG00000013678,ENSGALG00000008317,ENSGALG00000006306,ENSGALG00000015180,ENSGALG00000011414,ENSGALG00000006482,ENSGALG00000025844,ENSGALG00000023689,ENSGALG00000028195,ENSGALG00000002020,ENSGALG00000009748,…		GO:0009790	embryo development	5.7199e-11	ENSGALG00000026180,ENSGALG00000004653,ENSGALG00000006480,ENSGALG00000001264,ENSGALG00000007324,ENSGALG00000023961,ENSGALG00000013194,ENSGALG00000010794,ENSGALG00000022994,ENSGALG00000011487,ENSGALG00000015908,ENSGALG00000026059,ENSGALG00000015896,ENSGALG00000015834,ENSGALG00000023420,ENSGALG00000016071,ENSGALG00000002763,ENSGALG00000010936,ENSGALG00000026873,ENSGALG00000028576,ENSGALG00000004249,…
GO:0006956	complement activation	1.4151e-11	ENSGALG00000010850,ENSGALG00000014659,ENSGALG00000014603,ENSGALG00000010853,ENSGALG00000007419,ENSGALG00000003016,ENSGALG00000012126,ENSGALG00000011509,ENSGALG00000001565,ENSGALG00000024004,ENSGALG00000002431,ENSGALG00000007381,ENSGALG00000028065,ENSGALG00000002507		GO:0001501	skeletal system development	8.6296e-11	ENSGALG00000007324,ENSGALG00000026180,ENSGALG00000011970,ENSGALG00000000548,ENSGALG00000015896,ENSGALG00000006725,ENSGALG00000026059,ENSGALG00000022994,ENSGALG00000000730,ENSGALG00000008298,ENSGALG00000023420,ENSGALG00000011883,ENSGALG00000002763,ENSGALG00000015015,ENSGALG00000013587,ENSGALG00000028576,ENSGALG00000026873,ENSGALG00000019761,ENSGALG00000017183,ENSGALG00000015627,ENSGALG00000028091,…
GO:0044711	single-organism biosynthetic process	3.2489e-11	ENSGALG00000005175,ENSGALG00000011797,ENSGALG00000020943,ENSGALG00000012418,ENSGALG00000008518,ENSGALG00000007114,ENSGALG00000002688,ENSGALG00000012834,ENSGALG00000026537,ENSGALG00000009600,ENSGALG00000007109,ENSGALG00000026678,ENSGALG00000015983,ENSGALG00000003475,ENSGALG00000010769,ENSGALG00000003804,ENSGALG00000016592,ENSGALG00000016491,ENSGALG00000003678,ENSGALG00000011594,Novel00256,ENSGALG0…		GO:0050793	regulation of developmental process	1.1136e-10	ENSGALG00000015087,ENSGALG00000010133,ENSGALG00000015403,ENSGALG00000015622,ENSGALG00000004448,ENSGALG00000022940,ENSGALG00000008961,ENSGALG00000011541,ENSGALG00000000172,ENSGALG00000008351,ENSGALG00000008279,ENSGALG00000008898,ENSGALG00000007065,ENSGALG00000000560,ENSGALG00000001177,ENSGALG00000010114,ENSGALG00000016069,ENSGALG00000015910,ENSGALG00000011358,ENSGALG00000000314,ENSGALG00000029140,…
GO:0008150	biological_process	2.4716e-10	Novel00236,ENSGALG00000010979,ENSGALG00000026957,Novel01478,ENSGALG00000011016,Novel00717,Novel01719,ENSGALG00000003761,ENSGALG00000008337,ENSGALG00000007395,ENSGALG00000012610,ENSGALG00000010364,ENSGALG00000007220,ENSGALG00000012488,ENSGALG00000001780,ENSGALG00000007878,ENSGALG00000000120,ENSGALG00000009511,ENSGALG00000005795,ENSGALG00000003512,ENSGALG00000006627,ENSGALG00000023760,ENSGALG000000…		GO:0048598	embryonic morphogenesis	2.2189e-10	ENSGALG00000015834,ENSGALG00000023420,ENSGALG00000002763,ENSGALG00000016071,ENSGALG00000026873,ENSGALG00000004249,ENSGALG00000016767,ENSGALG00000013587,ENSGALG00000004653,ENSGALG00000026180,ENSGALG00000006480,ENSGALG00000007324,ENSGALG00000013194,ENSGALG00000022994,ENSGALG00000011487,ENSGALG00000015908,ENSGALG00000026059,ENSGALG00000015896,ENSGALG00000016016,ENSGALG00000006726,ENSGALG00000026484,…
GO:2000257	regulation of protein activation cascade	6.1375e-10	ENSGALG00000012126,ENSGALG00000007419,ENSGALG00000010853,ENSGALG00000004591,ENSGALG00000010850,ENSGALG00000007381,ENSGALG00000028065,ENSGALG00000002431,ENSGALG00000024004,ENSGALG00000001565,ENSGALG00000011509		GO:0043292	contractile fiber	3.1376e-10	ENSGALG00000006216,ENSGALG00000026452,ENSGALG00000014873,ENSGALG00000028884,ENSGALG00000000730,ENSGALG00000006835,ENSGALG00000006572,ENSGALG00000004155,ENSGALG00000005493,ENSGALG00000006591,ENSGALG00000009844,ENSGALG00000018946,ENSGALG00000028654,ENSGALG00000014463,ENSGALG00000001977,ENSGALG00000012044,ENSGALG00000011991,ENSGALG00000026366,ENSGALG00000007945,ENSGALG00000005538,ENSGALG00000015018,…
GO:0048037	cofactor binding	1.8777e-09	ENSGALG00000005309,ENSGALG00000004158,ENSGALG00000016223,ENSGALG00000000054,ENSGALG00000008701,ENSGALG00000015913,ENSGALG00000012418,ENSGALG00000003674,ENSGALG00000022565,ENSGALG00000005046,ENSGALG00000020943,ENSGALG00000012061,ENSGALG00000005423,ENSGALG00000028939,ENSGALG00000002891,ENSGALG00000002925,ENSGALG00000002988,ENSGALG00000003475,ENSGALG00000010769,ENSGALG00000028195,ENSGALG00000006680,…		GO:0016459	myosin complex	4.5103e-10	ENSGALG00000028134,Novel01417,ENSGALG00000028102,ENSGALG00000000779,ENSGALG00000003157,ENSGALG00000002907,ENSGALG00000000164,ENSGALG00000028612,ENSGALG00000028575,Novel01507,ENSGALG00000005538,ENSGALG00000027177,Novel01600,ENSGALG00000027323,Novel01351,ENSGALG00000026748,Novel01756
GO:0009063	cellular amino acid catabolic process	2.7886e-09	ENSGALG00000014966,ENSGALG00000010211,ENSGALG00000008953,ENSGALG00000000893,ENSGALG00000011100,ENSGALG00000013878,ENSGALG00000006306,ENSGALG00000011414,ENSGALG00000006482,ENSGALG00000025844,ENSGALG00000011421,ENSGALG00000012418,ENSGALG00000015866,ENSGALG00000005046,ENSGALG00000009926,ENSGALG00000020943,ENSGALG00000012754		GO:0051239	regulation of multicellular organismal process	6.3896e-10	ENSGALG00000029140,ENSGALG00000011358,ENSGALG00000000314,ENSGALG00000010529,ENSGALG00000005725,ENSGALG00000002028,ENSGALG00000006726,ENSGALG00000012290,ENSGALG00000012775,ENSGALG00000006997,ENSGALG00000010770,ENSGALG00000007623,ENSGALG00000005410,ENSGALG00000014014,ENSGALG00000010133,ENSGALG00000015087,ENSGALG00000008961,ENSGALG00000022940,ENSGALG00000004448,ENSGALG00000011541,ENSGALG00000015622,…
GO:0016053	organic acid biosynthetic process	3.4206e-09	ENSGALG00000012418,ENSGALG00000002397,ENSGALG00000011117,ENSGALG00000009926,ENSGALG00000020943,ENSGALG00000004230,ENSGALG00000011797,ENSGALG00000005175,ENSGALG00000009700,ENSGALG00000015180,ENSGALG00000002775,ENSGALG00000008518,ENSGALG00000023689,ENSGALG00000026678,ENSGALG00000028046,ENSGALG00000007109,ENSGALG00000009791,ENSGALG00000016724,ENSGALG00000009748,ENSGALG00000012834,ENSGALG00000017394,…		GO:0048729	tissue morphogenesis	6.5002e-10	ENSGALG00000028091,ENSGALG00000027364,ENSGALG00000022940,ENSGALG00000015622,ENSGALG00000008351,ENSGALG00000006751,ENSGALG00000010163,ENSGALG00000014873,ENSGALG00000006497,ENSGALG00000000839,ENSGALG00000012873,ENSGALG00000028069,ENSGALG00000003782,ENSGALG00000016069,ENSGALG00000011358,ENSGALG00000005180,ENSGALG00000010529,ENSGALG00000009241,ENSGALG00000013193,ENSGALG00000006726,ENSGALG00000012290,…
GO:0046394	carboxylic acid biosynthetic process	3.4206e-09	ENSGALG00000009926,ENSGALG00000020943,ENSGALG00000005175,ENSGALG00000011797,ENSGALG00000004230,ENSGALG00000012418,ENSGALG00000002397,ENSGALG00000011117,ENSGALG00000002775,ENSGALG00000023689,ENSGALG00000008518,ENSGALG00000009700,ENSGALG00000015180,ENSGALG00000009791,ENSGALG00000016724,ENSGALG00000012834,ENSGALG00000009748,ENSGALG00000017394,ENSGALG00000026678,ENSGALG00000028046,ENSGALG00000007109,…		GO:0061448	connective tissue development	1.1768e-09	ENSGALG00000015015,ENSGALG00000002763,ENSGALG00000026484,ENSGALG00000016016,ENSGALG00000023420,ENSGALG00000009241,ENSGALG00000005180,ENSGALG00000005410,ENSGALG00000010770,ENSGALG00000017183,ENSGALG00000026873,ENSGALG00000003324,ENSGALG00000013587,ENSGALG00000005263,ENSGALG00000000242,ENSGALG00000011970,ENSGALG00000026180,ENSGALG00000028236,ENSGALG00000026821,ENSGALG00000001197,ENSGALG00000022940,…
GO:0044283	small molecule biosynthetic process	7.1608e-09	ENSGALG00000002775,ENSGALG00000023689,ENSGALG00000015180,ENSGALG00000009700,ENSGALG00000004230,ENSGALG00000002397,ENSGALG00000006917,ENSGALG00000010402,ENSGALG00000012200,ENSGALG00000014368,ENSGALG00000011704,ENSGALG00000016724,ENSGALG00000007636,ENSGALG00000017394,ENSGALG00000028928,ENSGALG00000004057,ENSGALG00000007114,ENSGALG00000008518,ENSGALG00000020943,ENSGALG00000009926,ENSGALG00000005175,…		GO:0000981	RNA polymerase II transcription factor activity, sequence-specific DNA binding	1.3592e-09	ENSGALG00000028091,ENSGALG00000022940,ENSGALG00000001197,ENSGALG00000000172,ENSGALG00000010461,ENSGALG00000006497,ENSGALG00000025740,ENSGALG00000025875,ENSGALG00000003782,ENSGALG00000011254,ENSGALG00000010114,ENSGALG00000010529,ENSGALG00000016016,ENSGALG00000026484,ENSGALG00000006726,ENSGALG00000027381,ENSGALG00000001518,ENSGALG00000027677,ENSGALG00000012290,ENSGALG00000012644,ENSGALG00000005263,…
GO:0030449	regulation of complement activation	9.1179e-09	ENSGALG00000011509,ENSGALG00000001565,ENSGALG00000024004,ENSGALG00000028065,ENSGALG00000007381,ENSGALG00000002431,ENSGALG00000010850,ENSGALG00000012126,ENSGALG00000010853,ENSGALG00000007419		GO:0009792	embryo development ending in birth or egg hatching	3.3854e-09	ENSGALG00000009241,ENSGALG00000010529,ENSGALG00000005180,ENSGALG00000026484,ENSGALG00000006726,ENSGALG00000016016,ENSGALG00000003324,ENSGALG00000005410,ENSGALG00000014776,ENSGALG00000015622,ENSGALG00000022940,ENSGALG00000028091,ENSGALG00000028236,ENSGALG00000000839,ENSGALG00000016069,ENSGALG00000003782,ENSGALG00000025875,ENSGALG00000025740,ENSGALG00000010936,ENSGALG00000015834,ENSGALG00000016071,…
GO:1903034	regulation of response to wounding	1.125e-08	ENSGALG00000009262,ENSGALG00000011509,ENSGALG00000007114,ENSGALG00000014884,ENSGALG00000011708,ENSGALG00000007381,ENSGALG00000005554,ENSGALG00000009268,ENSGALG00000003957,ENSGALG00000028631,ENSGALG00000001780,ENSGALG00000008646,ENSGALG00000008332,ENSGALG00000011117,ENSGALG00000009266,ENSGALG00000024004,ENSGALG00000001565,ENSGALG00000008678,ENSGALG00000008601,ENSGALG00000002987,ENSGALG00000028065,…		GO:0030016	myofibril	3.6043e-09	ENSGALG00000009844,ENSGALG00000006591,ENSGALG00000018946,ENSGALG00000006572,ENSGALG00000004155,ENSGALG00000005493,ENSGALG00000000730,ENSGALG00000006835,ENSGALG00000026452,ENSGALG00000006216,ENSGALG00000028884,ENSGALG00000002907,ENSGALG00000003925,ENSGALG00000016342,ENSGALG00000005538,ENSGALG00000015018,ENSGALG00000007945,ENSGALG00000014463,ENSGALG00000001977,ENSGALG00000026366,ENSGALG00000012044,…
GO:0006959	humoral immune response	1.6342e-08	ENSGALG00000011509,ENSGALG00000009262,ENSGALG00000007381,ENSGALG00000022586,ENSGALG00000014659,ENSGALG00000009266,ENSGALG00000003016,ENSGALG00000001565,ENSGALG00000024004,ENSGALG00000002431,ENSGALG00000028065,ENSGALG00000002507,ENSGALG00000010850,ENSGALG00000014603,ENSGALG00000010853,ENSGALG00000007419,ENSGALG00000012126		GO:0030017	sarcomere	7.7848e-09	ENSGALG00000012044,ENSGALG00000026366,ENSGALG00000011991,ENSGALG00000014463,ENSGALG00000001977,ENSGALG00000007945,ENSGALG00000015018,ENSGALG00000005538,ENSGALG00000003925,ENSGALG00000016342,ENSGALG00000028884,ENSGALG00000026452,ENSGALG00000006835,ENSGALG00000000730,ENSGALG00000006572,ENSGALG00000004155,ENSGALG00000005493,ENSGALG00000018946,ENSGALG00000009844,ENSGALG00000006591
GO:0009161	ribonucleoside monophosphate metabolic process	1.6342e-08	ENSGALG00000012613,ENSGALG00000012034,ENSGALG00000015372,Novel00256,ENSGALG00000004809,ENSGALG00000007936,ENSGALG00000007606,ENSGALG00000015003,ENSGALG00000003267,ENSGALG00000014644,ENSGALG00000009286,ENSGALG00000022539,ENSGALG00000013728,ENSGALG00000001330,Novel01627,ENSGALG00000003579,ENSGALG00000002377,ENSGALG00000015983,ENSGALG00000013726,ENSGALG00000026537,ENSGALG00000018373,ENSGALG000000183…		GO:0043009	chordate embryonic development	7.9806e-09	ENSGALG00000005410,ENSGALG00000014776,ENSGALG00000003324,ENSGALG00000016016,ENSGALG00000026484,ENSGALG00000006726,ENSGALG00000010529,ENSGALG00000009241,ENSGALG00000005180,ENSGALG00000003782,ENSGALG00000016069,ENSGALG00000025740,ENSGALG00000025875,ENSGALG00000000839,ENSGALG00000028236,ENSGALG00000022940,ENSGALG00000015622,ENSGALG00000028091,ENSGALG00000004249,ENSGALG00000013587,ENSGALG00000028576,…
GO:0006629	lipid metabolic process	2.692e-08	ENSGALG00000007636,ENSGALG00000010645,ENSGALG00000014862,ENSGALG00000002159,ENSGALG00000011704,ENSGALG00000011894,ENSGALG00000010978,ENSGALG00000001915,ENSGALG00000002775,ENSGALG00000002960,ENSGALG00000005217,ENSGALG00000016403,ENSGALG00000009700,ENSGALG00000005554,ENSGALG00000004980,ENSGALG00000012834,ENSGALG00000023120,ENSGALG00000007109,ENSGALG00000026678,ENSGALG00000011612,ENSGALG00000010769,…		GO:0051216	cartilage development	9.595e-09	ENSGALG00000026821,ENSGALG00000028236,ENSGALG00000001197,ENSGALG00000011970,ENSGALG00000026180,ENSGALG00000028091,ENSGALG00000015970,ENSGALG00000003782,ENSGALG00000006725,ENSGALG00000000548,ENSGALG00000002763,ENSGALG00000026484,ENSGALG00000023420,ENSGALG00000016016,ENSGALG00000015015,ENSGALG00000005180,ENSGALG00000009241,ENSGALG00000026873,ENSGALG00000005410,ENSGALG00000017183,ENSGALG00000010770,…
GO:0016054	organic acid catabolic process	4.0728e-08	ENSGALG00000002159,ENSGALG00000014966,ENSGALG00000013878,ENSGALG00000011100,ENSGALG00000008953,ENSGALG00000026678,ENSGALG00000000893,ENSGALG00000010211,ENSGALG00000006482,ENSGALG00000005554,ENSGALG00000025844,ENSGALG00000006306,ENSGALG00000011414,ENSGALG00000009926,ENSGALG00000020943,ENSGALG00000012754,ENSGALG00000005046,ENSGALG00000012418,ENSGALG00000015866,ENSGALG00000015913,ENSGALG00000011421		GO:0048699	generation of neurons	1.4178e-08	ENSGALG00000025740,ENSGALG00000001085,ENSGALG00000003782,ENSGALG00000000644,ENSGALG00000003965,ENSGALG00000014873,ENSGALG00000000112,ENSGALG00000028616,ENSGALG00000004526,ENSGALG00000000839,ENSGALG00000006751,ENSGALG00000026821,ENSGALG00000008898,ENSGALG00000017056,ENSGALG00000015087,ENSGALG00000011541,ENSGALG00000008961,ENSGALG00000009003,ENSGALG00000004448,ENSGALG00000015403,ENSGALG00000015622,…
GO:0046395	carboxylic acid catabolic process	4.0728e-08	ENSGALG00000002159,ENSGALG00000014966,ENSGALG00000013878,ENSGALG00000011100,ENSGALG00000026678,ENSGALG00000008953,ENSGALG00000000893,ENSGALG00000010211,ENSGALG00000005554,ENSGALG00000025844,ENSGALG00000006482,ENSGALG00000011414,ENSGALG00000006306,ENSGALG00000012754,ENSGALG00000020943,ENSGALG00000009926,ENSGALG00000005046,ENSGALG00000015866,ENSGALG00000012418,ENSGALG00000015913,ENSGALG00000011421		GO:0001228	transcriptional activator activity, RNA polymerase II transcription regulatory region sequence-specific binding	2.1982e-08	ENSGALG00000025875,ENSGALG00000010114,ENSGALG00000022994,ENSGALG00000006497,ENSGALG00000010461,ENSGALG00000006216,ENSGALG00000000172,ENSGALG00000001197,ENSGALG00000010794,ENSGALG00000028091,ENSGALG00000006673,ENSGALG00000007324,ENSGALG00000022940,ENSGALG00000007690,ENSGALG00000012775,ENSGALG00000014645,ENSGALG00000001518,ENSGALG00000027677,ENSGALG00000000242,ENSGALG00000026484,ENSGALG00000006726,…
GO:0044699	single-organism process	4.5419e-08	ENSGALG00000021450,ENSGALG00000011797,ENSGALG00000014997,ENSGALG00000003674,ENSGALG00000014857,ENSGALG00000016721,ENSGALG00000008646,ENSGALG00000018370,ENSGALG00000002355,ENSGALG00000008290,Novel01627,ENSGALG00000015142,ENSGALG00000004814,ENSGALG00000010005,ENSGALG00000017185,ENSGALG00000005924,ENSGALG00000026537,ENSGALG00000023120,ENSGALG00000028195,ENSGALG00000010870,ENSGALG00000008250,ENSGALG0…		GO:0022008	neurogenesis	2.6532e-08	ENSGALG00000015087,ENSGALG00000009003,ENSGALG00000011541,ENSGALG00000008961,ENSGALG00000004448,ENSGALG00000015622,ENSGALG00000015403,ENSGALG00000006751,ENSGALG00000026821,ENSGALG00000017056,ENSGALG00000008898,ENSGALG00000003965,ENSGALG00000000644,ENSGALG00000014873,ENSGALG00000000112,ENSGALG00000004526,ENSGALG00000028616,ENSGALG00000000839,ENSGALG00000025740,ENSGALG00000001085,ENSGALG00000003782,…
GO:0009123	nucleoside monophosphate metabolic process	5.6313e-08	ENSGALG00000016592,ENSGALG00000011020,ENSGALG00000012554,ENSGALG00000018373,ENSGALG00000018368,ENSGALG00000015544,ENSGALG00000014398,ENSGALG00000013726,ENSGALG00000026537,ENSGALG00000015983,ENSGALG00000003579,ENSGALG00000002377,Novel01627,ENSGALG00000001330,ENSGALG00000022539,ENSGALG00000013728,ENSGALG00000015003,ENSGALG00000003267,ENSGALG00000014644,ENSGALG00000009286,ENSGALG00000007606,Novel002…		GO:0048562	embryonic organ morphogenesis	2.7028e-08	ENSGALG00000005180,ENSGALG00000015834,ENSGALG00000026484,ENSGALG00000002763,ENSGALG00000016071,ENSGALG00000006726,ENSGALG00000023420,ENSGALG00000016016,ENSGALG00000013587,ENSGALG00000004249,ENSGALG00000003324,ENSGALG00000005410,ENSGALG00000014776,ENSGALG00000012775,ENSGALG00000015622,ENSGALG00000022940,ENSGALG00000013987,ENSGALG00000028091,ENSGALG00000004653,ENSGALG00000028236,ENSGALG00000006480,…
GO:1901606	alpha-amino acid catabolic process	5.6313e-08	ENSGALG00000012418,ENSGALG00000008953,ENSGALG00000000893,ENSGALG00000010211,ENSGALG00000011421,ENSGALG00000009926,ENSGALG00000012754,ENSGALG00000020943,ENSGALG00000011100,ENSGALG00000005046,ENSGALG00000014966,ENSGALG00000006482,ENSGALG00000025844,ENSGALG00000006306,ENSGALG00000011414		GO:0042692	muscle cell differentiation	2.9677e-08	ENSGALG00000009844,ENSGALG00000001197,ENSGALG00000018946,ENSGALG00000008351,ENSGALG00000000172,ENSGALG00000011541,ENSGALG00000023961,ENSGALG00000027364,ENSGALG00000022994,ENSGALG00000000730,ENSGALG00000006216,ENSGALG00000000560,ENSGALG00000015834,ENSGALG00000003925,ENSGALG00000010529,ENSGALG00000005538,ENSGALG00000010936,ENSGALG00000014699,ENSGALG00000015018,ENSGALG00000006346,ENSGALG00000014645,…
GO:0009611	response to wounding	7.0721e-08	ENSGALG00000008332,ENSGALG00000001780,ENSGALG00000003957,ENSGALG00000009268,ENSGALG00000005554,ENSGALG00000007381,ENSGALG00000014884,ENSGALG00000009262,ENSGALG00000011509,ENSGALG00000012483,ENSGALG00000027786,ENSGALG00000010853,ENSGALG00000013571,ENSGALG00000014368,ENSGALG00000002987,ENSGALG00000028065,ENSGALG00000003689,ENSGALG00000008601,ENSGALG00000026677,ENSGALG00000015207,ENSGALG00000009266,…		GO:0045595	regulation of cell differentiation	3.1336e-08	ENSGALG00000007324,ENSGALG00000009514,ENSGALG00000008263,ENSGALG00000023420,ENSGALG00000008298,ENSGALG00000002763,ENSGALG00000016071,ENSGALG00000029175,ENSGALG00000000653,ENSGALG00000010797,ENSGALG00000016411,ENSGALG00000014645,ENSGALG00000011962,ENSGALG00000009003,ENSGALG00000027364,ENSGALG00000004526,ENSGALG00000014873,ENSGALG00000009572,ENSGALG00000003782,ENSGALG00000001085,ENSGALG00000009241,…
GO:0009167	purine ribonucleoside monophosphate metabolic process	8.9306e-08	ENSGALG00000018368,ENSGALG00000018373,ENSGALG00000014398,ENSGALG00000015544,ENSGALG00000011020,ENSGALG00000003579,ENSGALG00000002377,ENSGALG00000013726,ENSGALG00000026537,ENSGALG00000015983,ENSGALG00000022539,ENSGALG00000013728,ENSGALG00000015003,ENSGALG00000014644,ENSGALG00000003267,ENSGALG00000009286,Novel01627,ENSGALG00000001330,ENSGALG00000015372,ENSGALG00000012613,ENSGALG00000012034,ENSGALG0…		GO:0044449	contractile fiber part	3.3316e-08	ENSGALG00000007945,ENSGALG00000014463,ENSGALG00000001977,ENSGALG00000012044,ENSGALG00000011991,ENSGALG00000026366,ENSGALG00000003925,ENSGALG00000016342,ENSGALG00000005538,ENSGALG00000015018,ENSGALG00000000730,ENSGALG00000006835,ENSGALG00000026452,ENSGALG00000028884,ENSGALG00000009844,ENSGALG00000006591,ENSGALG00000018946,ENSGALG00000006572,ENSGALG00000005493,ENSGALG00000004155
GO:0009126	purine nucleoside monophosphate metabolic process	1.1873e-07	ENSGALG00000026537,ENSGALG00000013726,ENSGALG00000015983,ENSGALG00000002377,ENSGALG00000003579,ENSGALG00000011020,ENSGALG00000014398,ENSGALG00000015544,ENSGALG00000018368,ENSGALG00000018373,ENSGALG00000007606,ENSGALG00000004809,ENSGALG00000007936,Novel00256,ENSGALG00000015372,ENSGALG00000012034,ENSGALG00000012613,Novel01627,ENSGALG00000001330,ENSGALG00000013728,ENSGALG00000022539,ENSGALG000000092…		GO:0072358	cardiovascular system development	9.5012e-08	ENSGALG00000001085,ENSGALG00000028069,ENSGALG00000001177,ENSGALG00000001472,ENSGALG00000014804,ENSGALG00000014873,ENSGALG00000006497,ENSGALG00000000839,ENSGALG00000000560,ENSGALG00000028236,ENSGALG00000016945,ENSGALG00000008351,ENSGALG00000006751,ENSGALG00000027364,ENSGALG00000016160,ENSGALG00000015622,ENSGALG00000022940,ENSGALG00000005410,ENSGALG00000015487,ENSGALG00000012290,ENSGALG00000026366,…
GO:0004866	endopeptidase inhibitor activity	1.5181e-07	ENSGALG00000003512,ENSGALG00000008973,ENSGALG00000008646,ENSGALG00000017186,ENSGALG00000009369,ENSGALG00000006833,ENSGALG00000008469,ENSGALG00000000293,ENSGALG00000022964,ENSGALG00000026646,Novel01627,ENSGALG00000014252,ENSGALG00000001697,ENSGALG00000007381,ENSGALG00000011509,ENSGALG00000004591,ENSGALG00000008608,ENSGALG00000008678,ENSGALG00000008601,ENSGALG00000001565		GO:0072359	circulatory system development	9.5012e-08	ENSGALG00000006497,ENSGALG00000000839,ENSGALG00000000560,ENSGALG00000014873,ENSGALG00000014804,ENSGALG00000028069,ENSGALG00000001177,ENSGALG00000001085,ENSGALG00000001472,ENSGALG00000015622,ENSGALG00000022940,ENSGALG00000027364,ENSGALG00000016160,ENSGALG00000028236,ENSGALG00000016945,ENSGALG00000008351,ENSGALG00000006751,ENSGALG00000003324,ENSGALG00000014463,ENSGALG00000012290,ENSGALG00000015487,…
GO:0070613	regulation of protein processing	1.5181e-07	ENSGALG00000010850,ENSGALG00000017186,ENSGALG00000006855,ENSGALG00000010853,ENSGALG00000007419,ENSGALG00000012126,ENSGALG00000027874,ENSGALG00000011509,ENSGALG00000001565,ENSGALG00000024004,ENSGALG00000002431,ENSGALG00000007381,ENSGALG00000028065,ENSGALG00000002987		GO:0043583	ear development	1.1327e-07	ENSGALG00000005410,ENSGALG00000012184,ENSGALG00000012775,ENSGALG00000004249,ENSGALG00000003324,ENSGALG00000013587,ENSGALG00000011696,ENSGALG00000015015,ENSGALG00000015834,ENSGALG00000016016,ENSGALG00000002763,ENSGALG00000016071,ENSGALG00000006726,ENSGALG00000006346,ENSGALG00000005180,ENSGALG00000022994,ENSGALG00000016069,ENSGALG00000022980,ENSGALG00000004653,ENSGALG00000010163,ENSGALG00000028236,…
GO:1903317	regulation of protein maturation	1.5181e-07	ENSGALG00000001565,ENSGALG00000011509,ENSGALG00000024004,ENSGALG00000002431,ENSGALG00000028065,ENSGALG00000002987,ENSGALG00000007381,ENSGALG00000010850,ENSGALG00000017186,ENSGALG00000006855,ENSGALG00000010853,ENSGALG00000007419,ENSGALG00000012126,ENSGALG00000027874		GO:0007423	sensory organ development	1.4883e-07	ENSGALG00000005263,ENSGALG00000003324,ENSGALG00000011696,ENSGALG00000005410,ENSGALG00000007945,ENSGALG00000012775,ENSGALG00000010529,ENSGALG00000011358,ENSGALG00000005180,ENSGALG00000006726,ENSGALG00000016016,ENSGALG00000014873,ENSGALG00000016069,ENSGALG00000028069,ENSGALG00000015622,ENSGALG00000022940,ENSGALG00000013987,ENSGALG00000028091,ENSGALG00000010163,ENSGALG00000028236,ENSGALG00000006751,…
GO:0002920	regulation of humoral immune response	1.5255e-07	ENSGALG00000007381,ENSGALG00000028065,ENSGALG00000022586,ENSGALG00000002431,ENSGALG00000011509,ENSGALG00000001565,ENSGALG00000024004,ENSGALG00000012126,ENSGALG00000010853,ENSGALG00000007419,ENSGALG00000010850		GO:0048568	embryonic organ development	1.648e-07	ENSGALG00000028069,ENSGALG00000025875,ENSGALG00000026059,ENSGALG00000022994,ENSGALG00000016069,ENSGALG00000014873,ENSGALG00000015896,ENSGALG00000006497,ENSGALG00000028236,ENSGALG00000006480,ENSGALG00000004653,ENSGALG00000028091,ENSGALG00000013987,ENSGALG00000022940,ENSGALG00000015622,ENSGALG00000014776,ENSGALG00000012775,ENSGALG00000005410,ENSGALG00000015487,ENSGALG00000004249,ENSGALG00000003324,…
GO:0044282	small molecule catabolic process	1.7601e-07	ENSGALG00000015866,ENSGALG00000012418,ENSGALG00000015913,ENSGALG00000011421,ENSGALG00000012754,ENSGALG00000020943,ENSGALG00000009926,ENSGALG00000005046,ENSGALG00000005554,ENSGALG00000025844,ENSGALG00000006482,ENSGALG00000011414,ENSGALG00000006306,ENSGALG00000008953,ENSGALG00000026678,ENSGALG00000000893,ENSGALG00000010211,ENSGALG00000013878,ENSGALG00000026910,ENSGALG00000011100,ENSGALG00000012834,…		GO:0030182	neuron differentiation	2.0087e-07	ENSGALG00000007690,ENSGALG00000006997,ENSGALG00000005410,ENSGALG00000014014,ENSGALG00000012290,ENSGALG00000011696,ENSGALG00000005263,ENSGALG00000003324,ENSGALG00000006726,ENSGALG00000012006,ENSGALG00000003123,ENSGALG00000002028,ENSGALG00000027381,ENSGALG00000000314,ENSGALG00000029140,ENSGALG00000010529,ENSGALG00000025740,ENSGALG00000003782,ENSGALG00000000112,ENSGALG00000003965,ENSGALG00000000644,…
GO:0070887	cellular response to chemical stimulus	2.4551e-07	ENSGALG00000004809,ENSGALG00000011117,ENSGALG00000005708,ENSGALG00000008701,ENSGALG00000022586,ENSGALG00000004050,ENSGALG00000004285,ENSGALG00000015670,ENSGALG00000011219,ENSGALG00000023576,ENSGALG00000016311,ENSGALG00000004196,ENSGALG00000012666,ENSGALG00000005352,ENSGALG00000016833,ENSGALG00000028939,ENSGALG00000004140,ENSGALG00000002495,ENSGALG00000015828,ENSGALG00000027217,ENSGALG00000007617,…		GO:0007155	cell adhesion	2.3869e-07	ENSGALG00000029175,ENSGALG00000028576,ENSGALG00000015627,ENSGALG00000012790,ENSGALG00000011962,ENSGALG00000026854,ENSGALG00000015307,ENSGALG00000009523,ENSGALG00000009362,ENSGALG00000015834,ENSGALG00000023420,ENSGALG00000000299,ENSGALG00000012616,ENSGALG00000014201,ENSGALG00000004472,ENSGALG00000006725,ENSGALG00000015630,ENSGALG00000016584,ENSGALG00000016330,ENSGALG00000008509,ENSGALG00000009514,…
GO:0004252	serine-type endopeptidase activity	2.9333e-07	ENSGALG00000001780,ENSGALG00000014659,ENSGALG00000003016,ENSGALG00000008332,ENSGALG00000005318,ENSGALG00000028886,ENSGALG00000004293,ENSGALG00000027189,ENSGALG00000014603,ENSGALG00000002722,ENSGALG00000013571,ENSGALG00000012483,ENSGALG00000007419,ENSGALG00000012126,ENSGALG00000006513,ENSGALG00000001331,ENSGALG00000027497,ENSGALG00000026677,ENSGALG00000015623,ENSGALG00000028065,ENSGALG00000016833		GO:0048705	skeletal system morphogenesis	2.5143e-07	ENSGALG00000026180,ENSGALG00000001197,ENSGALG00000028236,ENSGALG00000022940,ENSGALG00000015622,ENSGALG00000028091,ENSGALG00000022994,ENSGALG00000015970,ENSGALG00000025875,ENSGALG00000026059,ENSGALG00000000548,ENSGALG00000015896,ENSGALG00000006725,ENSGALG00000016016,ENSGALG00000023420,ENSGALG00000026484,ENSGALG00000009241,ENSGALG00000005180,ENSGALG00000017183,ENSGALG00000014776,ENSGALG00000019761,…
GO:0061135	endopeptidase regulator activity	2.9565e-07	ENSGALG00000008608,ENSGALG00000001565,ENSGALG00000008678,ENSGALG00000008601,ENSGALG00000004591,ENSGALG00000007381,ENSGALG00000001697,ENSGALG00000014252,Novel01627,ENSGALG00000026646,ENSGALG00000011509,ENSGALG00000008973,ENSGALG00000008646,ENSGALG00000003512,ENSGALG00000022964,ENSGALG00000000293,ENSGALG00000009369,ENSGALG00000006833,ENSGALG00000008469,ENSGALG00000017186		GO:0022610	biological adhesion	2.912e-07	ENSGALG00000028091,ENSGALG00000015087,ENSGALG00000022940,ENSGALG00000015403,Novel00748,ENSGALG00000010949,ENSGALG00000017398,ENSGALG00000000644,ENSGALG00000016112,ENSGALG00000004526,ENSGALG00000028616,ENSGALG00000009719,ENSGALG00000004260,ENSGALG00000001472,ENSGALG00000010583,ENSGALG00000001085,ENSGALG00000001177,ENSGALG00000014804,ENSGALG00000011254,ENSGALG00000014699,ENSGALG00000010529,ENSGALG0…
GO:0072521	purine-containing compound metabolic process	4.189e-07	ENSGALG00000001330,ENSGALG00000015003,ENSGALG00000003267,ENSGALG00000022539,ENSGALG00000007936,Novel00256,ENSGALG00000000549,ENSGALG00000012034,ENSGALG00000012613,ENSGALG00000015544,ENSGALG00000014398,ENSGALG00000018373,ENSGALG00000003689,ENSGALG00000011104,ENSGALG00000013726,ENSGALG00000005792,ENSGALG00000003579,ENSGALG00000002688,Novel01627,ENSGALG00000009286,ENSGALG00000014644,ENSGALG000000087…		GO:0002009	morphogenesis of an epithelium	3.1647e-07	ENSGALG00000011696,ENSGALG00000012290,ENSGALG00000005263,ENSGALG00000005410,ENSGALG00000011358,ENSGALG00000013193,ENSGALG00000010529,ENSGALG00000009241,ENSGALG00000006726,ENSGALG00000014873,ENSGALG00000000839,ENSGALG00000006497,ENSGALG00000028069,ENSGALG00000012873,ENSGALG00000016069,ENSGALG00000015622,ENSGALG00000022940,ENSGALG00000008351,ENSGALG00000010163,ENSGALG00000004249,ENSGALG00000029175,…
GO:0010951	negative regulation of endopeptidase activity	4.6956e-07	ENSGALG00000011509,ENSGALG00000015937,ENSGALG00000026646,ENSGALG00000003589,ENSGALG00000007381,ENSGALG00000001697,ENSGALG00000014252,ENSGALG00000008469,ENSGALG00000009369,ENSGALG00000006833,ENSGALG00000017186,ENSGALG00000022964,ENSGALG00000000293,ENSGALG00000003512,ENSGALG00000008973,ENSGALG00000008646,ENSGALG00000008678,ENSGALG00000008601,ENSGALG00000001565,ENSGALG00000008608,ENSGALG00000004591		GO:0048839	inner ear development	3.1647e-07	ENSGALG00000004653,ENSGALG00000010163,ENSGALG00000028236,ENSGALG00000015622,ENSGALG00000017041,ENSGALG00000016069,ENSGALG00000022994,ENSGALG00000022980,ENSGALG00000015015,ENSGALG00000015834,ENSGALG00000002763,ENSGALG00000016071,ENSGALG00000006726,ENSGALG00000006346,ENSGALG00000005180,ENSGALG00000005410,ENSGALG00000012775,ENSGALG00000012184,ENSGALG00000013587,ENSGALG00000004249,ENSGALG00000003324,…
GO:0043648	dicarboxylic acid metabolic process	4.9769e-07	ENSGALG00000005046,ENSGALG00000001949,ENSGALG00000011797,ENSGALG00000012197,ENSGALG00000009926,ENSGALG00000011421,ENSGALG00000000893,ENSGALG00000012418,ENSGALG00000023689,ENSGALG00000013165,ENSGALG00000003804,ENSGALG00000011414,ENSGALG00000004158,ENSGALG00000011594		GO:0048706	embryonic skeletal system development	3.584e-07	ENSGALG00000028236,ENSGALG00000015622,ENSGALG00000022940,ENSGALG00000028091,ENSGALG00000003782,ENSGALG00000022994,ENSGALG00000026059,ENSGALG00000025875,ENSGALG00000000839,ENSGALG00000015896,ENSGALG00000026484,ENSGALG00000016016,ENSGALG00000023420,ENSGALG00000005180,ENSGALG00000005410,ENSGALG00000014776,ENSGALG00000003324,ENSGALG00000013587
GO:0009156	ribonucleoside monophosphate biosynthetic process	7.2459e-07	ENSGALG00000012034,ENSGALG00000015372,Novel00256,ENSGALG00000014644,ENSGALG00000015003,ENSGALG00000009286,ENSGALG00000022539,ENSGALG00000013728,ENSGALG00000001330,ENSGALG00000015983,ENSGALG00000013726,ENSGALG00000026537,ENSGALG00000018368,ENSGALG00000014398,ENSGALG00000012554,ENSGALG00000016592		GO:0048736	appendage development	6.5109e-07	ENSGALG00000028236,ENSGALG00000026180,ENSGALG00000010794,ENSGALG00000007324,ENSGALG00000001264,ENSGALG00000026059,ENSGALG00000025875,ENSGALG00000025740,ENSGALG00000016069,ENSGALG00000014873,ENSGALG00000026484,ENSGALG00000016016,ENSGALG00000009362,ENSGALG00000029140,ENSGALG00000010529,ENSGALG00000009241,ENSGALG00000026873,ENSGALG00000005410,ENSGALG00000015487,ENSGALG00000003324,ENSGALG00000013587,…
GO:0030414	peptidase inhibitor activity	8.1282e-07	ENSGALG00000003512,ENSGALG00000008646,ENSGALG00000008973,ENSGALG00000017186,ENSGALG00000006833,ENSGALG00000009369,ENSGALG00000008469,ENSGALG00000000293,ENSGALG00000022964,ENSGALG00000026646,Novel01627,ENSGALG00000001697,ENSGALG00000014252,ENSGALG00000007381,ENSGALG00000011509,ENSGALG00000004591,ENSGALG00000008608,ENSGALG00000008601,ENSGALG00000008678,ENSGALG00000001565		GO:0060173	limb development	6.5109e-07	ENSGALG00000025740,ENSGALG00000026059,ENSGALG00000025875,ENSGALG00000016069,ENSGALG00000014873,ENSGALG00000028236,ENSGALG00000026180,ENSGALG00000010794,ENSGALG00000001264,ENSGALG00000007324,ENSGALG00000026873,ENSGALG00000005410,ENSGALG00000015487,ENSGALG00000016767,ENSGALG00000003324,ENSGALG00000013587,ENSGALG00000016016,ENSGALG00000026484,ENSGALG00000009362,ENSGALG00000029140,ENSGALG00000009241,…
GO:0071704	organic substance metabolic process	1.1403e-06	ENSGALG00000022539,ENSGALG00000012792,ENSGALG00000007770,ENSGALG00000013678,ENSGALG00000006665,ENSGALG00000012034,ENSGALG00000001328,ENSGALG00000012554,ENSGALG00000013535,ENSGALG00000013098,ENSGALG00000014603,ENSGALG00000011100,ENSGALG00000002219,ENSGALG00000010628,ENSGALG00000010211,ENSGALG00000016357,ENSGALG00000011708,ENSGALG00000026646,ENSGALG00000015670,ENSGALG00000004285,ENSGALG00000008469,…		GO:0003012	muscle system process	7.0382e-07	ENSGALG00000008351,ENSGALG00000018946,ENSGALG00000000172,ENSGALG00000006591,ENSGALG00000028752,ENSGALG00000023961,ENSGALG00000006572,ENSGALG00000006835,ENSGALG00000000730,Novel00580,ENSGALG00000000560,ENSGALG00000006216,ENSGALG00000009301,ENSGALG00000016342,ENSGALG00000002907,ENSGALG00000015018,ENSGALG00000012783,ENSGALG00000028575,ENSGALG00000012790,ENSGALG00000016411,ENSGALG00000012044,ENSGALG0…
GO:0042221	response to chemical	1.4629e-06	ENSGALG00000007878,ENSGALG00000001915,ENSGALG00000003935,ENSGALG00000000120,ENSGALG00000004346,ENSGALG00000005554,ENSGALG00000004980,ENSGALG00000016690,ENSGALG00000016403,ENSGALG00000009700,ENSGALG00000007253,ENSGALG00000009262,ENSGALG00000000608,ENSGALG00000003267,ENSGALG00000003406,ENSGALG00000014884,ENSGALG00000016797,ENSGALG00000012483,ENSGALG00000007636,ENSGALG00000016216,ENSGALG00000011894,…		GO:0035295	tube development	7.354e-07	ENSGALG00000012184,ENSGALG00000026873,ENSGALG00000012155,ENSGALG00000004249,ENSGALG00000029175,ENSGALG00000016071,ENSGALG00000015834,ENSGALG00000009362,ENSGALG00000001006,ENSGALG00000026146,ENSGALG00000026854,ENSGALG00000026059,ENSGALG00000011487,ENSGALG00000022994,ENSGALG00000006480,ENSGALG00000013194,ENSGALG00000008509,ENSGALG00000007324,ENSGALG00000001264,ENSGALG00000005410,ENSGALG00000012290,…
GO:0055086	nucleobase-containing small molecule metabolic process	1.4629e-06	ENSGALG00000012613,ENSGALG00000000549,ENSGALG00000012034,Novel00256,ENSGALG00000007936,ENSGALG00000022539,ENSGALG00000003267,ENSGALG00000015003,ENSGALG00000001330,ENSGALG00000003579,ENSGALG00000011100,ENSGALG00000010211,ENSGALG00000013726,ENSGALG00000011104,ENSGALG00000003689,ENSGALG00000012554,ENSGALG00000018373,ENSGALG00000015544,ENSGALG00000014398,ENSGALG00000015372,ENSGALG00000003570,ENSGALG0…		GO:0008092	cytoskeletal protein binding	7.6143e-07	ENSGALG00000015528,ENSGALG00000006025,ENSGALG00000015786,ENSGALG00000000779,ENSGALG00000028102,ENSGALG00000014873,ENSGALG00000012577,ENSGALG00000008351,ENSGALG00000003488,ENSGALG00000002790,ENSGALG00000011541,ENSGALG00000026748,ENSGALG00000021128,ENSGALG00000010770,ENSGALG00000001977,ENSGALG00000014463,ENSGALG00000028654,ENSGALG00000002028,ENSGALG00000003925,ENSGALG00000006819,ENSGALG00000027323,…
GO:0010466	negative regulation of peptidase activity	1.5618e-06	ENSGALG00000006833,ENSGALG00000008469,ENSGALG00000009369,ENSGALG00000017186,ENSGALG00000022964,ENSGALG00000000293,ENSGALG00000003512,ENSGALG00000008646,ENSGALG00000008973,ENSGALG00000011509,ENSGALG00000015937,ENSGALG00000003589,ENSGALG00000026646,ENSGALG00000007381,ENSGALG00000001697,ENSGALG00000014252,ENSGALG00000004591,ENSGALG00000008601,ENSGALG00000008678,ENSGALG00000001565,ENSGALG00000008608		GO:0003008	system process	8.0937e-07	ENSGALG00000006591,ENSGALG00000028752,ENSGALG00000009844,ENSGALG00000027836,ENSGALG00000018946,ENSGALG00000006572,ENSGALG00000009514,ENSGALG00000023961,ENSGALG00000022994,ENSGALG00000000730,ENSGALG00000006835,ENSGALG00000006216,ENSGALG00000009301,ENSGALG00000022980,Novel00580,ENSGALG00000002907,ENSGALG00000015834,ENSGALG00000007366,ENSGALG00000028575,ENSGALG00000012783,ENSGALG00000007911,ENSGALG0…
GO:1901565	organonitrogen compound catabolic process	1.6278e-06	ENSGALG00000009926,ENSGALG00000012754,ENSGALG00000020943,ENSGALG00000028631,ENSGALG00000005046,ENSGALG00000012418,ENSGALG00000015866,ENSGALG00000011421,ENSGALG00000023760,ENSGALG00000003028,ENSGALG00000002412,ENSGALG00000008701,ENSGALG00000006482,ENSGALG00000025844,ENSGALG00000006306,ENSGALG00000011414,ENSGALG00000013878,ENSGALG00000011100,ENSGALG00000026910,ENSGALG00000008953,ENSGALG00000000893,…		GO:0001077	transcriptional activator activity, RNA polymerase II core promoter proximal region sequence-specific binding	1.1293e-06	ENSGALG00000000242,ENSGALG00000027677,ENSGALG00000001518,ENSGALG00000014645,ENSGALG00000012775,ENSGALG00000007690,ENSGALG00000010529,ENSGALG00000005613,ENSGALG00000001006,ENSGALG00000016439,ENSGALG00000026484,ENSGALG00000006726,ENSGALG00000010461,ENSGALG00000006497,ENSGALG00000022994,ENSGALG00000022940,ENSGALG00000007324,ENSGALG00000006673,ENSGALG00000010794,ENSGALG00000000172
GO:0005743	mitochondrial inner membrane	1.7546e-06	ENSGALG00000001240,ENSGALG00000008337,ENSGALG00000018373,ENSGALG00000018368,ENSGALG00000013098,ENSGALG00000002470,ENSGALG00000004057,ENSGALG00000008840,ENSGALG00000014869,ENSGALG00000002020,ENSGALG00000009700,ENSGALG00000022539,ENSGALG00000018370,ENSGALG00000016223,ENSGALG00000011483,ENSGALG00000016555,ENSGALG00000002960,ENSGALG00000018382,ENSGALG00000018367,ENSGALG00000027963,Novel00256,ENSGALG0…		GO:0048704	embryonic skeletal system morphogenesis	1.2351e-06	ENSGALG00000022994,ENSGALG00000014776,ENSGALG00000025875,ENSGALG00000026059,ENSGALG00000015896,ENSGALG00000003324,ENSGALG00000013587,ENSGALG00000016016,ENSGALG00000023420,ENSGALG00000028236,ENSGALG00000026484,ENSGALG00000022940,ENSGALG00000015622,ENSGALG00000028091,ENSGALG00000005180
GO:0009116	nucleoside metabolic process	1.9293e-06	ENSGALG00000012554,ENSGALG00000003689,ENSGALG00000015544,ENSGALG00000014398,ENSGALG00000018373,ENSGALG00000018368,ENSGALG00000011020,ENSGALG00000016592,ENSGALG00000002377,ENSGALG00000003579,ENSGALG00000026537,ENSGALG00000013728,ENSGALG00000022539,ENSGALG00000009286,ENSGALG00000015003,ENSGALG00000003267,ENSGALG00000014644,Novel01627,ENSGALG00000001330,ENSGALG00000002688,ENSGALG00000015372,ENSGALG0…		GO:0035107	appendage morphogenesis	1.2351e-06	ENSGALG00000014873,ENSGALG00000025875,ENSGALG00000026059,ENSGALG00000025740,ENSGALG00000016069,ENSGALG00000007324,ENSGALG00000001264,ENSGALG00000028236,ENSGALG00000026180,ENSGALG00000015487,ENSGALG00000003324,ENSGALG00000016767,ENSGALG00000013587,ENSGALG00000026873,ENSGALG00000005410,ENSGALG00000029140,ENSGALG00000009241,ENSGALG00000010529,ENSGALG00000026484,ENSGALG00000016016
GO:0061134	peptidase regulator activity	1.9854e-06	ENSGALG00000022964,ENSGALG00000000293,ENSGALG00000006833,ENSGALG00000008469,ENSGALG00000007289,ENSGALG00000009369,ENSGALG00000017186,ENSGALG00000008973,ENSGALG00000008646,ENSGALG00000003512,ENSGALG00000011509,ENSGALG00000007381,ENSGALG00000001697,ENSGALG00000014252,ENSGALG00000026646,Novel01627,ENSGALG00000004591,ENSGALG00000001565,ENSGALG00000008678,ENSGALG00000008601,ENSGALG00000008608		GO:0035108	limb morphogenesis	1.2351e-06	ENSGALG00000016069,ENSGALG00000025740,ENSGALG00000025875,ENSGALG00000026059,ENSGALG00000014873,ENSGALG00000026180,ENSGALG00000028236,ENSGALG00000001264,ENSGALG00000007324,ENSGALG00000005410,ENSGALG00000026873,ENSGALG00000003324,ENSGALG00000013587,ENSGALG00000016767,ENSGALG00000015487,ENSGALG00000016016,ENSGALG00000026484,ENSGALG00000009241,ENSGALG00000010529,ENSGALG00000029140
GO:0009124	nucleoside monophosphate biosynthetic process	1.9854e-06	Novel00256,ENSGALG00000015372,ENSGALG00000012034,ENSGALG00000001330,ENSGALG00000022539,ENSGALG00000013728,ENSGALG00000014644,ENSGALG00000015003,ENSGALG00000009286,ENSGALG00000013726,ENSGALG00000026537,ENSGALG00000015983,ENSGALG00000016592,ENSGALG00000012554,ENSGALG00000018368,ENSGALG00000014398		GO:0035239	tube morphogenesis	1.3894e-06	ENSGALG00000011358,ENSGALG00000001006,ENSGALG00000009241,ENSGALG00000010529,ENSGALG00000013193,ENSGALG00000006726,ENSGALG00000016071,ENSGALG00000012290,ENSGALG00000029175,ENSGALG00000004249,ENSGALG00000005263,ENSGALG00000026873,ENSGALG00000012155,ENSGALG00000005410,ENSGALG00000008509,ENSGALG00000013194,ENSGALG00000022940,ENSGALG00000015622,ENSGALG00000007324,ENSGALG00000008351,ENSGALG00000006480,…
GO:0005740	mitochondrial envelope	2.1382e-06	ENSGALG00000018367,ENSGALG00000018382,ENSGALG00000027963,ENSGALG00000015372,ENSGALG00000022565,ENSGALG00000007289,ENSGALG00000001949,ENSGALG00000018370,ENSGALG00000016223,ENSGALG00000023435,ENSGALG00000002020,ENSGALG00000001240,ENSGALG00000011020,ENSGALG00000018368,ENSGALG00000002470,Novel00256,ENSGALG00000007878,ENSGALG00000017163,ENSGALG00000012488,ENSGALG00000010614,ENSGALG00000027737,ENSGALG0…		GO:0001071	nucleic acid binding transcription factor activity	1.6452e-06	ENSGALG00000007324,ENSGALG00000006673,ENSGALG00000010794,ENSGALG00000026180,ENSGALG00000006480,ENSGALG00000019470,ENSGALG00000006216,ENSGALG00000000936,ENSGALG00000022994,ENSGALG00000026059,ENSGALG00000010936,ENSGALG00000005613,ENSGALG00000001006,ENSGALG00000015834,ENSGALG00000023420,ENSGALG00000016439,ENSGALG00000000242,ENSGALG00000004249,Novel01396,ENSGALG00000014645,Novel00357,ENSGALG000000229…
GO:0009168	purine ribonucleoside monophosphate biosynthetic process	2.9108e-06	ENSGALG00000001330,ENSGALG00000009286,ENSGALG00000014398,ENSGALG00000018368,ENSGALG00000014644,ENSGALG00000015003,ENSGALG00000013728,ENSGALG00000022539,ENSGALG00000015983,Novel00256,ENSGALG00000026537,ENSGALG00000013726,ENSGALG00000012034,ENSGALG00000015372		GO:0003700	transcription factor activity, sequence-specific DNA binding	1.6452e-06	ENSGALG00000010529,ENSGALG00000027381,ENSGALG00000016016,ENSGALG00000006726,ENSGALG00000026484,ENSGALG00000012644,ENSGALG00000005263,ENSGALG00000002349,ENSGALG00000001518,ENSGALG00000027677,ENSGALG00000012290,ENSGALG00000005410,ENSGALG00000012775,ENSGALG00000014776,ENSGALG00000007690,ENSGALG00000022940,ENSGALG00000028091,ENSGALG00000027364,ENSGALG00000001197,ENSGALG00000000172,ENSGALG00000026821,…
GO:0007596	blood coagulation	2.9872e-06	ENSGALG00000015207,ENSGALG00000026677,ENSGALG00000008678,ENSGALG00000003689,ENSGALG00000006513,ENSGALG00000016833,ENSGALG00000002987,ENSGALG00000013571,ENSGALG00000004591,ENSGALG00000012483,ENSGALG00000009262,ENSGALG00000000318,ENSGALG00000004285,ENSGALG00000007381,ENSGALG00000009268,ENSGALG00000001780,ENSGALG00000028567,ENSGALG00000003957,ENSGALG00000008646,ENSGALG00000008332,ENSGALG00000009266		GO:0042471	ear morphogenesis	1.7656e-06	ENSGALG00000016069,ENSGALG00000022994,ENSGALG00000004653,ENSGALG00000028236,ENSGALG00000015622,ENSGALG00000013987,ENSGALG00000005410,ENSGALG00000012775,ENSGALG00000003324,ENSGALG00000004249,ENSGALG00000013587,ENSGALG00000015834,ENSGALG00000002763,ENSGALG00000006726,ENSGALG00000016071,ENSGALG00000016016,ENSGALG00000005180
GO:0046034	ATP metabolic process	3.2529e-06	ENSGALG00000002377,ENSGALG00000003579,ENSGALG00000026537,ENSGALG00000015544,ENSGALG00000014398,ENSGALG00000018373,ENSGALG00000018368,ENSGALG00000011020,ENSGALG00000015372,ENSGALG00000012613,ENSGALG00000007606,ENSGALG00000007936,ENSGALG00000004809,Novel00256,ENSGALG00000022539,ENSGALG00000009286,ENSGALG00000015003,ENSGALG00000014644,ENSGALG00000003267,Novel01627,ENSGALG00000001330		GO:0030326	embryonic limb morphogenesis	2.5854e-06	ENSGALG00000005410,ENSGALG00000026873,ENSGALG00000003324,ENSGALG00000016767,ENSGALG00000015487,ENSGALG00000016016,ENSGALG00000026484,ENSGALG00000010529,ENSGALG00000009241,ENSGALG00000029140,ENSGALG00000016069,ENSGALG00000025740,ENSGALG00000026059,ENSGALG00000025875,ENSGALG00000014873,ENSGALG00000026180,ENSGALG00000028236,ENSGALG00000007324
GO:0042730	fibrinolysis	3.2529e-06	ENSGALG00000012483,ENSGALG00000008332,ENSGALG00000009266,ENSGALG00000002987,ENSGALG00000003957,ENSGALG00000009262,ENSGALG00000009268		GO:0035113	embryonic appendage morphogenesis	2.5854e-06	ENSGALG00000005410,ENSGALG00000026873,ENSGALG00000016767,ENSGALG00000003324,ENSGALG00000015487,ENSGALG00000016016,ENSGALG00000026484,ENSGALG00000010529,ENSGALG00000009241,ENSGALG00000029140,ENSGALG00000016069,ENSGALG00000025740,ENSGALG00000026059,ENSGALG00000025875,ENSGALG00000014873,ENSGALG00000026180,ENSGALG00000028236,ENSGALG00000007324
GO:0002673	regulation of acute inflammatory response	3.2529e-06	ENSGALG00000007419,ENSGALG00000010853,ENSGALG00000012126,ENSGALG00000010850,ENSGALG00000002431,ENSGALG00000028065,ENSGALG00000007381,ENSGALG00000024004,ENSGALG00000001565,ENSGALG00000011509		GO:0005615	extracellular space	4.0909e-06	ENSGALG00000016330,ENSGALG00000015908,ENSGALG00000027232,ENSGALG00000002515,ENSGALG00000009568,ENSGALG00000009844,ENSGALG00000002893,ENSGALG00000028041,ENSGALG00000023961,Novel01396,ENSGALG00000016411,ENSGALG00000012184,ENSGALG00000012155,ENSGALG00000004290,ENSGALG00000013587,ENSGALG00000010797,ENSGALG00000012802,ENSGALG00000011883,ENSGALG00000008298,ENSGALG00000012616,ENSGALG00000002763,ENSGALG0…
GO:0007599	hemostasis	3.2529e-06	ENSGALG00000016833,ENSGALG00000002987,ENSGALG00000003689,ENSGALG00000008678,ENSGALG00000006513,ENSGALG00000015207,ENSGALG00000026677,ENSGALG00000012483,ENSGALG00000004591,ENSGALG00000013571,ENSGALG00000000318,ENSGALG00000004285,ENSGALG00000007381,ENSGALG00000009262,ENSGALG00000008332,ENSGALG00000009266,ENSGALG00000008646,ENSGALG00000028567,ENSGALG00000003957,ENSGALG00000001780,ENSGALG00000009268		GO:2000027	regulation of organ morphogenesis	4.9036e-06	ENSGALG00000026484,ENSGALG00000006726,ENSGALG00000016071,ENSGALG00000009241,ENSGALG00000011358,ENSGALG00000005410,ENSGALG00000026873,ENSGALG00000012775,ENSGALG00000019761,ENSGALG00000004249,ENSGALG00000005263,ENSGALG00000008351,ENSGALG00000015622,ENSGALG00000022940,ENSGALG00000016069,ENSGALG00000010114,ENSGALG00000022994,ENSGALG00000026059,ENSGALG00000001177
GO:0006508	proteolysis	3.2529e-06	ENSGALG00000009268,ENSGALG00000003957,ENSGALG00000009369,ENSGALG00000008973,ENSGALG00000008332,ENSGALG00000003016,ENSGALG00000011509,ENSGALG00000015937,ENSGALG00000005318,ENSGALG00000016666,ENSGALG00000003589,ENSGALG00000004293,ENSGALG00000013878,ENSGALG00000009382,ENSGALG00000005906,ENSGALG00000014603,ENSGALG00000010853,ENSGALG00000008601,ENSGALG00000008469,ENSGALG00000006833,ENSGALG00000007289,…		GO:0007507	heart development	5.4416e-06	ENSGALG00000012290,ENSGALG00000015487,ENSGALG00000026366,ENSGALG00000014463,ENSGALG00000005410,ENSGALG00000005180,ENSGALG00000005538,ENSGALG00000009241,ENSGALG00000006726,ENSGALG00000014873,ENSGALG00000006497,ENSGALG00000000839,ENSGALG00000000560,ENSGALG00000028069,ENSGALG00000027364,ENSGALG00000015622,ENSGALG00000022940,ENSGALG00000008351,ENSGALG00000012044,ENSGALG00000013587,ENSGALG00000029175,…
GO:0009127	purine nucleoside monophosphate biosynthetic process	3.4309e-06	ENSGALG00000012034,ENSGALG00000015372,ENSGALG00000015983,Novel00256,ENSGALG00000026537,ENSGALG00000013726,ENSGALG00000009286,ENSGALG00000014398,ENSGALG00000014644,ENSGALG00000018368,ENSGALG00000015003,ENSGALG00000013728,ENSGALG00000022539,ENSGALG00000001330		GO:0005509	calcium ion binding	5.4416e-06	ENSGALG00000027316,ENSGALG00000014463,ENSGALG00000021542,ENSGALG00000011696,ENSGALG00000004320,ENSGALG00000015018,ENSGALG00000028616,ENSGALG00000009719,ENSGALG00000002081,ENSGALG00000014804,ENSGALG00000016702,ENSGALG00000019060,ENSGALG00000028924,ENSGALG00000017398,ENSGALG00000008339,ENSGALG00000008898,ENSGALG00000028043,ENSGALG00000026903,ENSGALG00000017183,ENSGALG00000012155,ENSGALG00000016478,…
GO:1901657	glycosyl compound metabolic process	3.6011e-06	ENSGALG00000012613,ENSGALG00000012034,ENSGALG00000015372,Novel00256,ENSGALG00000007936,ENSGALG00000004809,ENSGALG00000002479,ENSGALG00000007606,ENSGALG00000003267,ENSGALG00000015003,ENSGALG00000014644,ENSGALG00000009286,ENSGALG00000022539,ENSGALG00000013728,ENSGALG00000002688,ENSGALG00000001330,Novel01627,ENSGALG00000003579,ENSGALG00000002377,ENSGALG00000026537,ENSGALG00000018368,ENSGALG000000183…		GO:0030198	extracellular matrix organization	5.559e-06	ENSGALG00000027471,ENSGALG00000011970,ENSGALG00000028091,ENSGALG00000011099,ENSGALG00000022940,ENSGALG00000012873,ENSGALG00000010583,ENSGALG00000016584,ENSGALG00000009572,ENSGALG00000004526,ENSGALG00000006725,ENSGALG00000004087,ENSGALG00000005180,ENSGALG00000015307,ENSGALG00000009241,ENSGALG00000028543,ENSGALG00000011962,ENSGALG00000017183,ENSGALG00000016411,ENSGALG00000013587
GO:0045861	negative regulation of proteolysis	4.533e-06	ENSGALG00000007381,ENSGALG00000014252,ENSGALG00000001697,ENSGALG00000026646,ENSGALG00000003589,ENSGALG00000011509,ENSGALG00000015937,ENSGALG00000008973,ENSGALG00000008646,ENSGALG00000003512,ENSGALG00000008332,ENSGALG00000022964,ENSGALG00000000293,ENSGALG00000009369,ENSGALG00000008469,ENSGALG00000006833,ENSGALG00000017186,ENSGALG00000008608,ENSGALG00000002987,ENSGALG00000001565,ENSGALG00000008601,…		GO:0043062	extracellular structure organization	6.1797e-06	ENSGALG00000006725,ENSGALG00000004526,ENSGALG00000012873,ENSGALG00000010583,ENSGALG00000009572,ENSGALG00000016584,ENSGALG00000028091,ENSGALG00000011099,ENSGALG00000022940,ENSGALG00000027471,ENSGALG00000011970,ENSGALG00000013587,ENSGALG00000011962,ENSGALG00000028543,ENSGALG00000017183,ENSGALG00000016411,ENSGALG00000005180,ENSGALG00000009241,ENSGALG00000015307,ENSGALG00000004087
GO:0009205	purine ribonucleoside triphosphate metabolic process	4.7602e-06	ENSGALG00000003579,ENSGALG00000002377,ENSGALG00000026537,ENSGALG00000018373,ENSGALG00000018368,ENSGALG00000014398,ENSGALG00000015544,ENSGALG00000011020,ENSGALG00000015372,ENSGALG00000012613,ENSGALG00000007606,Novel00256,ENSGALG00000007936,ENSGALG00000004809,ENSGALG00000022539,ENSGALG00000003267,ENSGALG00000014644,ENSGALG00000015003,ENSGALG00000009286,Novel01627,ENSGALG00000002688,ENSGALG000000013…		GO:0055001	muscle cell development	7.2546e-06	ENSGALG00000009844,ENSGALG00000008351,ENSGALG00000018946,ENSGALG00000000172,ENSGALG00000006216,ENSGALG00000000560,ENSGALG00000000730,ENSGALG00000005538,ENSGALG00000010529,ENSGALG00000014699,ENSGALG00000015018,ENSGALG00000003925,ENSGALG00000001977,ENSGALG00000014463,ENSGALG00000026366,ENSGALG00000012044,ENSGALG00000016411
GO:0002526	acute inflammatory response	4.7602e-06	ENSGALG00000010853,ENSGALG00000008332,ENSGALG00000007419,ENSGALG00000012126,ENSGALG00000010850,ENSGALG00000002431,ENSGALG00000007381,ENSGALG00000028065,ENSGALG00000008601,ENSGALG00000011509,ENSGALG00000001565,ENSGALG00000024004		GO:0008544	epidermis development	8.5822e-06	ENSGALG00000012073,ENSGALG00000016439,ENSGALG00000006726,ENSGALG00000027514,ENSGALG00000004249,ENSGALG00000001518,ENSGALG00000011696,ENSGALG00000005410,ENSGALG00000012790,ENSGALG00000007690,ENSGALG00000007324,ENSGALG00000010133,ENSGALG00000006673,ENSGALG00000004653,ENSGALG00000026180,ENSGALG00000028115,ENSGALG00000011254,ENSGALG00000015910,ENSGALG00000028069
GO:0050817	coagulation	5.3359e-06	ENSGALG00000013571,ENSGALG00000004591,ENSGALG00000012483,ENSGALG00000026677,ENSGALG00000015207,ENSGALG00000008678,ENSGALG00000003689,ENSGALG00000006513,ENSGALG00000016833,ENSGALG00000002987,ENSGALG00000009268,ENSGALG00000028567,ENSGALG00000001780,ENSGALG00000003957,ENSGALG00000008646,ENSGALG00000008332,ENSGALG00000009266,ENSGALG00000009262,ENSGALG00000000318,ENSGALG00000007381,ENSGALG00000004285		GO:0042472	inner ear morphogenesis	9.07e-06	ENSGALG00000013587,ENSGALG00000003324,ENSGALG00000004249,ENSGALG00000012775,ENSGALG00000022994,ENSGALG00000005410,ENSGALG00000016069,ENSGALG00000005180,ENSGALG00000015622,ENSGALG00000028236,ENSGALG00000016071,ENSGALG00000002763,ENSGALG00000006726,ENSGALG00000004653,ENSGALG00000015834
GO:0010038	response to metal ion	5.4865e-06	Novel00898,ENSGALG00000002118,ENSGALG00000017021,ENSGALG00000028939,ENSGALG00000010870,ENSGALG00000012666,ENSGALG00000002162,ENSGALG00000009262,ENSGALG00000000608,ENSGALG00000004980,ENSGALG00000016403,ENSGALG00000012613,ENSGALG00000009926,ENSGALG00000009268,ENSGALG00000004261,ENSGALG00000028037,ENSGALG00000004809,ENSGALG00000009266		GO:0015629	actin cytoskeleton	9.0948e-06	Novel01417,ENSGALG00000000779,ENSGALG00000028102,ENSGALG00000006835,ENSGALG00000002790,ENSGALG00000015556,ENSGALG00000006572,ENSGALG00000018946,ENSGALG00000028134,ENSGALG00000005226,ENSGALG00000006591,ENSGALG00000009844,ENSGALG00000011991,Novel01756,ENSGALG00000026748,ENSGALG00000021128,Novel01351,ENSGALG00000027323,ENSGALG00000027821,ENSGALG00000007488,Novel01600,ENSGALG00000027177,ENSGALG000000…
GO:0008236	serine-type peptidase activity	5.9771e-06	ENSGALG00000005318,ENSGALG00000028886,ENSGALG00000004293,ENSGALG00000027189,ENSGALG00000001780,ENSGALG00000014659,ENSGALG00000008332,ENSGALG00000003016,ENSGALG00000006513,ENSGALG00000001331,ENSGALG00000027497,ENSGALG00000026677,ENSGALG00000015623,ENSGALG00000028065,ENSGALG00000016833,ENSGALG00000014603,ENSGALG00000002722,ENSGALG00000013571,ENSGALG00000012483,ENSGALG00000007419,ENSGALG00000012126		GO:0007389	pattern specification process	9.7639e-06	ENSGALG00000022994,ENSGALG00000003782,ENSGALG00000001085,ENSGALG00000025875,ENSGALG00000025740,ENSGALG00000011487,ENSGALG00000006497,ENSGALG00000014873,ENSGALG00000003965,ENSGALG00000026180,ENSGALG00000015622,ENSGALG00000007324,ENSGALG00000001264,ENSGALG00000022940,ENSGALG00000027364,ENSGALG00000010794,ENSGALG00000013194,ENSGALG00000028091,ENSGALG00000008509,ENSGALG00000005410,ENSGALG00000004249,…
GO:0019637	organophosphate metabolic process	6.3085e-06	ENSGALG00000010978,ENSGALG00000006917,ENSGALG00000001915,Novel00256,ENSGALG00000016205,ENSGALG00000007936,ENSGALG00000012613,ENSGALG00000012034,ENSGALG00000016285,ENSGALG00000001330,ENSGALG00000022539,ENSGALG00000014976,ENSGALG00000015003,ENSGALG00000003267,ENSGALG00000013726,ENSGALG00000011104,ENSGALG00000003579,ENSGALG00000028928,ENSGALG00000011100,ENSGALG00000026910,ENSGALG00000004875,ENSGALG0…		GO:0007519	skeletal muscle tissue development	1.5582e-05	ENSGALG00000003782,ENSGALG00000022994,ENSGALG00000000730,ENSGALG00000026059,ENSGALG00000019470,ENSGALG00000006216,ENSGALG00000009301,ENSGALG00000000172,ENSGALG00000023961,ENSGALG00000028091,ENSGALG00000010794,ENSGALG00000014917,ENSGALG00000014645,ENSGALG00000005263,ENSGALG00000007899,ENSGALG00000010936,ENSGALG00000014699
GO:0017171	serine hydrolase activity	6.7058e-06	ENSGALG00000012483,ENSGALG00000007419,ENSGALG00000012126,ENSGALG00000014603,ENSGALG00000013571,ENSGALG00000002722,ENSGALG00000015623,ENSGALG00000028065,ENSGALG00000016833,ENSGALG00000001331,ENSGALG00000006513,ENSGALG00000027497,ENSGALG00000026677,ENSGALG00000008332,ENSGALG00000003016,ENSGALG00000001780,ENSGALG00000014659,ENSGALG00000004293,ENSGALG00000027189,ENSGALG00000005318,ENSGALG00000028886		GO:0060562	epithelial tube morphogenesis	2.0192e-05	ENSGALG00000006497,ENSGALG00000000839,ENSGALG00000014873,ENSGALG00000016069,ENSGALG00000022994,ENSGALG00000026059,ENSGALG00000011487,ENSGALG00000015622,ENSGALG00000022940,ENSGALG00000013194,ENSGALG00000008509,ENSGALG00000010163,ENSGALG00000008351,ENSGALG00000004249,ENSGALG00000005263,ENSGALG00000029175,ENSGALG00000005410,ENSGALG00000026873,ENSGALG00000012155,ENSGALG00000013193,ENSGALG00000010529,…
GO:0046128	purine ribonucleoside metabolic process	7.1297e-06	ENSGALG00000003579,ENSGALG00000002377,ENSGALG00000026537,ENSGALG00000003689,ENSGALG00000018373,ENSGALG00000018368,ENSGALG00000015544,ENSGALG00000014398,ENSGALG00000011020,ENSGALG00000015372,ENSGALG00000012613,ENSGALG00000012034,ENSGALG00000002479,ENSGALG00000007606,Novel00256,ENSGALG00000004809,ENSGALG00000007936,ENSGALG00000022539,ENSGALG00000014644,ENSGALG00000015003,ENSGALG00000003267,ENSGALG0…		GO:0035637	multicellular organismal signaling	2.0546e-05	ENSGALG00000027836,ENSGALG00000003123,ENSGALG00000008339,ENSGALG00000009514,ENSGALG00000010044,ENSGALG00000001472,ENSGALG00000012790,ENSGALG00000000644,ENSGALG00000012044,ENSGALG00000014873,ENSGALG00000015487,ENSGALG00000009301,ENSGALG00000004526
GO:0030170	pyridoxal phosphate binding	7.679e-06	ENSGALG00000005046,ENSGALG00000020180,ENSGALG00000008317,ENSGALG00000020943,ENSGALG00000016205,ENSGALG00000000893,ENSGALG00000028195,ENSGALG00000012418,ENSGALG00000008992,ENSGALG00000000054,ENSGALG00000011331,ENSGALG00000015180,ENSGALG00000004158		GO:0060284	regulation of cell development	2.1967e-05	ENSGALG00000009523,ENSGALG00000023420,ENSGALG00000002763,ENSGALG00000000653,ENSGALG00000016411,ENSGALG00000011962,ENSGALG00000009514,ENSGALG00000015720,ENSGALG00000002515,ENSGALG00000022994,ENSGALG00000008263,ENSGALG00000026059,ENSGALG00000009241,ENSGALG00000010529,ENSGALG00000029140,ENSGALG00000000314,ENSGALG00000027381,ENSGALG00000002028,ENSGALG00000006726,ENSGALG00000005263,ENSGALG00000003324,…
GO:0009119	ribonucleoside metabolic process	7.7685e-06	ENSGALG00000012034,ENSGALG00000012613,ENSGALG00000015372,ENSGALG00000007936,ENSGALG00000004809,Novel00256,ENSGALG00000007606,ENSGALG00000002479,ENSGALG00000009286,ENSGALG00000015003,ENSGALG00000014644,ENSGALG00000003267,ENSGALG00000022539,ENSGALG00000001330,ENSGALG00000002688,Novel01627,ENSGALG00000002377,ENSGALG00000003579,ENSGALG00000026537,ENSGALG00000015544,ENSGALG00000014398,ENSGALG000000183…		GO:0051094	positive regulation of developmental process	2.2483e-05	ENSGALG00000014645,ENSGALG00000012155,ENSGALG00000011962,ENSGALG00000029175,ENSGALG00000015834,ENSGALG00000023420,ENSGALG00000002763,ENSGALG00000016071,ENSGALG00000012073,ENSGALG00000009523,ENSGALG00000022994,ENSGALG00000026059,ENSGALG00000006216,ENSGALG00000028115,ENSGALG00000026180,ENSGALG00000027836,ENSGALG00000007324,ENSGALG00000011319,ENSGALG00000010770,ENSGALG00000005410,ENSGALG00000012775,…
GO:0010035	response to inorganic substance	9.1528e-06	ENSGALG00000017021,Novel00898,ENSGALG00000002118,ENSGALG00000013568,ENSGALG00000028939,ENSGALG00000002162,ENSGALG00000007109,ENSGALG00000012666,ENSGALG00000010870,ENSGALG00000015937,ENSGALG00000000608,ENSGALG00000009262,ENSGALG00000009390,ENSGALG00000016403,ENSGALG00000004980,ENSGALG00000028037,ENSGALG00000009369,ENSGALG00000004261,ENSGALG00000009268,ENSGALG00000009926,ENSGALG00000012613,ENSGALG0…		GO:0003007	heart morphogenesis	2.2809e-05	ENSGALG00000006726,ENSGALG00000009241,ENSGALG00000028575,ENSGALG00000005180,ENSGALG00000012790,ENSGALG00000005410,ENSGALG00000013587,ENSGALG00000026366,ENSGALG00000015487,ENSGALG00000009844,ENSGALG00000026180,ENSGALG00000008351,ENSGALG00000022940,ENSGALG00000015622,ENSGALG00000027364,ENSGALG00000022994,ENSGALG00000026059,ENSGALG00000028069,ENSGALG00000006497,ENSGALG00000000839,ENSGALG00000014873
GO:0009144	purine nucleoside triphosphate metabolic process	9.1528e-06	Novel01627,ENSGALG00000002688,ENSGALG00000001330,ENSGALG00000022539,ENSGALG00000014644,ENSGALG00000003267,ENSGALG00000015003,ENSGALG00000009286,ENSGALG00000007606,Novel00256,ENSGALG00000004809,ENSGALG00000007936,ENSGALG00000015372,ENSGALG00000012613,ENSGALG00000011020,ENSGALG00000018368,ENSGALG00000018373,ENSGALG00000015544,ENSGALG00000014398,ENSGALG00000026537,ENSGALG00000003579,ENSGALG000000023…		GO:0090596	sensory organ morphogenesis	2.3973e-05	ENSGALG00000005263,ENSGALG00000003324,ENSGALG00000004249,ENSGALG00000013587,ENSGALG00000012775,ENSGALG00000005410,ENSGALG00000005180,ENSGALG00000005613,ENSGALG00000010529,ENSGALG00000006726,ENSGALG00000016071,ENSGALG00000002763,ENSGALG00000016016,ENSGALG00000015834,ENSGALG00000026059,ENSGALG00000028069,ENSGALG00000016069,ENSGALG00000022994,ENSGALG00000013987,ENSGALG00000015622,ENSGALG00000028236,…
GO:0009199	ribonucleoside triphosphate metabolic process	9.1528e-06	ENSGALG00000012613,ENSGALG00000015372,ENSGALG00000004809,ENSGALG00000007936,Novel00256,ENSGALG00000007606,ENSGALG00000009286,ENSGALG00000003267,ENSGALG00000015003,ENSGALG00000014644,ENSGALG00000022539,ENSGALG00000001330,ENSGALG00000002688,Novel01627,ENSGALG00000002377,ENSGALG00000003579,ENSGALG00000026537,ENSGALG00000015544,ENSGALG00000014398,ENSGALG00000018368,ENSGALG00000018373,ENSGALG000000110…		GO:0003774	motor activity	2.7524e-05	ENSGALG00000000779,Novel01417,ENSGALG00000028102,ENSGALG00000028134,ENSGALG00000005806,ENSGALG00000026748,Novel01351,Novel01756,ENSGALG00000028612,ENSGALG00000000628,ENSGALG00000003157,ENSGALG00000027323,ENSGALG00000005538,ENSGALG00000027177,Novel01600,ENSGALG00000028575,Novel01507
GO:0042278	purine nucleoside metabolic process	9.2987e-06	ENSGALG00000026537,ENSGALG00000002377,ENSGALG00000003579,ENSGALG00000011020,ENSGALG00000014398,ENSGALG00000015544,ENSGALG00000018368,ENSGALG00000018373,ENSGALG00000003689,ENSGALG00000004809,ENSGALG00000007936,Novel00256,ENSGALG00000007606,ENSGALG00000002479,ENSGALG00000012034,ENSGALG00000012613,ENSGALG00000015372,ENSGALG00000001330,ENSGALG00000002688,Novel01627,ENSGALG00000009286,ENSGALG000000146…		GO:0044212	transcription regulatory region DNA binding	2.8528e-05	ENSGALG00000007324,ENSGALG00000006673,ENSGALG00000010794,ENSGALG00000026180,ENSGALG00000006480,ENSGALG00000019470,ENSGALG00000006216,ENSGALG00000022994,ENSGALG00000026059,ENSGALG00000005613,ENSGALG00000010936,ENSGALG00000001006,ENSGALG00000016439,ENSGALG00000000242,ENSGALG00000014645,ENSGALG00000022940,ENSGALG00000001197,ENSGALG00000000172,ENSGALG00000010461,ENSGALG00000006497,ENSGALG00000000839,…
GO:0044429	mitochondrial part	9.9949e-06	ENSGALG00000028249,Novel00256,ENSGALG00000015866,ENSGALG00000017163,ENSGALG00000007878,ENSGALG00000012488,ENSGALG00000027737,ENSGALG00000015437,ENSGALG00000010614,ENSGALG00000009700,ENSGALG00000022539,ENSGALG00000018357,ENSGALG00000011483,ENSGALG00000016555,ENSGALG00000002960,ENSGALG00000004057,ENSGALG00000008840,ENSGALG00000014869,ENSGALG00000005280,ENSGALG00000006211,ENSGALG00000008337,ENSGALG0…		GO:0006936	muscle contraction	2.9316e-05	ENSGALG00000012044,ENSGALG00000026366,ENSGALG00000015487,ENSGALG00000014463,ENSGALG00000012790,ENSGALG00000012783,ENSGALG00000015018,ENSGALG00000028575,ENSGALG00000016342,ENSGALG00000002907,Novel00580,ENSGALG00000009301,ENSGALG00000006835,ENSGALG00000000730,ENSGALG00000006572,ENSGALG00000018946,ENSGALG00000008351,ENSGALG00000028752,ENSGALG00000006591
GO:0048878	chemical homeostasis	1.0033e-05	ENSGALG00000007650,ENSGALG00000007109,ENSGALG00000002162,ENSGALG00000017021,ENSGALG00000008678,ENSGALG00000016491,ENSGALG00000012271,ENSGALG00000008544,ENSGALG00000007617,ENSGALG00000028259,ENSGALG00000006629,ENSGALG00000026862,ENSGALG00000006855,ENSGALG00000015862,ENSGALG00000004345,ENSGALG00000007114,ENSGALG00000011219,ENSGALG00000023576,ENSGALG00000010005,ENSGALG00000002182,ENSGALG00000004285,…		GO:0051960	regulation of nervous system development	2.9452e-05	ENSGALG00000003324,ENSGALG00000005263,ENSGALG00000012290,ENSGALG00000005410,ENSGALG00000006997,ENSGALG00000009241,ENSGALG00000010529,ENSGALG00000000314,ENSGALG00000029140,ENSGALG00000027381,ENSGALG00000006726,ENSGALG00000002028,ENSGALG00000004526,ENSGALG00000001085,ENSGALG00000015622,ENSGALG00000015403,ENSGALG00000011541,ENSGALG00000009003,ENSGALG00000004448,ENSGALG00000008961,ENSGALG00000015087,…
GO:0035051	cardiocyte differentiation	1.079e-05	ENSGALG00000016797,ENSGALG00000006520,ENSGALG00000009791,ENSGALG00000016662,ENSGALG00000008544,ENSGALG00000001021,ENSGALG00000028015,ENSGALG00000023577,ENSGALG00000008250,ENSGALG00000000120,ENSGALG00000016200,ENSGALG00000010290,ENSGALG00000007943,ENSGALG00000016403,ENSGALG00000014976,ENSGALG00000014884		GO:0051146	striated muscle cell differentiation	2.9452e-05	ENSGALG00000016411,ENSGALG00000014645,ENSGALG00000012712,ENSGALG00000021520,ENSGALG00000029175,ENSGALG00000001977,ENSGALG00000014463,ENSGALG00000026366,ENSGALG00000003925,ENSGALG00000005538,ENSGALG00000010529,ENSGALG00000015018,ENSGALG00000000730,ENSGALG00000000560,ENSGALG00000006216,ENSGALG00000009844,ENSGALG00000018946,ENSGALG00000008351,ENSGALG00000001197,ENSGALG00000000172
GO:0030195	negative regulation of blood coagulation	1.079e-05	ENSGALG00000003957,ENSGALG00000001780,ENSGALG00000009268,ENSGALG00000009266,ENSGALG00000008332,ENSGALG00000012483,ENSGALG00000008678,ENSGALG00000009262,ENSGALG00000002987		GO:0000982	transcription factor activity, RNA polymerase II core promoter proximal region sequence-specific binding	2.9483e-05	ENSGALG00000010461,ENSGALG00000006497,ENSGALG00000022994,ENSGALG00000025740,ENSGALG00000022940,ENSGALG00000007324,ENSGALG00000006673,ENSGALG00000010794,ENSGALG00000000172,ENSGALG00000000242,ENSGALG00000001518,ENSGALG00000027677,ENSGALG00000014645,ENSGALG00000012775,ENSGALG00000014776,ENSGALG00000007690,ENSGALG00000010529,ENSGALG00000005613,ENSGALG00000001006,ENSGALG00000016439,ENSGALG00000006726,…
GO:1900047	negative regulation of hemostasis	1.079e-05	ENSGALG00000002987,ENSGALG00000009262,ENSGALG00000008678,ENSGALG00000008332,ENSGALG00000012483,ENSGALG00000009266,ENSGALG00000009268,ENSGALG00000001780,ENSGALG00000003957		GO:0031674	I band	3.1437e-05	ENSGALG00000012044,ENSGALG00000011991,ENSGALG00000028884,ENSGALG00000001977,ENSGALG00000026452,ENSGALG00000014463,ENSGALG00000000730,ENSGALG00000007945,ENSGALG00000015018,ENSGALG00000005538,ENSGALG00000005493,ENSGALG00000003925,ENSGALG00000009844
GO:0009605	response to external stimulus	1.1538e-05	ENSGALG00000006629,ENSGALG00000009266,ENSGALG00000009768,ENSGALG00000011117,ENSGALG00000011708,ENSGALG00000011219,ENSGALG00000007620,ENSGALG00000019848,ENSGALG00000015143,ENSGALG00000010850,ENSGALG00000016311,ENSGALG00000004591,ENSGALG00000009748,ENSGALG00000012126,ENSGALG00000007419,ENSGALG00000008678,ENSGALG00000028939,ENSGALG00000016833,ENSGALG00000009268,ENSGALG00000016200,ENSGALG00000028037,…		GO:0060538	skeletal muscle organ development	3.2919e-05	ENSGALG00000007899,ENSGALG00000014699,ENSGALG00000010936,ENSGALG00000014917,ENSGALG00000014645,ENSGALG00000005263,ENSGALG00000000172,ENSGALG00000010794,ENSGALG00000028091,ENSGALG00000023961,ENSGALG00000026059,ENSGALG00000000730,ENSGALG00000022994,ENSGALG00000003782,ENSGALG00000009301,ENSGALG00000019470,ENSGALG00000006216
GO:0019866	organelle inner membrane	1.2741e-05	ENSGALG00000001240,ENSGALG00000013098,ENSGALG00000002470,ENSGALG00000018368,ENSGALG00000018373,ENSGALG00000008337,ENSGALG00000014869,ENSGALG00000002020,ENSGALG00000008840,ENSGALG00000004057,ENSGALG00000009700,ENSGALG00000016555,ENSGALG00000002960,ENSGALG00000011483,ENSGALG00000022539,ENSGALG00000018370,ENSGALG00000016223,ENSGALG00000017163,Novel00256,ENSGALG00000027963,ENSGALG00000018382,ENSGALG0…		GO:0000975	regulatory region DNA binding	3.4671e-05	ENSGALG00000007324,ENSGALG00000006673,ENSGALG00000010794,ENSGALG00000026180,ENSGALG00000006480,ENSGALG00000006216,ENSGALG00000019470,ENSGALG00000022994,ENSGALG00000026059,ENSGALG00000005613,ENSGALG00000010936,ENSGALG00000001006,ENSGALG00000016439,ENSGALG00000000242,ENSGALG00000014645,ENSGALG00000022940,ENSGALG00000001197,ENSGALG00000000172,ENSGALG00000010461,ENSGALG00000000839,ENSGALG00000006497,…
GO:0051346	negative regulation of hydrolase activity	1.3003e-05	ENSGALG00000026646,ENSGALG00000003589,ENSGALG00000001697,ENSGALG00000014252,ENSGALG00000007381,ENSGALG00000015937,ENSGALG00000007114,ENSGALG00000011509,ENSGALG00000010978,ENSGALG00000003512,ENSGALG00000008973,ENSGALG00000008646,ENSGALG00000004809,ENSGALG00000017186,ENSGALG00000006833,ENSGALG00000009369,ENSGALG00000008469,ENSGALG00000000293,ENSGALG00000022964,ENSGALG00000004140,ENSGALG00000008608,…		GO:0001067	regulatory region nucleic acid binding	3.4671e-05	ENSGALG00000010114,ENSGALG00000011254,ENSGALG00000025875,ENSGALG00000025740,ENSGALG00000006497,ENSGALG00000000839,ENSGALG00000010461,ENSGALG00000000172,ENSGALG00000001197,ENSGALG00000022940,ENSGALG00000005410,ENSGALG00000007690,ENSGALG00000014776,ENSGALG00000012775,ENSGALG00000005263,ENSGALG00000012290,ENSGALG00000001518,ENSGALG00000006726,ENSGALG00000026484,ENSGALG00000016016,ENSGALG00000010529,…
GO:0006090	pyruvate metabolic process	1.4075e-05	ENSGALG00000009700,ENSGALG00000011483,ENSGALG00000003267,ENSGALG00000015544,ENSGALG00000013257,ENSGALG00000007936,ENSGALG00000001328,ENSGALG00000007606,ENSGALG00000007636,ENSGALG00000012613,ENSGALG00000015437,ENSGALG00000003579,ENSGALG00000002377		GO:0043565	sequence-specific DNA binding	3.7152e-05	ENSGALG00000019470,ENSGALG00000006216,ENSGALG00000010705,ENSGALG00000000936,ENSGALG00000022994,ENSGALG00000007324,ENSGALG00000006673,ENSGALG00000010794,ENSGALG00000013194,ENSGALG00000026180,ENSGALG00000000242,ENSGALG00000004249,Novel01396,ENSGALG00000014645,ENSGALG00000005613,ENSGALG00000001006,ENSGALG00000023420,ENSGALG00000016439,ENSGALG00000010461,ENSGALG00000006497,ENSGALG00000003965,ENSGALG0…
GO:0042802	identical protein binding	1.4203e-05	ENSGALG00000000786,ENSGALG00000015143,ENSGALG00000008014,ENSGALG00000027864,ENSGALG00000009474,ENSGALG00000007109,ENSGALG00000007419,ENSGALG00000003804,ENSGALG00000027835,ENSGALG00000004140,ENSGALG00000028939,ENSGALG00000003678,ENSGALG00000005423,ENSGALG00000007617,ENSGALG00000016592,ENSGALG00000020943,ENSGALG00000012061,ENSGALG00000005046,ENSGALG00000026862,ENSGALG00000003570,ENSGALG00000012418,…		GO:0055002	striated muscle cell development	3.9276e-05	ENSGALG00000000172,ENSGALG00000003925,ENSGALG00000008351,ENSGALG00000018946,ENSGALG00000009844,ENSGALG00000015018,ENSGALG00000005538,ENSGALG00000010529,ENSGALG00000000730,ENSGALG00000016411,ENSGALG00000026366,ENSGALG00000014463,ENSGALG00000000560,ENSGALG00000006216,ENSGALG00000001977
GO:0044255	cellular lipid metabolic process	1.905e-05	ENSGALG00000010978,ENSGALG00000006917,ENSGALG00000001915,ENSGALG00000004769,ENSGALG00000004230,ENSGALG00000007082,ENSGALG00000003957,ENSGALG00000016200,ENSGALG00000012613,ENSGALG00000012792,ENSGALG00000009700,ENSGALG00000005554,ENSGALG00000002412,ENSGALG00000005217,ENSGALG00000014976,ENSGALG00000002775,ENSGALG00000011509,ENSGALG00000002960,ENSGALG00000014862,ENSGALG00000028928,ENSGALG00000026910,…		GO:0005539	glycosaminoglycan binding	3.9276e-05	Novel00748,ENSGALG00000015307,ENSGALG00000011973,ENSGALG00000013237,ENSGALG00000009568,ENSGALG00000011883,ENSGALG00000010949,ENSGALG00000006725,ENSGALG00000016112,ENSGALG00000015627,ENSGALG00000014804,ENSGALG00000028543,ENSGALG00000010583,ENSGALG00000011962,ENSGALG00000026873
GO:0019693	ribose phosphate metabolic process	1.946e-05	ENSGALG00000012613,ENSGALG00000012034,Novel00256,ENSGALG00000007936,ENSGALG00000015003,ENSGALG00000003267,ENSGALG00000022539,ENSGALG00000001330,ENSGALG00000011100,ENSGALG00000003579,ENSGALG00000011104,ENSGALG00000013726,ENSGALG00000018373,ENSGALG00000015544,ENSGALG00000014398,ENSGALG00000003689,ENSGALG00000012554,ENSGALG00000015372,ENSGALG00000004809,ENSGALG00000007606,ENSGALG00000014644,ENSGALG0…		GO:0003779	actin binding	4.0162e-05	ENSGALG00000028612,ENSGALG00000002028,ENSGALG00000009321,ENSGALG00000027323,ENSGALG00000027177,ENSGALG00000012495,ENSGALG00000011170,ENSGALG00000026748,ENSGALG00000021128,ENSGALG00000010770,ENSGALG00000011991,ENSGALG00000014463,ENSGALG00000028654,ENSGALG00000028134,ENSGALG00000027836,ENSGALG00000018946,ENSGALG00000006591,ENSGALG00000002790,ENSGALG00000006572,ENSGALG00000006835,ENSGALG00000011487,…
GO:0051604	protein maturation	1.9867e-05	ENSGALG00000007381,ENSGALG00000011509,ENSGALG00000009262,ENSGALG00000008701,ENSGALG00000009266,ENSGALG00000006855,ENSGALG00000009268,ENSGALG00000003957,ENSGALG00000017186,ENSGALG00000028065,ENSGALG00000002987,ENSGALG00000002431,ENSGALG00000001565,ENSGALG00000024004,ENSGALG00000006513,ENSGALG00000008206,ENSGALG00000012126,ENSGALG00000027874,ENSGALG00000010853,ENSGALG00000010001,ENSGALG00000007419,…		GO:0044420	extracellular matrix component	4.8977e-05	ENSGALG00000012616,ENSGALG00000027471,ENSGALG00000004087,ENSGALG00000009362,ENSGALG00000017041,ENSGALG00000005811,ENSGALG00000008961,ENSGALG00000003582,ENSGALG00000014804,ENSGALG00000016584,ENSGALG00000014014,ENSGALG00000004526,ENSGALG00000013587,ENSGALG00000006725
GO:0008202	steroid metabolic process	2.0225e-05	ENSGALG00000011594,ENSGALG00000016491,ENSGALG00000010769,ENSGALG00000026678,ENSGALG00000011612,ENSGALG00000028046,ENSGALG00000007109,ENSGALG00000023120,ENSGALG00000009791,ENSGALG00000012834,ENSGALG00000028928,ENSGALG00000017394,ENSGALG00000002182,ENSGALG00000004980,ENSGALG00000015003,ENSGALG00000007114,ENSGALG00000011117,ENSGALG00000010978,ENSGALG00000004230,ENSGALG00000005175		GO:0003009	skeletal muscle contraction	5.5913e-05	ENSGALG00000008351,ENSGALG00000006835,ENSGALG00000006591,ENSGALG00000009301,ENSGALG00000028575,ENSGALG00000006572
GO:0016829	lyase activity	2.3757e-05	ENSGALG00000013165,ENSGALG00000006306,ENSGALG00000012034,ENSGALG00000015862,ENSGALG00000011421,ENSGALG00000003475,ENSGALG00000027835,ENSGALG00000011331,ENSGALG00000015544,ENSGALG00000011704,ENSGALG00000007636,ENSGALG00000012197,ENSGALG00000002377,Novel01328,ENSGALG00000028195,Novel01478,ENSGALG00000000893,ENSGALG00000021340,ENSGALG00000004057,ENSGALG00000013726,ENSGALG00000002162,ENSGALG000000096…		GO:0045597	positive regulation of cell differentiation	7.5436e-05	ENSGALG00000028115,ENSGALG00000006216,ENSGALG00000026059,ENSGALG00000007324,ENSGALG00000026180,ENSGALG00000029175,ENSGALG00000011962,ENSGALG00000014645,ENSGALG00000009523,ENSGALG00000012073,ENSGALG00000002763,ENSGALG00000016071,ENSGALG00000023420,ENSGALG00000014873,ENSGALG00000001177,ENSGALG00000009572,ENSGALG00000027364,ENSGALG00000010133,ENSGALG00000015403,ENSGALG00000004448,ENSGALG00000011541,…
GO:0050878	regulation of body fluid levels	2.4016e-05	ENSGALG00000026677,ENSGALG00000015207,ENSGALG00000003689,ENSGALG00000008678,ENSGALG00000006513,ENSGALG00000016833,ENSGALG00000002987,ENSGALG00000013571,ENSGALG00000004591,ENSGALG00000012483,ENSGALG00000009262,ENSGALG00000000318,ENSGALG00000007381,ENSGALG00000004980,ENSGALG00000004285,ENSGALG00000010825,ENSGALG00000009268,ENSGALG00000028567,ENSGALG00000026862,ENSGALG00000001780,ENSGALG00000003957,…		GO:0090103	cochlea morphogenesis	0.0001025	ENSGALG00000002763,ENSGALG00000016071,ENSGALG00000005410,ENSGALG00000015834,ENSGALG00000022994,ENSGALG00000015622,ENSGALG00000004249
GO:0009072	aromatic amino acid family metabolic process	2.4436e-05	ENSGALG00000014966,ENSGALG00000006482,ENSGALG00000012754,ENSGALG00000009926,ENSGALG00000000893,ENSGALG00000012418,ENSGALG00000010432,ENSGALG00000004343		GO:0048738	cardiac muscle tissue development	0.00010723	ENSGALG00000012790,ENSGALG00000014645,ENSGALG00000005410,ENSGALG00000016411,ENSGALG00000015487,ENSGALG00000029175,ENSGALG00000014463,ENSGALG00000015834,ENSGALG00000005180,ENSGALG00000001006,ENSGALG00000005538,ENSGALG00000028575,ENSGALG00000000560,ENSGALG00000008351,ENSGALG00000009844,ENSGALG00000027364,ENSGALG00000022940
GO:0006753	nucleoside phosphate metabolic process	2.5024e-05	ENSGALG00000018373,ENSGALG00000014398,ENSGALG00000015544,ENSGALG00000003689,ENSGALG00000012554,ENSGALG00000011104,ENSGALG00000013726,ENSGALG00000011100,ENSGALG00000003579,ENSGALG00000001330,ENSGALG00000015003,ENSGALG00000003267,ENSGALG00000022539,Novel00256,ENSGALG00000007936,ENSGALG00000012613,ENSGALG00000012034,ENSGALG00000016592,ENSGALG00000005423,ENSGALG00000011020,ENSGALG00000018368,ENSGALG0…		GO:0045165	cell fate commitment	0.00010746	ENSGALG00000022994,ENSGALG00000003782,ENSGALG00000006216,ENSGALG00000000839,ENSGALG00000003965,ENSGALG00000000172,ENSGALG00000022940,ENSGALG00000015622,ENSGALG00000010133,ENSGALG00000007690,ENSGALG00000000242,ENSGALG00000005263,ENSGALG00000003324,ENSGALG00000010797,ENSGALG00000011696,ENSGALG00000027381,ENSGALG00000006726,ENSGALG00000026484,ENSGALG00000009241,ENSGALG00000010936
GO:0006639	acylglycerol metabolic process	2.5024e-05	ENSGALG00000016491,ENSGALG00000012271,ENSGALG00000014368,ENSGALG00000005217,ENSGALG00000011509,ENSGALG00000028046,ENSGALG00000007109,ENSGALG00000007636,ENSGALG00000016200,ENSGALG00000004230,ENSGALG00000017394,ENSGALG00000003957		GO:0030855	epithelial cell differentiation	0.00010746	ENSGALG00000015622,ENSGALG00000022940,ENSGALG00000010133,ENSGALG00000016945,ENSGALG00000000839,ENSGALG00000014873,ENSGALG00000015910,ENSGALG00000009572,ENSGALG00000028069,ENSGALG00000001177,ENSGALG00000010529,ENSGALG00000006726,ENSGALG00000005263,ENSGALG00000027514,ENSGALG00000012290,ENSGALG00000011696,ENSGALG00000027677,ENSGALG00000005410,ENSGALG00000007690,ENSGALG00000007324,ENSGALG00000018666,…
GO:0009064	glutamine family amino acid metabolic process	2.5024e-05	ENSGALG00000011421,ENSGALG00000000893,ENSGALG00000002020,ENSGALG00000013678,ENSGALG00000003678,ENSGALG00000011414,ENSGALG00000006482,ENSGALG00000011594,ENSGALG00000002988,ENSGALG00000023689,ENSGALG00000008518,ENSGALG00000003804		GO:0001503	ossification	0.00010988	ENSGALG00000026873,ENSGALG00000012775,ENSGALG00000017183,ENSGALG00000005410,ENSGALG00000014645,ENSGALG00000005263,ENSGALG00000013587,ENSGALG00000011883,ENSGALG00000016016,ENSGALG00000016071,ENSGALG00000026484,ENSGALG00000009241,ENSGALG00000010529,ENSGALG00000026059,ENSGALG00000014873,ENSGALG00000000548,ENSGALG00000015896,ENSGALG00000000839,ENSGALG00000000172,ENSGALG00000026180,ENSGALG00000028091,…
GO:0044238	primary metabolic process	2.7971e-05	ENSGALG00000009600,ENSGALG00000000437,ENSGALG00000007109,ENSGALG00000026678,ENSGALG00000008014,ENSGALG00000015623,ENSGALG00000001021,ENSGALG00000016592,ENSGALG00000028871,ENSGALG00000001565,ENSGALG00000011421,ENSGALG00000006365,ENSGALG00000004158,ENSGALG00000002688,ENSGALG00000007114,ENSGALG00000010645,ENSGALG00000010811,ENSGALG00000001880,ENSGALG00000012483,ENSGALG00000016724,ENSGALG00000013571,…		GO:0000977	RNA polymerase II regulatory region sequence-specific DNA binding	0.00011126	ENSGALG00000000242,ENSGALG00000005263,ENSGALG00000012290,ENSGALG00000014645,ENSGALG00000012775,ENSGALG00000014776,ENSGALG00000007690,ENSGALG00000010529,ENSGALG00000005613,ENSGALG00000001006,ENSGALG00000016016,ENSGALG00000016439,ENSGALG00000026484,ENSGALG00000006726,ENSGALG00000019470,ENSGALG00000010461,ENSGALG00000006216,ENSGALG00000006497,ENSGALG00000011254,ENSGALG00000022994,ENSGALG00000010114,…
GO:0004857	enzyme inhibitor activity	2.7971e-05	ENSGALG00000008608,ENSGALG00000001565,ENSGALG00000008601,ENSGALG00000008678,ENSGALG00000000619,ENSGALG00000016311,ENSGALG00000004591,ENSGALG00000007381,ENSGALG00000014252,ENSGALG00000001697,ENSGALG00000026646,Novel01627,ENSGALG00000011509,ENSGALG00000008973,ENSGALG00000008646,ENSGALG00000010978,ENSGALG00000003512,ENSGALG00000022964,ENSGALG00000004237,ENSGALG00000000293,ENSGALG00000008469,ENSGALG0…		GO:0045944	positive regulation of transcription from RNA polymerase II promoter	0.00011128	ENSGALG00000022994,ENSGALG00000026059,ENSGALG00000007324,ENSGALG00000006673,ENSGALG00000010794,ENSGALG00000000242,ENSGALG00000028576,ENSGALG00000004249,ENSGALG00000014917,ENSGALG00000014645,ENSGALG00000010936,ENSGALG00000005613,ENSGALG00000001006,ENSGALG00000009362,ENSGALG00000015015,ENSGALG00000016439,ENSGALG00000010461,ENSGALG00000026452,ENSGALG00000006497,ENSGALG00000003782,ENSGALG00000000699,…
GO:0006638	neutral lipid metabolic process	3.128e-05	ENSGALG00000007636,ENSGALG00000016200,ENSGALG00000004230,ENSGALG00000017394,ENSGALG00000003957,ENSGALG00000028046,ENSGALG00000007109,ENSGALG00000005217,ENSGALG00000011509,ENSGALG00000012271,ENSGALG00000016491,ENSGALG00000014368		GO:0001012	RNA polymerase II regulatory region DNA binding	0.00011653	ENSGALG00000006673,ENSGALG00000010794,ENSGALG00000026180,ENSGALG00000001197,ENSGALG00000000172,ENSGALG00000006216,ENSGALG00000019470,ENSGALG00000010461,ENSGALG00000006497,ENSGALG00000022994,ENSGALG00000011254,ENSGALG00000010114,ENSGALG00000025740,ENSGALG00000025875,ENSGALG00000010529,ENSGALG00000005613,ENSGALG00000001006,ENSGALG00000016016,ENSGALG00000016439,ENSGALG00000026484,ENSGALG00000006726,…
GO:0043227	membrane-bounded organelle	3.1451e-05	ENSGALG00000015180,ENSGALG00000005554,ENSGALG00000004980,ENSGALG00000006482,ENSGALG00000003765,ENSGALG00000004869,ENSGALG00000002960,ENSGALG00000006627,ENSGALG00000007878,ENSGALG00000012488,ENSGALG00000003445,ENSGALG00000008337,ENSGALG00000011016,Novel00236,ENSGALG00000015142,ENSGALG00000004814,ENSGALG00000010005,Novel00277,ENSGALG00000002355,ENSGALG00000018370,ENSGALG00000008646,ENSGALG000000149…		GO:0061053	somite development	0.00011809	ENSGALG00000028576,ENSGALG00000022994,ENSGALG00000005410,ENSGALG00000010529,ENSGALG00000022940,ENSGALG00000001264,ENSGALG00000009241,ENSGALG00000010936,ENSGALG00000028091,ENSGALG00000010794,ENSGALG00000015834,ENSGALG00000002763
GO:0044712	single-organism catabolic process	3.2918e-05	ENSGALG00000003267,ENSGALG00000015937,ENSGALG00000002412,ENSGALG00000015662,ENSGALG00000006482,ENSGALG00000016666,ENSGALG00000005554,ENSGALG00000025844,ENSGALG00000006306,ENSGALG00000011414,ENSGALG00000012613,ENSGALG00000004230,ENSGALG00000009369,ENSGALG00000007936,ENSGALG00000015866,ENSGALG00000010978,ENSGALG00000002159,ENSGALG00000015544,ENSGALG00000012554,ENSGALG00000014368,ENSGALG00000013878,…		GO:0005581	collagen trimer	0.00014155	ENSGALG00000027232,ENSGALG00000005628,ENSGALG00000014965,ENSGALG00000005180,ENSGALG00000027887,ENSGALG00000015908,ENSGALG00000027526,ENSGALG00000016411,ENSGALG00000015970,ENSGALG00000013587
GO:0050819	negative regulation of coagulation	3.2918e-05	ENSGALG00000009268,ENSGALG00000003957,ENSGALG00000001780,ENSGALG00000009266,ENSGALG00000008332,ENSGALG00000012483,ENSGALG00000009262,ENSGALG00000008678,ENSGALG00000002987		GO:0048644	muscle organ morphogenesis	0.00014881	ENSGALG00000028091,ENSGALG00000027364,ENSGALG00000005180,ENSGALG00000022940,ENSGALG00000028575,ENSGALG00000010936,ENSGALG00000009844,ENSGALG00000028884,ENSGALG00000003782,ENSGALG00000012790,ENSGALG00000005410
GO:0006641	triglyceride metabolic process	3.3943e-05	ENSGALG00000012271,ENSGALG00000016491,ENSGALG00000014368,ENSGALG00000011509,ENSGALG00000028046,ENSGALG00000007109,ENSGALG00000007636,ENSGALG00000016200,ENSGALG00000004230,ENSGALG00000003957,ENSGALG00000017394		GO:0016331	morphogenesis of embryonic epithelium	0.00015076	ENSGALG00000007324,ENSGALG00000013194,ENSGALG00000016069,ENSGALG00000022994,ENSGALG00000028069,ENSGALG00000026059,ENSGALG00000011487,ENSGALG00000013193,ENSGALG00000009241,ENSGALG00000011358,ENSGALG00000015834,ENSGALG00000016071,ENSGALG00000006726,ENSGALG00000004249,ENSGALG00000005263,ENSGALG00000011696,ENSGALG00000005410
GO:0052547	regulation of peptidase activity	3.4198e-05	ENSGALG00000008646,ENSGALG00000008973,ENSGALG00000003512,ENSGALG00000022964,ENSGALG00000000293,ENSGALG00000007289,ENSGALG00000009369,ENSGALG00000006833,ENSGALG00000008469,ENSGALG00000017186,ENSGALG00000007381,ENSGALG00000014252,ENSGALG00000001697,ENSGALG00000003589,ENSGALG00000026646,ENSGALG00000011509,ENSGALG00000015937,ENSGALG00000008701,ENSGALG00000010001,ENSGALG00000004591,ENSGALG00000008608,…		GO:0001655	urogenital system development	0.00015262	ENSGALG00000026146,ENSGALG00000011358,ENSGALG00000013193,ENSGALG00000016016,ENSGALG00000006726,ENSGALG00000009362,ENSGALG00000015834,ENSGALG00000028043,ENSGALG00000029175,ENSGALG00000005263,ENSGALG00000012184,ENSGALG00000012775,ENSGALG00000005410,ENSGALG00000013194,ENSGALG00000022940,ENSGALG00000015622,ENSGALG00000007324,ENSGALG00000010163,ENSGALG00000022980,ENSGALG00000000839,ENSGALG00000012873,…
GO:0030162	regulation of proteolysis	3.5269e-05	ENSGALG00000026646,ENSGALG00000008701,ENSGALG00000008646,ENSGALG00000006855,ENSGALG00000017186,ENSGALG00000007289,ENSGALG00000008469,ENSGALG00000006833,ENSGALG00000008608,ENSGALG00000002431,ENSGALG00000011020,ENSGALG00000024004,ENSGALG00000001565,ENSGALG00000008678,ENSGALG00000027874,ENSGALG00000012126,ENSGALG00000012666,ENSGALG00000007419,ENSGALG00000004591,ENSGALG00000010850,ENSGALG00000016311,…		GO:0009913	epidermal cell differentiation	0.00016212	ENSGALG00000012790,ENSGALG00000015910,ENSGALG00000005410,ENSGALG00000007690,ENSGALG00000028069,ENSGALG00000027514,ENSGALG00000011696,ENSGALG00000028115,ENSGALG00000026180,ENSGALG00000004653,ENSGALG00000006726,ENSGALG00000007324,ENSGALG00000006673,ENSGALG00000012073,ENSGALG00000010133
GO:0052548	regulation of endopeptidase activity	3.5423e-05	ENSGALG00000011509,ENSGALG00000015937,ENSGALG00000008701,ENSGALG00000007381,ENSGALG00000014252,ENSGALG00000001697,ENSGALG00000026646,ENSGALG00000003589,ENSGALG00000022964,ENSGALG00000000293,ENSGALG00000009369,ENSGALG00000008469,ENSGALG00000006833,ENSGALG00000017186,ENSGALG00000008973,ENSGALG00000008646,ENSGALG00000003512,ENSGALG00000001565,ENSGALG00000008678,ENSGALG00000008601,ENSGALG00000008608,…		GO:0040007	growth	0.00016456	ENSGALG00000022940,ENSGALG00000017056,ENSGALG00000024064,ENSGALG00000000560,ENSGALG00000007065,ENSGALG00000000839,ENSGALG00000004526,ENSGALG00000014873,ENSGALG00000016112,ENSGALG00000015970,ENSGALG00000003782,ENSGALG00000025740,ENSGALG00000009241,ENSGALG00000010529,ENSGALG00000029140,ENSGALG00000006726,ENSGALG00000003161,ENSGALG00000026366,ENSGALG00000012290,ENSGALG00000005410,ENSGALG00000023961,…
GO:0034361	very-low-density lipoprotein particle	3.5423e-05	ENSGALG00000007109,ENSGALG00000014368,ENSGALG00000016491,ENSGALG00000003957,ENSGALG00000007114,ENSGALG00000013878		GO:0016202	regulation of striated muscle tissue development	0.00018279	ENSGALG00000014645,ENSGALG00000016411,ENSGALG00000022994,ENSGALG00000026059,ENSGALG00000000560,ENSGALG00000029175,ENSGALG00000014873,ENSGALG00000000172,ENSGALG00000010529,ENSGALG00000001006,ENSGALG00000014699,ENSGALG00000023961
GO:0034385	triglyceride-rich lipoprotein particle	3.5423e-05	ENSGALG00000013878,ENSGALG00000007114,ENSGALG00000003957,ENSGALG00000016491,ENSGALG00000014368,ENSGALG00000007109		GO:0044421	extracellular region part	0.00019924	ENSGALG00000009241,Novel01507,ENSGALG00000026736,ENSGALG00000027887,ENSGALG00000005180,ENSGALG00000014965,ENSGALG00000017005,ENSGALG00000004087,ENSGALG00000025874,ENSGALG00000012845,ENSGALG00000014463,ENSGALG00000008143,ENSGALG00000007945,ENSGALG00000011099,ENSGALG00000028924,ENSGALG00000027471,ENSGALG00000006751,ENSGALG00000004526,ENSGALG00000002015,ENSGALG00000014873,ENSGALG00000014804,ENSGALG0…
GO:0016769	transferase activity, transferring nitrogenous groups	3.5492e-05	ENSGALG00000020943,ENSGALG00000000893,ENSGALG00000000054,ENSGALG00000008992,ENSGALG00000023435,ENSGALG00000015180,ENSGALG00000025844,ENSGALG00000004158		GO:0050879	multicellular organismal movement	0.00019969	ENSGALG00000006591,ENSGALG00000007899,ENSGALG00000008351,ENSGALG00000006835,ENSGALG00000028575,ENSGALG00000009301,ENSGALG00000006572
GO:0031966	mitochondrial membrane	3.5492e-05	ENSGALG00000012488,ENSGALG00000022565,ENSGALG00000015372,ENSGALG00000007289,ENSGALG00000001949,ENSGALG00000010614,ENSGALG00000015437,ENSGALG00000018367,ENSGALG00000018382,ENSGALG00000027963,Novel00256,ENSGALG00000017163,ENSGALG00000022539,ENSGALG00000016223,ENSGALG00000018370,ENSGALG00000018357,ENSGALG00000011483,ENSGALG00000002960,ENSGALG00000016555,ENSGALG00000009700,ENSGALG00000006211,ENSGALG0…		GO:0050881	musculoskeletal movement	0.00019969	ENSGALG00000006572,ENSGALG00000028575,ENSGALG00000009301,ENSGALG00000008351,ENSGALG00000006835,ENSGALG00000006591,ENSGALG00000007899
GO:0006163	purine nucleotide metabolic process	4.3958e-05	Novel00256,ENSGALG00000007936,ENSGALG00000004809,ENSGALG00000007606,ENSGALG00000012613,ENSGALG00000012034,ENSGALG00000003570,ENSGALG00000015372,ENSGALG00000011797,ENSGALG00000002688,ENSGALG00000001330,Novel01627,ENSGALG00000015003,ENSGALG00000003267,ENSGALG00000014644,ENSGALG00000009286,ENSGALG00000022539,ENSGALG00000013728,ENSGALG00000011104,ENSGALG00000015983,ENSGALG00000013726,ENSGALG000000265…		GO:0019226	transmission of nerve impulse	0.00020255	ENSGALG00000003123,ENSGALG00000027836,ENSGALG00000008339,ENSGALG00000009514,ENSGALG00000010044,ENSGALG00000001472,ENSGALG00000000644,ENSGALG00000004526,ENSGALG00000009301
GO:0030193	regulation of blood coagulation	4.5109e-05	ENSGALG00000008646,ENSGALG00000009266,ENSGALG00000012483,ENSGALG00000008332,ENSGALG00000009268,ENSGALG00000003957,ENSGALG00000001780,ENSGALG00000004591,ENSGALG00000002987,ENSGALG00000007381,ENSGALG00000009262,ENSGALG00000008678		GO:0048634	regulation of muscle organ development	0.00020622	ENSGALG00000029175,ENSGALG00000000560,ENSGALG00000014873,ENSGALG00000022994,ENSGALG00000016411,ENSGALG00000014645,ENSGALG00000026059,ENSGALG00000010529,ENSGALG00000023961,ENSGALG00000014699,ENSGALG00000001006,ENSGALG00000000172
GO:1900046	regulation of hemostasis	4.5109e-05	ENSGALG00000009266,ENSGALG00000008332,ENSGALG00000012483,ENSGALG00000008646,ENSGALG00000003957,ENSGALG00000001780,ENSGALG00000004591,ENSGALG00000009268,ENSGALG00000007381,ENSGALG00000002987,ENSGALG00000008678,ENSGALG00000009262		GO:0050767	regulation of neurogenesis	0.00021324	ENSGALG00000027381,ENSGALG00000023420,ENSGALG00000006726,ENSGALG00000002028,ENSGALG00000010529,ENSGALG00000029140,ENSGALG00000000314,ENSGALG00000009523,ENSGALG00000005410,ENSGALG00000006997,ENSGALG00000011962,ENSGALG00000003324,ENSGALG00000000653,ENSGALG00000005263,ENSGALG00000012290,ENSGALG00000002515,ENSGALG00000015720,ENSGALG00000008898,ENSGALG00000011541,ENSGALG00000008961,ENSGALG00000009003,…
GO:0009117	nucleotide metabolic process	4.5109e-05	ENSGALG00000015544,ENSGALG00000014398,ENSGALG00000018373,ENSGALG00000012554,ENSGALG00000003689,ENSGALG00000011104,ENSGALG00000013726,ENSGALG00000011100,ENSGALG00000003579,ENSGALG00000001330,ENSGALG00000015003,ENSGALG00000003267,ENSGALG00000022539,ENSGALG00000007936,Novel00256,ENSGALG00000012034,ENSGALG00000012613,ENSGALG00000005423,ENSGALG00000011020,ENSGALG00000016592,ENSGALG00000018368,ENSGALG0…		GO:0035282	segmentation	0.00023886	ENSGALG00000015834,ENSGALG00000010794,ENSGALG00000013194,ENSGALG00000028091,ENSGALG00000013193,ENSGALG00000010936,ENSGALG00000022940,ENSGALG00000010529,ENSGALG00000009241,ENSGALG00000001264,ENSGALG00000005410,ENSGALG00000028576
GO:0034358	plasma lipoprotein particle	4.5825e-05	ENSGALG00000016491,ENSGALG00000007109,ENSGALG00000014368,ENSGALG00000028928,ENSGALG00000003957,ENSGALG00000013878,ENSGALG00000007114		GO:0007417	central nervous system development	0.00024255	ENSGALG00000004249,ENSGALG00000000653,ENSGALG00000013587,ENSGALG00000015627,ENSGALG00000012155,ENSGALG00000005613,ENSGALG00000001006,ENSGALG00000009523,ENSGALG00000013640,ENSGALG00000006725,ENSGALG00000010705,ENSGALG00000022994,ENSGALG00000010692,ENSGALG00000001264,ENSGALG00000009514,ENSGALG00000027836,ENSGALG00000005263,ENSGALG00000012290,ENSGALG00000026366,ENSGALG00000005410,ENSGALG00000028285,…
GO:1990777	lipoprotein particle	4.5825e-05	ENSGALG00000016491,ENSGALG00000014368,ENSGALG00000007109,ENSGALG00000028928,ENSGALG00000003957,ENSGALG00000013878,ENSGALG00000007114		GO:0035115	embryonic forelimb morphogenesis	0.00026496	ENSGALG00000029140,ENSGALG00000026180,ENSGALG00000016016,ENSGALG00000026484,ENSGALG00000026873,ENSGALG00000025740,ENSGALG00000025875,ENSGALG00000026059
GO:0009141	nucleoside triphosphate metabolic process	5.1356e-05	ENSGALG00000001330,ENSGALG00000002688,Novel01627,ENSGALG00000009286,ENSGALG00000003267,ENSGALG00000014644,ENSGALG00000015003,ENSGALG00000022539,ENSGALG00000007936,ENSGALG00000004809,Novel00256,ENSGALG00000007606,ENSGALG00000012613,ENSGALG00000015372,ENSGALG00000011020,ENSGALG00000015544,ENSGALG00000014398,ENSGALG00000018373,ENSGALG00000018368,ENSGALG00000026537,ENSGALG00000002377,ENSGALG000000035…		GO:1901861	regulation of muscle tissue development	0.00027105	ENSGALG00000026059,ENSGALG00000016411,ENSGALG00000014645,ENSGALG00000022994,ENSGALG00000014873,ENSGALG00000000560,ENSGALG00000029175,ENSGALG00000000172,ENSGALG00000001006,ENSGALG00000014699,ENSGALG00000023961,ENSGALG00000010529
GO:0010033	response to organic substance	5.5807e-05	ENSGALG00000008701,ENSGALG00000005708,ENSGALG00000023576,ENSGALG00000011219,ENSGALG00000015670,ENSGALG00000004285,ENSGALG00000022586,ENSGALG00000006629,ENSGALG00000009768,ENSGALG00000011117,ENSGALG00000007617,ENSGALG00000027217,ENSGALG00000028939,ENSGALG00000004140,ENSGALG00000016311,ENSGALG00000005352,ENSGALG00000012666,ENSGALG00000004196,ENSGALG00000005504,ENSGALG00000014976,ENSGALG00000015003,…		GO:0060021	palate development	0.00027146	ENSGALG00000019470,ENSGALG00000003324,ENSGALG00000000839,ENSGALG00000013587,ENSGALG00000011696,ENSGALG00000005410,ENSGALG00000012775,ENSGALG00000025875,ENSGALG00000010529,ENSGALG00000010794,ENSGALG00000016016
GO:0006091	generation of precursor metabolites and energy	6.1314e-05	ENSGALG00000022565,ENSGALG00000003674,ENSGALG00000001949,ENSGALG00000012613,ENSGALG00000018367,ENSGALG00000007606,ENSGALG00000007936,ENSGALG00000007878,ENSGALG00000004809,ENSGALG00000018370,ENSGALG00000002412,ENSGALG00000003267,ENSGALG00000013165,ENSGALG00000011219,Novel01627,ENSGALG00000003579,ENSGALG00000002377,ENSGALG00000011016,ENSGALG00000018373,ENSGALG00000015544,ENSGALG00000002159,ENSGALG0…		GO:0031672	A band	0.00027371	ENSGALG00000028884,ENSGALG00000012044,ENSGALG00000026366,ENSGALG00000004155,ENSGALG00000016342,ENSGALG00000018946
GO:0006950	response to stress	6.2601e-05	ENSGALG00000012418,ENSGALG00000008646,ENSGALG00000017186,ENSGALG00000028631,ENSGALG00000010825,ENSGALG00000015286,ENSGALG00000010005,ENSGALG00000004909,ENSGALG00000007669,ENSGALG00000007114,ENSGALG00000016165,ENSGALG00000010926,ENSGALG00000007109,ENSGALG00000010870,ENSGALG00000027864,ENSGALG00000008014,ENSGALG00000020180,ENSGALG00000003521,ENSGALG00000001021,ENSGALG00000008544,ENSGALG00000002431,…		GO:0000976	transcription regulatory region sequence-specific DNA binding	0.00027474	ENSGALG00000006673,ENSGALG00000010794,ENSGALG00000001197,ENSGALG00000000172,ENSGALG00000026180,ENSGALG00000010461,ENSGALG00000019470,ENSGALG00000006216,ENSGALG00000006497,ENSGALG00000025740,ENSGALG00000025875,ENSGALG00000022994,ENSGALG00000011254,ENSGALG00000010114,ENSGALG00000001006,ENSGALG00000010529,ENSGALG00000005613,ENSGALG00000016439,ENSGALG00000016016,ENSGALG00000006726,ENSGALG00000026484,…
GO:0034370	triglyceride-rich lipoprotein particle remodeling	6.2601e-05	ENSGALG00000007114,ENSGALG00000004230,ENSGALG00000028928,ENSGALG00000014368,ENSGALG00000007109		GO:0006357	regulation of transcription from RNA polymerase II promoter	0.0002832	ENSGALG00000001518,ENSGALG00000027677,ENSGALG00000012290,ENSGALG00000003161,ENSGALG00000012644,ENSGALG00000003324,ENSGALG00000005263,ENSGALG00000015732,ENSGALG00000014776,ENSGALG00000006722,ENSGALG00000012775,ENSGALG00000007690,ENSGALG00000005410,ENSGALG00000009241,ENSGALG00000010529,ENSGALG00000016016,ENSGALG00000006726,ENSGALG00000026484,ENSGALG00000027381,ENSGALG00000003965,ENSGALG00000026452,…
GO:0034372	very-low-density lipoprotein particle remodeling	6.2601e-05	ENSGALG00000014368,ENSGALG00000007109,ENSGALG00000007114,ENSGALG00000004230,ENSGALG00000028928		GO:0048522	positive regulation of cellular process	0.00031263	ENSGALG00000009362,ENSGALG00000016071,ENSGALG00000002763,ENSGALG00000023420,ENSGALG00000016439,ENSGALG00000010936,ENSGALG00000005613,ENSGALG00000026854,ENSGALG00000015307,ENSGALG00000012783,ENSGALG00000001006,ENSGALG00000026146,ENSGALG00000012351,ENSGALG00000014645,ENSGALG00000011962,ENSGALG00000028576,ENSGALG00000004249,ENSGALG00000000653,ENSGALG00000029175,ENSGALG00000012044,ENSGALG00000005621,…
GO:0016485	protein processing	6.2601e-05	ENSGALG00000009266,ENSGALG00000003957,ENSGALG00000017186,ENSGALG00000009268,ENSGALG00000006855,ENSGALG00000007381,ENSGALG00000008701,ENSGALG00000011509,ENSGALG00000009262,ENSGALG00000010001,ENSGALG00000010853,ENSGALG00000007419,ENSGALG00000012126,ENSGALG00000027874,ENSGALG00000010850,ENSGALG00000002431,ENSGALG00000028065,ENSGALG00000002987,ENSGALG00000006513,ENSGALG00000001565,ENSGALG00000024004		GO:0060415	muscle tissue morphogenesis	0.00033312	ENSGALG00000027364,ENSGALG00000005180,ENSGALG00000028091,ENSGALG00000028575,ENSGALG00000010936,ENSGALG00000022940,ENSGALG00000009844,ENSGALG00000012790,ENSGALG00000005410,ENSGALG00000003782
GO:0072378	blood coagulation, fibrin clot formation	6.2645e-05	ENSGALG00000009266,ENSGALG00000009262,ENSGALG00000009268,ENSGALG00000004591,ENSGALG00000003957		GO:0048514	blood vessel morphogenesis	0.00034259	ENSGALG00000001177,ENSGALG00000016330,ENSGALG00000001085,ENSGALG00000001472,ENSGALG00000022994,ENSGALG00000014804,ENSGALG00000014873,ENSGALG00000000839,ENSGALG00000028236,ENSGALG00000016945,ENSGALG00000006751,ENSGALG00000010794,ENSGALG00000027364,ENSGALG00000016160,ENSGALG00000008509,ENSGALG00000009514,ENSGALG00000015622,ENSGALG00000022940,ENSGALG00000012155,ENSGALG00000012184,ENSGALG00000005410,…
GO:0050727	regulation of inflammatory response	6.3826e-05	ENSGALG00000011117,ENSGALG00000028631,ENSGALG00000005554,ENSGALG00000007381,ENSGALG00000007114,ENSGALG00000011509,ENSGALG00000014884,ENSGALG00000012126,ENSGALG00000016165,ENSGALG00000010853,ENSGALG00000027786,ENSGALG00000007419,ENSGALG00000010850,ENSGALG00000028065,ENSGALG00000002431,ENSGALG00000001565,ENSGALG00000024004,ENSGALG00000008601		GO:0010628	positive regulation of gene expression	0.00037101	ENSGALG00000025740,ENSGALG00000001177,ENSGALG00000028069,ENSGALG00000025875,ENSGALG00000003782,ENSGALG00000000699,ENSGALG00000010114,ENSGALG00000000112,ENSGALG00000014873,ENSGALG00000010461,ENSGALG00000026452,ENSGALG00000000839,ENSGALG00000006497,ENSGALG00000001197,ENSGALG00000000172,ENSGALG00000008898,ENSGALG00000028091,ENSGALG00000002790,ENSGALG00000022940,ENSGALG00000015622,ENSGALG00000012775,…
GO:0010565	regulation of cellular ketone metabolic process	7.1345e-05	ENSGALG00000011594,ENSGALG00000005554,ENSGALG00000004980,ENSGALG00000009700,ENSGALG00000014368,ENSGALG00000014398,ENSGALG00000011104,ENSGALG00000028046,ENSGALG00000007109,ENSGALG00000011117,ENSGALG00000012613,ENSGALG00000016200,ENSGALG00000009791,ENSGALG00000017394		GO:0002062	chondrocyte differentiation	0.00040008	ENSGALG00000015015,ENSGALG00000011970,ENSGALG00000026180,ENSGALG00000026484,ENSGALG00000026821,ENSGALG00000016016,ENSGALG00000009241,ENSGALG00000005180,ENSGALG00000010770,ENSGALG00000013587,ENSGALG00000006725,ENSGALG00000000548
GO:0031639	plasminogen activation	7.5012e-05	ENSGALG00000006855,ENSGALG00000009268,ENSGALG00000009262,ENSGALG00000003957,ENSGALG00000002987,ENSGALG00000009266		GO:0006928	movement of cell or subcellular component	0.00041168	ENSGALG00000010692,ENSGALG00000020199,ENSGALG00000001264,ENSGALG00000009514,ENSGALG00000009844,ENSGALG00000026180,ENSGALG00000002515,ENSGALG00000005806,ENSGALG00000004472,ENSGALG00000022980,ENSGALG00000022994,ENSGALG00000026059,ENSGALG00000016330,ENSGALG00000028575,ENSGALG00000026854,ENSGALG00000006346,ENSGALG00000000628,ENSGALG00000009321,ENSGALG00000009362,ENSGALG00000000653,ENSGALG00000029175,…
GO:0019216	regulation of lipid metabolic process	7.5137e-05	ENSGALG00000001915,ENSGALG00000011117,ENSGALG00000010978,ENSGALG00000016200,ENSGALG00000005554,ENSGALG00000004909,ENSGALG00000004285,ENSGALG00000004980,ENSGALG00000009700,ENSGALG00000016403,ENSGALG00000015003,ENSGALG00000007114,ENSGALG00000011509,ENSGALG00000028046,ENSGALG00000007109,ENSGALG00000009791,ENSGALG00000017394,ENSGALG00000011594,ENSGALG00000016491,ENSGALG00000014368,ENSGALG00000014398		GO:0005515	protein binding	0.00042224	ENSGALG00000011541,ENSGALG00000010490,ENSGALG00000010044,ENSGALG00000010133,ENSGALG00000028091,ENSGALG00000015087,ENSGALG00000010949,ENSGALG00000010461,ENSGALG00000006497,ENSGALG00000016112,ENSGALG00000015528,ENSGALG00000010114,ENSGALG00000016069,ENSGALG00000025740,ENSGALG00000002615,ENSGALG00000028069,ENSGALG00000015084,ENSGALG00000020999,ENSGALG00000000894,ENSGALG00000002028,ENSGALG00000028047,…
GO:0048738	cardiac muscle tissue development	8.8674e-05	ENSGALG00000023577,ENSGALG00000008250,ENSGALG00000008544,ENSGALG00000006099,ENSGALG00000001021,ENSGALG00000003521,ENSGALG00000016662,ENSGALG00000009791,ENSGALG00000006520,ENSGALG00000016797,ENSGALG00000014884,ENSGALG00000014976,ENSGALG00000015142,ENSGALG00000016403,ENSGALG00000010290,ENSGALG00000007943,ENSGALG00000004237,ENSGALG00000016200,ENSGALG00000000120		GO:0090090	negative regulation of canonical Wnt signaling pathway	0.00045051	ENSGALG00000016071,ENSGALG00000002763,ENSGALG00000028041,ENSGALG00000009241,ENSGALG00000010529,ENSGALG00000012073,ENSGALG00000027821,ENSGALG00000005410,ENSGALG00000016069,ENSGALG00000000839,ENSGALG00000010797,ENSGALG00000012290
GO:0044092	negative regulation of molecular function	0.00010414	ENSGALG00000008973,ENSGALG00000003512,ENSGALG00000010978,ENSGALG00000029169,ENSGALG00000022964,ENSGALG00000000293,ENSGALG00000016200,ENSGALG00000009369,ENSGALG00000005554,ENSGALG00000007381,ENSGALG00000001697,ENSGALG00000014252,ENSGALG00000003589,ENSGALG00000016403,ENSGALG00000011509,ENSGALG00000015937,ENSGALG00000002021,ENSGALG00000000619,ENSGALG00000008308,ENSGALG00000026910,ENSGALG00000006099,…		GO:0005882	intermediate filament	0.00052031	ENSGALG00000018666,Novel01507,ENSGALG00000000314,Novel00674,ENSGALG00000026754,Novel01756,ENSGALG00000023855,ENSGALG00000002349,ENSGALG00000019718,ENSGALG00000014873,ENSGALG00000018947,ENSGALG00000012790,Novel01396,ENSGALG00000003690,ENSGALG00000013239
GO:0061045	negative regulation of wound healing	0.00011264	ENSGALG00000008678,ENSGALG00000009262,ENSGALG00000002987,ENSGALG00000003957,ENSGALG00000001780,ENSGALG00000009268,ENSGALG00000008332,ENSGALG00000012483,ENSGALG00000009266		GO:0050673	epithelial cell proliferation	0.00053859	ENSGALG00000012184,ENSGALG00000005410,ENSGALG00000029175,ENSGALG00000016016,ENSGALG00000006726,ENSGALG00000015834,ENSGALG00000009241,ENSGALG00000012873,ENSGALG00000001177,ENSGALG00000028069,ENSGALG00000022994,ENSGALG00000014804,ENSGALG00000015910,ENSGALG00000022980,ENSGALG00000028115,ENSGALG00000016945,ENSGALG00000010163,ENSGALG00000011099,ENSGALG00000015622,ENSGALG00000018666,ENSGALG00000007324
GO:0006754	ATP biosynthetic process	0.00011264	ENSGALG00000022539,ENSGALG00000009286,ENSGALG00000014398,ENSGALG00000018368,ENSGALG00000014644,ENSGALG00000015003,ENSGALG00000001330,ENSGALG00000015372,ENSGALG00000026537,Novel00256		GO:0001756	somitogenesis	0.00054405	ENSGALG00000015834,ENSGALG00000010529,ENSGALG00000022940,ENSGALG00000009241,ENSGALG00000001264,ENSGALG00000010936,ENSGALG00000028091,ENSGALG00000010794,ENSGALG00000005410,ENSGALG00000028576
GO:0061041	regulation of wound healing	0.00011434	ENSGALG00000002987,ENSGALG00000007381,ENSGALG00000008678,ENSGALG00000011708,ENSGALG00000009262,ENSGALG00000008332,ENSGALG00000012483,ENSGALG00000009266,ENSGALG00000008646,ENSGALG00000004591,ENSGALG00000003957,ENSGALG00000001780,ENSGALG00000000949,ENSGALG00000009268		GO:0003002	regionalization	0.00054405	ENSGALG00000006497,ENSGALG00000003965,ENSGALG00000003782,ENSGALG00000022994,ENSGALG00000025740,ENSGALG00000025875,ENSGALG00000001085,ENSGALG00000001264,ENSGALG00000022940,ENSGALG00000007324,ENSGALG00000028091,ENSGALG00000027364,ENSGALG00000010794,ENSGALG00000013194,ENSGALG00000026180,ENSGALG00000028576,ENSGALG00000005410,ENSGALG00000009241,ENSGALG00000010529,ENSGALG00000010936,ENSGALG00000013193,…
GO:0050818	regulation of coagulation	0.00011839	ENSGALG00000003957,ENSGALG00000001780,ENSGALG00000004591,ENSGALG00000009268,ENSGALG00000009266,ENSGALG00000012483,ENSGALG00000008332,ENSGALG00000008646,ENSGALG00000008678,ENSGALG00000009262,ENSGALG00000002987,ENSGALG00000007381		GO:0005576	extracellular region	0.00060661	ENSGALG00000028041,ENSGALG00000023961,ENSGALG00000017041,ENSGALG00000009844,ENSGALG00000002515,ENSGALG00000027836,ENSGALG00000002893,ENSGALG00000004476,ENSGALG00000015630,ENSGALG00000028115,Novel00580,ENSGALG00000008188,ENSGALG00000011270,ENSGALG00000011592,ENSGALG00000012073,ENSGALG00000009523,ENSGALG00000006346,ENSGALG00000012616,ENSGALG00000011883,ENSGALG00000013587,ENSGALG00000012802,Novel013…
GO:0060537	muscle tissue development	0.00012025	ENSGALG00000000120,ENSGALG00000004237,ENSGALG00000006365,ENSGALG00000016200,ENSGALG00000010290,ENSGALG00000029024,ENSGALG00000028037,ENSGALG00000007943,ENSGALG00000015142,ENSGALG00000016403,ENSGALG00000014976,ENSGALG00000009390,ENSGALG00000007669,ENSGALG00000011708,ENSGALG00000027069,ENSGALG00000014884,ENSGALG00000006520,ENSGALG00000016797,ENSGALG00000009791,ENSGALG00000026858,ENSGALG00000016662,…		GO:0045664	regulation of neuron differentiation	0.00060661	ENSGALG00000004526,ENSGALG00000022994,ENSGALG00000008263,ENSGALG00000009003,ENSGALG00000011541,ENSGALG00000004448,ENSGALG00000015622,ENSGALG00000015403,ENSGALG00000009514,ENSGALG00000008898,ENSGALG00000015720,ENSGALG00000003324,ENSGALG00000005263,ENSGALG00000000653,ENSGALG00000005410,ENSGALG00000011962,ENSGALG00000006997,ENSGALG00000010529,ENSGALG00000029140,ENSGALG00000009523,ENSGALG00000000314,…
GO:0006631	fatty acid metabolic process	0.00012108	ENSGALG00000010978,ENSGALG00000015913,ENSGALG00000011117,ENSGALG00000004230,ENSGALG00000005554,ENSGALG00000009700,ENSGALG00000002775,ENSGALG00000026678,ENSGALG00000006680,ENSGALG00000007109,ENSGALG00000028046,ENSGALG00000010628,ENSGALG00000017394,ENSGALG00000011894,ENSGALG00000014368,ENSGALG00000011704,ENSGALG00000014398,ENSGALG00000002159,ENSGALG00000013535,ENSGALG00000010769,ENSGALG00000010402		GO:0048701	embryonic cranial skeleton morphogenesis	0.00066981	ENSGALG00000022940,ENSGALG00000026484,ENSGALG00000028236,ENSGALG00000003324,ENSGALG00000015896,ENSGALG00000022994,ENSGALG00000026059,ENSGALG00000014776
GO:0005506	iron ion binding	0.00012108	ENSGALG00000009926,ENSGALG00000006855,ENSGALG00000012754,ENSGALG00000007220,ENSGALG00000005795,ENSGALG00000022812,ENSGALG00000002775,ENSGALG00000006453,ENSGALG00000004869,ENSGALG00000008701,ENSGALG00000004050,ENSGALG00000001320,ENSGALG00000001325,ENSGALG00000016690,ENSGALG00000010001,ENSGALG00000013535,ENSGALG00000018373,ENSGALG00000002470,ENSGALG00000011894,ENSGALG00000011020		GO:0097285	cell-type specific apoptotic process	0.00073362	ENSGALG00000011099,ENSGALG00000007324,ENSGALG00000026180,ENSGALG00000008898,ENSGALG00000005621,ENSGALG00000013239,ENSGALG00000022994,ENSGALG00000026146,ENSGALG00000012073,ENSGALG00000001006,ENSGALG00000000314,ENSGALG00000009241,ENSGALG00000010529,ENSGALG00000006726,ENSGALG00000007924,ENSGALG00000011696,ENSGALG00000008100,ENSGALG00000021542,ENSGALG00000012775,ENSGALG00000011962,ENSGALG00000007911,…
GO:0042632	cholesterol homeostasis	0.00012108	ENSGALG00000002159,ENSGALG00000007114,ENSGALG00000002182,ENSGALG00000004285,ENSGALG00000016491,ENSGALG00000012271,ENSGALG00000014368,ENSGALG00000028928,ENSGALG00000004230,ENSGALG00000010978,ENSGALG00000007109		GO:0051147	regulation of muscle cell differentiation	0.00073491	ENSGALG00000005263,ENSGALG00000000560,ENSGALG00000029175,ENSGALG00000006216,ENSGALG00000012712,ENSGALG00000014645,ENSGALG00000016411,ENSGALG00000006346,ENSGALG00000023961,ENSGALG00000014699,ENSGALG00000000172,ENSGALG00000008351
GO:0055092	sterol homeostasis	0.00012108	ENSGALG00000014368,ENSGALG00000016491,ENSGALG00000012271,ENSGALG00000004285,ENSGALG00000002182,ENSGALG00000002159,ENSGALG00000007114,ENSGALG00000007109,ENSGALG00000010978,ENSGALG00000004230,ENSGALG00000028928		GO:0048519	negative regulation of biological process	0.00075595	ENSGALG00000006480,ENSGALG00000002893,ENSGALG00000027836,ENSGALG00000011970,ENSGALG00000002515,ENSGALG00000026180,ENSGALG00000009844,ENSGALG00000006673,ENSGALG00000023961,ENSGALG00000008896,ENSGALG00000008509,ENSGALG00000028041,ENSGALG00000006130,ENSGALG00000026059,ENSGALG00000022994,ENSGALG00000022980,ENSGALG00000028115,ENSGALG00000006216,ENSGALG00000006346,ENSGALG00000001727,ENSGALG00000012073,…
GO:0032994	protein-lipid complex	0.00012108	ENSGALG00000016491,ENSGALG00000014368,ENSGALG00000007109,ENSGALG00000028928,ENSGALG00000003957,ENSGALG00000013878,ENSGALG00000007114		GO:0006366	transcription from RNA polymerase II promoter	0.00078045	ENSGALG00000010114,ENSGALG00000000699,ENSGALG00000003782,ENSGALG00000011254,ENSGALG00000025875,ENSGALG00000025740,ENSGALG00000006497,ENSGALG00000026452,ENSGALG00000024064,ENSGALG00000010461,ENSGALG00000003965,ENSGALG00000008898,ENSGALG00000000172,ENSGALG00000001197,ENSGALG00000015622,ENSGALG00000022940,ENSGALG00000002790,ENSGALG00000027364,ENSGALG00000028091,ENSGALG00000005410,ENSGALG00000007690,…
GO:0009259	ribonucleotide metabolic process	0.0001224	ENSGALG00000003267,ENSGALG00000015003,ENSGALG00000014644,ENSGALG00000009286,ENSGALG00000022539,ENSGALG00000013728,ENSGALG00000002688,ENSGALG00000001330,Novel01627,ENSGALG00000012613,ENSGALG00000012034,ENSGALG00000015372,Novel00256,ENSGALG00000004809,ENSGALG00000007936,ENSGALG00000007606,ENSGALG00000018373,ENSGALG00000018368,ENSGALG00000014398,ENSGALG00000015544,ENSGALG00000003689,ENSGALG000000125…		GO:0001944	vasculature development	0.00078126	ENSGALG00000005410,ENSGALG00000012184,ENSGALG00000012155,ENSGALG00000003324,ENSGALG00000029175,ENSGALG00000015487,ENSGALG00000027677,ENSGALG00000005538,ENSGALG00000026854,ENSGALG00000009241,ENSGALG00000010529,ENSGALG00000022994,ENSGALG00000014804,ENSGALG00000001177,ENSGALG00000016330,ENSGALG00000001085,ENSGALG00000001472,ENSGALG00000000839,ENSGALG00000014873,ENSGALG00000028236,ENSGALG00000006751,…
GO:0042451	purine nucleoside biosynthetic process	0.00012396	ENSGALG00000002479,ENSGALG00000026537,Novel00256,ENSGALG00000015372,ENSGALG00000012034,ENSGALG00000002688,ENSGALG00000001330,ENSGALG00000003689,ENSGALG00000022539,ENSGALG00000014644,ENSGALG00000018368,ENSGALG00000015003,ENSGALG00000014398,ENSGALG00000009286		GO:0017147	Wnt-protein binding	0.00088144	ENSGALG00000009241,ENSGALG00000012073,ENSGALG00000016069,ENSGALG00000002652,ENSGALG00000002763,ENSGALG00000016071,ENSGALG00000000894
GO:0046129	purine ribonucleoside biosynthetic process	0.00012396	ENSGALG00000002479,ENSGALG00000026537,Novel00256,ENSGALG00000015372,ENSGALG00000012034,ENSGALG00000002688,ENSGALG00000001330,ENSGALG00000003689,ENSGALG00000022539,ENSGALG00000018368,ENSGALG00000014644,ENSGALG00000015003,ENSGALG00000014398,ENSGALG00000009286		GO:0060828	regulation of canonical Wnt signaling pathway	0.00088144	ENSGALG00000026873,ENSGALG00000005410,ENSGALG00000016069,ENSGALG00000012290,ENSGALG00000010797,ENSGALG00000000839,ENSGALG00000002028,ENSGALG00000016071,ENSGALG00000002763,ENSGALG00000010163,ENSGALG00000027821,ENSGALG00000012073,ENSGALG00000028041,ENSGALG00000009241,ENSGALG00000010529
GO:0009163	nucleoside biosynthetic process	0.00012396	ENSGALG00000014644,ENSGALG00000018368,ENSGALG00000015003,ENSGALG00000009286,ENSGALG00000014398,ENSGALG00000003689,ENSGALG00000022539,ENSGALG00000012554,ENSGALG00000002688,ENSGALG00000001330,ENSGALG00000012034,ENSGALG00000015372,Novel00256,ENSGALG00000002479,ENSGALG00000026537		GO:0051093	negative regulation of developmental process	0.00088144	ENSGALG00000005263,ENSGALG00000005410,ENSGALG00000010529,ENSGALG00000009241,ENSGALG00000006726,ENSGALG00000027381,ENSGALG00000000560,ENSGALG00000004526,ENSGALG00000001085,ENSGALG00000014804,ENSGALG00000016160,ENSGALG00000022940,ENSGALG00000016945,ENSGALG00000008351,ENSGALG00000010797,ENSGALG00000000653,ENSGALG00000019761,ENSGALG00000026873,ENSGALG00000001006,ENSGALG00000006346,ENSGALG00000008298,…
GO:0042455	ribonucleoside biosynthetic process	0.00012396	ENSGALG00000002688,ENSGALG00000001330,ENSGALG00000018368,ENSGALG00000014644,ENSGALG00000015003,ENSGALG00000009286,ENSGALG00000014398,ENSGALG00000022539,ENSGALG00000003689,ENSGALG00000012554,Novel00256,ENSGALG00000002479,ENSGALG00000026537,ENSGALG00000012034,ENSGALG00000015372		GO:0072079	nephron tubule formation	0.00088144	ENSGALG00000006726,ENSGALG00000022994,ENSGALG00000013194,ENSGALG00000011358,ENSGALG00000013193,ENSGALG00000005263
GO:0072522	purine-containing compound biosynthetic process	0.00013808	Novel00256,ENSGALG00000002479,ENSGALG00000012034,ENSGALG00000011797,ENSGALG00000015372,ENSGALG00000003570,ENSGALG00000005046,ENSGALG00000002688,ENSGALG00000001330,ENSGALG00000015003,ENSGALG00000014644,ENSGALG00000009286,ENSGALG00000022539,ENSGALG00000013728,ENSGALG00000015983,ENSGALG00000011104,ENSGALG00000013726,ENSGALG00000026537,ENSGALG00000018368,ENSGALG00000014398,ENSGALG00000003689		GO:0001568	blood vessel development	0.00088271	ENSGALG00000005538,ENSGALG00000009241,ENSGALG00000010529,ENSGALG00000012155,ENSGALG00000012184,ENSGALG00000005410,ENSGALG00000027677,ENSGALG00000015487,ENSGALG00000029175,ENSGALG00000003324,ENSGALG00000006751,ENSGALG00000016945,ENSGALG00000028236,ENSGALG00000009514,ENSGALG00000016160,ENSGALG00000008509,ENSGALG00000027364,ENSGALG00000010794,ENSGALG00000022940,ENSGALG00000015622,ENSGALG00000001472,…
GO:0016903	oxidoreductase activity, acting on the aldehyde or oxo group of donors	0.00014084	ENSGALG00000004725,ENSGALG00000005309,ENSGALG00000003495,ENSGALG00000008229,ENSGALG00000008701,ENSGALG00000003804,ENSGALG00000010211,ENSGALG00000008953,ENSGALG00000003674		GO:0003205	cardiac chamber development	0.00092079	ENSGALG00000026180,ENSGALG00000006726,ENSGALG00000008351,ENSGALG00000028575,ENSGALG00000022940,ENSGALG00000009241,ENSGALG00000027364,ENSGALG00000005180,ENSGALG00000012790,ENSGALG00000005410,ENSGALG00000000839,ENSGALG00000015487,ENSGALG00000012044
GO:1901659	glycosyl compound biosynthetic process	0.00014159	ENSGALG00000026537,ENSGALG00000002479,Novel00256,ENSGALG00000015372,ENSGALG00000012034,ENSGALG00000001330,ENSGALG00000002688,ENSGALG00000012554,ENSGALG00000003689,ENSGALG00000022539,ENSGALG00000014398,ENSGALG00000009286,ENSGALG00000015003,ENSGALG00000018368,ENSGALG00000014644		GO:0060349	bone morphogenesis	0.00092079	ENSGALG00000009241,ENSGALG00000026484,ENSGALG00000016016,ENSGALG00000026180,ENSGALG00000028576,ENSGALG00000013587,ENSGALG00000015896,ENSGALG00000000548,ENSGALG00000026059,ENSGALG00000017183,ENSGALG00000015970
GO:0072524	pyridine-containing compound metabolic process	0.0001441	ENSGALG00000011100,ENSGALG00000012197,ENSGALG00000003579,ENSGALG00000002377,ENSGALG00000009926,ENSGALG00000012613,ENSGALG00000007606,ENSGALG00000012418,ENSGALG00000016205,ENSGALG00000008098,ENSGALG00000007936,ENSGALG00000003267,ENSGALG00000015544,ENSGALG00000005423		GO:0051241	negative regulation of multicellular organismal process	0.00093466	ENSGALG00000016160,ENSGALG00000022940,ENSGALG00000008351,ENSGALG00000016945,ENSGALG00000010949,ENSGALG00000028884,ENSGALG00000000560,ENSGALG00000000839,ENSGALG00000004526,ENSGALG00000001085,ENSGALG00000001177,ENSGALG00000014804,ENSGALG00000010529,ENSGALG00000009241,ENSGALG00000006726,ENSGALG00000027381,ENSGALG00000005263,ENSGALG00000005410,ENSGALG00000023961,ENSGALG00000008509,ENSGALG00000007324,…
GO:0045259	proton-transporting ATP synthase complex	0.00014572	ENSGALG00000015372,ENSGALG00000026537,Novel00256,ENSGALG00000022539,ENSGALG00000009286,ENSGALG00000018368,ENSGALG00000014644,ENSGALG00000001330		GO:0048589	developmental growth	0.00095313	ENSGALG00000026180,ENSGALG00000017056,ENSGALG00000027836,ENSGALG00000002893,ENSGALG00000022940,ENSGALG00000023961,ENSGALG00000015970,ENSGALG00000022994,ENSGALG00000003782,ENSGALG00000025740,ENSGALG00000000548,ENSGALG00000006216,ENSGALG00000000560,ENSGALG00000009301,ENSGALG00000007065,ENSGALG00000004526,ENSGALG00000014873,ENSGALG00000007899,ENSGALG00000006726,ENSGALG00000009241,ENSGALG00000029140,…
GO:0009150	purine ribonucleotide metabolic process	0.00014572	ENSGALG00000012613,ENSGALG00000012034,ENSGALG00000015372,Novel00256,ENSGALG00000004809,ENSGALG00000007936,ENSGALG00000007606,ENSGALG00000014644,ENSGALG00000015003,ENSGALG00000003267,ENSGALG00000009286,ENSGALG00000022539,ENSGALG00000013728,ENSGALG00000002688,ENSGALG00000001330,Novel01627,ENSGALG00000003579,ENSGALG00000002377,ENSGALG00000011104,ENSGALG00000015983,ENSGALG00000013726,ENSGALG000000265…		GO:0048666	neuron development	0.00099309	ENSGALG00000010705,ENSGALG00000006130,ENSGALG00000009514,ENSGALG00000020199,ENSGALG00000027836,ENSGALG00000004653,ENSGALG00000015720,ENSGALG00000012265,ENSGALG00000000653,ENSGALG00000011962,ENSGALG00000003582,ENSGALG00000007911,ENSGALG00000009523,ENSGALG00000001812,ENSGALG00000001006,ENSGALG00000005613,ENSGALG00000016071,ENSGALG00000000112,ENSGALG00000000644,ENSGALG00000004526,ENSGALG00000025740,…
GO:0009308	amine metabolic process	0.00015638	ENSGALG00000028939,ENSGALG00000000780,ENSGALG00000011594,Novel00717,ENSGALG00000007114,ENSGALG00000007109,ENSGALG00000006917,ENSGALG00000010645,ENSGALG00000012418,ENSGALG00000013678,ENSGALG00000028928,ENSGALG00000026910,ENSGALG00000009926		GO:0042474	middle ear morphogenesis	0.0012338	ENSGALG00000022994,ENSGALG00000016016,ENSGALG00000028236,ENSGALG00000015622,ENSGALG00000003324,ENSGALG00000013987
GO:0042803	protein homodimerization activity	0.00016477	ENSGALG00000028939,ENSGALG00000005423,ENSGALG00000007617,ENSGALG00000016592,ENSGALG00000009474,ENSGALG00000007109,ENSGALG00000007419,ENSGALG00000000786,ENSGALG00000008014,ENSGALG00000004285,ENSGALG00000005309,ENSGALG00000010825,ENSGALG00000008701,ENSGALG00000012418,ENSGALG00000005541,ENSGALG00000012061,ENSGALG00000020943,ENSGALG00000005046,ENSGALG00000003570,ENSGALG00000002987,ENSGALG00000012200,…		GO:0050794	regulation of cellular process	0.0012659	ENSGALG00000012644,ENSGALG00000002349,ENSGALG00000005263,ENSGALG00000014463,ENSGALG00000015487,ENSGALG00000015419,ENSGALG00000007690,ENSGALG00000009241,Novel01600,ENSGALG00000027476,ENSGALG00000026484,ENSGALG00000003567,ENSGALG00000002015,ENSGALG00000014804,ENSGALG00000011254,ENSGALG00000003782,ENSGALG00000000699,ENSGALG00000001472,ENSGALG00000012873,ENSGALG00000009003,ENSGALG00000010657,ENSGALG0…
GO:0010876	lipid localization	0.00016897	ENSGALG00000007114,ENSGALG00000011509,ENSGALG00000005554,ENSGALG00000027737,ENSGALG00000004230,ENSGALG00000010978,ENSGALG00000011117,ENSGALG00000015090,Novel01719,ENSGALG00000006471,ENSGALG00000004511,ENSGALG00000016491,ENSGALG00000012271,ENSGALG00000014368,ENSGALG00000002021,ENSGALG00000021024,ENSGALG00000010628,ENSGALG00000028928,ENSGALG00000027864,ENSGALG00000026678,ENSGALG00000007650,ENSGALG0…		GO:0008283	cell proliferation	0.0012888	ENSGALG00000016071,ENSGALG00000002763,ENSGALG00000015834,ENSGALG00000012073,ENSGALG00000026146,ENSGALG00000001006,ENSGALG00000026854,ENSGALG00000012184,ENSGALG00000012155,ENSGALG00000028543,ENSGALG00000029175,ENSGALG00000028576,ENSGALG00000006480,ENSGALG00000026180,ENSGALG00000007324,ENSGALG00000018666,ENSGALG00000013239,ENSGALG00000026059,ENSGALG00000022994,ENSGALG00000022980,ENSGALG00000028115,…
GO:0009206	purine ribonucleoside triphosphate biosynthetic process	0.00016936	ENSGALG00000022539,ENSGALG00000018368,ENSGALG00000014644,ENSGALG00000015003,ENSGALG00000014398,ENSGALG00000009286,ENSGALG00000002688,ENSGALG00000001330,ENSGALG00000015372,ENSGALG00000026537,Novel00256		GO:0003206	cardiac chamber morphogenesis	0.0014235	ENSGALG00000009241,ENSGALG00000022940,ENSGALG00000028575,ENSGALG00000027364,ENSGALG00000005180,ENSGALG00000026180,ENSGALG00000008351,ENSGALG00000006726,ENSGALG00000000839,ENSGALG00000015487,ENSGALG00000012790,ENSGALG00000005410
GO:0034364	high-density lipoprotein particle	0.0001707	ENSGALG00000028928,ENSGALG00000003957,ENSGALG00000007114,ENSGALG00000014368,ENSGALG00000007109		GO:0035136	forelimb morphogenesis	0.0014581	ENSGALG00000029140,ENSGALG00000026180,ENSGALG00000026484,ENSGALG00000016016,ENSGALG00000026059,ENSGALG00000025875,ENSGALG00000026873,ENSGALG00000025740
GO:0051004	regulation of lipoprotein lipase activity	0.0001707	ENSGALG00000000619,ENSGALG00000003957,ENSGALG00000010978,ENSGALG00000014368,ENSGALG00000007109		GO:0003151	outflow tract morphogenesis	0.0014581	ENSGALG00000026180,ENSGALG00000015622,ENSGALG00000009241,ENSGALG00000022940,ENSGALG00000026059,ENSGALG00000005410,ENSGALG00000022994,ENSGALG00000015487,ENSGALG00000000839
GO:0009074	aromatic amino acid family catabolic process	0.0001707	ENSGALG00000000893,ENSGALG00000012418,ENSGALG00000014966,ENSGALG00000012754,ENSGALG00000009926		GO:0045778	positive regulation of ossification	0.0014581	ENSGALG00000012775,ENSGALG00000005410,ENSGALG00000014873,ENSGALG00000016016,ENSGALG00000016071,ENSGALG00000026484,ENSGALG00000026180,ENSGALG00000027364,ENSGALG00000009241,ENSGALG00000007324
GO:1901700	response to oxygen-containing compound	0.0001707	ENSGALG00000009369,ENSGALG00000028037,ENSGALG00000007082,ENSGALG00000004261,ENSGALG00000004346,ENSGALG00000005504,ENSGALG00000015003,ENSGALG00000015937,ENSGALG00000003267,ENSGALG00000009390,ENSGALG00000000608,ENSGALG00000009700,ENSGALG00000004980,ENSGALG00000005554,ENSGALG00000003579,ENSGALG00000006211,ENSGALG00000002021,ENSGALG00000007636,ENSGALG00000027786,ENSGALG00000011104,ENSGALG00000008206,…		GO:0030018	Z disc	0.0014581	ENSGALG00000007945,ENSGALG00000026452,ENSGALG00000001977,ENSGALG00000014463,ENSGALG00000012044,ENSGALG00000011991,ENSGALG00000003925,ENSGALG00000005538,ENSGALG00000005493,ENSGALG00000015018
GO:1901615	organic hydroxy compound metabolic process	0.00017529	ENSGALG00000004980,ENSGALG00000000780,ENSGALG00000002182,ENSGALG00000010005,ENSGALG00000007114,ENSGALG00000016205,ENSGALG00000010978,ENSGALG00000006917,ENSGALG00000005175,ENSGALG00000006629,ENSGALG00000004230,ENSGALG00000003495,ENSGALG00000012200,ENSGALG00000011594,ENSGALG00000016491,ENSGALG00000011612,ENSGALG00000026678,ENSGALG00000007109,ENSGALG00000010645,ENSGALG00000028046,ENSGALG00000009791,…		GO:0030216	keratinocyte differentiation	0.0014581	ENSGALG00000007690,ENSGALG00000028069,ENSGALG00000012790,ENSGALG00000005410,ENSGALG00000015910,ENSGALG00000028115,ENSGALG00000027514,ENSGALG00000026180,ENSGALG00000006673,ENSGALG00000007324
GO:0008483	transaminase activity	0.00017566	ENSGALG00000000054,ENSGALG00000008992,ENSGALG00000020943,ENSGALG00000015180,ENSGALG00000025844,ENSGALG00000000893,ENSGALG00000004158		GO:0050789	regulation of biological process	0.0014581	ENSGALG00000003747,ENSGALG00000015630,ENSGALG00000008188,ENSGALG00000026059,ENSGALG00000006130,ENSGALG00000028041,ENSGALG00000010794,ENSGALG00000013194,ENSGALG00000008896,ENSGALG00000023961,ENSGALG00000008509,ENSGALG00000015720,ENSGALG00000002893,ENSGALG00000028043,ENSGALG00000012790,ENSGALG00000004969,ENSGALG00000003582,ENSGALG00000026873,ENSGALG00000012184,ENSGALG00000019761,ENSGALG00000012155,…
GO:0009719	response to endogenous stimulus	0.00017878	ENSGALG00000012483,ENSGALG00000027786,ENSGALG00000016797,ENSGALG00000002219,ENSGALG00000003579,ENSGALG00000007636,ENSGALG00000010628,ENSGALG00000006211,ENSGALG00000013568,ENSGALG00000008072,ENSGALG00000028015,ENSGALG00000000120,ENSGALG00000003935,ENSGALG00000004261,ENSGALG00000028037,ENSGALG00000007082,ENSGALG00000027737,ENSGALG00000004346,ENSGALG00000012792,ENSGALG00000009700,ENSGALG00000016403,…		GO:0030178	negative regulation of Wnt signaling pathway	0.0014755	ENSGALG00000016069,ENSGALG00000005410,ENSGALG00000000839,ENSGALG00000012290,ENSGALG00000010797,ENSGALG00000002763,ENSGALG00000016071,ENSGALG00000000894,ENSGALG00000009241,ENSGALG00000028041,ENSGALG00000010529,ENSGALG00000027821,ENSGALG00000012073
GO:0055088	lipid homeostasis	0.00018138	ENSGALG00000007109,ENSGALG00000010978,ENSGALG00000028928,ENSGALG00000004230,ENSGALG00000000619,ENSGALG00000012271,ENSGALG00000016491,ENSGALG00000014368,ENSGALG00000002182,ENSGALG00000004285,ENSGALG00000007114,ENSGALG00000002159		GO:0010941	regulation of cell death	0.0014755	ENSGALG00000022980,ENSGALG00000028115,ENSGALG00000013239,ENSGALG00000026059,ENSGALG00000022994,ENSGALG00000023961,ENSGALG00000007324,ENSGALG00000006480,ENSGALG00000005621,ENSGALG00000009844,ENSGALG00000026180,ENSGALG00000013587,ENSGALG00000011962,ENSGALG00000012351,ENSGALG00000007911,ENSGALG00000001006,ENSGALG00000012073,ENSGALG00000026146,ENSGALG00000027861,ENSGALG00000002763,ENSGALG00000009362,…
GO:0009145	purine nucleoside triphosphate biosynthetic process	0.00020052	ENSGALG00000015372,Novel00256,ENSGALG00000026537,ENSGALG00000009286,ENSGALG00000014398,ENSGALG00000018368,ENSGALG00000015003,ENSGALG00000014644,ENSGALG00000022539,ENSGALG00000001330,ENSGALG00000002688		GO:0006941	striated muscle contraction	0.0016494	ENSGALG00000006835,ENSGALG00000000730,ENSGALG00000012790,ENSGALG00000015487,ENSGALG00000012044,ENSGALG00000009301,ENSGALG00000008351,ENSGALG00000006591,ENSGALG00000015018,ENSGALG00000006572,ENSGALG00000028575
GO:0046364	monosaccharide biosynthetic process	0.00020401	Novel01328,ENSGALG00000012613,ENSGALG00000016200,ENSGALG00000007636,ENSGALG00000016724,ENSGALG00000007606,ENSGALG00000009600,Novel01478,ENSGALG00000011104,ENSGALG00000015544,ENSGALG00000005554		GO:0016055	Wnt signaling pathway	0.0016494	ENSGALG00000028041,ENSGALG00000006480,ENSGALG00000010163,ENSGALG00000000839,ENSGALG00000028069,ENSGALG00000016069,ENSGALG00000027821,ENSGALG00000011358,ENSGALG00000012073,ENSGALG00000010529,ENSGALG00000009241,ENSGALG00000002028,ENSGALG00000016071,ENSGALG00000002763,ENSGALG00000006726,ENSGALG00000000894,ENSGALG00000012290,ENSGALG00000010797,ENSGALG00000004249,ENSGALG00000026873,ENSGALG00000002652,…
GO:0048844	artery morphogenesis	0.00020682	ENSGALG00000005728,ENSGALG00000001021,ENSGALG00000016491,ENSGALG00000028015,ENSGALG00000010769,ENSGALG00000023577,ENSGALG00000011708,ENSGALG00000010978,ENSGALG00000009791,ENSGALG00000010290		GO:0044699	single-organism process	0.001798	ENSGALG00000009301,ENSGALG00000000548,Novel00485,ENSGALG00000006835,ENSGALG00000007324,ENSGALG00000027232,ENSGALG00000005806,ENSGALG00000004518,ENSGALG00000004249,ENSGALG00000029175,ENSGALG00000028410,ENSGALG00000004290,ENSGALG00000009081,ENSGALG00000007911,ENSGALG00000012635,ENSGALG00000007366,ENSGALG00000002103,ENSGALG00000007899,ENSGALG00000008298,ENSGALG00000002015,ENSGALG00000000699,ENSGALG0…
GO:0042592	homeostatic process	0.0002081	ENSGALG00000011094,ENSGALG00000025915,ENSGALG00000011797,ENSGALG00000006629,ENSGALG00000026862,ENSGALG00000009926,ENSGALG00000015862,ENSGALG00000006855,ENSGALG00000011219,ENSGALG00000023576,ENSGALG00000010005,ENSGALG00000002182,ENSGALG00000004285,ENSGALG00000004345,ENSGALG00000027069,ENSGALG00000008290,ENSGALG00000007114,ENSGALG00000007650,ENSGALG00000007109,ENSGALG00000002162,ENSGALG00000020180,…		GO:0060070	canonical Wnt signaling pathway	0.0018084	ENSGALG00000009241,ENSGALG00000010529,ENSGALG00000012073,ENSGALG00000027821,ENSGALG00000016071,ENSGALG00000002763,ENSGALG00000006726,ENSGALG00000002028,ENSGALG00000010797,ENSGALG00000012290,ENSGALG00000005410,ENSGALG00000026873,ENSGALG00000028041,ENSGALG00000010163,ENSGALG00000006480,ENSGALG00000000839,ENSGALG00000016069
GO:0001867	complement activation, lectin pathway	0.00021249	ENSGALG00000007419,ENSGALG00000003016,ENSGALG00000007381,ENSGALG00000002507		GO:0072001	renal system development	0.0019602	ENSGALG00000013194,ENSGALG00000015622,ENSGALG00000022940,ENSGALG00000010163,ENSGALG00000000839,ENSGALG00000001177,ENSGALG00000022994,ENSGALG00000011358,ENSGALG00000026146,ENSGALG00000013193,ENSGALG00000006726,ENSGALG00000016016,ENSGALG00000015834,ENSGALG00000009362,ENSGALG00000028043,ENSGALG00000005263,ENSGALG00000029175,ENSGALG00000012775,ENSGALG00000012184
GO:0006732	coenzyme metabolic process	0.00023473	ENSGALG00000007606,ENSGALG00000002479,ENSGALG00000008098,ENSGALG00000016205,ENSGALG00000007936,ENSGALG00000012418,ENSGALG00000005046,ENSGALG00000011797,ENSGALG00000005175,ENSGALG00000009926,ENSGALG00000012613,ENSGALG00000009700,ENSGALG00000003267,ENSGALG00000002377,ENSGALG00000011100,ENSGALG00000003579,ENSGALG00000005423,ENSGALG00000012200,ENSGALG00000015544,ENSGALG00000027835		GO:0065007	biological regulation	0.0019731	ENSGALG00000019470,ENSGALG00000016330,ENSGALG00000013239,ENSGALG00000008263,ENSGALG00000016584,ENSGALG00000017132,ENSGALG00000011973,ENSGALG00000009514,ENSGALG00000018666,ENSGALG00000001264,ENSGALG00000003226,ENSGALG00000018946,ENSGALG00000009340,ENSGALG00000009568,ENSGALG00000000653,ENSGALG00000011962,ENSGALG00000004121,ENSGALG00000016411,ENSGALG00000014645,ENSGALG00000012351,ENSGALG00000028602,…
GO:0042304	regulation of fatty acid biosynthetic process	0.00023757	ENSGALG00000028046,ENSGALG00000009700,ENSGALG00000007109,ENSGALG00000014368,ENSGALG00000011117,ENSGALG00000017394		GO:0030199	collagen fibril organization	0.0022106	ENSGALG00000016411,ENSGALG00000011970,ENSGALG00000009241,ENSGALG00000022940,ENSGALG00000013587,ENSGALG00000006725,ENSGALG00000005180
GO:1903035	negative regulation of response to wounding	0.00023811	ENSGALG00000009266,ENSGALG00000016165,ENSGALG00000008332,ENSGALG00000027786,ENSGALG00000012483,ENSGALG00000003957,ENSGALG00000001780,ENSGALG00000009268,ENSGALG00000005554,ENSGALG00000002987,ENSGALG00000014884,ENSGALG00000008678,ENSGALG00000007114,ENSGALG00000009262		GO:0060548	negative regulation of cell death	0.0024654	ENSGALG00000013587,ENSGALG00000007911,ENSGALG00000011962,ENSGALG00000027861,ENSGALG00000001006,ENSGALG00000026146,ENSGALG00000009362,ENSGALG00000028115,ENSGALG00000022980,ENSGALG00000022994,ENSGALG00000013239,ENSGALG00000026059,ENSGALG00000007324,ENSGALG00000009844,ENSGALG00000026180,ENSGALG00000006480,ENSGALG00000005263,ENSGALG00000021542,ENSGALG00000012290,ENSGALG00000007945,ENSGALG00000005410,…
GO:0009165	nucleotide biosynthetic process	0.00025121	ENSGALG00000015983,ENSGALG00000011104,ENSGALG00000026537,ENSGALG00000013726,ENSGALG00000014398,ENSGALG00000018368,ENSGALG00000012554,ENSGALG00000003689,ENSGALG00000016592,ENSGALG00000012034,ENSGALG00000009926,ENSGALG00000011797,ENSGALG00000015372,ENSGALG00000003570,ENSGALG00000008098,ENSGALG00000012418,Novel00256,ENSGALG00000009286,ENSGALG00000014644,ENSGALG00000015003,ENSGALG00000013728,ENSGALG0…		GO:0072073	kidney epithelium development	0.0026216	ENSGALG00000012184,ENSGALG00000001177,ENSGALG00000022994,ENSGALG00000029175,ENSGALG00000000839,ENSGALG00000005263,ENSGALG00000006726,ENSGALG00000026146,ENSGALG00000013194,ENSGALG00000011358,ENSGALG00000022940,ENSGALG00000015622,ENSGALG00000013193
GO:0006094	gluconeogenesis	0.00025343	ENSGALG00000007606,ENSGALG00000009600,Novel01478,ENSGALG00000011104,Novel01328,ENSGALG00000016200,ENSGALG00000012613,ENSGALG00000007636,ENSGALG00000005554,ENSGALG00000015544		GO:0048630	skeletal muscle tissue growth	0.0026543	ENSGALG00000007899,ENSGALG00000023961,ENSGALG00000009301
GO:0014706	striated muscle tissue development	0.00028146	ENSGALG00000009791,ENSGALG00000026858,ENSGALG00000006520,ENSGALG00000016797,ENSGALG00000008250,ENSGALG00000023577,ENSGALG00000016662,ENSGALG00000006099,ENSGALG00000008544,ENSGALG00000001021,ENSGALG00000003521,ENSGALG00000004237,ENSGALG00000006365,ENSGALG00000016200,ENSGALG00000010290,ENSGALG00000029024,ENSGALG00000028037,ENSGALG00000007943,ENSGALG00000000120,ENSGALG00000009390,ENSGALG00000014976,…		GO:0051240	positive regulation of multicellular organismal process	0.0026543	ENSGALG00000029140,ENSGALG00000011358,ENSGALG00000000314,ENSGALG00000009241,ENSGALG00000010529,ENSGALG00000005725,ENSGALG00000016016,ENSGALG00000026484,ENSGALG00000006726,ENSGALG00000002028,ENSGALG00000027381,ENSGALG00000012290,ENSGALG00000005263,ENSGALG00000012775,ENSGALG00000006997,ENSGALG00000010770,ENSGALG00000005410,ENSGALG00000016160,ENSGALG00000010133,ENSGALG00000027364,ENSGALG00000011541,…
GO:0071495	cellular response to endogenous stimulus	0.00028487	ENSGALG00000007364,ENSGALG00000010769,ENSGALG00000001021,ENSGALG00000028939,ENSGALG00000004140,ENSGALG00000011594,ENSGALG00000016662,ENSGALG00000008014,ENSGALG00000005352,ENSGALG00000010870,ENSGALG00000004196,ENSGALG00000012666,ENSGALG00000007669,ENSGALG00000005708,ENSGALG00000011219,ENSGALG00000002182,ENSGALG00000004285,ENSGALG00000015670,ENSGALG00000004909,ENSGALG00000005359,ENSGALG00000002170,…		GO:0045893	positive regulation of transcription, DNA-templated	0.0026543	ENSGALG00000007324,ENSGALG00000023961,ENSGALG00000006673,ENSGALG00000010794,ENSGALG00000006591,ENSGALG00000005621,ENSGALG00000006216,ENSGALG00000022994,ENSGALG00000026059,ENSGALG00000005613,ENSGALG00000010936,ENSGALG00000001006,ENSGALG00000009362,ENSGALG00000015015,ENSGALG00000016439,ENSGALG00000000242,ENSGALG00000004249,ENSGALG00000028576,ENSGALG00000014645,ENSGALG00000014917,ENSGALG00000012155,…
GO:0007586	digestion	0.00029176	ENSGALG00000008290,ENSGALG00000007114,ENSGALG00000004980,ENSGALG00000006629,ENSGALG00000012834,ENSGALG00000009382,ENSGALG00000013742,ENSGALG00000007109,ENSGALG00000016165,ENSGALG00000002162,ENSGALG00000003935		GO:1903508	positive regulation of nucleic acid-templated transcription	0.0026543	ENSGALG00000006591,ENSGALG00000005621,ENSGALG00000007324,ENSGALG00000023961,ENSGALG00000006673,ENSGALG00000010794,ENSGALG00000022994,ENSGALG00000026059,ENSGALG00000006216,ENSGALG00000009362,ENSGALG00000015015,ENSGALG00000016439,ENSGALG00000010936,ENSGALG00000005613,ENSGALG00000001006,ENSGALG00000014645,ENSGALG00000014917,ENSGALG00000012155,ENSGALG00000000242,ENSGALG00000004249,ENSGALG00000028576,…
GO:0065008	regulation of biological quality	0.00032302	ENSGALG00000006855,ENSGALG00000005332,ENSGALG00000011797,ENSGALG00000026862,ENSGALG00000025915,ENSGALG00000008646,ENSGALG00000011094,ENSGALG00000008290,ENSGALG00000007114,ENSGALG00000007669,ENSGALG00000010005,ENSGALG00000002182,ENSGALG00000000780,ENSGALG00000010825,ENSGALG00000015142,ENSGALG00000017185,ENSGALG00000012834,ENSGALG00000020180,ENSGALG00000010870,ENSGALG00000027864,ENSGALG00000011209,…		GO:0022603	regulation of anatomical structure morphogenesis	0.0026543	ENSGALG00000008509,ENSGALG00000014201,ENSGALG00000006216,ENSGALG00000016330,ENSGALG00000026059,ENSGALG00000011487,ENSGALG00000022994,ENSGALG00000016071,ENSGALG00000000653,ENSGALG00000004249,ENSGALG00000026873,ENSGALG00000019761,ENSGALG00000016160,ENSGALG00000015622,ENSGALG00000022940,ENSGALG00000000172,ENSGALG00000008351,ENSGALG00000016945,ENSGALG00000008898,ENSGALG00000004526,ENSGALG00000001177,…
GO:0042180	cellular ketone metabolic process	0.00033141	ENSGALG00000011594,ENSGALG00000005554,ENSGALG00000004980,ENSGALG00000009700,ENSGALG00000014368,ENSGALG00000014398,ENSGALG00000012418,ENSGALG00000011104,ENSGALG00000028046,ENSGALG00000007109,ENSGALG00000011117,ENSGALG00000016200,ENSGALG00000009791,ENSGALG00000012613,ENSGALG00000017394		GO:0090102	cochlea development	0.0026543	ENSGALG00000005410,ENSGALG00000015834,ENSGALG00000022994,ENSGALG00000016071,ENSGALG00000002763,ENSGALG00000004249,ENSGALG00000015622
GO:1901293	nucleoside phosphate biosynthetic process	0.00033671	ENSGALG00000001330,ENSGALG00000002688,ENSGALG00000013728,ENSGALG00000022539,ENSGALG00000009286,ENSGALG00000014644,ENSGALG00000015003,ENSGALG00000008098,ENSGALG00000012418,Novel00256,ENSGALG00000015372,ENSGALG00000003570,ENSGALG00000011797,ENSGALG00000012034,ENSGALG00000009926,ENSGALG00000016592,ENSGALG00000012554,ENSGALG00000003689,ENSGALG00000014398,ENSGALG00000018368,ENSGALG00000026537,ENSGALG0…		GO:0005593	FACIT collagen trimer	0.0026543	ENSGALG00000027526,ENSGALG00000005628,ENSGALG00000015970
GO:0072350	tricarboxylic acid metabolic process	0.00037216	ENSGALG00000013165,ENSGALG00000023689,ENSGALG00000001949,ENSGALG00000003674,ENSGALG00000022565,ENSGALG00000002020,ENSGALG00000007878,ENSGALG00000002162		GO:0005594	collagen type IX trimer	0.0026543	ENSGALG00000015970,ENSGALG00000005628,ENSGALG00000027526
GO:0072330	monocarboxylic acid biosynthetic process	0.00037216	ENSGALG00000002775,ENSGALG00000010402,ENSGALG00000011594,ENSGALG00000011704,ENSGALG00000014368,ENSGALG00000009700,ENSGALG00000009791,ENSGALG00000017394,ENSGALG00000012834,ENSGALG00000004230,ENSGALG00000005175,ENSGALG00000026678,ENSGALG00000011117,ENSGALG00000007109,ENSGALG00000028046		GO:0045111	intermediate filament cytoskeleton	0.0026543	Novel01507,ENSGALG00000000314,Novel00674,Novel01756,ENSGALG00000023855,ENSGALG00000002349,ENSGALG00000019718,Novel01396,ENSGALG00000012790,ENSGALG00000006722,ENSGALG00000018666,ENSGALG00000026754,ENSGALG00000014873,ENSGALG00000018947,ENSGALG00000003690,ENSGALG00000013239
GO:0043069	negative regulation of programmed cell death	0.00039377	ENSGALG00000014884,ENSGALG00000005504,ENSGALG00000009390,ENSGALG00000015937,ENSGALG00000014976,ENSGALG00000009262,ENSGALG00000003267,ENSGALG00000012792,ENSGALG00000009700,ENSGALG00000003957,ENSGALG00000001780,ENSGALG00000009369,ENSGALG00000027737,ENSGALG00000010614,ENSGALG00000009268,ENSGALG00000028249,ENSGALG00000016679,ENSGALG00000014398,ENSGALG00000011331,ENSGALG00000013568,ENSGALG00000006211,…		GO:0045161	neuronal ion channel clustering	0.0026543	ENSGALG00000009514,ENSGALG00000000644,ENSGALG00000000653,ENSGALG00000027836
GO:0034367	macromolecular complex remodeling	0.00039377	ENSGALG00000007114,ENSGALG00000004230,ENSGALG00000028928,ENSGALG00000014368,ENSGALG00000007109,ENSGALG00000016491		GO:1902680	positive regulation of RNA biosynthetic process	0.0026672	ENSGALG00000015622,ENSGALG00000022940,ENSGALG00000002790,ENSGALG00000028091,ENSGALG00000008898,ENSGALG00000000172,ENSGALG00000001197,ENSGALG00000000839,ENSGALG00000006497,ENSGALG00000026452,ENSGALG00000010461,ENSGALG00000000699,ENSGALG00000010114,ENSGALG00000003782,ENSGALG00000025875,ENSGALG00000025740,ENSGALG00000010529,ENSGALG00000009241,ENSGALG00000011358,ENSGALG00000026484,ENSGALG00000006726,…
GO:0034368	protein-lipid complex remodeling	0.00039377	ENSGALG00000016491,ENSGALG00000014368,ENSGALG00000007109,ENSGALG00000004230,ENSGALG00000028928,ENSGALG00000007114		GO:0042391	regulation of membrane potential	0.0027034	ENSGALG00000007899,ENSGALG00000006190,ENSGALG00000007906,ENSGALG00000015018,ENSGALG00000007623,ENSGALG00000012790,ENSGALG00000005801,ENSGALG00000009995,ENSGALG00000014463,ENSGALG00000012044,ENSGALG00000015487,ENSGALG00000008898,ENSGALG00000008351,ENSGALG00000013954,ENSGALG00000010044,ENSGALG00000000699,ENSGALG00000009301,ENSGALG00000014873
GO:0034369	plasma lipoprotein particle remodeling	0.00039377	ENSGALG00000028928,ENSGALG00000004230,ENSGALG00000007114,ENSGALG00000016491,ENSGALG00000014368,ENSGALG00000007109		GO:0042476	odontogenesis	0.0027816	ENSGALG00000011358,ENSGALG00000010114,ENSGALG00000026484,ENSGALG00000001177,ENSGALG00000012775,ENSGALG00000026873
GO:0043086	negative regulation of catalytic activity	0.00039954	ENSGALG00000016311,ENSGALG00000004591,ENSGALG00000008608,ENSGALG00000004140,ENSGALG00000001021,ENSGALG00000028143,ENSGALG00000001565,ENSGALG00000008678,ENSGALG00000004809,ENSGALG00000008646,ENSGALG00000003706,ENSGALG00000004237,ENSGALG00000006833,ENSGALG00000008469,ENSGALG00000017186,ENSGALG00000023437,ENSGALG00000026646,ENSGALG00000007114,ENSGALG00000000619,ENSGALG00000026910,ENSGALG00000008601,…		GO:0042481	regulation of odontogenesis	0.0027816	ENSGALG00000010114,ENSGALG00000012775,ENSGALG00000026873,ENSGALG00000026484,ENSGALG00000001177,ENSGALG00000011358
GO:0002253	activation of immune response	0.00042963	ENSGALG00000011509,ENSGALG00000007381,ENSGALG00000014659,ENSGALG00000017186,ENSGALG00000028631,ENSGALG00000028291,ENSGALG00000011094,ENSGALG00000003016,ENSGALG00000001915,ENSGALG00000024004,ENSGALG00000001565,ENSGALG00000002431,ENSGALG00000002507,ENSGALG00000028065,ENSGALG00000014603,ENSGALG00000010850,ENSGALG00000007419,ENSGALG00000010853,ENSGALG00000027864,ENSGALG00000012666,ENSGALG00000012126		GO:0007166	cell surface receptor signaling pathway	0.0028443	ENSGALG00000012073,ENSGALG00000004969,ENSGALG00000002652,ENSGALG00000012184,ENSGALG00000012155,ENSGALG00000026873,ENSGALG00000028543,ENSGALG00000013587,ENSGALG00000026180,ENSGALG00000006480,ENSGALG00000028041,ENSGALG00000023961,ENSGALG00000008509,ENSGALG00000003747,ENSGALG00000022980,ENSGALG00000000894,ENSGALG00000002028,ENSGALG00000006726,ENSGALG00000013803,ENSGALG00000010529,ENSGALG00000005725,…
GO:0032101	regulation of response to external stimulus	0.00044285	ENSGALG00000001780,ENSGALG00000003957,ENSGALG00000009268,ENSGALG00000008332,ENSGALG00000014884,ENSGALG00000015937,ENSGALG00000009390,ENSGALG00000009262,ENSGALG00000011509,ENSGALG00000009700,ENSGALG00000007381,ENSGALG00000005554,ENSGALG00000005906,ENSGALG00000012483,ENSGALG00000027786,ENSGALG00000010853,ENSGALG00000008601,ENSGALG00000002987,ENSGALG00000028065,ENSGALG00000028631,ENSGALG00000011117,…		GO:0009952	anterior/posterior pattern specification	0.0030345	ENSGALG00000025875,ENSGALG00000025740,ENSGALG00000006497,ENSGALG00000026180,ENSGALG00000022940,ENSGALG00000001264,ENSGALG00000027364,ENSGALG00000010794,ENSGALG00000028091,ENSGALG00000005410,ENSGALG00000028576,ENSGALG00000015834,ENSGALG00000023420,ENSGALG00000010936,ENSGALG00000010529,ENSGALG00000009241
GO:0055007	cardiac muscle cell differentiation	0.00047176	ENSGALG00000016200,ENSGALG00000009791,ENSGALG00000010290,ENSGALG00000007943,ENSGALG00000006520,ENSGALG00000016797,ENSGALG00000000120,ENSGALG00000014976,ENSGALG00000008250,ENSGALG00000016662,ENSGALG00000001021,ENSGALG00000008544		GO:0001838	embryonic epithelial tube formation	0.0031911	ENSGALG00000005410,ENSGALG00000016069,ENSGALG00000022994,ENSGALG00000026059,ENSGALG00000011487,ENSGALG00000004249,ENSGALG00000005263,ENSGALG00000016071,ENSGALG00000006726,ENSGALG00000013193,ENSGALG00000009241,ENSGALG00000013194,ENSGALG00000011358
GO:0009201	ribonucleoside triphosphate biosynthetic process	0.00048459	ENSGALG00000015372,ENSGALG00000026537,Novel00256,ENSGALG00000022539,ENSGALG00000018368,ENSGALG00000015003,ENSGALG00000014644,ENSGALG00000009286,ENSGALG00000014398,ENSGALG00000002688,ENSGALG00000001330		GO:0072175	epithelial tube formation	0.0031911	ENSGALG00000016071,ENSGALG00000006726,ENSGALG00000013193,ENSGALG00000009241,ENSGALG00000013194,ENSGALG00000011358,ENSGALG00000005410,ENSGALG00000016069,ENSGALG00000022994,ENSGALG00000026059,ENSGALG00000011487,ENSGALG00000004249,ENSGALG00000005263
GO:0005737	cytoplasm	0.00048589	ENSGALG00000016205,ENSGALG00000007652,ENSGALG00000002805,ENSGALG00000008317,ENSGALG00000027737,ENSGALG00000009268,ENSGALG00000015437,ENSGALG00000024271,ENSGALG00000016200,ENSGALG00000014185,ENSGALG00000016666,ENSGALG00000011483,ENSGALG00000028015,ENSGALG00000018373,ENSGALG00000015090,ENSGALG00000009266,ENSGALG00000009768,ENSGALG00000005541,ENSGALG00000002479,ENSGALG00000011902,ENSGALG00000022565,…		GO:0043588	skin development	0.0031911	ENSGALG00000026180,ENSGALG00000009362,ENSGALG00000007324,ENSGALG00000010133,ENSGALG00000006673,ENSGALG00000015910,ENSGALG00000005410,ENSGALG00000012790,ENSGALG00000007690,ENSGALG00000028069,ENSGALG00000027514,ENSGALG00000004249,ENSGALG00000028115
GO:0042060	wound healing	0.00051396	ENSGALG00000011708,ENSGALG00000009262,ENSGALG00000004285,ENSGALG00000007381,ENSGALG00000000318,ENSGALG00000003957,ENSGALG00000028567,ENSGALG00000001780,ENSGALG00000009268,ENSGALG00000009266,ENSGALG00000008332,ENSGALG00000008646,ENSGALG00000006513,ENSGALG00000003689,ENSGALG00000008678,ENSGALG00000026677,ENSGALG00000015207,ENSGALG00000014368,ENSGALG00000002987,ENSGALG00000016833,ENSGALG00000000949,…		GO:0000987	core promoter proximal region sequence-specific DNA binding	0.0031911	ENSGALG00000006673,ENSGALG00000010794,ENSGALG00000000172,ENSGALG00000010461,ENSGALG00000006216,ENSGALG00000006497,ENSGALG00000025740,ENSGALG00000022994,ENSGALG00000001006,ENSGALG00000010529,ENSGALG00000005613,ENSGALG00000016439,ENSGALG00000006726,ENSGALG00000026484,ENSGALG00000012290,ENSGALG00000000242,ENSGALG00000012775,ENSGALG00000014776
GO:0051186	cofactor metabolic process	0.00054402	ENSGALG00000015544,ENSGALG00000027835,ENSGALG00000005423,ENSGALG00000012200,ENSGALG00000002377,ENSGALG00000011100,ENSGALG00000003579,ENSGALG00000003267,ENSGALG00000009700,ENSGALG00000022586,ENSGALG00000005046,ENSGALG00000005175,ENSGALG00000011797,ENSGALG00000012613,ENSGALG00000009926,ENSGALG00000007606,ENSGALG00000002479,ENSGALG00000007936,ENSGALG00000016205,ENSGALG00000008098,ENSGALG00000012418		GO:0001159	core promoter proximal region DNA binding	0.0031911	ENSGALG00000016439,ENSGALG00000026484,ENSGALG00000006726,ENSGALG00000001006,ENSGALG00000010529,ENSGALG00000005613,ENSGALG00000014776,ENSGALG00000012775,ENSGALG00000012290,ENSGALG00000000242,ENSGALG00000000172,ENSGALG00000006673,ENSGALG00000010794,ENSGALG00000025740,ENSGALG00000022994,ENSGALG00000006216,ENSGALG00000010461,ENSGALG00000006497
GO:0071310	cellular response to organic substance	0.00055892	ENSGALG00000016666,ENSGALG00000012792,ENSGALG00000015003,ENSGALG00000014976,ENSGALG00000013869,ENSGALG00000029169,ENSGALG00000027737,ENSGALG00000004261,ENSGALG00000028037,ENSGALG00000013568,ENSGALG00000028015,ENSGALG00000008206,ENSGALG00000011104,ENSGALG00000016783,ENSGALG00000027786,ENSGALG00000006211,ENSGALG00000002021,ENSGALG00000010628,ENSGALG00000003579,ENSGALG00000002219,ENSGALG00000022586,…		GO:0060306	regulation of membrane repolarization	0.0035895	ENSGALG00000008351,ENSGALG00000009995,ENSGALG00000015018,ENSGALG00000015487,ENSGALG00000014873,ENSGALG00000012044
GO:0019319	hexose biosynthetic process	0.00056234	ENSGALG00000009600,ENSGALG00000007606,ENSGALG00000011104,Novel01478,Novel01328,ENSGALG00000007636,ENSGALG00000016200,ENSGALG00000012613,ENSGALG00000005554,ENSGALG00000015544		GO:0016477	cell migration	0.0040707	ENSGALG00000014804,ENSGALG00000001085,ENSGALG00000001177,ENSGALG00000001472,ENSGALG00000028616,ENSGALG00000004526,ENSGALG00000002081,ENSGALG00000000839,ENSGALG00000014873,ENSGALG00000017056,ENSGALG00000022940,ENSGALG00000011099,ENSGALG00000005410,ENSGALG00000014014,ENSGALG00000004320,ENSGALG00000021128,ENSGALG00000005263,ENSGALG00000012290,ENSGALG00000006726,ENSGALG00000000894,ENSGALG00000005725,…
GO:0006164	purine nucleotide biosynthetic process	0.00057697	ENSGALG00000022539,ENSGALG00000013728,ENSGALG00000015003,ENSGALG00000014644,ENSGALG00000009286,ENSGALG00000002688,ENSGALG00000001330,ENSGALG00000015372,ENSGALG00000011797,ENSGALG00000003570,ENSGALG00000012034,Novel00256,ENSGALG00000003689,ENSGALG00000018368,ENSGALG00000014398,ENSGALG00000013726,ENSGALG00000026537,ENSGALG00000015983,ENSGALG00000011104		GO:0008219	cell death	0.0040707	ENSGALG00000011099,ENSGALG00000011541,ENSGALG00000022940,ENSGALG00000015622,ENSGALG00000026821,ENSGALG00000008898,ENSGALG00000016112,ENSGALG00000004508,ENSGALG00000024064,ENSGALG00000000839,ENSGALG00000028069,ENSGALG00000025875,ENSGALG00000001177,ENSGALG00000009572,ENSGALG00000009012,ENSGALG00000000314,ENSGALG00000010529,ENSGALG00000009241,ENSGALG00000006726,ENSGALG00000007924,ENSGALG00000012290,…
GO:0032870	cellular response to hormone stimulus	0.00060687	ENSGALG00000013568,ENSGALG00000016662,ENSGALG00000011594,ENSGALG00000027786,ENSGALG00000012666,ENSGALG00000004196,ENSGALG00000003579,ENSGALG00000002219,ENSGALG00000010628,ENSGALG00000009700,ENSGALG00000011219,ENSGALG00000015670,ENSGALG00000005554,ENSGALG00000004285,ENSGALG00000004909,ENSGALG00000005359,ENSGALG00000016666,ENSGALG00000002182,ENSGALG00000003406,ENSGALG00000007669,ENSGALG00000003267,…		GO:0016265	death	0.0040707	ENSGALG00000027861,ENSGALG00000001006,ENSGALG00000026146,ENSGALG00000012073,ENSGALG00000009362,ENSGALG00000002763,ENSGALG00000013587,ENSGALG00000012351,ENSGALG00000007911,ENSGALG00000011962,ENSGALG00000007324,ENSGALG00000010794,ENSGALG00000023961,ENSGALG00000005621,ENSGALG00000009844,ENSGALG00000026180,ENSGALG00000006480,ENSGALG00000022980,ENSGALG00000028115,ENSGALG00000022994,ENSGALG00000026059,…
GO:0046890	regulation of lipid biosynthetic process	0.00063216	ENSGALG00000015003,ENSGALG00000011509,ENSGALG00000009700,ENSGALG00000016491,ENSGALG00000014368,ENSGALG00000011594,ENSGALG00000017394,ENSGALG00000016200,ENSGALG00000009791,ENSGALG00000028046,ENSGALG00000011117,ENSGALG00000007109		GO:0070997	neuron death	0.0042428	ENSGALG00000008100,ENSGALG00000021542,ENSGALG00000013239,ENSGALG00000011962,ENSGALG00000001177,ENSGALG00000012775,ENSGALG00000022994,ENSGALG00000007911,ENSGALG00000001006,ENSGALG00000010794,ENSGALG00000000314,ENSGALG00000026146,ENSGALG00000007324,ENSGALG00000006726,ENSGALG00000008898
GO:0043067	regulation of programmed cell death	0.00063843	ENSGALG00000017186,ENSGALG00000008646,ENSGALG00000004809,ENSGALG00000009266,ENSGALG00000011117,ENSGALG00000027069,ENSGALG00000008701,ENSGALG00000007669,ENSGALG00000023576,ENSGALG00000008014,ENSGALG00000009748,ENSGALG00000020180,ENSGALG00000010870,ENSGALG00000012666,ENSGALG00000007650,ENSGALG00000008250,ENSGALG00000027217,ENSGALG00000028143,ENSGALG00000001021,ENSGALG00000011020,ENSGALG00000010614,…		GO:0042981	regulation of apoptotic process	0.0042428	ENSGALG00000025875,ENSGALG00000009572,ENSGALG00000024064,ENSGALG00000000839,ENSGALG00000026821,ENSGALG00000008898,ENSGALG00000011099,ENSGALG00000011541,ENSGALG00000022940,ENSGALG00000015622,ENSGALG00000012775,ENSGALG00000010770,ENSGALG00000007945,ENSGALG00000005410,ENSGALG00000007924,ENSGALG00000012290,ENSGALG00000008100,ENSGALG00000003161,ENSGALG00000021542,ENSGALG00000005263,ENSGALG00000006726,…
GO:0006576	cellular biogenic amine metabolic process	0.00068163	ENSGALG00000000780,ENSGALG00000007114,ENSGALG00000012418,ENSGALG00000007109,ENSGALG00000006917,ENSGALG00000010645,ENSGALG00000009926,ENSGALG00000026910,ENSGALG00000028928,ENSGALG00000013678		GO:0010464	regulation of mesenchymal cell proliferation	0.0046428	ENSGALG00000028236,ENSGALG00000005410,ENSGALG00000015834,ENSGALG00000022994,ENSGALG00000003324,ENSGALG00000007324,ENSGALG00000000839
GO:1901607	alpha-amino acid biosynthetic process	0.00068288	ENSGALG00000002397,ENSGALG00000011797,ENSGALG00000009748,ENSGALG00000020943,ENSGALG00000015180,ENSGALG00000003678,ENSGALG00000012200,ENSGALG00000002988,ENSGALG00000008518,ENSGALG00000023689,ENSGALG00000003804		GO:0031430	M band	0.0046428	ENSGALG00000016342,ENSGALG00000028884,ENSGALG00000012044,ENSGALG00000004155
GO:0060548	negative regulation of cell death	0.00069394	ENSGALG00000027737,ENSGALG00000009268,ENSGALG00000010614,ENSGALG00000001780,ENSGALG00000009369,ENSGALG00000003957,ENSGALG00000028249,ENSGALG00000014976,ENSGALG00000015937,ENSGALG00000009262,ENSGALG00000009390,ENSGALG00000003267,ENSGALG00000014884,ENSGALG00000005504,ENSGALG00000009700,ENSGALG00000012792,ENSGALG00000000619,ENSGALG00000006211,ENSGALG00000011104,ENSGALG00000016797,ENSGALG00000010811,…		GO:0048523	negative regulation of cellular process	0.0046428	ENSGALG00000006480,ENSGALG00000011970,ENSGALG00000026180,ENSGALG00000002515,ENSGALG00000009844,ENSGALG00000006673,ENSGALG00000023961,ENSGALG00000008509,ENSGALG00000028041,ENSGALG00000006130,ENSGALG00000026059,ENSGALG00000022994,ENSGALG00000028115,ENSGALG00000022980,ENSGALG00000006216,ENSGALG00000001727,ENSGALG00000006346,ENSGALG00000012073,ENSGALG00000027861,ENSGALG00000012184,ENSGALG00000004969,…
GO:0008610	lipid biosynthetic process	0.00071912	ENSGALG00000014368,ENSGALG00000011704,ENSGALG00000016491,ENSGALG00000011594,ENSGALG00000010402,ENSGALG00000003475,ENSGALG00000010769,ENSGALG00000007109,ENSGALG00000014862,ENSGALG00000028046,ENSGALG00000026678,ENSGALG00000017394,ENSGALG00000026910,ENSGALG00000012834,ENSGALG00000028928,ENSGALG00000010628,ENSGALG00000009791,ENSGALG00000007636,ENSGALG00000012792,ENSGALG00000009700,ENSGALG00000002775,…		GO:0001764	neuron migration	0.0051665	ENSGALG00000007911,ENSGALG00000026059,ENSGALG00000011962,ENSGALG00000001085,ENSGALG00000004472,ENSGALG00000028616,ENSGALG00000000653,ENSGALG00000014873,ENSGALG00000002515,ENSGALG00000017056,ENSGALG00000006726,ENSGALG00000020199
GO:0006818	hydrogen transport	0.00073952	ENSGALG00000026537,ENSGALG00000007650,ENSGALG00000014869,ENSGALG00000008206,ENSGALG00000018373,ENSGALG00000018368,ENSGALG00000027963,ENSGALG00000018367,ENSGALG00000004809,ENSGALG00000015372,ENSGALG00000014185,ENSGALG00000001330,ENSGALG00000022539,ENSGALG00000018370,ENSGALG00000009286,ENSGALG00000014644		GO:0030054	cell junction	0.0051761	ENSGALG00000009003,ENSGALG00000015556,ENSGALG00000011099,ENSGALG00000015087,ENSGALG00000008898,ENSGALG00000006751,ENSGALG00000007065,ENSGALG00000014873,ENSGALG00000000644,ENSGALG00000006025,ENSGALG00000004260,ENSGALG00000001472,ENSGALG00000007488,ENSGALG00000027476,ENSGALG00000027198,ENSGALG00000007906,ENSGALG00000014463,ENSGALG00000008100,ENSGALG00000015487,ENSGALG00000005801,ENSGALG00000004320,…
GO:0009725	response to hormone	0.00074017	ENSGALG00000002170,ENSGALG00000006629,ENSGALG00000004346,ENSGALG00000009700,ENSGALG00000011219,ENSGALG00000016666,ENSGALG00000002182,ENSGALG00000015670,ENSGALG00000004909,ENSGALG00000004285,ENSGALG00000005359,ENSGALG00000005554,ENSGALG00000003406,ENSGALG00000007669,ENSGALG00000015003,ENSGALG00000005708,ENSGALG00000014976,ENSGALG00000003267,ENSGALG00000027786,ENSGALG00000004196,ENSGALG00000016797,…		GO:0000978	RNA polymerase II core promoter proximal region sequence-specific DNA binding	0.0055584	ENSGALG00000006673,ENSGALG00000010794,ENSGALG00000000172,ENSGALG00000010461,ENSGALG00000006216,ENSGALG00000006497,ENSGALG00000022994,ENSGALG00000025740,ENSGALG00000010529,ENSGALG00000005613,ENSGALG00000001006,ENSGALG00000016439,ENSGALG00000026484,ENSGALG00000000242,ENSGALG00000012290,ENSGALG00000012775,ENSGALG00000014776
GO:0003705	transcription factor activity, RNA polymerase II distal enhancer sequence-specific binding	0.00079826	ENSGALG00000005352,ENSGALG00000008014,ENSGALG00000009791,ENSGALG00000008308,ENSGALG00000015828,ENSGALG00000016662,ENSGALG00000004285,ENSGALG00000011594,ENSGALG00000005728,ENSGALG00000005504,ENSGALG00000014976		GO:0051254	positive regulation of RNA metabolic process	0.0055584	ENSGALG00000008898,ENSGALG00000000172,ENSGALG00000001197,ENSGALG00000015622,ENSGALG00000022940,ENSGALG00000002790,ENSGALG00000028091,ENSGALG00000010114,ENSGALG00000000699,ENSGALG00000003782,ENSGALG00000025875,ENSGALG00000025740,ENSGALG00000006497,ENSGALG00000000839,ENSGALG00000010461,ENSGALG00000026452,ENSGALG00000006726,ENSGALG00000026484,ENSGALG00000016016,ENSGALG00000010529,ENSGALG00000009241,…
GO:0009069	serine family amino acid metabolic process	0.00080487	ENSGALG00000002988,ENSGALG00000015180,ENSGALG00000025844,ENSGALG00000011797,ENSGALG00000005175,ENSGALG00000005046,ENSGALG00000020943,ENSGALG00000002397		GO:0043067	regulation of programmed cell death	0.0055584	ENSGALG00000006726,ENSGALG00000000314,ENSGALG00000009241,ENSGALG00000010529,ENSGALG00000012775,ENSGALG00000010770,ENSGALG00000005410,ENSGALG00000007945,ENSGALG00000007924,ENSGALG00000008100,ENSGALG00000012290,ENSGALG00000003161,ENSGALG00000021542,ENSGALG00000005263,ENSGALG00000026821,ENSGALG00000008898,ENSGALG00000011099,ENSGALG00000011541,ENSGALG00000022940,ENSGALG00000015622,ENSGALG00000025875,…
GO:0060840	artery development	0.00080487	ENSGALG00000010978,ENSGALG00000010290,ENSGALG00000009791,ENSGALG00000016491,ENSGALG00000001021,ENSGALG00000005728,ENSGALG00000023577,ENSGALG00000011708,ENSGALG00000010769,ENSGALG00000028015		GO:0002063	chondrocyte development	0.005783	ENSGALG00000026484,ENSGALG00000026180,ENSGALG00000005180,ENSGALG00000006725,ENSGALG00000000548,ENSGALG00000009241
GO:0004611	phosphoenolpyruvate carboxykinase activity	0.00082139	Novel01478,ENSGALG00000009600,ENSGALG00000007636,Novel01328		GO:0031214	biomineral tissue development	0.0058412	ENSGALG00000014873,ENSGALG00000000839,ENSGALG00000000548,ENSGALG00000026059,ENSGALG00000012775,ENSGALG00000026873,ENSGALG00000017183,ENSGALG00000011358,ENSGALG00000011883,ENSGALG00000016016
GO:0044444	cytoplasmic part	0.00082139	ENSGALG00000028259,ENSGALG00000003521,ENSGALG00000011391,ENSGALG00000015623,ENSGALG00000003804,ENSGALG00000002563,ENSGALG00000027864,ENSGALG00000026678,ENSGALG00000013071,ENSGALG00000002162,ENSGALG00000012834,ENSGALG00000012197,ENSGALG00000002377,ENSGALG00000002688,ENSGALG00000000780,ENSGALG00000004158,ENSGALG00000010825,ENSGALG00000023435,ENSGALG00000007114,ENSGALG00000016223,ENSGALG00000010432,…		GO:0010557	positive regulation of macromolecule biosynthetic process	0.0063691	ENSGALG00000026059,ENSGALG00000022994,ENSGALG00000006216,ENSGALG00000005621,ENSGALG00000006591,ENSGALG00000027232,ENSGALG00000010794,ENSGALG00000006673,ENSGALG00000023961,ENSGALG00000007324,ENSGALG00000028543,ENSGALG00000012155,ENSGALG00000014645,ENSGALG00000014917,ENSGALG00000004249,ENSGALG00000028576,ENSGALG00000000242,ENSGALG00000016439,ENSGALG00000015015,ENSGALG00000009362,ENSGALG00000001006,…
GO:0006189	'de novo' IMP biosynthetic process	0.00083475	ENSGALG00000013728,ENSGALG00000012034,ENSGALG00000013726,ENSGALG00000015983		GO:0050808	synapse organization	0.0063948	ENSGALG00000004526,ENSGALG00000009301,ENSGALG00000000653,ENSGALG00000021542,ENSGALG00000000644,ENSGALG00000002015,ENSGALG00000005410,ENSGALG00000000730,ENSGALG00000022994,ENSGALG00000011319,ENSGALG00000016160,ENSGALG00000008509,ENSGALG00000008279,ENSGALG00000008898
GO:1901361	organic cyclic compound catabolic process	0.00083475	ENSGALG00000013967,ENSGALG00000003267,ENSGALG00000008701,ENSGALG00000006306,ENSGALG00000011414,ENSGALG00000012613,ENSGALG00000009926,ENSGALG00000027737,ENSGALG00000012754,ENSGALG00000012418,ENSGALG00000011421,ENSGALG00000009768,ENSGALG00000007364,ENSGALG00000012554,ENSGALG00000014966,ENSGALG00000011020,ENSGALG00000026858,ENSGALG00000012834,ENSGALG00000003579,ENSGALG00000000893,ENSGALG00000010211		GO:0060840	artery development	0.006947	ENSGALG00000022940,ENSGALG00000015622,ENSGALG00000027364,ENSGALG00000028236,ENSGALG00000000839,ENSGALG00000003324,ENSGALG00000015487,ENSGALG00000022994
GO:0046390	ribose phosphate biosynthetic process	0.00085789	ENSGALG00000012034,ENSGALG00000015372,Novel00256,ENSGALG00000009286,ENSGALG00000014644,ENSGALG00000015003,ENSGALG00000013728,ENSGALG00000022539,ENSGALG00000001330,ENSGALG00000002688,ENSGALG00000011104,ENSGALG00000015983,ENSGALG00000026537,ENSGALG00000013726,ENSGALG00000014398,ENSGALG00000018368,ENSGALG00000012554,ENSGALG00000003689,ENSGALG00000016592		GO:0007520	myoblast fusion	0.0071295	ENSGALG00000000730,ENSGALG00000008351,ENSGALG00000000172,ENSGALG00000021520,ENSGALG00000006216
GO:0006144	purine nucleobase metabolic process	0.00093507	ENSGALG00000000549,ENSGALG00000013728,ENSGALG00000008701,ENSGALG00000005046,ENSGALG00000015983,ENSGALG00000013726		GO:0043523	regulation of neuron apoptotic process	0.0072116	ENSGALG00000026146,ENSGALG00000000314,ENSGALG00000001006,ENSGALG00000008898,ENSGALG00000006726,ENSGALG00000021542,ENSGALG00000008100,ENSGALG00000007911,ENSGALG00000022994,ENSGALG00000012775,ENSGALG00000011962,ENSGALG00000013239
GO:0043066	negative regulation of apoptotic process	0.0012323	ENSGALG00000008250,ENSGALG00000001021,ENSGALG00000027217,ENSGALG00000020180,ENSGALG00000009748,ENSGALG00000008014,ENSGALG00000010870,ENSGALG00000007669,ENSGALG00000027069,ENSGALG00000023576,ENSGALG00000017186,ENSGALG00000004809,ENSGALG00000011117,ENSGALG00000009266,ENSGALG00000014398,ENSGALG00000011331,ENSGALG00000016679,ENSGALG00000013568,ENSGALG00000000619,ENSGALG00000006211,ENSGALG00000011104,…		GO:0003231	cardiac ventricle development	0.007225	ENSGALG00000006726,ENSGALG00000022940,ENSGALG00000009241,ENSGALG00000028575,ENSGALG00000005180,ENSGALG00000027364,ENSGALG00000012790,ENSGALG00000005410,ENSGALG00000000839,ENSGALG00000015487
GO:0008652	cellular amino acid biosynthetic process	0.0012775	ENSGALG00000002988,ENSGALG00000023689,ENSGALG00000008518,ENSGALG00000003804,ENSGALG00000003678,ENSGALG00000015180,ENSGALG00000012200,ENSGALG00000009748,ENSGALG00000011797,ENSGALG00000020943,ENSGALG00000002397		GO:0061138	morphogenesis of a branching epithelium	0.0073513	ENSGALG00000008351,ENSGALG00000011358,ENSGALG00000008509,ENSGALG00000007324,ENSGALG00000015622,ENSGALG00000010529,ENSGALG00000022940,ENSGALG00000009241,ENSGALG00000012155,ENSGALG00000026873,ENSGALG00000005410,ENSGALG00000022994,ENSGALG00000012290,ENSGALG00000005263
GO:0022600	digestive system process	0.0013155	ENSGALG00000007114,ENSGALG00000008290,ENSGALG00000004980,ENSGALG00000006629,ENSGALG00000013742,ENSGALG00000016165,ENSGALG00000002162,ENSGALG00000003935,ENSGALG00000007109		GO:0043010	camera-type eye development	0.0075837	ENSGALG00000020199,ENSGALG00000022940,ENSGALG00000028091,ENSGALG00000006751,ENSGALG00000014873,ENSGALG00000011270,ENSGALG00000000730,ENSGALG00000026059,ENSGALG00000028069,ENSGALG00000005613,ENSGALG00000010529,ENSGALG00000011358,ENSGALG00000006726,ENSGALG00000016016,ENSGALG00000004249,ENSGALG00000005263,ENSGALG00000007945,ENSGALG00000005410,ENSGALG00000012775
GO:0055006	cardiac cell development	0.0013262	ENSGALG00000008250,ENSGALG00000008544,ENSGALG00000016403,ENSGALG00000009791,ENSGALG00000007943,ENSGALG00000010290,ENSGALG00000006520,ENSGALG00000016797,ENSGALG00000000120		GO:0071837	HMG box domain binding	0.0076416	ENSGALG00000027381,ENSGALG00000025875,ENSGALG00000006726,ENSGALG00000003324
GO:0090407	organophosphate biosynthetic process	0.0013545	ENSGALG00000016592,ENSGALG00000014398,ENSGALG00000018368,ENSGALG00000012554,ENSGALG00000003689,ENSGALG00000011104,ENSGALG00000015983,ENSGALG00000026537,ENSGALG00000013726,ENSGALG00000028928,ENSGALG00000001330,ENSGALG00000002688,ENSGALG00000005309,ENSGALG00000009286,ENSGALG00000007114,ENSGALG00000015003,ENSGALG00000014644,ENSGALG00000013728,ENSGALG00000022539,ENSGALG00000016205,ENSGALG00000008098,…		GO:0061333	renal tubule morphogenesis	0.0078967	ENSGALG00000011358,ENSGALG00000013194,ENSGALG00000015622,ENSGALG00000013193,ENSGALG00000006726,ENSGALG00000010163,ENSGALG00000000839,ENSGALG00000005263,ENSGALG00000022994
GO:0009070	serine family amino acid biosynthetic process	0.0013576	ENSGALG00000002988,ENSGALG00000011797,ENSGALG00000020943,ENSGALG00000015180,ENSGALG00000002397		GO:0035148	tube formation	0.0083007	ENSGALG00000009241,ENSGALG00000013193,ENSGALG00000011358,ENSGALG00000013194,ENSGALG00000006726,ENSGALG00000016071,ENSGALG00000004249,ENSGALG00000005263,ENSGALG00000022994,ENSGALG00000016069,ENSGALG00000005410,ENSGALG00000011487,ENSGALG00000026059
GO:0019218	regulation of steroid metabolic process	0.0013576	ENSGALG00000007114,ENSGALG00000015003,ENSGALG00000004980,ENSGALG00000011594,ENSGALG00000016491,ENSGALG00000009791,ENSGALG00000017394,ENSGALG00000007109,ENSGALG00000011117,ENSGALG00000028046		GO:0048518	positive regulation of biological process	0.0083476	ENSGALG00000027381,ENSGALG00000016016,ENSGALG00000027887,ENSGALG00000003324,ENSGALG00000007924,ENSGALG00000006751,ENSGALG00000028236,ENSGALG00000016160,ENSGALG00000011099,ENSGALG00000027364,ENSGALG00000009572,ENSGALG00000025875,ENSGALG00000001085,ENSGALG00000004526,ENSGALG00000014873,ENSGALG00000009362,ENSGALG00000002763,ENSGALG00000010936,ENSGALG00000005613,ENSGALG00000026146,ENSGALG00000001006,…
GO:0034114	regulation of heterotypic cell-cell adhesion	0.0013576	ENSGALG00000009262,ENSGALG00000009268,ENSGALG00000007114,ENSGALG00000009266,ENSGALG00000005554		GO:0042127	regulation of cell proliferation	0.0085242	ENSGALG00000022994,ENSGALG00000006216,ENSGALG00000003747,ENSGALG00000028115,ENSGALG00000022980,ENSGALG00000026180,ENSGALG00000006480,ENSGALG00000018666,ENSGALG00000007324,ENSGALG00000028543,ENSGALG00000012155,ENSGALG00000029175,ENSGALG00000015834,ENSGALG00000002763,ENSGALG00000016071,ENSGALG00000001006,ENSGALG00000012073,ENSGALG00000026146,ENSGALG00000015910,ENSGALG00000014804,ENSGALG00000003782,…
GO:0045923	positive regulation of fatty acid metabolic process	0.0013576	ENSGALG00000007109,ENSGALG00000014368,ENSGALG00000011117,ENSGALG00000005554,ENSGALG00000014398		GO:0016595	glutamate binding	0.0085242	ENSGALG00000008898,ENSGALG00000008339,ENSGALG00000003582
GO:0006006	glucose metabolic process	0.0014294	ENSGALG00000015544,ENSGALG00000005554,ENSGALG00000011219,ENSGALG00000009700,ENSGALG00000016200,ENSGALG00000012613,ENSGALG00000007636,ENSGALG00000003579,Novel01328,Novel01478,ENSGALG00000011104,ENSGALG00000011016,ENSGALG00000007606,ENSGALG00000009600		GO:0000768	syncytium formation by plasma membrane fusion	0.0086569	ENSGALG00000015910,ENSGALG00000000730,ENSGALG00000008351,ENSGALG00000021520,ENSGALG00000000172,ENSGALG00000006216
GO:0003205	cardiac chamber development	0.0014294	ENSGALG00000014884,ENSGALG00000023577,ENSGALG00000008250,ENSGALG00000014976,ENSGALG00000028015,ENSGALG00000003521,ENSGALG00000001021,ENSGALG00000016403,ENSGALG00000006099,ENSGALG00000005728,ENSGALG00000016662,ENSGALG00000009791,ENSGALG00000000120,ENSGALG00000016797		GO:0006949	syncytium formation	0.0086569	ENSGALG00000006216,ENSGALG00000015910,ENSGALG00000000730,ENSGALG00000021520,ENSGALG00000000172,ENSGALG00000008351
GO:0010941	regulation of cell death	0.0015052	ENSGALG00000020180,ENSGALG00000008014,ENSGALG00000009748,ENSGALG00000012666,ENSGALG00000010870,ENSGALG00000007650,ENSGALG00000008250,ENSGALG00000011020,ENSGALG00000001021,ENSGALG00000028143,ENSGALG00000027217,ENSGALG00000017186,ENSGALG00000004809,ENSGALG00000008646,ENSGALG00000011117,ENSGALG00000009266,ENSGALG00000007669,ENSGALG00000008701,ENSGALG00000027069,ENSGALG00000023576,ENSGALG00000010825,…		GO:1901016	regulation of potassium ion transmembrane transporter activity	0.0086569	ENSGALG00000015018,ENSGALG00000012044,ENSGALG00000014463,ENSGALG00000009995,ENSGALG00000000699,ENSGALG00000006190
GO:0012501	programmed cell death	0.0015445	ENSGALG00000011117,ENSGALG00000009266,ENSGALG00000008646,ENSGALG00000004809,ENSGALG00000017186,ENSGALG00000016829,ENSGALG00000023576,ENSGALG00000027069,ENSGALG00000007669,ENSGALG00000008701,ENSGALG00000007650,ENSGALG00000027874,ENSGALG00000010870,ENSGALG00000012666,ENSGALG00000008014,ENSGALG00000009748,ENSGALG00000020180,ENSGALG00000015167,ENSGALG00000028143,ENSGALG00000027217,ENSGALG00000011020,…		GO:1901214	regulation of neuron death	0.0087668	ENSGALG00000026146,ENSGALG00000000314,ENSGALG00000001006,ENSGALG00000008898,ENSGALG00000006726,ENSGALG00000021542,ENSGALG00000008100,ENSGALG00000007911,ENSGALG00000022994,ENSGALG00000012775,ENSGALG00000013239,ENSGALG00000011962,ENSGALG00000001177
GO:0019362	pyridine nucleotide metabolic process	0.0016081	ENSGALG00000002377,ENSGALG00000003579,ENSGALG00000011100,ENSGALG00000009926,ENSGALG00000012613,ENSGALG00000007606,ENSGALG00000008098,ENSGALG00000007936,ENSGALG00000012418,ENSGALG00000015544,ENSGALG00000003267,ENSGALG00000005423		GO:0051153	regulation of striated muscle cell differentiation	0.0087953	ENSGALG00000029175,ENSGALG00000006216,ENSGALG00000000560,ENSGALG00000012712,ENSGALG00000014645,ENSGALG00000016411,ENSGALG00000008351,ENSGALG00000000172
GO:0046496	nicotinamide nucleotide metabolic process	0.0016081	ENSGALG00000003267,ENSGALG00000015544,ENSGALG00000005423,ENSGALG00000011100,ENSGALG00000003579,ENSGALG00000002377,ENSGALG00000009926,ENSGALG00000012613,ENSGALG00000007606,ENSGALG00000012418,ENSGALG00000007936,ENSGALG00000008098		GO:0048663	neuron fate commitment	0.0087953	ENSGALG00000027381,ENSGALG00000015622,ENSGALG00000007690,ENSGALG00000003782,ENSGALG00000022994,ENSGALG00000011696,ENSGALG00000003965,ENSGALG00000003324
GO:0019217	regulation of fatty acid metabolic process	0.0016232	ENSGALG00000014368,ENSGALG00000009700,ENSGALG00000005554,ENSGALG00000014398,ENSGALG00000007109,ENSGALG00000011117,ENSGALG00000028046,ENSGALG00000017394		GO:0030111	regulation of Wnt signaling pathway	0.0091979	ENSGALG00000000894,ENSGALG00000016071,ENSGALG00000002763,ENSGALG00000002028,ENSGALG00000012073,ENSGALG00000027821,ENSGALG00000010529,ENSGALG00000009241,ENSGALG00000026873,ENSGALG00000005410,ENSGALG00000010797,ENSGALG00000012290,ENSGALG00000010163,ENSGALG00000028041,ENSGALG00000016069,ENSGALG00000000839
GO:0006915	apoptotic process	0.0016232	ENSGALG00000001021,ENSGALG00000011020,ENSGALG00000028143,ENSGALG00000015167,ENSGALG00000027217,ENSGALG00000008250,ENSGALG00000007650,ENSGALG00000012666,ENSGALG00000027874,ENSGALG00000010870,ENSGALG00000020180,ENSGALG00000009748,ENSGALG00000008014,ENSGALG00000023576,ENSGALG00000008701,ENSGALG00000007669,ENSGALG00000027069,ENSGALG00000011117,ENSGALG00000009266,ENSGALG00000008646,ENSGALG00000004809,…		GO:0005102	receptor binding	0.0095039	ENSGALG00000006726,ENSGALG00000011358,ENSGALG00000009241,ENSGALG00000010529,Novel01507,ENSGALG00000026736,ENSGALG00000005410,ENSGALG00000014014,ENSGALG00000008100,ENSGALG00000011696,ENSGALG00000003161,Novel01756,ENSGALG00000006751,ENSGALG00000010949,ENSGALG00000008898,ENSGALG00000010133,ENSGALG00000011099,ENSGALG00000001472,ENSGALG00000028069,ENSGALG00000014804,ENSGALG00000015528,ENSGALG000000157…
GO:0042981	regulation of apoptotic process	0.0016386	ENSGALG00000011104,ENSGALG00000003323,ENSGALG00000016797,ENSGALG00000010001,ENSGALG00000010811,ENSGALG00000008840,ENSGALG00000027786,ENSGALG00000006211,ENSGALG00000000619,ENSGALG00000013568,ENSGALG00000023933,ENSGALG00000014398,ENSGALG00000011331,ENSGALG00000016679,ENSGALG00000013869,ENSGALG00000028249,ENSGALG00000000120,ENSGALG00000009268,ENSGALG00000027737,ENSGALG00000009369,ENSGALG00000001780,…		GO:0051402	neuron apoptotic process	0.010096	ENSGALG00000013239,ENSGALG00000011962,ENSGALG00000012775,ENSGALG00000007911,ENSGALG00000022994,ENSGALG00000008100,ENSGALG00000021542,ENSGALG00000006726,ENSGALG00000008898,ENSGALG00000000314,ENSGALG00000001006,ENSGALG00000026146,ENSGALG00000007324
GO:0032102	negative regulation of response to external stimulus	0.0016407	ENSGALG00000009266,ENSGALG00000008332,ENSGALG00000008646,ENSGALG00000001780,ENSGALG00000003957,ENSGALG00000009268,ENSGALG00000005554,ENSGALG00000014884,ENSGALG00000007114,ENSGALG00000009262,ENSGALG00000016165,ENSGALG00000027786,ENSGALG00000012483,ENSGALG00000016311,ENSGALG00000002987,ENSGALG00000008678,ENSGALG00000001565		GO:0030278	regulation of ossification	0.010096	ENSGALG00000014873,ENSGALG00000000548,ENSGALG00000026059,ENSGALG00000012775,ENSGALG00000014645,ENSGALG00000005410,ENSGALG00000027364,ENSGALG00000007324,ENSGALG00000009241,ENSGALG00000026484,ENSGALG00000016071,ENSGALG00000016016,ENSGALG00000026180
GO:0051241	negative regulation of multicellular organismal process	0.0017428	ENSGALG00000010402,ENSGALG00000008601,ENSGALG00000028015,ENSGALG00000006099,ENSGALG00000002987,ENSGALG00000002021,ENSGALG00000012483,ENSGALG00000016357,ENSGALG00000010811,ENSGALG00000005504,ENSGALG00000014884,ENSGALG00000014976,ENSGALG00000015003,ENSGALG00000003267,ENSGALG00000009262,ENSGALG00000016403,ENSGALG00000005554,ENSGALG00000004980,ENSGALG00000001780,ENSGALG00000003957,ENSGALG00000027737,…		GO:0034702	ion channel complex	0.010368	ENSGALG00000000730,ENSGALG00000005801,ENSGALG00000007623,ENSGALG00000009995,ENSGALG00000025788,ENSGALG00000009301,ENSGALG00000000653,ENSGALG00000028813,ENSGALG00000007899,ENSGALG00000008898,ENSGALG00000002515,ENSGALG00000003123,ENSGALG00000007906,ENSGALG00000010044,ENSGALG00000026940
GO:0016614	oxidoreductase activity, acting on CH-OH group of donors	0.0017428	ENSGALG00000011100,ENSGALG00000022565,ENSGALG00000012834,ENSGALG00000001949,ENSGALG00000006300,ENSGALG00000012061,ENSGALG00000006680,ENSGALG00000013257,ENSGALG00000008701,ENSGALG00000002988,ENSGALG00000010769,ENSGALG00000016555,ENSGALG00000014185,ENSGALG00000005423		GO:0002053	positive regulation of mesenchymal cell proliferation	0.010417	ENSGALG00000022994,ENSGALG00000005410,ENSGALG00000015834,ENSGALG00000028236,ENSGALG00000007324,ENSGALG00000003324
GO:0003206	cardiac chamber morphogenesis	0.001821	ENSGALG00000016662,ENSGALG00000005728,ENSGALG00000006099,ENSGALG00000016403,ENSGALG00000003521,ENSGALG00000028015,ENSGALG00000014976,ENSGALG00000023577,ENSGALG00000008250,ENSGALG00000014884,ENSGALG00000016797,ENSGALG00000000120,ENSGALG00000009791		GO:0086009	membrane repolarization	0.010417	ENSGALG00000009995,ENSGALG00000008351,ENSGALG00000015487,ENSGALG00000014873,ENSGALG00000015018,ENSGALG00000012044
GO:0009142	nucleoside triphosphate biosynthetic process	0.001859	ENSGALG00000022539,ENSGALG00000014398,ENSGALG00000009286,ENSGALG00000015003,ENSGALG00000018368,ENSGALG00000014644,ENSGALG00000001330,ENSGALG00000002688,ENSGALG00000015372,ENSGALG00000026537,Novel00256		GO:0050678	regulation of epithelial cell proliferation	0.010887	ENSGALG00000016945,ENSGALG00000015622,ENSGALG00000018666,ENSGALG00000007324,ENSGALG00000015910,ENSGALG00000014804,ENSGALG00000022994,ENSGALG00000012873,ENSGALG00000028115,ENSGALG00000022980,ENSGALG00000015834,ENSGALG00000006726,ENSGALG00000016016,ENSGALG00000009241,ENSGALG00000005410,ENSGALG00000029175
GO:0044106	cellular amine metabolic process	0.0018918	ENSGALG00000010645,ENSGALG00000006917,ENSGALG00000007109,ENSGALG00000012418,ENSGALG00000013678,ENSGALG00000028928,ENSGALG00000026910,ENSGALG00000009926,ENSGALG00000011594,ENSGALG00000000780,ENSGALG00000007114		GO:0030057	desmosome	0.011542	ENSGALG00000004260,ENSGALG00000001472,ENSGALG00000000299,ENSGALG00000012790
GO:0001568	blood vessel development	0.0019203	ENSGALG00000023577,ENSGALG00000008250,ENSGALG00000028015,ENSGALG00000001565,ENSGALG00000010769,ENSGALG00000001021,ENSGALG00000016491,ENSGALG00000016662,ENSGALG00000002987,ENSGALG00000006343,ENSGALG00000005728,ENSGALG00000000619,ENSGALG00000009791,ENSGALG00000012666,ENSGALG00000010870,ENSGALG00000011708,ENSGALG00000008701,ENSGALG00000022539,ENSGALG00000014884,ENSGALG00000011509,ENSGALG00000014976,…		GO:0043066	negative regulation of apoptotic process	0.011621	ENSGALG00000015622,ENSGALG00000007324,ENSGALG00000022940,ENSGALG00000006480,ENSGALG00000026180,ENSGALG00000008898,ENSGALG00000009844,ENSGALG00000028115,ENSGALG00000022980,ENSGALG00000000839,ENSGALG00000026059,ENSGALG00000013239,ENSGALG00000009572,ENSGALG00000022994,ENSGALG00000001006,ENSGALG00000000314,ENSGALG00000026146,ENSGALG00000010529,ENSGALG00000009241,ENSGALG00000006726,ENSGALG00000009362,…
GO:0070011	peptidase activity, acting on L-amino acid peptides	0.0020381	ENSGALG00000013571,ENSGALG00000009382,ENSGALG00000014603,ENSGALG00000010811,ENSGALG00000012483,ENSGALG00000026677,ENSGALG00000016985,ENSGALG00000008087,ENSGALG00000028065,ENSGALG00000012610,ENSGALG00000007090,ENSGALG00000001780,ENSGALG00000014659,ENSGALG00000008332,ENSGALG00000003016,ENSGALG00000005318,ENSGALG00000003028,ENSGALG00000027189,ENSGALG00000016666,ENSGALG00000004293,ENSGALG00000002722,…		GO:0007626	locomotory behavior	0.011621	ENSGALG00000007911,ENSGALG00000005801,ENSGALG00000015419,ENSGALG00000000653,ENSGALG00000004526,ENSGALG00000004472,ENSGALG00000002015,ENSGALG00000004653,ENSGALG00000008898,ENSGALG00000027836,ENSGALG00000002028,ENSGALG00000027861,ENSGALG00000009003,ENSGALG00000005613,ENSGALG00000015087
GO:0050778	positive regulation of immune response	0.0020511	ENSGALG00000024004,ENSGALG00000001565,ENSGALG00000002431,ENSGALG00000002507,ENSGALG00000028065,ENSGALG00000014603,ENSGALG00000010850,ENSGALG00000007419,ENSGALG00000024372,ENSGALG00000010853,ENSGALG00000027864,ENSGALG00000012666,ENSGALG00000012126,ENSGALG00000011509,ENSGALG00000022586,ENSGALG00000007381,ENSGALG00000017186,ENSGALG00000014659,ENSGALG00000028631,ENSGALG00000016829,ENSGALG00000003016,…		GO:0001525	angiogenesis	0.011621	ENSGALG00000010529,ENSGALG00000009241,ENSGALG00000029175,ENSGALG00000015487,ENSGALG00000005410,ENSGALG00000012184,ENSGALG00000012155,ENSGALG00000022940,ENSGALG00000027364,ENSGALG00000010794,ENSGALG00000016160,ENSGALG00000009514,ENSGALG00000008509,ENSGALG00000016945,ENSGALG00000006751,ENSGALG00000014804,ENSGALG00000016330,ENSGALG00000001085,ENSGALG00000001177,ENSGALG00000001472
GO:0006563	L-serine metabolic process	0.0021208	ENSGALG00000002397,ENSGALG00000015180,ENSGALG00000002988,ENSGALG00000005046		GO:0040011	locomotion	0.011736	ENSGALG00000001177,ENSGALG00000001085,ENSGALG00000001472,ENSGALG00000014804,ENSGALG00000014873,ENSGALG00000000644,ENSGALG00000028616,ENSGALG00000004526,ENSGALG00000002081,ENSGALG00000000839,ENSGALG00000026821,ENSGALG00000017056,ENSGALG00000011099,ENSGALG00000022940,ENSGALG00000021128,ENSGALG00000014014,ENSGALG00000005410,ENSGALG00000004320,ENSGALG00000012290,ENSGALG00000026366,ENSGALG00000005263,…
GO:0020037	heme binding	0.002129	ENSGALG00000004050,ENSGALG00000011894,ENSGALG00000001320,ENSGALG00000016690,ENSGALG00000011020,ENSGALG00000001325,ENSGALG00000018373,ENSGALG00000013535,ENSGALG00000013708,ENSGALG00000002775,ENSGALG00000002470,ENSGALG00000008646,ENSGALG00000008973,ENSGALG00000005795,ENSGALG00000022812		GO:0005540	hyaluronic acid binding	0.011827	ENSGALG00000015627,ENSGALG00000013237,Novel00748,ENSGALG00000006725,ENSGALG00000011973
GO:0016616	oxidoreductase activity, acting on the CH-OH group of donors, NAD or NADP as acceptor	0.0022679	ENSGALG00000016555,ENSGALG00000010769,ENSGALG00000008701,ENSGALG00000013257,ENSGALG00000002988,ENSGALG00000005423,ENSGALG00000012061,ENSGALG00000006300,ENSGALG00000001949,ENSGALG00000011100,ENSGALG00000022565,ENSGALG00000012834,ENSGALG00000006680		GO:0016043	cellular component organization	0.011827	ENSGALG00000021128,ENSGALG00000005725,ENSGALG00000000314,ENSGALG00000029140,ENSGALG00000006726,ENSGALG00000000839,ENSGALG00000000560,ENSGALG00000000112,ENSGALG00000004508,ENSGALG00000000644,ENSGALG00000015786,ENSGALG00000006025,ENSGALG00000015403,ENSGALG00000015622,ENSGALG00000022940,ENSGALG00000002790,ENSGALG00000026802,ENSGALG00000008898,ENSGALG00000008279,ENSGALG00000017056,ENSGALG00000008351,…
GO:0015992	proton transport	0.0023147	ENSGALG00000009286,ENSGALG00000018373,ENSGALG00000018368,ENSGALG00000014644,ENSGALG00000022539,ENSGALG00000018370,ENSGALG00000001330,ENSGALG00000015372,ENSGALG00000014869,ENSGALG00000004809,ENSGALG00000008206,ENSGALG00000027963,ENSGALG00000026537,ENSGALG00000007650,ENSGALG00000018367		GO:0035567	non-canonical Wnt signaling pathway	0.011827	ENSGALG00000004249,ENSGALG00000000839,ENSGALG00000009241,ENSGALG00000016071,ENSGALG00000016069,ENSGALG00000002652,ENSGALG00000005410
GO:0009260	ribonucleotide biosynthetic process	0.0024291	Novel00256,ENSGALG00000012034,ENSGALG00000015372,ENSGALG00000002688,ENSGALG00000001330,ENSGALG00000014644,ENSGALG00000015003,ENSGALG00000009286,ENSGALG00000022539,ENSGALG00000013728,ENSGALG00000015983,ENSGALG00000011104,ENSGALG00000013726,ENSGALG00000026537,ENSGALG00000018368,ENSGALG00000014398,ENSGALG00000003689,ENSGALG00000012554		GO:0030239	myofibril assembly	0.011827	ENSGALG00000014463,ENSGALG00000001977,ENSGALG00000015018,ENSGALG00000009844,ENSGALG00000003925,ENSGALG00000008351,ENSGALG00000018946
GO:0006869	lipid transport	0.0024424	ENSGALG00000026678,ENSGALG00000027864,ENSGALG00000007109,ENSGALG00000007650,ENSGALG00000021024,ENSGALG00000010628,ENSGALG00000028928,ENSGALG00000006471,ENSGALG00000014368,ENSGALG00000012271,ENSGALG00000016491,ENSGALG00000004511,Novel01719,ENSGALG00000015090,ENSGALG00000011117,ENSGALG00000004230,ENSGALG00000005554,ENSGALG00000007114		GO:0072089	stem cell proliferation	0.011836	ENSGALG00000028236,ENSGALG00000015834,ENSGALG00000010529,ENSGALG00000009241,ENSGALG00000007324,ENSGALG00000001177,ENSGALG00000013239,ENSGALG00000022994,ENSGALG00000005410,ENSGALG00000012290,ENSGALG00000000839,ENSGALG00000003324
GO:0005575	cellular_component	0.0024801	ENSGALG00000007650,ENSGALG00000004058,ENSGALG00000007840,ENSGALG00000027874,ENSGALG00000004591,ENSGALG00000016311,ENSGALG00000000949,ENSGALG00000014966,ENSGALG00000006471,ENSGALG00000003073,ENSGALG00000005728,ENSGALG00000010152,ENSGALG00000017021,ENSGALG00000004860,ENSGALG00000002891,ENSGALG00000008676,ENSGALG00000005541,ENSGALG00000002479,ENSGALG00000009266,ENSGALG00000009768,ENSGALG00000011902,…		GO:0035051	cardiocyte differentiation	0.012247	ENSGALG00000026059,ENSGALG00000014645,ENSGALG00000016411,ENSGALG00000012290,ENSGALG00000014463,ENSGALG00000029175,ENSGALG00000000560,ENSGALG00000008351,ENSGALG00000009844,ENSGALG00000005538
GO:1901701	cellular response to oxygen-containing compound	0.0025096	ENSGALG00000012666,ENSGALG00000027864,ENSGALG00000007109,ENSGALG00000016311,ENSGALG00000008014,ENSGALG00000004140,ENSGALG00000011594,ENSGALG00000007617,ENSGALG00000008544,ENSGALG00000003521,ENSGALG00000004809,ENSGALG00000011094,ENSGALG00000004909,ENSGALG00000005359,ENSGALG00000023576,ENSGALG00000011219,ENSGALG00000007669,ENSGALG00000008206,ENSGALG00000011104,ENSGALG00000027786,ENSGALG00000002021,…		GO:0045604	regulation of epidermal cell differentiation	0.012269	ENSGALG00000026180,ENSGALG00000015910,ENSGALG00000007324,ENSGALG00000010133,ENSGALG00000028115,ENSGALG00000012073
GO:0019439	aromatic compound catabolic process	0.0025106	ENSGALG00000003267,ENSGALG00000013967,ENSGALG00000008701,ENSGALG00000011414,ENSGALG00000006306,ENSGALG00000012754,ENSGALG00000027737,ENSGALG00000012613,ENSGALG00000009926,ENSGALG00000012418,ENSGALG00000011421,ENSGALG00000009768,ENSGALG00000012554,ENSGALG00000007364,ENSGALG00000014966,ENSGALG00000011020,ENSGALG00000026858,ENSGALG00000003579,ENSGALG00000000893		GO:0002027	regulation of heart rate	0.012492	ENSGALG00000015487,ENSGALG00000012044,ENSGALG00000012790,ENSGALG00000007623,ENSGALG00000015018,ENSGALG00000028575,ENSGALG00000008351,ENSGALG00000027836
GO:0055090	acylglycerol homeostasis	0.0027167	ENSGALG00000010978,ENSGALG00000014368,ENSGALG00000004285,ENSGALG00000004230,ENSGALG00000007114,ENSGALG00000000619		GO:0010468	regulation of gene expression	0.012592	ENSGALG00000010936,ENSGALG00000005613,ENSGALG00000001006,ENSGALG00000007366,ENSGALG00000009362,ENSGALG00000016439,ENSGALG00000023420,ENSGALG00000028576,ENSGALG00000004249,ENSGALG00000000653,ENSGALG00000010797,ENSGALG00000012044,Novel00357,ENSGALG00000014645,ENSGALG00000007324,ENSGALG00000005621,ENSGALG00000009340,ENSGALG00000003226,ENSGALG00000019470,ENSGALG00000010705,ENSGALG00000000936,ENSGALG0…
GO:0008206	bile acid metabolic process	0.0027167	ENSGALG00000005175,ENSGALG00000012834,ENSGALG00000009791,ENSGALG00000002182,ENSGALG00000011594,ENSGALG00000026678		GO:0098609	cell-cell adhesion	0.012879	ENSGALG00000004260,ENSGALG00000001472,ENSGALG00000001177,ENSGALG00000011254,ENSGALG00000014804,ENSGALG00000000644,ENSGALG00000028616,ENSGALG00000004526,ENSGALG00000009719,ENSGALG00000004472,ENSGALG00000006480,ENSGALG00000004653,ENSGALG00000017398,ENSGALG00000009514,ENSGALG00000017041,ENSGALG00000015087,ENSGALG00000004320,ENSGALG00000012790,ENSGALG00000005410,ENSGALG00000011696,ENSGALG00000028576,…
GO:0008219	cell death	0.0027287	ENSGALG00000013568,ENSGALG00000011331,ENSGALG00000023933,ENSGALG00000014398,ENSGALG00000016679,ENSGALG00000016797,ENSGALG00000003323,ENSGALG00000011104,ENSGALG00000027786,ENSGALG00000010001,ENSGALG00000010811,ENSGALG00000008840,ENSGALG00000006211,ENSGALG00000000619,ENSGALG00000013971,ENSGALG00000005554,ENSGALG00000004980,ENSGALG00000012792,ENSGALG00000009700,ENSGALG00000026945,ENSGALG00000015937,…		GO:0048844	artery morphogenesis	0.01343	ENSGALG00000022994,ENSGALG00000028236,ENSGALG00000022940,ENSGALG00000015622,ENSGALG00000000839,ENSGALG00000003324,ENSGALG00000015487
GO:0016265	death	0.0027287	ENSGALG00000008250,ENSGALG00000015167,ENSGALG00000028143,ENSGALG00000027217,ENSGALG00000011020,ENSGALG00000001021,ENSGALG00000009748,ENSGALG00000017185,ENSGALG00000008014,ENSGALG00000020180,ENSGALG00000027874,ENSGALG00000010870,ENSGALG00000012666,ENSGALG00000007650,ENSGALG00000027069,ENSGALG00000007669,ENSGALG00000008701,ENSGALG00000010825,ENSGALG00000023576,ENSGALG00000017186,ENSGALG00000016829,…		GO:0010463	mesenchymal cell proliferation	0.01343	ENSGALG00000028236,ENSGALG00000022994,ENSGALG00000005410,ENSGALG00000015834,ENSGALG00000007324,ENSGALG00000000839,ENSGALG00000003324
GO:0033002	muscle cell proliferation	0.0027663	ENSGALG00000016311,ENSGALG00000000949,ENSGALG00000004237,ENSGALG00000000120,ENSGALG00000011117,ENSGALG00000023577,ENSGALG00000014976,ENSGALG00000016403,ENSGALG00000016662,ENSGALG00000002987,ENSGALG00000005554		GO:0055006	cardiac cell development	0.01343	ENSGALG00000012290,ENSGALG00000014463,ENSGALG00000000560,ENSGALG00000005538,ENSGALG00000008351,ENSGALG00000016411,ENSGALG00000009844
GO:0015985	energy coupled proton transport, down electrochemical gradient	0.0027663	ENSGALG00000022539,ENSGALG00000015372,ENSGALG00000009286,ENSGALG00000018368,ENSGALG00000014644,ENSGALG00000026537,ENSGALG00000001330		GO:0045682	regulation of epidermis development	0.01343	ENSGALG00000012073,ENSGALG00000028115,ENSGALG00000010133,ENSGALG00000007324,ENSGALG00000007690,ENSGALG00000015910,ENSGALG00000026180
GO:0015986	ATP synthesis coupled proton transport	0.0027663	ENSGALG00000014644,ENSGALG00000018368,ENSGALG00000009286,ENSGALG00000022539,ENSGALG00000015372,ENSGALG00000001330,ENSGALG00000026537		GO:0060350	endochondral bone morphogenesis	0.013431	ENSGALG00000026484,ENSGALG00000015970,ENSGALG00000026180,ENSGALG00000017183,ENSGALG00000013587,ENSGALG00000015896,ENSGALG00000000548
GO:0030258	lipid modification	0.0028193	ENSGALG00000013535,ENSGALG00000014398,ENSGALG00000007114,ENSGALG00000002159,ENSGALG00000002775,ENSGALG00000009700,ENSGALG00000005554,ENSGALG00000028928,ENSGALG00000012613,ENSGALG00000015913,ENSGALG00000011117,ENSGALG00000007109,ENSGALG00000004196,ENSGALG00000026678		GO:0048754	branching morphogenesis of an epithelial tube	0.01346	ENSGALG00000008351,ENSGALG00000008509,ENSGALG00000011358,ENSGALG00000022940,ENSGALG00000010529,ENSGALG00000009241,ENSGALG00000015622,ENSGALG00000026873,ENSGALG00000012155,ENSGALG00000022994,ENSGALG00000005410,ENSGALG00000005263
GO:0034113	heterotypic cell-cell adhesion	0.0028332	ENSGALG00000005554,ENSGALG00000015142,ENSGALG00000009266,ENSGALG00000007114,ENSGALG00000009268,ENSGALG00000009262,ENSGALG00000028341		GO:0042060	wound healing	0.01363	ENSGALG00000003782,ENSGALG00000016069,ENSGALG00000015910,ENSGALG00000001177,ENSGALG00000006216,ENSGALG00000007065,ENSGALG00000014873,ENSGALG00000026180,ENSGALG00000008351,ENSGALG00000022940,ENSGALG00000006673,Novel01396,ENSGALG00000005410,ENSGALG00000016580,ENSGALG00000004249,Novel01756,ENSGALG00000012802,Novel01507
GO:0055013	cardiac muscle cell development	0.0029301	ENSGALG00000000120,ENSGALG00000016797,ENSGALG00000006520,ENSGALG00000010290,ENSGALG00000007943,ENSGALG00000009791,ENSGALG00000008544,ENSGALG00000008250		GO:0030030	cell projection organization	0.01363	ENSGALG00000020999,ENSGALG00000006726,ENSGALG00000003123,ENSGALG00000002028,ENSGALG00000005725,Novel01507,ENSGALG00000029140,ENSGALG00000000314,ENSGALG00000014014,ENSGALG00000005410,ENSGALG00000000221,ENSGALG00000014463,ENSGALG00000003324,ENSGALG00000017056,ENSGALG00000008898,ENSGALG00000026821,ENSGALG00000008961,ENSGALG00000009003,ENSGALG00000015403,ENSGALG00000002790,ENSGALG00000004526,ENSGALG0…
GO:0008233	peptidase activity	0.0029711	ENSGALG00000028886,ENSGALG00000004078,ENSGALG00000027501,ENSGALG00000007289,ENSGALG00000009373,ENSGALG00000014684,ENSGALG00000015623,ENSGALG00000016833,ENSGALG00000001331,ENSGALG00000006513,ENSGALG00000027497,ENSGALG00000000437,ENSGALG00000007419,ENSGALG00000012126,ENSGALG00000009693,ENSGALG00000002722,ENSGALG00000000786,ENSGALG00000004293,ENSGALG00000016666,ENSGALG00000027189,ENSGALG00000005318,…		GO:0030282	bone mineralization	0.014033	ENSGALG00000016016,ENSGALG00000011883,ENSGALG00000000548,ENSGALG00000000839,ENSGALG00000014873,ENSGALG00000017183,ENSGALG00000026873,ENSGALG00000012775,ENSGALG00000026059
GO:0080134	regulation of response to stress	0.0030465	ENSGALG00000007114,ENSGALG00000011708,ENSGALG00000008701,ENSGALG00000022586,ENSGALG00000010825,ENSGALG00000015286,ENSGALG00000017186,ENSGALG00000028631,ENSGALG00000016829,ENSGALG00000008646,ENSGALG00000009266,ENSGALG00000011117,ENSGALG00000024004,ENSGALG00000001565,ENSGALG00000008678,ENSGALG00000002495,ENSGALG00000028143,ENSGALG00000002431,ENSGALG00000004591,ENSGALG00000010850,ENSGALG00000000949,…		GO:0072009	nephron epithelium development	0.014217	ENSGALG00000022994,ENSGALG00000001177,ENSGALG00000000839,ENSGALG00000005263,ENSGALG00000006726,ENSGALG00000022940,ENSGALG00000013193,ENSGALG00000015622,ENSGALG00000011358,ENSGALG00000013194
GO:1901617	organic hydroxy compound biosynthetic process	0.003082	ENSGALG00000007114,ENSGALG00000012200,ENSGALG00000011594,ENSGALG00000016491,ENSGALG00000007636,ENSGALG00000009791,ENSGALG00000017394,ENSGALG00000028928,ENSGALG00000012834,ENSGALG00000005175,ENSGALG00000016205,ENSGALG00000026678,ENSGALG00000006917,ENSGALG00000028046		GO:0001823	mesonephros development	0.014217	ENSGALG00000012184,ENSGALG00000022994,ENSGALG00000005263,ENSGALG00000000839,ENSGALG00000016016,ENSGALG00000006726,ENSGALG00000026146,ENSGALG00000011358,ENSGALG00000022940,ENSGALG00000015622
GO:0006733	oxidoreduction coenzyme metabolic process	0.0031717	ENSGALG00000012613,ENSGALG00000009926,ENSGALG00000011100,ENSGALG00000003579,ENSGALG00000002377,ENSGALG00000012418,ENSGALG00000008098,ENSGALG00000007936,ENSGALG00000007606,ENSGALG00000003267,ENSGALG00000015544,ENSGALG00000005423		GO:0048641	regulation of skeletal muscle tissue development	0.014217	ENSGALG00000023961,ENSGALG00000014699,ENSGALG00000014645,ENSGALG00000022994,ENSGALG00000000172,ENSGALG00000026059
GO:0046906	tetrapyrrole binding	0.0032812	ENSGALG00000002470,ENSGALG00000002775,ENSGALG00000013708,ENSGALG00000018373,ENSGALG00000013535,ENSGALG00000011894,ENSGALG00000004050,ENSGALG00000016690,ENSGALG00000001325,ENSGALG00000011020,ENSGALG00000001320,ENSGALG00000008646,ENSGALG00000008973,ENSGALG00000022812,ENSGALG00000005795		GO:0072006	nephron development	0.014598	ENSGALG00000022994,ENSGALG00000001177,ENSGALG00000000839,ENSGALG00000005263,ENSGALG00000028043,ENSGALG00000006726,ENSGALG00000015622,ENSGALG00000013193,ENSGALG00000022940,ENSGALG00000013194,ENSGALG00000011358
GO:0009152	purine ribonucleotide biosynthetic process	0.0032842	ENSGALG00000012034,ENSGALG00000015372,Novel00256,ENSGALG00000009286,ENSGALG00000015003,ENSGALG00000014644,ENSGALG00000013728,ENSGALG00000022539,ENSGALG00000001330,ENSGALG00000002688,ENSGALG00000011104,ENSGALG00000015983,ENSGALG00000026537,ENSGALG00000013726,ENSGALG00000014398,ENSGALG00000018368,ENSGALG00000003689		GO:0043069	negative regulation of programmed cell death	0.014598	ENSGALG00000011962,ENSGALG00000012775,ENSGALG00000007945,ENSGALG00000005410,ENSGALG00000007911,ENSGALG00000012290,ENSGALG00000013587,ENSGALG00000005263,ENSGALG00000021542,ENSGALG00000006726,ENSGALG00000009362,ENSGALG00000001006,ENSGALG00000000314,ENSGALG00000026146,ENSGALG00000009241,ENSGALG00000010529,ENSGALG00000026059,ENSGALG00000013239,ENSGALG00000022994,ENSGALG00000009572,ENSGALG00000022980,…
GO:0048514	blood vessel morphogenesis	0.0033046	ENSGALG00000014976,ENSGALG00000011509,ENSGALG00000014884,ENSGALG00000022539,ENSGALG00000008701,ENSGALG00000011708,ENSGALG00000010005,ENSGALG00000012792,ENSGALG00000014684,ENSGALG00000029024,ENSGALG00000010290,ENSGALG00000003957,ENSGALG00000008646,ENSGALG00000029169,ENSGALG00000010978,ENSGALG00000010769,ENSGALG00000028015,ENSGALG00000001565,ENSGALG00000023577,ENSGALG00000005728,ENSGALG00000002987,…		GO:0048469	cell maturation	0.014598	ENSGALG00000027836,ENSGALG00000026821,ENSGALG00000026484,ENSGALG00000006726,ENSGALG00000009514,ENSGALG00000000653,ENSGALG00000005263,ENSGALG00000000644,ENSGALG00000000112,ENSGALG00000012290,ENSGALG00000014873
GO:0005996	monosaccharide metabolic process	0.0033273	ENSGALG00000016200,ENSGALG00000012613,ENSGALG00000007606,ENSGALG00000009700,ENSGALG00000011219,ENSGALG00000005554,ENSGALG00000003579,Novel01328,ENSGALG00000007636,ENSGALG00000016724,ENSGALG00000011016,ENSGALG00000009600,ENSGALG00000004196,ENSGALG00000011104,Novel01478,ENSGALG00000015544		GO:0001763	morphogenesis of a branching structure	0.014685	ENSGALG00000008351,ENSGALG00000007324,ENSGALG00000015622,ENSGALG00000022940,ENSGALG00000009241,ENSGALG00000010529,ENSGALG00000011358,ENSGALG00000008509,ENSGALG00000005410,ENSGALG00000022994,ENSGALG00000026873,ENSGALG00000012155,ENSGALG00000005263,ENSGALG00000012290
GO:0006699	bile acid biosynthetic process	0.0033513	ENSGALG00000012834,ENSGALG00000005175,ENSGALG00000009791,ENSGALG00000011594,ENSGALG00000026678		GO:0042733	embryonic digit morphogenesis	0.01527	ENSGALG00000016016,ENSGALG00000026180,ENSGALG00000009241,ENSGALG00000026059,ENSGALG00000025875,ENSGALG00000005410,ENSGALG00000016069,ENSGALG00000014873
GO:2000255	negative regulation of male germ cell proliferation	0.0033899	ENSGALG00000028529,ENSGALG00000010402,ENSGALG00000016357		GO:0007605	sensory perception of sound	0.015407	ENSGALG00000027836,ENSGALG00000008339,ENSGALG00000015834,ENSGALG00000005180,ENSGALG00000013987,ENSGALG00000012775,ENSGALG00000003582,ENSGALG00000022994,ENSGALG00000022980,ENSGALG00000013587
GO:0006564	L-serine biosynthetic process	0.0034722	ENSGALG00000002988,ENSGALG00000002397,ENSGALG00000015180		GO:0005892	acetylcholine-gated channel complex	0.015429	ENSGALG00000005801,ENSGALG00000007899,ENSGALG00000007906,ENSGALG00000009301
GO:0045723	positive regulation of fatty acid biosynthetic process	0.0034993	ENSGALG00000014368,ENSGALG00000011117,ENSGALG00000007109		GO:0060307	regulation of ventricular cardiac muscle cell membrane repolarization	0.015429	ENSGALG00000014873,ENSGALG00000015487,ENSGALG00000012044,ENSGALG00000008351
GO:0009112	nucleobase metabolic process	0.0035007	ENSGALG00000000549,ENSGALG00000008701,ENSGALG00000013728,ENSGALG00000005046,ENSGALG00000015983,ENSGALG00000010211,ENSGALG00000013726		GO:0072189	ureter development	0.015429	ENSGALG00000005263,ENSGALG00000006726,ENSGALG00000022994,ENSGALG00000015834
GO:0060411	cardiac septum morphogenesis	0.0035007	ENSGALG00000009791,ENSGALG00000028015,ENSGALG00000014976,ENSGALG00000008250,ENSGALG00000023577,ENSGALG00000014884,ENSGALG00000016662,ENSGALG00000006099,ENSGALG00000016403		GO:0098901	regulation of cardiac muscle cell action potential	0.015429	ENSGALG00000012790,ENSGALG00000008351,ENSGALG00000015487,ENSGALG00000012044
GO:0071827	plasma lipoprotein particle organization	0.003522	ENSGALG00000007109,ENSGALG00000014368,ENSGALG00000016491,ENSGALG00000007114,ENSGALG00000004230,ENSGALG00000028928		GO:0048870	cell motility	0.016166	ENSGALG00000029175,ENSGALG00000000653,ENSGALG00000012184,ENSGALG00000028543,ENSGALG00000011962,ENSGALG00000007911,ENSGALG00000006346,ENSGALG00000009362,ENSGALG00000004472,ENSGALG00000016330,ENSGALG00000026059,ENSGALG00000022994,ENSGALG00000001264,ENSGALG00000020199,ENSGALG00000010692,ENSGALG00000002515,ENSGALG00000026180,ENSGALG00000012290,ENSGALG00000005263,ENSGALG00000021128,ENSGALG00000004320,…
GO:0072358	cardiovascular system development	0.003522	ENSGALG00000016200,ENSGALG00000010290,ENSGALG00000003957,ENSGALG00000010978,ENSGALG00000029169,ENSGALG00000000120,ENSGALG00000011509,ENSGALG00000014976,ENSGALG00000022539,ENSGALG00000014884,ENSGALG00000016403,ENSGALG00000012792,ENSGALG00000000619,ENSGALG00000003579,ENSGALG00000006520,ENSGALG00000016797,ENSGALG00000028015,ENSGALG00000002987,ENSGALG00000006099,ENSGALG00000004237,ENSGALG00000014684,…		GO:0051674	localization of cell	0.016166	ENSGALG00000004320,ENSGALG00000005410,ENSGALG00000014014,ENSGALG00000021128,ENSGALG00000005263,ENSGALG00000012290,ENSGALG00000000894,ENSGALG00000006726,ENSGALG00000027476,ENSGALG00000010529,ENSGALG00000009241,ENSGALG00000005725,ENSGALG00000014804,ENSGALG00000001472,ENSGALG00000001177,ENSGALG00000001085,ENSGALG00000028616,ENSGALG00000004526,ENSGALG00000000839,ENSGALG00000002081,ENSGALG00000014873,…
GO:0072359	circulatory system development	0.003522	ENSGALG00000014976,ENSGALG00000011509,ENSGALG00000014884,ENSGALG00000022539,ENSGALG00000012792,ENSGALG00000016403,ENSGALG00000016200,ENSGALG00000010290,ENSGALG00000003957,ENSGALG00000000120,ENSGALG00000029169,ENSGALG00000010978,ENSGALG00000028015,ENSGALG00000002987,ENSGALG00000006099,ENSGALG00000000619,ENSGALG00000003579,ENSGALG00000016797,ENSGALG00000006520,ENSGALG00000011708,ENSGALG00000008701,…		GO:0002065	columnar/cuboidal epithelial cell differentiation	0.016166	ENSGALG00000000839,ENSGALG00000012290,ENSGALG00000011696,ENSGALG00000027677,ENSGALG00000005410,Novel00357,ENSGALG00000009572,ENSGALG00000011487,ENSGALG00000007324,ENSGALG00000010529,ENSGALG00000004653,ENSGALG00000006726
GO:0051262	protein tetramerization	0.0036171	ENSGALG00000011331,ENSGALG00000027835,ENSGALG00000003406,ENSGALG00000015913,ENSGALG00000004057,ENSGALG00000011209,ENSGALG00000012034,ENSGALG00000012613,ENSGALG00000005046,ENSGALG00000003579		GO:0035116	embryonic hindlimb morphogenesis	0.016575	ENSGALG00000016767,ENSGALG00000026059,ENSGALG00000025875,ENSGALG00000016016,ENSGALG00000026873,ENSGALG00000026180
GO:0030855	epithelial cell differentiation	0.0037075	ENSGALG00000028015,Novel00027,ENSGALG00000000920,ENSGALG00000016666,ENSGALG00000005554,ENSGALG00000004980,ENSGALG00000014976,ENSGALG00000009390,ENSGALG00000002775,ENSGALG00000005504,ENSGALG00000029169,ENSGALG00000013742,ENSGALG00000012488,ENSGALG00000010290,ENSGALG00000006343,ENSGALG00000016662,ENSGALG00000008250,ENSGALG00000001331,ENSGALG00000010870,ENSGALG00000007650,ENSGALG00000005352,ENSGALG0…		GO:0005604	basement membrane	0.016575	ENSGALG00000006725,ENSGALG00000013587,ENSGALG00000014014,ENSGALG00000016584,ENSGALG00000014804,ENSGALG00000005811,ENSGALG00000017041,ENSGALG00000012616,ENSGALG00000009362
GO:0042493	response to drug	0.0037999	ENSGALG00000014976,ENSGALG00000015003,ENSGALG00000028939,ENSGALG00000004050,ENSGALG00000011894,ENSGALG00000016662,ENSGALG00000005554,ENSGALG00000016690,ENSGALG00000012613,ENSGALG00000028037,ENSGALG00000010870,ENSGALG00000001915,ENSGALG00000012666,ENSGALG00000022812,ENSGALG00000011094		GO:0030901	midbrain development	0.016594	ENSGALG00000013640,ENSGALG00000020999,ENSGALG00000005613,ENSGALG00000028285,ENSGALG00000016069,ENSGALG00000005410,ENSGALG00000025740,ENSGALG00000000112
GO:0004497	monooxygenase activity	0.0038383	ENSGALG00000001320,ENSGALG00000001325,ENSGALG00000016690,ENSGALG00000004050,ENSGALG00000011894,ENSGALG00000027835,ENSGALG00000013535,ENSGALG00000002470,ENSGALG00000005795,ENSGALG00000022812,ENSGALG00000003316,ENSGALG00000012754		GO:0060373	regulation of ventricular cardiac muscle cell membrane depolarization	0.016594	ENSGALG00000014873,ENSGALG00000015487,ENSGALG00000008351
GO:0042692	muscle cell differentiation	0.0038383	ENSGALG00000007943,ENSGALG00000010290,ENSGALG00000004237,ENSGALG00000016200,ENSGALG00000006365,ENSGALG00000011117,ENSGALG00000000120,ENSGALG00000014884,ENSGALG00000007114,ENSGALG00000014976,ENSGALG00000009390,ENSGALG00000016403,ENSGALG00000010005,ENSGALG00000009791,ENSGALG00000006520,ENSGALG00000016797,ENSGALG00000008250,ENSGALG00000023577,ENSGALG00000028015,ENSGALG00000008544,ENSGALG00000001021,…		GO:0007271	synaptic transmission, cholinergic	0.01661	ENSGALG00000005801,ENSGALG00000014014,ENSGALG00000008100
GO:0001944	vasculature development	0.0039503	ENSGALG00000011117,ENSGALG00000010978,ENSGALG00000029169,ENSGALG00000008646,ENSGALG00000010290,ENSGALG00000029024,ENSGALG00000003957,ENSGALG00000014684,ENSGALG00000012792,ENSGALG00000010005,ENSGALG00000008701,ENSGALG00000011708,ENSGALG00000022539,ENSGALG00000014884,ENSGALG00000011509,ENSGALG00000014976,ENSGALG00000012666,ENSGALG00000010870,ENSGALG00000000619,ENSGALG00000009791,ENSGALG00000001021,…		GO:2000271	positive regulation of fibroblast apoptotic process	0.01661	ENSGALG00000012351,ENSGALG00000007924,ENSGALG00000007324
GO:0033993	response to lipid	0.0040763	ENSGALG00000009768,ENSGALG00000011094,ENSGALG00000004346,ENSGALG00000009369,ENSGALG00000002170,ENSGALG00000006629,ENSGALG00000015670,ENSGALG00000004285,ENSGALG00000002182,ENSGALG00000009700,ENSGALG00000015003,ENSGALG00000014976,ENSGALG00000005708,ENSGALG00000003267,ENSGALG00000003406,ENSGALG00000012666,ENSGALG00000008206,ENSGALG00000027864,ENSGALG00000010926,ENSGALG00000002021,ENSGALG00000016311,…		GO:0045162	clustering of voltage-gated sodium channels	0.01661	ENSGALG00000027836,ENSGALG00000009514,ENSGALG00000000644
GO:0034433	steroid esterification	0.0040931	ENSGALG00000011117,ENSGALG00000007109,ENSGALG00000007114,ENSGALG00000028928		GO:0055008	cardiac muscle tissue morphogenesis	0.016697	ENSGALG00000009844,ENSGALG00000012790,ENSGALG00000005410,ENSGALG00000027364,ENSGALG00000005180,ENSGALG00000022940,ENSGALG00000028575
GO:0034434	sterol esterification	0.0040931	ENSGALG00000011117,ENSGALG00000007109,ENSGALG00000028928,ENSGALG00000007114		GO:0031328	positive regulation of cellular biosynthetic process	0.016832	ENSGALG00000005613,ENSGALG00000010936,ENSGALG00000001006,ENSGALG00000009362,ENSGALG00000015015,ENSGALG00000016439,ENSGALG00000000242,ENSGALG00000004249,ENSGALG00000028576,ENSGALG00000014645,ENSGALG00000014917,ENSGALG00000012155,ENSGALG00000028543,ENSGALG00000007324,ENSGALG00000023961,ENSGALG00000006673,ENSGALG00000010794,ENSGALG00000027232,ENSGALG00000006591,ENSGALG00000005621,ENSGALG00000006216,…
GO:0034435	cholesterol esterification	0.0040931	ENSGALG00000007109,ENSGALG00000011117,ENSGALG00000028928,ENSGALG00000007114		GO:0060485	mesenchyme development	0.016946	ENSGALG00000026180,ENSGALG00000002763,ENSGALG00000009241,ENSGALG00000022940,ENSGALG00000010529,ENSGALG00000027364,ENSGALG00000022994,ENSGALG00000005410,ENSGALG00000026059,ENSGALG00000028069,ENSGALG00000028576,ENSGALG00000005263,ENSGALG00000000839,ENSGALG00000012290
GO:0019433	triglyceride catabolic process	0.0040931	ENSGALG00000004230,ENSGALG00000007109,ENSGALG00000014368,ENSGALG00000016491		GO:0001502	cartilage condensation	0.017321	ENSGALG00000005180,ENSGALG00000028091,ENSGALG00000013587,ENSGALG00000006725,ENSGALG00000001197
GO:0042627	chylomicron	0.0040931	ENSGALG00000016491,ENSGALG00000014368,ENSGALG00000007109,ENSGALG00000003957		GO:0098743	cell aggregation	0.017321	ENSGALG00000028091,ENSGALG00000005180,ENSGALG00000006725,ENSGALG00000013587,ENSGALG00000001197
GO:0050662	coenzyme binding	0.0044263	ENSGALG00000008701,ENSGALG00000016223,ENSGALG00000015913,ENSGALG00000012061,ENSGALG00000022565,ENSGALG00000003674,ENSGALG00000005423,ENSGALG00000002159,ENSGALG00000010769,ENSGALG00000002988,ENSGALG00000002925,ENSGALG00000002891,ENSGALG00000014869,ENSGALG00000008953,ENSGALG00000006680,ENSGALG00000003316,ENSGALG00000005034,ENSGALG00000011100		GO:1903506	regulation of nucleic acid-templated transcription	0.017321	ENSGALG00000027364,ENSGALG00000028236,ENSGALG00000026821,ENSGALG00000000699,ENSGALG00000011254,ENSGALG00000003782,ENSGALG00000025875,ENSGALG00000009241,Novel01600,ENSGALG00000027381,ENSGALG00000026484,ENSGALG00000016016,ENSGALG00000005263,ENSGALG00000003324,ENSGALG00000014463,ENSGALG00000002349,ENSGALG00000012644,ENSGALG00000007690,ENSGALG00000015732,ENSGALG00000006722,ENSGALG00000007324,ENSGALG0…
GO:0006101	citrate metabolic process	0.0046494	ENSGALG00000022565,ENSGALG00000003674,ENSGALG00000001949,ENSGALG00000013165,ENSGALG00000002162,ENSGALG00000007878		GO:0006915	apoptotic process	0.017377	ENSGALG00000022980,ENSGALG00000028115,ENSGALG00000026059,ENSGALG00000013239,ENSGALG00000022994,ENSGALG00000023961,ENSGALG00000007324,ENSGALG00000006480,ENSGALG00000026180,ENSGALG00000009844,ENSGALG00000005621,ENSGALG00000013587,ENSGALG00000011962,ENSGALG00000007911,ENSGALG00000012351,ENSGALG00000012073,ENSGALG00000026146,ENSGALG00000001006,ENSGALG00000002763,ENSGALG00000009362,ENSGALG00000004508,…
GO:0016830	carbon-carbon lyase activity	0.0046689	ENSGALG00000009600,ENSGALG00000004057,ENSGALG00000013726,Novel01478,ENSGALG00000028195,Novel01328,ENSGALG00000012197,ENSGALG00000007636,ENSGALG00000015544		GO:0001656	metanephros development	0.017631	ENSGALG00000001177,ENSGALG00000022994,ENSGALG00000005263,ENSGALG00000006726,ENSGALG00000016016,ENSGALG00000013194,ENSGALG00000015622,ENSGALG00000013193,ENSGALG00000022940
GO:0006544	glycine metabolic process	0.0048582	ENSGALG00000002988,ENSGALG00000005046,ENSGALG00000005175,ENSGALG00000020943,ENSGALG00000025844		GO:0001822	kidney development	0.017631	ENSGALG00000012184,ENSGALG00000012775,ENSGALG00000029175,ENSGALG00000005263,ENSGALG00000028043,ENSGALG00000016016,ENSGALG00000006726,ENSGALG00000013193,ENSGALG00000026146,ENSGALG00000011358,ENSGALG00000022994,ENSGALG00000001177,ENSGALG00000000839,ENSGALG00000022940,ENSGALG00000015622,ENSGALG00000013194
GO:0019915	lipid storage	0.0048753	ENSGALG00000011509,ENSGALG00000007114,ENSGALG00000015090,ENSGALG00000016491,ENSGALG00000002021,ENSGALG00000027737,ENSGALG00000010978,ENSGALG00000027864		GO:2001141	regulation of RNA biosynthetic process	0.017631	ENSGALG00000000699,ENSGALG00000003782,ENSGALG00000011254,ENSGALG00000025875,ENSGALG00000027364,ENSGALG00000028236,ENSGALG00000026821,ENSGALG00000005263,ENSGALG00000002349,ENSGALG00000014463,ENSGALG00000003324,ENSGALG00000012644,ENSGALG00000007690,ENSGALG00000015732,ENSGALG00000006722,ENSGALG00000009241,Novel01600,ENSGALG00000027381,ENSGALG00000026484,ENSGALG00000016016,ENSGALG00000019470,ENSGALG0…
GO:0003229	ventricular cardiac muscle tissue development	0.0048753	ENSGALG00000014884,ENSGALG00000008250,ENSGALG00000016662,ENSGALG00000003521,ENSGALG00000015142,ENSGALG00000016403,ENSGALG00000009791,ENSGALG00000000120		GO:0031175	neuron projection development	0.017631	ENSGALG00000008961,ENSGALG00000009003,ENSGALG00000015403,ENSGALG00000020199,ENSGALG00000009514,ENSGALG00000015720,ENSGALG00000017056,ENSGALG00000008898,ENSGALG00000027836,ENSGALG00000026821,ENSGALG00000004526,ENSGALG00000000644,ENSGALG00000000112,ENSGALG00000006130,ENSGALG00000029140,ENSGALG00000001812,ENSGALG00000009523,ENSGALG00000000314,ENSGALG00000002028,ENSGALG00000003123,ENSGALG00000006726,…
GO:0097006	regulation of plasma lipoprotein particle levels	0.0053378	ENSGALG00000007114,ENSGALG00000028928,ENSGALG00000004230,ENSGALG00000005554,ENSGALG00000016491,ENSGALG00000007109,ENSGALG00000014368		GO:0045935	positive regulation of nucleobase-containing compound metabolic process	0.017631	ENSGALG00000025740,ENSGALG00000025875,ENSGALG00000003782,ENSGALG00000010114,ENSGALG00000000699,ENSGALG00000010461,ENSGALG00000026452,ENSGALG00000000839,ENSGALG00000006497,ENSGALG00000001197,ENSGALG00000000172,ENSGALG00000008898,ENSGALG00000028091,ENSGALG00000002790,ENSGALG00000022940,ENSGALG00000015622,ENSGALG00000012775,ENSGALG00000007690,ENSGALG00000005410,ENSGALG00000027677,ENSGALG00000001518,…
GO:0001102	RNA polymerase II activating transcription factor binding	0.0053378	ENSGALG00000004285,ENSGALG00000010870,ENSGALG00000006099,ENSGALG00000012792,ENSGALG00000008308,ENSGALG00000008250,ENSGALG00000014884		GO:0030029	actin filament-based process	0.018476	ENSGALG00000021128,ENSGALG00000010770,ENSGALG00000002652,ENSGALG00000012790,ENSGALG00000012044,ENSGALG00000015487,ENSGALG00000001977,ENSGALG00000014463,ENSGALG00000004249,ENSGALG00000003925,ENSGALG00000009321,ENSGALG00000015018,ENSGALG00000005725,ENSGALG00000028575,ENSGALG00000001472,ENSGALG00000011487,ENSGALG00000006025,ENSGALG00000014201,ENSGALG00000000839,ENSGALG00000008351,ENSGALG00000018946,…
GO:0051592	response to calcium ion	0.0054207	ENSGALG00000010870,ENSGALG00000004809,ENSGALG00000012666,ENSGALG00000009266,ENSGALG00000009268,ENSGALG00000028037,ENSGALG00000004980,ENSGALG00000009262,ENSGALG00000002118		GO:0045669	positive regulation of osteoblast differentiation	0.01855	ENSGALG00000026484,ENSGALG00000016071,ENSGALG00000026180,ENSGALG00000014873,ENSGALG00000027364,ENSGALG00000007324,ENSGALG00000009241
GO:0008203	cholesterol metabolic process	0.0054207	ENSGALG00000007114,ENSGALG00000016491,ENSGALG00000028928,ENSGALG00000004230,ENSGALG00000012834,ENSGALG00000017394,ENSGALG00000028046,ENSGALG00000010978,ENSGALG00000007109		GO:0060348	bone development	0.01856	ENSGALG00000019761,ENSGALG00000026059,ENSGALG00000017183,ENSGALG00000015970,ENSGALG00000015896,ENSGALG00000000548,ENSGALG00000028576,ENSGALG00000013587,ENSGALG00000008298,ENSGALG00000016016,ENSGALG00000026484,ENSGALG00000026180,ENSGALG00000009241
GO:0002682	regulation of immune system process	0.0056522	ENSGALG00000014603,ENSGALG00000010853,ENSGALG00000024372,ENSGALG00000024083,ENSGALG00000008206,ENSGALG00000005099,ENSGALG00000028015,ENSGALG00000006099,ENSGALG00000002421,ENSGALG00000028065,ENSGALG00000010290,ENSGALG00000028037,ENSGALG00000014659,ENSGALG00000003016,ENSGALG00000001915,ENSGALG00000011509,ENSGALG00000015937,ENSGALG00000016403,ENSGALG00000009700,ENSGALG00000007381,ENSGALG00000005554,…		GO:0010604	positive regulation of macromolecule metabolic process	0.019555	ENSGALG00000028069,ENSGALG00000001177,ENSGALG00000025740,ENSGALG00000010114,ENSGALG00000000112,ENSGALG00000006497,ENSGALG00000000839,ENSGALG00000026452,ENSGALG00000010461,ENSGALG00000024064,ENSGALG00000000172,ENSGALG00000001197,ENSGALG00000008898,ENSGALG00000002790,ENSGALG00000028091,ENSGALG00000015622,ENSGALG00000022940,ENSGALG00000012775,ENSGALG00000005410,ENSGALG00000012290,ENSGALG00000001518,…
GO:0014070	response to organic cyclic compound	0.0056522	ENSGALG00000015003,ENSGALG00000000608,ENSGALG00000014976,ENSGALG00000003267,ENSGALG00000005708,ENSGALG00000003406,ENSGALG00000007669,ENSGALG00000002182,ENSGALG00000004285,ENSGALG00000015670,ENSGALG00000027737,ENSGALG00000006629,ENSGALG00000002170,ENSGALG00000004261,ENSGALG00000007082,ENSGALG00000012418,ENSGALG00000028939,ENSGALG00000011594,ENSGALG00000013568,ENSGALG00000016662,ENSGALG00000006211,…		GO:0005865	striated muscle thin filament	0.020282	ENSGALG00000006572,ENSGALG00000018946,ENSGALG00000006835,ENSGALG00000006591
GO:0071825	protein-lipid complex subunit organization	0.00606	ENSGALG00000016491,ENSGALG00000014368,ENSGALG00000007109,ENSGALG00000007114,ENSGALG00000004230,ENSGALG00000028928		GO:0036379	myofilament	0.020282	ENSGALG00000018946,ENSGALG00000006835,ENSGALG00000006591,ENSGALG00000006572
GO:0048584	positive regulation of response to stimulus	0.0062864	ENSGALG00000009268,ENSGALG00000003957,ENSGALG00000013869,ENSGALG00000028249,ENSGALG00000003016,ENSGALG00000029169,ENSGALG00000008332,ENSGALG00000011509,ENSGALG00000009390,ENSGALG00000012792,ENSGALG00000005906,ENSGALG00000014603,ENSGALG00000003579,ENSGALG00000011104,ENSGALG00000010853,ENSGALG00000024372,ENSGALG00000023933,ENSGALG00000028015,ENSGALG00000011331,ENSGALG00000016829,ENSGALG00000004809,…		GO:0071599	otic vesicle development	0.020539	ENSGALG00000006726,ENSGALG00000022994,ENSGALG00000013587,ENSGALG00000015622
GO:1902652	secondary alcohol metabolic process	0.0062864	ENSGALG00000012834,ENSGALG00000028928,ENSGALG00000004230,ENSGALG00000017394,ENSGALG00000028046,ENSGALG00000010978,ENSGALG00000007109,ENSGALG00000007114,ENSGALG00000016491		GO:0006355	regulation of transcription, DNA-templated	0.020539	ENSGALG00000000242,ENSGALG00000012184,ENSGALG00000012155,ENSGALG00000014917,Novel01396,ENSGALG00000012073,ENSGALG00000015015,ENSGALG00000015834,ENSGALG00000022980,ENSGALG00000006216,ENSGALG00000026059,ENSGALG00000022994,ENSGALG00000013194,ENSGALG00000010794,ENSGALG00000006673,ENSGALG00000023961,ENSGALG00000015497,ENSGALG00000006480,ENSGALG00000026180,ENSGALG00000006591,ENSGALG00000012290,ENSGALG0…
GO:0009060	aerobic respiration	0.0065577	ENSGALG00000018373,ENSGALG00000013165,ENSGALG00000001949,ENSGALG00000003674,ENSGALG00000022565,ENSGALG00000007878,ENSGALG00000018367		GO:0003254	regulation of membrane depolarization	0.020917	ENSGALG00000014873,ENSGALG00000015487,ENSGALG00000006190,ENSGALG00000007623,ENSGALG00000008351
GO:0006694	steroid biosynthetic process	0.0068688	ENSGALG00000011594,ENSGALG00000016491,ENSGALG00000015003,ENSGALG00000010769,ENSGALG00000007114,ENSGALG00000026678,ENSGALG00000028046,ENSGALG00000009791,ENSGALG00000005175,ENSGALG00000012834,ENSGALG00000017394		GO:0048546	digestive tract morphogenesis	0.02098	ENSGALG00000009241,ENSGALG00000000839,ENSGALG00000007324,ENSGALG00000001006,ENSGALG00000012290,ENSGALG00000005410,ENSGALG00000006480
GO:0003231	cardiac ventricle development	0.0068688	ENSGALG00000016662,ENSGALG00000005728,ENSGALG00000016403,ENSGALG00000001021,ENSGALG00000006099,ENSGALG00000003521,ENSGALG00000028015,ENSGALG00000008250,ENSGALG00000014884,ENSGALG00000000120,ENSGALG00000009791		GO:0001736	establishment of planar polarity	0.021737	ENSGALG00000016071,ENSGALG00000005410,ENSGALG00000016069,ENSGALG00000004249,ENSGALG00000007324,ENSGALG00000009241
GO:0043226	organelle	0.0072609	ENSGALG00000006520,ENSGALG00000014869,ENSGALG00000010211,ENSGALG00000016357,ENSGALG00000010628,ENSGALG00000014603,ENSGALG00000011100,ENSGALG00000002219,ENSGALG00000013098,ENSGALG00000012554,ENSGALG00000001328,ENSGALG00000012034,ENSGALG00000006665,ENSGALG00000013678,ENSGALG00000012792,ENSGALG00000015954,ENSGALG00000022539,ENSGALG00000002020,ENSGALG00000026858,ENSGALG00000002495,ENSGALG00000004140,…		GO:0007164	establishment of tissue polarity	0.021737	ENSGALG00000016071,ENSGALG00000016069,ENSGALG00000005410,ENSGALG00000007324,ENSGALG00000004249,ENSGALG00000009241
GO:0016125	sterol metabolic process	0.0072609	ENSGALG00000016491,ENSGALG00000007114,ENSGALG00000010978,ENSGALG00000007109,ENSGALG00000028046,ENSGALG00000017394,ENSGALG00000028928,ENSGALG00000004230,ENSGALG00000012834		GO:0051252	regulation of RNA metabolic process	0.02186	Novel00357,ENSGALG00000014645,ENSGALG00000004249,ENSGALG00000028576,ENSGALG00000010797,ENSGALG00000009362,ENSGALG00000007366,ENSGALG00000016439,ENSGALG00000023420,ENSGALG00000010936,ENSGALG00000005613,ENSGALG00000001006,ENSGALG00000000936,ENSGALG00000019470,ENSGALG00000010705,ENSGALG00000005621,ENSGALG00000007324,ENSGALG00000015732,ENSGALG00000006722,ENSGALG00000007690,ENSGALG00000012644,ENSGALG0…
GO:0006188	IMP biosynthetic process	0.0074418	ENSGALG00000015983,ENSGALG00000013726,ENSGALG00000012034,ENSGALG00000013728		GO:0009891	positive regulation of biosynthetic process	0.022995	ENSGALG00000006497,ENSGALG00000000839,ENSGALG00000026452,ENSGALG00000010461,ENSGALG00000025875,ENSGALG00000025740,ENSGALG00000010114,ENSGALG00000000699,ENSGALG00000003782,ENSGALG00000002790,ENSGALG00000028091,ENSGALG00000015622,ENSGALG00000022940,ENSGALG00000000172,ENSGALG00000001197,ENSGALG00000008898,ENSGALG00000012290,ENSGALG00000027677,ENSGALG00000001518,ENSGALG00000005263,ENSGALG00000003324,…
GO:0055123	digestive system development	0.0076906	ENSGALG00000005352,ENSGALG00000005131,ENSGALG00000003579,ENSGALG00000016403,ENSGALG00000001021,ENSGALG00000010825,ENSGALG00000004909,ENSGALG00000016662,ENSGALG00000005728,ENSGALG00000023577,ENSGALG00000005504,ENSGALG00000028015,ENSGALG00000014976		GO:0090257	regulation of muscle system process	0.023087	ENSGALG00000028575,ENSGALG00000006572,ENSGALG00000015018,ENSGALG00000008351,ENSGALG00000000172,ENSGALG00000000560,ENSGALG00000012044,ENSGALG00000015487,Novel00580,ENSGALG00000016411,ENSGALG00000012790
GO:0008015	blood circulation	0.0079471	ENSGALG00000000585,ENSGALG00000000949,ENSGALG00000008544,ENSGALG00000003521,ENSGALG00000006343,ENSGALG00000012200,ENSGALG00000002987,ENSGALG00000007222,ENSGALG00000015207,ENSGALG00000011117,ENSGALG00000009266,ENSGALG00000000120,ENSGALG00000010290,ENSGALG00000005332,ENSGALG00000009268,ENSGALG00000016403,ENSGALG00000015142,ENSGALG00000005554,ENSGALG00000004980,ENSGALG00000010005,ENSGALG00000015003,…		GO:1902495	transmembrane transporter complex	0.023751	ENSGALG00000010044,ENSGALG00000026940,ENSGALG00000028813,ENSGALG00000008898,ENSGALG00000002515,ENSGALG00000007899,ENSGALG00000007906,ENSGALG00000003123,ENSGALG00000000653,ENSGALG00000009301,ENSGALG00000000730,ENSGALG00000005801,ENSGALG00000007623,ENSGALG00000025788,ENSGALG00000009995
GO:0042439	ethanolamine-containing compound metabolic process	0.0079984	ENSGALG00000006917,ENSGALG00000010645,ENSGALG00000007109,ENSGALG00000000780,ENSGALG00000028928,ENSGALG00000026910,ENSGALG00000007114		GO:0001508	action potential	0.024513	ENSGALG00000009301,ENSGALG00000012044,ENSGALG00000015487,ENSGALG00000007623,ENSGALG00000005801,ENSGALG00000012790,ENSGALG00000010044,ENSGALG00000008351
GO:0006066	alcohol metabolic process	0.0082268	ENSGALG00000010978,ENSGALG00000006917,ENSGALG00000006629,ENSGALG00000004230,ENSGALG00000000780,ENSGALG00000004980,ENSGALG00000007114,ENSGALG00000028046,ENSGALG00000010645,ENSGALG00000007109,ENSGALG00000011612,ENSGALG00000012834,ENSGALG00000028928,ENSGALG00000026910,ENSGALG00000017394,ENSGALG00000007636,ENSGALG00000016491		GO:0072078	nephron tubule morphogenesis	0.024513	ENSGALG00000006726,ENSGALG00000011358,ENSGALG00000013194,ENSGALG00000015622,ENSGALG00000013193,ENSGALG00000022994,ENSGALG00000000839,ENSGALG00000005263
GO:0004175	endopeptidase activity	0.0082268	ENSGALG00000008332,ENSGALG00000003016,ENSGALG00000014659,ENSGALG00000001780,ENSGALG00000004293,ENSGALG00000027189,ENSGALG00000016666,ENSGALG00000003028,ENSGALG00000005318,ENSGALG00000028886,ENSGALG00000012483,ENSGALG00000007419,ENSGALG00000010811,ENSGALG00000000437,ENSGALG00000012126,ENSGALG00000014603,ENSGALG00000000786,ENSGALG00000009382,ENSGALG00000013571,ENSGALG00000002722,ENSGALG00000015623,…		GO:0009611	response to wounding	0.024688	ENSGALG00000008351,ENSGALG00000026180,ENSGALG00000006673,ENSGALG00000022940,ENSGALG00000004028,ENSGALG00000001177,ENSGALG00000003782,ENSGALG00000016069,ENSGALG00000015910,ENSGALG00000014873,ENSGALG00000006216,ENSGALG00000007065,ENSGALG00000004526,ENSGALG00000002028,ENSGALG00000006726,ENSGALG00000000314,Novel01507,ENSGALG00000016580,ENSGALG00000003582,Novel01396,ENSGALG00000005410,ENSGALG000000128…
GO:0031016	pancreas development	0.0082937	ENSGALG00000014884,ENSGALG00000005504,ENSGALG00000028015,ENSGALG00000014976,ENSGALG00000005728,ENSGALG00000002182,ENSGALG00000003579,ENSGALG00000009791,ENSGALG00000029169		GO:0051173	positive regulation of nitrogen compound metabolic process	0.024688	ENSGALG00000016016,ENSGALG00000026484,ENSGALG00000006726,ENSGALG00000011358,ENSGALG00000010529,ENSGALG00000009241,ENSGALG00000012775,ENSGALG00000007690,ENSGALG00000005410,ENSGALG00000027677,ENSGALG00000001518,ENSGALG00000012290,ENSGALG00000005263,ENSGALG00000003324,ENSGALG00000001197,ENSGALG00000000172,ENSGALG00000008898,ENSGALG00000028091,ENSGALG00000002790,ENSGALG00000022940,ENSGALG00000015622,…
GO:0061061	muscle structure development	0.0083064	ENSGALG00000026858,ENSGALG00000009791,ENSGALG00000016797,ENSGALG00000006520,ENSGALG00000023577,ENSGALG00000008250,ENSGALG00000028015,ENSGALG00000003521,ENSGALG00000008544,ENSGALG00000006099,ENSGALG00000001021,ENSGALG00000016662,ENSGALG00000007943,ENSGALG00000029024,ENSGALG00000028037,ENSGALG00000010290,ENSGALG00000006365,ENSGALG00000016200,ENSGALG00000004237,ENSGALG00000000120,ENSGALG00000011117,…		GO:1990351	transporter complex	0.024835	ENSGALG00000010044,ENSGALG00000026940,ENSGALG00000028813,ENSGALG00000008898,ENSGALG00000002515,ENSGALG00000007899,ENSGALG00000007906,ENSGALG00000003123,ENSGALG00000009301,ENSGALG00000000653,ENSGALG00000005801,ENSGALG00000000730,ENSGALG00000007623,ENSGALG00000025788,ENSGALG00000009995
GO:1901575	organic substance catabolic process	0.0085097	ENSGALG00000007364,ENSGALG00000014966,ENSGALG00000011020,ENSGALG00000016491,ENSGALG00000016311,ENSGALG00000002377,ENSGALG00000026858,ENSGALG00000012834,ENSGALG00000012666,ENSGALG00000026678,ENSGALG00000007109,ENSGALG00000013967,ENSGALG00000008701,ENSGALG00000004909,ENSGALG00000020943,ENSGALG00000012061,ENSGALG00000012754,ENSGALG00000009926,ENSGALG00000005046,ENSGALG00000028631,ENSGALG00000007289,…		GO:0012501	programmed cell death	0.024869	ENSGALG00000023961,ENSGALG00000007324,ENSGALG00000006480,ENSGALG00000009844,ENSGALG00000026180,ENSGALG00000005621,ENSGALG00000028115,ENSGALG00000022980,ENSGALG00000026059,ENSGALG00000013239,ENSGALG00000022994,ENSGALG00000026146,ENSGALG00000012073,ENSGALG00000001006,ENSGALG00000002763,ENSGALG00000009362,ENSGALG00000013587,ENSGALG00000011962,ENSGALG00000007911,ENSGALG00000012351,ENSGALG00000011099,…
GO:0044057	regulation of system process	0.0087693	ENSGALG00000005554,ENSGALG00000004980,ENSGALG00000010005,ENSGALG00000015142,ENSGALG00000007114,ENSGALG00000015003,ENSGALG00000009262,ENSGALG00000011117,ENSGALG00000009266,ENSGALG00000000120,ENSGALG00000009268,ENSGALG00000020522,ENSGALG00000005332,ENSGALG00000007222,ENSGALG00000008544,ENSGALG00000001021,ENSGALG00000003521,ENSGALG00000000585,ENSGALG00000016165,ENSGALG00000007109,ENSGALG00000007650,…		GO:0045596	negative regulation of cell differentiation	0.025196	ENSGALG00000000560,ENSGALG00000004526,ENSGALG00000008263,ENSGALG00000001085,ENSGALG00000026059,ENSGALG00000022940,ENSGALG00000007324,ENSGALG00000023961,ENSGALG00000026180,ENSGALG00000002515,ENSGALG00000011970,ENSGALG00000008351,ENSGALG00000005263,ENSGALG00000000653,ENSGALG00000010797,ENSGALG00000005410,ENSGALG00000009241,ENSGALG00000010529,ENSGALG00000006346,ENSGALG00000027381,ENSGALG00000008298,…
GO:0032269	negative regulation of cellular protein metabolic process	0.0087772	ENSGALG00000011509,ENSGALG00000015937,ENSGALG00000005554,ENSGALG00000007381,ENSGALG00000014252,ENSGALG00000001697,ENSGALG00000003589,ENSGALG00000022964,ENSGALG00000000293,ENSGALG00000009369,ENSGALG00000008973,ENSGALG00000003935,ENSGALG00000003512,ENSGALG00000029169,ENSGALG00000008332,ENSGALG00000008601,ENSGALG00000002987,ENSGALG00000026910,ENSGALG00000008701,ENSGALG00000026646,ENSGALG00000004237,…		GO:0018149	peptide cross-linking	0.025351	ENSGALG00000012802,ENSGALG00000013762,ENSGALG00000011962,ENSGALG00000009568,ENSGALG00000012790
GO:0002376	immune system process	0.008842	ENSGALG00000014659,ENSGALG00000007220,ENSGALG00000010290,ENSGALG00000001915,ENSGALG00000023760,ENSGALG00000009262,ENSGALG00000009700,ENSGALG00000016403,ENSGALG00000007381,ENSGALG00000005554,ENSGALG00000028065,ENSGALG00000016216,ENSGALG00000017186,ENSGALG00000003674,ENSGALG00000011797,ENSGALG00000029024,ENSGALG00000028631,ENSGALG00000011094,ENSGALG00000028291,ENSGALG00000012418,ENSGALG00000008646,…		GO:0050954	sensory perception of mechanical stimulus	0.025351	ENSGALG00000027836,ENSGALG00000008339,ENSGALG00000015834,ENSGALG00000013987,ENSGALG00000005180,ENSGALG00000012775,ENSGALG00000003582,ENSGALG00000022994,ENSGALG00000022980,ENSGALG00000013587
GO:0006954	inflammatory response	0.008842	ENSGALG00000008601,ENSGALG00000024004,ENSGALG00000001565,ENSGALG00000002431,ENSGALG00000028065,ENSGALG00000008014,ENSGALG00000010850,ENSGALG00000027786,ENSGALG00000007419,ENSGALG00000010853,ENSGALG00000016165,ENSGALG00000012126,ENSGALG00000014884,ENSGALG00000007114,ENSGALG00000011509,ENSGALG00000004909,ENSGALG00000007381,ENSGALG00000005554,ENSGALG00000028631,ENSGALG00000008332,ENSGALG00000011117		GO:0005856	cytoskeleton	0.025529	ENSGALG00000000164,Novel00674,ENSGALG00000020999,ENSGALG00000000314,ENSGALG00000027821,ENSGALG00000027323,Novel01507,ENSGALG00000007488,Novel01600,ENSGALG00000005538,ENSGALG00000021128,ENSGALG00000006722,ENSGALG00000026748,ENSGALG00000012775,Novel01351,ENSGALG00000010770,ENSGALG00000008100,ENSGALG00000002349,Novel01756,ENSGALG00000001977,ENSGALG00000026754,ENSGALG00000026802,ENSGALG00000002790,EN…
GO:0002684	positive regulation of immune system process	0.0089551	ENSGALG00000028065,ENSGALG00000028015,ENSGALG00000010853,ENSGALG00000024372,ENSGALG00000008206,ENSGALG00000014603,ENSGALG00000016403,ENSGALG00000007381,ENSGALG00000011509,ENSGALG00000003016,ENSGALG00000001915,ENSGALG00000028037,ENSGALG00000014659,ENSGALG00000002431,ENSGALG00000016833,ENSGALG00000002507,ENSGALG00000001565,ENSGALG00000024004,ENSGALG00000007419,ENSGALG00000012666,ENSGALG00000012126,…		GO:0071772	response to BMP	0.026146	ENSGALG00000026484,ENSGALG00000006726,ENSGALG00000026180,ENSGALG00000010529,ENSGALG00000009241,ENSGALG00000012184,ENSGALG00000005410,ENSGALG00000010797,ENSGALG00000024064,ENSGALG00000003161,ENSGALG00000013587
GO:0003013	circulatory system process	0.0091819	ENSGALG00000009268,ENSGALG00000005332,ENSGALG00000010290,ENSGALG00000000120,ENSGALG00000009266,ENSGALG00000011117,ENSGALG00000009262,ENSGALG00000015003,ENSGALG00000010005,ENSGALG00000005554,ENSGALG00000004980,ENSGALG00000016403,ENSGALG00000015142,ENSGALG00000000949,ENSGALG00000000585,ENSGALG00000015207,ENSGALG00000007222,ENSGALG00000006343,ENSGALG00000012200,ENSGALG00000002987,ENSGALG00000003521,…		GO:0071773	cellular response to BMP stimulus	0.026146	ENSGALG00000003161,ENSGALG00000024064,ENSGALG00000013587,ENSGALG00000010797,ENSGALG00000005410,ENSGALG00000012184,ENSGALG00000009241,ENSGALG00000010529,ENSGALG00000026180,ENSGALG00000026484,ENSGALG00000006726
GO:0019318	hexose metabolic process	0.0091819	ENSGALG00000015544,ENSGALG00000011219,ENSGALG00000009700,ENSGALG00000005554,Novel01328,ENSGALG00000003579,ENSGALG00000016200,ENSGALG00000012613,ENSGALG00000007636,ENSGALG00000007606,ENSGALG00000009600,ENSGALG00000011016,Novel01478,ENSGALG00000011104		GO:0043500	muscle adaptation	0.026146	ENSGALG00000000730,ENSGALG00000016411,ENSGALG00000008351,ENSGALG00000000172,ENSGALG00000006216,ENSGALG00000000560,ENSGALG00000023961
GO:0009056	catabolic process	0.0092003	ENSGALG00000012554,ENSGALG00000015544,ENSGALG00000014368,ENSGALG00000011100,ENSGALG00000003579,ENSGALG00000026910,ENSGALG00000005906,ENSGALG00000013878,ENSGALG00000002021,ENSGALG00000010211,ENSGALG00000006520,ENSGALG00000000893,ENSGALG00000002412,ENSGALG00000015662,ENSGALG00000015937,ENSGALG00000006306,ENSGALG00000016666,ENSGALG00000025844,ENSGALG00000004230,ENSGALG00000009369,ENSGALG00000012613,…		GO:0014902	myotube differentiation	0.026489	ENSGALG00000000172,ENSGALG00000001197,ENSGALG00000008351,ENSGALG00000014645,ENSGALG00000000730,ENSGALG00000012712,ENSGALG00000021520,ENSGALG00000006216
GO:0045263	proton-transporting ATP synthase complex, coupling factor F(o)	0.0092216	ENSGALG00000015372,ENSGALG00000018368,ENSGALG00000009286,ENSGALG00000026537,ENSGALG00000001330		GO:0072088	nephron epithelium morphogenesis	0.026489	ENSGALG00000006726,ENSGALG00000011358,ENSGALG00000013194,ENSGALG00000013193,ENSGALG00000015622,ENSGALG00000022994,ENSGALG00000000839,ENSGALG00000005263
GO:0004029	aldehyde dehydrogenase (NAD) activity	0.0095949	ENSGALG00000003804,ENSGALG00000004725,ENSGALG00000010211,ENSGALG00000003495,ENSGALG00000008229		GO:0090177	establishment of planar polarity involved in neural tube closure	0.026753	ENSGALG00000009241,ENSGALG00000004249,ENSGALG00000005410,ENSGALG00000016071
GO:0016620	oxidoreductase activity, acting on the aldehyde or oxo group of donors, NAD or NADP as acceptor	0.0097405	ENSGALG00000004725,ENSGALG00000010211,ENSGALG00000008229,ENSGALG00000008953,ENSGALG00000003495,ENSGALG00000003804		GO:0005861	troponin complex	0.027354	ENSGALG00000006572,ENSGALG00000006835,ENSGALG00000006591
GO:0044763	single-organism cellular process	0.0097405	ENSGALG00000001330,ENSGALG00000003267,ENSGALG00000007253,ENSGALG00000003406,ENSGALG00000006775,ENSGALG00000023689,ENSGALG00000001915,Novel00256,ENSGALG00000010290,ENSGALG00000016216,ENSGALG00000016163,ENSGALG00000015944,ENSGALG00000007596,ENSGALG00000008840,ENSGALG00000005792,ENSGALG00000000920,ENSGALG00000013971,ENSGALG00000005359,ENSGALG00000002182,ENSGALG00000015286,ENSGALG00000002564,ENSGALG0…		GO:0001654	eye development	0.027354	ENSGALG00000016016,ENSGALG00000006726,ENSGALG00000010529,ENSGALG00000005613,ENSGALG00000011358,ENSGALG00000007945,ENSGALG00000005410,ENSGALG00000012775,ENSGALG00000004249,ENSGALG00000005263,ENSGALG00000006751,ENSGALG00000022940,ENSGALG00000020199,ENSGALG00000028091,ENSGALG00000011270,ENSGALG00000000730,ENSGALG00000026059,ENSGALG00000028069,ENSGALG00000014873
GO:0031347	regulation of defense response	0.0098464	ENSGALG00000002431,ENSGALG00000028065,ENSGALG00000008601,ENSGALG00000001565,ENSGALG00000024004,ENSGALG00000010853,ENSGALG00000016165,ENSGALG00000007419,ENSGALG00000027786,ENSGALG00000012126,ENSGALG00000027864,ENSGALG00000010850,ENSGALG00000009700,ENSGALG00000007381,ENSGALG00000005554,ENSGALG00000022586,ENSGALG00000011708,ENSGALG00000014884,ENSGALG00000007114,ENSGALG00000011509,ENSGALG00000015937,…		GO:0042482	positive regulation of odontogenesis	0.027777	ENSGALG00000001177,ENSGALG00000012775,ENSGALG00000011358
GO:0016836	hydro-lyase activity	0.010878	ENSGALG00000015862,ENSGALG00000002377,ENSGALG00000021340,ENSGALG00000002162,ENSGALG00000027835,ENSGALG00000013165,ENSGALG00000011704,ENSGALG00000006306		GO:0010644	cell communication by electrical coupling	0.027838	ENSGALG00000015018,ENSGALG00000015487,ENSGALG00000014873
GO:0051248	negative regulation of protein metabolic process	0.010884	ENSGALG00000022964,ENSGALG00000000293,ENSGALG00000009369,ENSGALG00000008973,ENSGALG00000003512,ENSGALG00000003935,ENSGALG00000008332,ENSGALG00000029169,ENSGALG00000011509,ENSGALG00000015937,ENSGALG00000005554,ENSGALG00000007381,ENSGALG00000001697,ENSGALG00000014252,ENSGALG00000003589,ENSGALG00000026910,ENSGALG00000008601,ENSGALG00000002987,ENSGALG00000006099,ENSGALG00000004237,ENSGALG00000008469,…		GO:0060371	regulation of atrial cardiac muscle cell membrane depolarization	0.027838	ENSGALG00000014873,ENSGALG00000015487,ENSGALG00000007623
GO:0010873	positive regulation of cholesterol esterification	0.011053	ENSGALG00000007114,ENSGALG00000007109,ENSGALG00000011117		GO:0035878	nail development	0.027838	ENSGALG00000016069,ENSGALG00000009362,ENSGALG00000026180
GO:0009083	branched-chain amino acid catabolic process	0.011053	ENSGALG00000011100,ENSGALG00000015866,ENSGALG00000010211		GO:0001657	ureteric bud development	0.028734	ENSGALG00000022940,ENSGALG00000015622,ENSGALG00000026146,ENSGALG00000011358,ENSGALG00000006726,ENSGALG00000000839,ENSGALG00000005263,ENSGALG00000022994,ENSGALG00000012184
GO:0005579	membrane attack complex	0.011053	ENSGALG00000010850,ENSGALG00000014835,ENSGALG00000010853		GO:0061326	renal tubule development	0.028734	ENSGALG00000022994,ENSGALG00000005263,ENSGALG00000000839,ENSGALG00000010163,ENSGALG00000006726,ENSGALG00000015622,ENSGALG00000013193,ENSGALG00000013194,ENSGALG00000011358
GO:0006547	histidine metabolic process	0.011053	ENSGALG00000011421,ENSGALG00000011414,ENSGALG00000006306		GO:0072028	nephron morphogenesis	0.028734	ENSGALG00000006726,ENSGALG00000015622,ENSGALG00000013193,ENSGALG00000011358,ENSGALG00000013194,ENSGALG00000022994,ENSGALG00000005263,ENSGALG00000000839
GO:0006548	histidine catabolic process	0.011053	ENSGALG00000011421,ENSGALG00000011414,ENSGALG00000006306		GO:0048565	digestive tract development	0.028734	ENSGALG00000006480,ENSGALG00000009362,ENSGALG00000001006,ENSGALG00000009241,ENSGALG00000007324,ENSGALG00000025875,ENSGALG00000005410,ENSGALG00000012290,ENSGALG00000000839,ENSGALG00000006497
GO:0052803	imidazole-containing compound metabolic process	0.011053	ENSGALG00000011414,ENSGALG00000011421,ENSGALG00000006306		GO:0031099	regeneration	0.028734	ENSGALG00000000314,ENSGALG00000014873,ENSGALG00000003324,ENSGALG00000007065,ENSGALG00000004526,ENSGALG00000006216,ENSGALG00000003782
GO:0052805	imidazole-containing compound catabolic process	0.011053	ENSGALG00000006306,ENSGALG00000011414,ENSGALG00000011421		GO:0044430	cytoskeletal part	0.028734	ENSGALG00000026802,ENSGALG00000002790,ENSGALG00000026754,ENSGALG00000000779,ENSGALG00000028102,ENSGALG00000014873,ENSGALG00000004508,ENSGALG00000003690,Novel01600,ENSGALG00000005538,Novel01507,ENSGALG00000027323,ENSGALG00000027821,ENSGALG00000000314,ENSGALG00000020999,ENSGALG00000000164,Novel00674,Novel01756,ENSGALG00000002349,ENSGALG00000008100,Novel01351,ENSGALG00000012775,ENSGALG00000026748,EN…
GO:0050776	regulation of immune response	0.011655	ENSGALG00000002507,ENSGALG00000028065,ENSGALG00000002431,ENSGALG00000024004,ENSGALG00000001565,ENSGALG00000027864,ENSGALG00000012666,ENSGALG00000012126,ENSGALG00000007419,ENSGALG00000024372,ENSGALG00000010853,ENSGALG00000014603,ENSGALG00000010850,ENSGALG00000022586,ENSGALG00000007381,ENSGALG00000007114,ENSGALG00000011509,ENSGALG00000001915,ENSGALG00000008646,ENSGALG00000003016,ENSGALG00000028291,…		GO:0071840	cellular component organization or biogenesis	0.028734	ENSGALG00000023961,ENSGALG00000008896,ENSGALG00000008509,ENSGALG00000015720,ENSGALG00000026059,ENSGALG00000006130,ENSGALG00000013640,ENSGALG00000009321,ENSGALG00000015627,ENSGALG00000012790,ENSGALG00000003582,ENSGALG00000012155,ENSGALG00000004921,ENSGALG00000011541,ENSGALG00000008961,ENSGALG00000028091,ENSGALG00000000172,ENSGALG00000017120,ENSGALG00000016112,ENSGALG00000010583,ENSGALG00000028069,…
GO:0009892	negative regulation of metabolic process	0.011682	ENSGALG00000029169,ENSGALG00000008332,ENSGALG00000008973,ENSGALG00000007082,ENSGALG00000009369,ENSGALG00000016200,ENSGALG00000012613,ENSGALG00000003589,ENSGALG00000012792,ENSGALG00000005504,ENSGALG00000011509,ENSGALG00000014976,ENSGALG00000015003,ENSGALG00000015937,ENSGALG00000017394,ENSGALG00000026910,ENSGALG00000000619,ENSGALG00000002021,ENSGALG00000006099,ENSGALG00000008601,ENSGALG00000028015,…		GO:0043269	regulation of ion transport	0.030236	ENSGALG00000000730,ENSGALG00000000699,ENSGALG00000026059,ENSGALG00000014873,ENSGALG00000002015,ENSGALG00000005621,ENSGALG00000008351,ENSGALG00000027836,ENSGALG00000002893,ENSGALG00000003074,ENSGALG00000005801,ENSGALG00000007623,ENSGALG00000012155,ENSGALG00000009995,ENSGALG00000014463,ENSGALG00000015487,ENSGALG00000012044,ENSGALG00000006190,ENSGALG00000015018,ENSGALG00000009523,ENSGALG00000012073
GO:0052689	carboxylic ester hydrolase activity	0.012026	ENSGALG00000006917,ENSGALG00000009689,ENSGALG00000004230,ENSGALG00000014997,ENSGALG00000016724,ENSGALG00000015862,ENSGALG00000005114,ENSGALG00000010364,ENSGALG00000021087,ENSGALG00000015662		GO:0060322	head development	0.03067	ENSGALG00000000653,ENSGALG00000026366,ENSGALG00000005410,ENSGALG00000028285,ENSGALG00000007690,ENSGALG00000012155,ENSGALG00000005613,ENSGALG00000010529,ENSGALG00000009523,ENSGALG00000001006,ENSGALG00000013640,ENSGALG00000013237,ENSGALG00000027381,ENSGALG00000016016,ENSGALG00000020999,ENSGALG00000028616,ENSGALG00000004526,ENSGALG00000000112,ENSGALG00000010705,ENSGALG00000010114,ENSGALG00000016069,…
GO:0015850	organic hydroxy compound transport	0.012612	ENSGALG00000027864,ENSGALG00000007596,ENSGALG00000007878,ENSGALG00000007650,ENSGALG00000011117,ENSGALG00000007109,ENSGALG00000021024,ENSGALG00000028928,ENSGALG00000004261,ENSGALG00000004230,ENSGALG00000005554,ENSGALG00000016491,ENSGALG00000007114		GO:1901215	negative regulation of neuron death	0.03067	ENSGALG00000022994,ENSGALG00000007911,ENSGALG00000001177,ENSGALG00000013239,ENSGALG00000011962,ENSGALG00000021542,ENSGALG00000008898,ENSGALG00000026146,ENSGALG00000000314,ENSGALG00000001006
GO:0060421	positive regulation of heart growth	0.012806	ENSGALG00000000120,ENSGALG00000016662,ENSGALG00000023577,ENSGALG00000014976,ENSGALG00000009791		GO:0035265	organ growth	0.03067	ENSGALG00000026180,ENSGALG00000022940,ENSGALG00000001006,ENSGALG00000016411,ENSGALG00000015970,ENSGALG00000017183,ENSGALG00000026873,ENSGALG00000000560,ENSGALG00000000548,ENSGALG00000026366
GO:0043425	bHLH transcription factor binding	0.012806	ENSGALG00000016403,ENSGALG00000029024,ENSGALG00000014884,ENSGALG00000027069,ENSGALG00000008308		GO:0072163	mesonephric epithelium development	0.03067	ENSGALG00000022940,ENSGALG00000015622,ENSGALG00000026146,ENSGALG00000011358,ENSGALG00000006726,ENSGALG00000005263,ENSGALG00000000839,ENSGALG00000022994,ENSGALG00000012184
GO:0006541	glutamine metabolic process	0.012806	ENSGALG00000003678,ENSGALG00000011594,ENSGALG00000002020,ENSGALG00000008518,ENSGALG00000002988		GO:0072164	mesonephric tubule development	0.03067	ENSGALG00000000839,ENSGALG00000005263,ENSGALG00000012184,ENSGALG00000022994,ENSGALG00000011358,ENSGALG00000026146,ENSGALG00000015622,ENSGALG00000022940,ENSGALG00000006726
GO:0006952	defense response	0.012835	ENSGALG00000027786,ENSGALG00000010853,ENSGALG00000028065,ENSGALG00000019845,ENSGALG00000012200,ENSGALG00000008601,ENSGALG00000003016,ENSGALG00000008332,ENSGALG00000014659,ENSGALG00000016667,ENSGALG00000005554,ENSGALG00000007381,ENSGALG00000009700,ENSGALG00000009262,ENSGALG00000015937,ENSGALG00000011509,ENSGALG00000014884,ENSGALG00000027864,ENSGALG00000012126,ENSGALG00000007419,ENSGALG00000016165,…		GO:0055013	cardiac muscle cell development	0.032011	ENSGALG00000000560,ENSGALG00000005538,ENSGALG00000014463,ENSGALG00000009844,ENSGALG00000016411,ENSGALG00000008351
GO:1901135	carbohydrate derivative metabolic process	0.013413	Novel00256,ENSGALG00000007936,ENSGALG00000006665,ENSGALG00000007082,ENSGALG00000012613,ENSGALG00000012034,ENSGALG00000016285,ENSGALG00000012792,ENSGALG00000001697,ENSGALG00000001330,ENSGALG00000002412,ENSGALG00000022539,ENSGALG00000015003,ENSGALG00000023760,ENSGALG00000003267,ENSGALG00000013726,ENSGALG00000011104,ENSGALG00000011100,ENSGALG00000003579,ENSGALG00000003689,ENSGALG00000012554,ENSGALG0…		GO:0003208	cardiac ventricle morphogenesis	0.032011	ENSGALG00000027364,ENSGALG00000005180,ENSGALG00000009241,ENSGALG00000022940,ENSGALG00000028575,ENSGALG00000006726,ENSGALG00000012790
GO:0046486	glycerolipid metabolic process	0.013426	ENSGALG00000012613,ENSGALG00000016200,ENSGALG00000003957,ENSGALG00000004230,ENSGALG00000006917,ENSGALG00000007114,ENSGALG00000011509,ENSGALG00000005217,ENSGALG00000007636,ENSGALG00000017394,ENSGALG00000028928,ENSGALG00000012666,ENSGALG00000007109,ENSGALG00000028046,ENSGALG00000014368,ENSGALG00000016491,ENSGALG00000012271		GO:0010721	negative regulation of cell development	0.032251	ENSGALG00000000560,ENSGALG00000000653,ENSGALG00000004526,ENSGALG00000005263,ENSGALG00000008263,ENSGALG00000005410,ENSGALG00000001085,ENSGALG00000010529,ENSGALG00000022940,ENSGALG00000009241,ENSGALG00000002515,ENSGALG00000027381,ENSGALG00000008351,ENSGALG00000002763
GO:0003279	cardiac septum development	0.013476	ENSGALG00000009791,ENSGALG00000016403,ENSGALG00000006099,ENSGALG00000016662,ENSGALG00000008250,ENSGALG00000023577,ENSGALG00000014884,ENSGALG00000028015,ENSGALG00000014976		GO:0030856	regulation of epithelial cell differentiation	0.033433	ENSGALG00000028115,ENSGALG00000009572,ENSGALG00000015910,ENSGALG00000010133,ENSGALG00000012073,ENSGALG00000007324,ENSGALG00000006726,ENSGALG00000002763,ENSGALG00000026180
GO:0031967	organelle envelope	0.014482	ENSGALG00000016223,ENSGALG00000018370,ENSGALG00000023435,ENSGALG00000018382,ENSGALG00000018367,ENSGALG00000027963,ENSGALG00000022565,ENSGALG00000015372,ENSGALG00000001949,ENSGALG00000007289,ENSGALG00000001240,ENSGALG00000011020,ENSGALG00000018368,ENSGALG00000002470,ENSGALG00000002020,ENSGALG00000009700,ENSGALG00000022539,ENSGALG00000018357,ENSGALG00000011483,ENSGALG00000016555,ENSGALG00000002960,…		GO:0051962	positive regulation of nervous system development	0.033546	ENSGALG00000005410,ENSGALG00000012155,ENSGALG00000006997,ENSGALG00000011962,ENSGALG00000005263,ENSGALG00000012290,ENSGALG00000027381,ENSGALG00000023420,ENSGALG00000002028,ENSGALG00000029140,ENSGALG00000009523,ENSGALG00000000314,ENSGALG00000008279,ENSGALG00000004448,ENSGALG00000011541,ENSGALG00000015403,ENSGALG00000016160,ENSGALG00000011319
GO:0004869	cysteine-type endopeptidase inhibitor activity	0.014941	ENSGALG00000008601,ENSGALG00000017186,ENSGALG00000008678,ENSGALG00000009369,ENSGALG00000008646,ENSGALG00000008608		GO:0042249	establishment of planar polarity of embryonic epithelium	0.034094	ENSGALG00000016071,ENSGALG00000005410,ENSGALG00000004249,ENSGALG00000009241
GO:0016712	oxidoreductase activity, acting on paired donors, with incorporation or reduction of molecular oxygen, reduced flavin or flavoprotein as one donor, and incorporation of one atom of oxygen	0.014941	ENSGALG00000004050,ENSGALG00000011894,ENSGALG00000001320,ENSGALG00000022812,ENSGALG00000016690,ENSGALG00000001325		GO:0060037	pharyngeal system development	0.03414	ENSGALG00000001264,ENSGALG00000015622,ENSGALG00000006726,ENSGALG00000022994
GO:0009888	tissue development	0.015058	ENSGALG00000000120,ENSGALG00000003935,ENSGALG00000012488,ENSGALG00000010290,ENSGALG00000005554,ENSGALG00000004980,ENSGALG00000016403,ENSGALG00000002775,ENSGALG00000014884,ENSGALG00000006775,ENSGALG00000016797,ENSGALG00000000920,ENSGALG00000025915,ENSGALG00000006365,ENSGALG00000011797,ENSGALG00000011635,ENSGALG00000029024,ENSGALG00000002182,ENSGALG00000010825,ENSGALG00000015142,ENSGALG00000008290,…		GO:0003416	endochondral bone growth	0.034169	ENSGALG00000000548,ENSGALG00000026180,ENSGALG00000017183,ENSGALG00000015970
GO:0044270	cellular nitrogen compound catabolic process	0.015172	ENSGALG00000007364,ENSGALG00000012554,ENSGALG00000011020,ENSGALG00000003579,ENSGALG00000026858,ENSGALG00000010211,ENSGALG00000008701,ENSGALG00000013967,ENSGALG00000003267,ENSGALG00000006306,ENSGALG00000011414,ENSGALG00000012613,ENSGALG00000009926,ENSGALG00000027737,ENSGALG00000009768,ENSGALG00000011421,ENSGALG00000012418		GO:0040008	regulation of growth	0.034818	ENSGALG00000022994,ENSGALG00000022980,ENSGALG00000028115,ENSGALG00000016112,ENSGALG00000000560,ENSGALG00000006216,ENSGALG00000004526,ENSGALG00000007065,ENSGALG00000000839,ENSGALG00000027836,ENSGALG00000002893,ENSGALG00000023961,ENSGALG00000008896,ENSGALG00000022940,ENSGALG00000016411,ENSGALG00000005410,ENSGALG00000002763,ENSGALG00000006190,ENSGALG00000029140,ENSGALG00000001006,ENSGALG00000010529,…
GO:0071248	cellular response to metal ion	0.016473	ENSGALG00000028037,ENSGALG00000012613,ENSGALG00000010870,ENSGALG00000012666,ENSGALG00000004809,ENSGALG00000000608,ENSGALG00000016403,ENSGALG00000028939		GO:0001709	cell fate determination	0.034904	ENSGALG00000003324,ENSGALG00000006216,ENSGALG00000000242,ENSGALG00000010133,ENSGALG00000006726
GO:0031975	envelope	0.016566	ENSGALG00000011020,ENSGALG00000001240,ENSGALG00000002470,ENSGALG00000018368,ENSGALG00000002020,ENSGALG00000018370,ENSGALG00000016223,ENSGALG00000023435,ENSGALG00000027963,ENSGALG00000018382,ENSGALG00000018367,ENSGALG00000007289,ENSGALG00000001949,ENSGALG00000015372,ENSGALG00000022565,ENSGALG00000012200,ENSGALG00000008337,ENSGALG00000013098,ENSGALG00000018373,ENSGALG00000008840,ENSGALG00000004057,…		GO:0045214	sarcomere organization	0.034904	ENSGALG00000015018,ENSGALG00000001977,ENSGALG00000014463,ENSGALG00000008351,ENSGALG00000003925
GO:0070328	triglyceride homeostasis	0.01687	ENSGALG00000004230,ENSGALG00000007114,ENSGALG00000000619,ENSGALG00000014368,ENSGALG00000004285		GO:0044304	main axon	0.034904	ENSGALG00000003123,ENSGALG00000027836,ENSGALG00000013640,ENSGALG00000000644,ENSGALG00000000653
GO:0045087	innate immune response	0.01687	ENSGALG00000003016,ENSGALG00000012418,ENSGALG00000028631,ENSGALG00000016829,ENSGALG00000017186,ENSGALG00000014659,ENSGALG00000007381,ENSGALG00000022586,ENSGALG00000007109,ENSGALG00000010853,ENSGALG00000007419,ENSGALG00000012126,ENSGALG00000027864,ENSGALG00000010850,ENSGALG00000002431,ENSGALG00000012200,ENSGALG00000028065,ENSGALG00000002507,ENSGALG00000001565,ENSGALG00000024004		GO:0007219	Notch signaling pathway	0.034904	ENSGALG00000015622,ENSGALG00000007324,ENSGALG00000022940,ENSGALG00000027364,ENSGALG00000011973,ENSGALG00000001905,ENSGALG00000023420,ENSGALG00000011696,ENSGALG00000022980,ENSGALG00000004969
GO:0010955	negative regulation of protein processing	0.01687	ENSGALG00000027874,ENSGALG00000007381,ENSGALG00000002987,ENSGALG00000007419,ENSGALG00000017186		GO:0006942	regulation of striated muscle contraction	0.035123	ENSGALG00000012790,ENSGALG00000008351,ENSGALG00000028575,ENSGALG00000006572,ENSGALG00000012044,ENSGALG00000015018,ENSGALG00000015487
GO:1903318	negative regulation of protein maturation	0.01687	ENSGALG00000007419,ENSGALG00000027874,ENSGALG00000002987,ENSGALG00000007381,ENSGALG00000017186		GO:0032989	cellular component morphogenesis	0.035131	ENSGALG00000014014,ENSGALG00000005410,ENSGALG00000001977,ENSGALG00000014463,ENSGALG00000020999,ENSGALG00000006726,ENSGALG00000003123,ENSGALG00000003925,ENSGALG00000029140,ENSGALG00000015018,ENSGALG00000000314,ENSGALG00000009241,ENSGALG00000010529,ENSGALG00000005725,ENSGALG00000028069,ENSGALG00000000644,ENSGALG00000004526,ENSGALG00000028616,ENSGALG00000008351,ENSGALG00000016945,ENSGALG00000026821,…
GO:0046700	heterocycle catabolic process	0.017085	ENSGALG00000012554,ENSGALG00000007364,ENSGALG00000011020,ENSGALG00000003579,ENSGALG00000026858,ENSGALG00000010211,ENSGALG00000008701,ENSGALG00000013967,ENSGALG00000003267,ENSGALG00000011414,ENSGALG00000006306,ENSGALG00000027737,ENSGALG00000012613,ENSGALG00000009926,ENSGALG00000011421,ENSGALG00000009768,ENSGALG00000012418		GO:0001738	morphogenesis of a polarized epithelium	0.035945	ENSGALG00000007324,ENSGALG00000004249,ENSGALG00000009241,ENSGALG00000016071,ENSGALG00000005410,ENSGALG00000016069
GO:0044724	single-organism carbohydrate catabolic process	0.017085	ENSGALG00000003579,ENSGALG00000002377,ENSGALG00000012613,ENSGALG00000011016,ENSGALG00000007606,ENSGALG00000007936,ENSGALG00000002412,ENSGALG00000003267,ENSGALG00000015544		GO:1901379	regulation of potassium ion transmembrane transport	0.035945	ENSGALG00000014463,ENSGALG00000015018,ENSGALG00000012044,ENSGALG00000000699,ENSGALG00000006190,ENSGALG00000009995
GO:1903522	regulation of blood circulation	0.017793	ENSGALG00000009268,ENSGALG00000000949,ENSGALG00000005332,ENSGALG00000000585,ENSGALG00000009266,ENSGALG00000011117,ENSGALG00000000120,ENSGALG00000009262,ENSGALG00000015003,ENSGALG00000007222,ENSGALG00000010005,ENSGALG00000008544,ENSGALG00000015142,ENSGALG00000003521		GO:0055007	cardiac muscle cell differentiation	0.03704	ENSGALG00000014645,ENSGALG00000016411,ENSGALG00000014463,ENSGALG00000029175,ENSGALG00000000560,ENSGALG00000008351,ENSGALG00000009844,ENSGALG00000005538
GO:0048545	response to steroid hormone	0.017793	ENSGALG00000015670,ENSGALG00000016662,ENSGALG00000013568,ENSGALG00000004285,ENSGALG00000002182,ENSGALG00000011594,ENSGALG00000015003,ENSGALG00000005708,ENSGALG00000014976,ENSGALG00000003267,ENSGALG00000003406,ENSGALG00000006629,ENSGALG00000002170,ENSGALG00000002219		GO:0005488	binding	0.03739	ENSGALG00000028043,ENSGALG00000012155,ENSGALG00000019761,ENSGALG00000012184,ENSGALG00000003582,ENSGALG00000004969,ENSGALG00000015834,ENSGALG00000015630,ENSGALG00000015896,ENSGALG00000004476,ENSGALG00000026059,Novel00472,ENSGALG00000008188,ENSGALG00000008509,ENSGALG00000010794,ENSGALG00000015720,ENSGALG00000028752,ENSGALG00000008449,ENSGALG00000003161,Novel01756,ENSGALG00000009995,ENSGALG000000107…
GO:0046461	neutral lipid catabolic process	0.017793	ENSGALG00000004230,ENSGALG00000016491,ENSGALG00000014368,ENSGALG00000007109		GO:0048640	negative regulation of developmental growth	0.039037	ENSGALG00000002893,ENSGALG00000005410,ENSGALG00000001006,ENSGALG00000023961,ENSGALG00000004526,ENSGALG00000000560,ENSGALG00000009241
GO:0046464	acylglycerol catabolic process	0.017793	ENSGALG00000004230,ENSGALG00000016491,ENSGALG00000014368,ENSGALG00000007109		GO:2000648	positive regulation of stem cell proliferation	0.039037	ENSGALG00000012290,ENSGALG00000007324,ENSGALG00000003324,ENSGALG00000028236,ENSGALG00000015834,ENSGALG00000005410,ENSGALG00000022994
GO:0046622	positive regulation of organ growth	0.018019	ENSGALG00000016662,ENSGALG00000011117,ENSGALG00000000120,ENSGALG00000009791,ENSGALG00000014976,ENSGALG00000023577		GO:0009986	cell surface	0.040598	ENSGALG00000005725,ENSGALG00000026854,ENSGALG00000011358,ENSGALG00000012073,ENSGALG00000009362,ENSGALG00000002028,ENSGALG00000000653,ENSGALG00000000221,ENSGALG00000005410,ENSGALG00000002652,ENSGALG00000005801,ENSGALG00000003582,ENSGALG00000026873,ENSGALG00000016580,ENSGALG00000018666,ENSGALG00000011099,ENSGALG00000015087,ENSGALG00000008898,ENSGALG00000006751,ENSGALG00000004526,ENSGALG00000009301,…
GO:0016831	carboxy-lyase activity	0.018233	ENSGALG00000007636,ENSGALG00000012197,Novel01328,ENSGALG00000028195,Novel01478,ENSGALG00000013726,ENSGALG00000009600		GO:0008201	heparin binding	0.04068	ENSGALG00000010949,ENSGALG00000011883,ENSGALG00000015307,ENSGALG00000014804,ENSGALG00000028543,ENSGALG00000011962,ENSGALG00000026873,ENSGALG00000016112
GO:0051239	regulation of multicellular organismal process	0.019025	ENSGALG00000000120,ENSGALG00000003935,ENSGALG00000010978,ENSGALG00000010290,ENSGALG00000001780,ENSGALG00000009700,ENSGALG00000016403,ENSGALG00000007381,ENSGALG00000005554,ENSGALG00000004980,ENSGALG00000014884,ENSGALG00000009262,ENSGALG00000003267,ENSGALG00000002775,ENSGALG00000012483,ENSGALG00000010811,ENSGALG00000007222,ENSGALG00000002987,ENSGALG00000015944,ENSGALG00000011094,ENSGALG00000028291,…		GO:0045843	negative regulation of striated muscle tissue development	0.040909	ENSGALG00000010529,ENSGALG00000000560,ENSGALG00000023961,ENSGALG00000001006,ENSGALG00000026059
GO:0031638	zymogen activation	0.019099	ENSGALG00000009262,ENSGALG00000006513,ENSGALG00000008701,ENSGALG00000002987,ENSGALG00000009268,ENSGALG00000006855,ENSGALG00000003957,ENSGALG00000009266,ENSGALG00000010001		GO:0021700	developmental maturation	0.040909	ENSGALG00000009514,ENSGALG00000026180,ENSGALG00000008898,ENSGALG00000027836,ENSGALG00000026484,ENSGALG00000026821,ENSGALG00000006726,ENSGALG00000005263,ENSGALG00000000653,ENSGALG00000000644,ENSGALG00000014873,ENSGALG00000012290,ENSGALG00000000112
GO:0006633	fatty acid biosynthetic process	0.020139	ENSGALG00000017394,ENSGALG00000004230,ENSGALG00000011117,ENSGALG00000007109,ENSGALG00000028046,ENSGALG00000002775,ENSGALG00000010402,ENSGALG00000014368,ENSGALG00000011704,ENSGALG00000009700		GO:0051373	FATZ binding	0.041428	ENSGALG00000014463,ENSGALG00000005226
GO:0003007	heart morphogenesis	0.020392	ENSGALG00000008250,ENSGALG00000023577,ENSGALG00000028015,ENSGALG00000003521,ENSGALG00000008544,ENSGALG00000006099,ENSGALG00000005728,ENSGALG00000016662,ENSGALG00000003579,ENSGALG00000009791,ENSGALG00000016797,ENSGALG00000010870,ENSGALG00000014884,ENSGALG00000014976,ENSGALG00000016403,ENSGALG00000010290,ENSGALG00000000120		GO:0072011	glomerular endothelium development	0.041428	ENSGALG00000001177,ENSGALG00000022940
GO:0048511	rhythmic process	0.020456	ENSGALG00000014398,ENSGALG00000028529,ENSGALG00000004980,ENSGALG00000016403,ENSGALG00000012271,ENSGALG00000006211,ENSGALG00000016200,ENSGALG00000008308,ENSGALG00000009791,ENSGALG00000010290,ENSGALG00000007082,ENSGALG00000008014,ENSGALG00000008098,ENSGALG00000009768,ENSGALG00000011117		GO:0014841	skeletal muscle satellite cell proliferation	0.041428	ENSGALG00000000172,ENSGALG00000022994,ENSGALG00000014699
GO:0008134	transcription factor binding	0.02058	ENSGALG00000003267,ENSGALG00000014976,ENSGALG00000014884,ENSGALG00000027069,ENSGALG00000004285,ENSGALG00000010005,ENSGALG00000016403,ENSGALG00000012792,ENSGALG00000016200,ENSGALG00000007289,ENSGALG00000029024,ENSGALG00000028037,ENSGALG00000029169,ENSGALG00000014398,ENSGALG00000008250,ENSGALG00000002495,ENSGALG00000016662,ENSGALG00000011594,ENSGALG00000001021,ENSGALG00000006099,ENSGALG00000008308,…		GO:1900825	regulation of membrane depolarization during cardiac muscle cell action potential	0.041428	ENSGALG00000008351,ENSGALG00000015487
GO:0003151	outflow tract morphogenesis	0.021108	ENSGALG00000010870,ENSGALG00000016403,ENSGALG00000006099,ENSGALG00000014976,ENSGALG00000028015,ENSGALG00000014884,ENSGALG00000008250,ENSGALG00000023577		GO:0003298	physiological muscle hypertrophy	0.041428	ENSGALG00000016411,ENSGALG00000000560
GO:0015918	sterol transport	0.021327	ENSGALG00000007114,ENSGALG00000028928,ENSGALG00000004230,ENSGALG00000027864,ENSGALG00000005554,ENSGALG00000016491,ENSGALG00000007109		GO:0003301	physiological cardiac muscle hypertrophy	0.041428	ENSGALG00000000560,ENSGALG00000016411
GO:0030301	cholesterol transport	0.021327	ENSGALG00000007109,ENSGALG00000016491,ENSGALG00000005554,ENSGALG00000027864,ENSGALG00000004230,ENSGALG00000028928,ENSGALG00000007114		GO:0061049	cell growth involved in cardiac muscle cell development	0.041428	ENSGALG00000000560,ENSGALG00000016411
GO:0010002	cardioblast differentiation	0.021531	ENSGALG00000016662,ENSGALG00000001021,ENSGALG00000014976,ENSGALG00000023577,ENSGALG00000014884		GO:0061050	regulation of cell growth involved in cardiac muscle cell development	0.041428	ENSGALG00000000560,ENSGALG00000016411
GO:0006536	glutamate metabolic process	0.021539	ENSGALG00000003804,ENSGALG00000011421,ENSGALG00000011414,ENSGALG00000011594,ENSGALG00000000893		GO:0070172	positive regulation of tooth mineralization	0.041428	ENSGALG00000011358,ENSGALG00000012775
GO:0015980	energy derivation by oxidation of organic compounds	0.021727	ENSGALG00000014398,ENSGALG00000018373,ENSGALG00000013165,ENSGALG00000002412,ENSGALG00000011020,Novel01627,ENSGALG00000011219,ENSGALG00000001949,ENSGALG00000003579,ENSGALG00000022565,ENSGALG00000003674,ENSGALG00000007878,ENSGALG00000018367,ENSGALG00000011016		GO:0003199	endocardial cushion to mesenchymal transition involved in heart valve formation	0.041428	ENSGALG00000027364,ENSGALG00000026059
GO:0015718	monocarboxylic acid transport	0.021963	ENSGALG00000015090,ENSGALG00000004162,ENSGALG00000011483,ENSGALG00000006471,ENSGALG00000010628,ENSGALG00000021024,ENSGALG00000015437,ENSGALG00000007596,ENSGALG00000026678,ENSGALG00000007650		GO:0003294	atrial ventricular junction remodeling	0.041428	ENSGALG00000014873,ENSGALG00000015487
GO:0005102	receptor binding	0.021997	ENSGALG00000001915,ENSGALG00000008332,ENSGALG00000000120,ENSGALG00000010978,ENSGALG00000002542,ENSGALG00000009268,ENSGALG00000010290,ENSGALG00000005554,ENSGALG00000003589,ENSGALG00000009262,ENSGALG00000011509,ENSGALG00000022539,ENSGALG00000003323,ENSGALG00000011104,ENSGALG00000004057,ENSGALG00000003579,ENSGALG00000007222,ENSGALG00000014368,ENSGALG00000014398,ENSGALG00000002159,ENSGALG00000014834,…		GO:1903763	gap junction channel activity involved in cell communication by electrical coupling	0.041428	ENSGALG00000014873,ENSGALG00000015487
GO:2000254	regulation of male germ cell proliferation	0.023201	ENSGALG00000016357,ENSGALG00000010402,ENSGALG00000028529		GO:0004865	protein serine/threonine phosphatase inhibitor activity	0.041428	ENSGALG00000012226,ENSGALG00000012390
GO:0045277	respiratory chain complex IV	0.023201	ENSGALG00000018373,ENSGALG00000018370,ENSGALG00000018367		GO:0004889	acetylcholine-activated cation-selective channel activity	0.041428	ENSGALG00000009301,ENSGALG00000007906,ENSGALG00000005801,ENSGALG00000007899
GO:0031406	carboxylic acid binding	0.023201	ENSGALG00000028529,ENSGALG00000023689,ENSGALG00000011594,ENSGALG00000006131,ENSGALG00000005554,ENSGALG00000004285,ENSGALG00000020180,ENSGALG00000007636,ENSGALG00000012754,ENSGALG00000020943,ENSGALG00000010001		GO:0097325	melanocyte proliferation	0.041428	ENSGALG00000005410,ENSGALG00000011099
GO:0043177	organic acid binding	0.023201	ENSGALG00000007636,ENSGALG00000012754,ENSGALG00000020943,ENSGALG00000020180,ENSGALG00000010001,ENSGALG00000028529,ENSGALG00000023689,ENSGALG00000011594,ENSGALG00000004285,ENSGALG00000006131,ENSGALG00000005554		GO:0072272	proximal/distal pattern formation involved in metanephric nephron development	0.041428	ENSGALG00000013194,ENSGALG00000013193
GO:0097070	ductus arteriosus closure	0.023201	ENSGALG00000010769,ENSGALG00000005728,ENSGALG00000001021		GO:0072534	perineuronal net	0.041428	ENSGALG00000008961,ENSGALG00000004526
GO:0008199	ferric iron binding	0.023201	ENSGALG00000006453,ENSGALG00000007220,ENSGALG00000006855		GO:2000725	regulation of cardiac muscle cell differentiation	0.041428	ENSGALG00000029175,ENSGALG00000000560,ENSGALG00000016411,ENSGALG00000014645
GO:0051006	positive regulation of lipoprotein lipase activity	0.023201	ENSGALG00000003957,ENSGALG00000007109,ENSGALG00000014368		GO:0035914	skeletal muscle cell differentiation	0.04157	ENSGALG00000028091,ENSGALG00000014699,ENSGALG00000005263,ENSGALG00000010936,ENSGALG00000014645,ENSGALG00000022994,ENSGALG00000003782
GO:0061365	positive regulation of triglyceride lipase activity	0.023201	ENSGALG00000014368,ENSGALG00000007109,ENSGALG00000003957		GO:1901681	sulfur compound binding	0.044467	ENSGALG00000010949,ENSGALG00000011883,ENSGALG00000015307,Novel01507,ENSGALG00000026873,ENSGALG00000028543,ENSGALG00000011962,ENSGALG00000001177,ENSGALG00000014804,ENSGALG00000016112
GO:0003164	His-Purkinje system development	0.023201	ENSGALG00000015142,ENSGALG00000016403,ENSGALG00000008250		GO:0003229	ventricular cardiac muscle tissue development	0.045005	ENSGALG00000005180,ENSGALG00000027364,ENSGALG00000022940,ENSGALG00000028575,ENSGALG00000016411,ENSGALG00000012790
GO:0046874	quinolinate metabolic process	0.023201	ENSGALG00000009926,ENSGALG00000012197,ENSGALG00000012418		GO:0048635	negative regulation of muscle organ development	0.046644	ENSGALG00000000560,ENSGALG00000010529,ENSGALG00000001006,ENSGALG00000023961,ENSGALG00000026059
GO:0009081	branched-chain amino acid metabolic process	0.023201	ENSGALG00000011100,ENSGALG00000010211,ENSGALG00000015866		GO:0060071	Wnt signaling pathway, planar cell polarity pathway	0.046644	ENSGALG00000016071,ENSGALG00000016069,ENSGALG00000005410,ENSGALG00000009241,ENSGALG00000004249
GO:0045239	tricarboxylic acid cycle enzyme complex	0.023201	ENSGALG00000013165,ENSGALG00000003674,ENSGALG00000015866		GO:0043524	negative regulation of neuron apoptotic process	0.046701	ENSGALG00000000314,ENSGALG00000001006,ENSGALG00000026146,ENSGALG00000008898,ENSGALG00000021542,ENSGALG00000007911,ENSGALG00000022994,ENSGALG00000013239,ENSGALG00000011962
GO:0040008	regulation of growth	0.023805	ENSGALG00000016662,ENSGALG00000002507,ENSGALG00000012437,ENSGALG00000004140,ENSGALG00000001021,ENSGALG00000015944,ENSGALG00000023577,ENSGALG00000003323,ENSGALG00000010811,ENSGALG00000009791,ENSGALG00000002377,ENSGALG00000005906,ENSGALG00000003579,ENSGALG00000004285,ENSGALG00000010825,ENSGALG00000005309,ENSGALG00000003267,ENSGALG00000014976,ENSGALG00000005504,ENSGALG00000008646,ENSGALG00000011117,…		GO:0050680	negative regulation of epithelial cell proliferation	0.046701	ENSGALG00000016945,ENSGALG00000006726,ENSGALG00000009241,ENSGALG00000018666,ENSGALG00000005410,ENSGALG00000015910,ENSGALG00000022980,ENSGALG00000028115,ENSGALG00000029175
GO:0034599	cellular response to oxidative stress	0.024946	ENSGALG00000004809,ENSGALG00000028249,ENSGALG00000007109,ENSGALG00000028037,ENSGALG00000009369,ENSGALG00000010005,ENSGALG00000008544,ENSGALG00000003521,ENSGALG00000013098,ENSGALG00000014398,ENSGALG00000015937,ENSGALG00000009390		GO:0097659	nucleic acid-templated transcription	0.046844	ENSGALG00000028091,ENSGALG00000002790,ENSGALG00000022940,ENSGALG00000015622,ENSGALG00000001197,ENSGALG00000000172,ENSGALG00000008898,ENSGALG00000003965,ENSGALG00000028884,ENSGALG00000010461,ENSGALG00000026452,ENSGALG00000024064,ENSGALG00000006497,ENSGALG00000000839,ENSGALG00000025740,ENSGALG00000010114,ENSGALG00000016069,ENSGALG00000011358,ENSGALG00000010529,ENSGALG00000013193,ENSGALG00000006726,…
GO:0044242	cellular lipid catabolic process	0.024946	ENSGALG00000026678,ENSGALG00000007109,ENSGALG00000010978,ENSGALG00000015913,ENSGALG00000026910,ENSGALG00000004230,ENSGALG00000005554,ENSGALG00000014368,ENSGALG00000016491,ENSGALG00000002159,ENSGALG00000002412		GO:0010959	regulation of metal ion transport	0.048646	ENSGALG00000027836,ENSGALG00000002893,ENSGALG00000008351,ENSGALG00000003074,ENSGALG00000006190,ENSGALG00000005621,ENSGALG00000009523,ENSGALG00000015018,ENSGALG00000012155,ENSGALG00000009995,ENSGALG00000000699,ENSGALG00000012044,ENSGALG00000014463
GO:0046040	IMP metabolic process	0.024946	ENSGALG00000012034,ENSGALG00000013728,ENSGALG00000015983,ENSGALG00000013726		GO:0098797	plasma membrane protein complex	0.049937	ENSGALG00000009301,ENSGALG00000007065,ENSGALG00000003747,ENSGALG00000014873,ENSGALG00000000730,ENSGALG00000010044,ENSGALG00000008898,ENSGALG00000028752,ENSGALG00000002515,ENSGALG00000008351,ENSGALG00000000653,ENSGALG00000015487,ENSGALG00000005801,ENSGALG00000007623,ENSGALG00000025788,ENSGALG00000027821,ENSGALG00000028813,ENSGALG00000009362,ENSGALG00000007899,ENSGALG00000007906,ENSGALG00000003123
GO:0005577	fibrinogen complex	0.024946	ENSGALG00000009262,ENSGALG00000009268,ENSGALG00000002987,ENSGALG00000009266		GO:0007420	brain development	0.050206	ENSGALG00000010705,ENSGALG00000000112,ENSGALG00000028616,ENSGALG00000004526,ENSGALG00000025740,ENSGALG00000001085,ENSGALG00000016069,ENSGALG00000001264,ENSGALG00000010692,ENSGALG00000017056,ENSGALG00000008898,ENSGALG00000026366,ENSGALG00000000653,ENSGALG00000012155,ENSGALG00000007690,ENSGALG00000028285,ENSGALG00000005410,ENSGALG00000009523,ENSGALG00000001006,ENSGALG00000010529,ENSGALG00000005613,…
GO:0010884	positive regulation of lipid storage	0.024946	ENSGALG00000016491,ENSGALG00000002021,ENSGALG00000027737,ENSGALG00000011509		GO:0010975	regulation of neuron projection development	0.050338	ENSGALG00000015403,ENSGALG00000009003,ENSGALG00000000314,ENSGALG00000009523,ENSGALG00000029140,ENSGALG00000009514,ENSGALG00000015720,ENSGALG00000008898,ENSGALG00000006726,ENSGALG00000002028,ENSGALG00000004526,ENSGALG00000003324,ENSGALG00000000653,ENSGALG00000005410,ENSGALG00000011962
GO:0031324	negative regulation of cellular metabolic process	0.025228	ENSGALG00000007669,ENSGALG00000008646,ENSGALG00000006365,ENSGALG00000011635,ENSGALG00000017186,ENSGALG00000029024,ENSGALG00000011594,ENSGALG00000008608,ENSGALG00000001021,ENSGALG00000001565,ENSGALG00000007364,ENSGALG00000008250,ENSGALG00000023577,ENSGALG00000010870,ENSGALG00000027864,ENSGALG00000007109,ENSGALG00000008014,ENSGALG00000002377,ENSGALG00000001697,ENSGALG00000014252,ENSGALG00000007381,…		GO:0055123	digestive system development	0.050338	ENSGALG00000005410,ENSGALG00000025875,ENSGALG00000000839,ENSGALG00000006497,ENSGALG00000012290,ENSGALG00000009362,ENSGALG00000006480,ENSGALG00000009241,ENSGALG00000007324,ENSGALG00000001006
GO:0001889	liver development	0.025589	ENSGALG00000015544,ENSGALG00000028015,ENSGALG00000014976,ENSGALG00000009390,ENSGALG00000005504,ENSGALG00000010870,ENSGALG00000029169,ENSGALG00000009791,ENSGALG00000008014		GO:0035137	hindlimb morphogenesis	0.050338	ENSGALG00000016767,ENSGALG00000026180,ENSGALG00000016016,ENSGALG00000026873,ENSGALG00000025875,ENSGALG00000026059
GO:0016052	carbohydrate catabolic process	0.025603	ENSGALG00000002412,ENSGALG00000003267,ENSGALG00000015544,ENSGALG00000003579,ENSGALG00000002377,ENSGALG00000012613,ENSGALG00000011016,ENSGALG00000007606,ENSGALG00000007936		GO:0060563	neuroepithelial cell differentiation	0.050338	ENSGALG00000004653,ENSGALG00000006726,ENSGALG00000010529,ENSGALG00000009572,ENSGALG00000000839,ENSGALG00000027677,ENSGALG00000011696,ENSGALG00000012290
GO:0009185	ribonucleoside diphosphate metabolic process	0.026118	ENSGALG00000007606,ENSGALG00000007936,ENSGALG00000002377,ENSGALG00000003579,ENSGALG00000012613,ENSGALG00000015544,ENSGALG00000003267,ENSGALG00000013967		GO:0043209	myelin sheath	0.050338	ENSGALG00000000653,ENSGALG00000000644,ENSGALG00000000112,ENSGALG00000007945,ENSGALG00000001472,ENSGALG00000021128,ENSGALG00000009003,ENSGALG00000009523,ENSGALG00000000314,ENSGALG00000013640,ENSGALG00000006751,ENSGALG00000003123
GO:0003707	steroid hormone receptor activity	0.026156	ENSGALG00000002170,ENSGALG00000013568,ENSGALG00000015670,ENSGALG00000004285,ENSGALG00000011594,ENSGALG00000002182,ENSGALG00000005708,ENSGALG00000003406		GO:0043268	positive regulation of potassium ion transport	0.051516	ENSGALG00000009995,ENSGALG00000006190,ENSGALG00000012044,ENSGALG00000014463
GO:0010894	negative regulation of steroid biosynthetic process	0.026383	ENSGALG00000017394,ENSGALG00000015003,ENSGALG00000009791,ENSGALG00000028046,ENSGALG00000011594		GO:0098900	regulation of action potential	0.051516	ENSGALG00000012044,ENSGALG00000015487,ENSGALG00000012790,ENSGALG00000008351
GO:0045939	negative regulation of steroid metabolic process	0.026383	ENSGALG00000028046,ENSGALG00000011594,ENSGALG00000017394,ENSGALG00000009791,ENSGALG00000015003		GO:2000677	regulation of transcription regulatory region DNA binding	0.051516	ENSGALG00000027364,ENSGALG00000006726,ENSGALG00000026059,ENSGALG00000026180
GO:0006099	tricarboxylic acid cycle	0.026383	ENSGALG00000007878,ENSGALG00000022565,ENSGALG00000003674,ENSGALG00000001949,ENSGALG00000013165		GO:0007154	cell communication	0.052976	ENSGALG00000013803,ENSGALG00000002028,ENSGALG00000000894,ENSGALG00000003841,ENSGALG00000011358,ENSGALG00000010529,ENSGALG00000009995,ENSGALG00000005410,ENSGALG00000014014,ENSGALG00000028047,Novel01756,ENSGALG00000003161,ENSGALG00000008339,ENSGALG00000010133,ENSGALG00000010044,ENSGALG00000028069,ENSGALG00000001177,ENSGALG00000015910,ENSGALG00000016069,ENSGALG00000016112,ENSGALG00000001727,ENSGALG0…
GO:0006096	glycolytic process	0.027569	ENSGALG00000003579,ENSGALG00000002377,ENSGALG00000012613,ENSGALG00000003267,ENSGALG00000015544,ENSGALG00000007606,ENSGALG00000007936		GO:0032774	RNA biosynthetic process	0.053541	ENSGALG00000005621,ENSGALG00000007324,ENSGALG00000000936,ENSGALG00000019470,ENSGALG00000010705,ENSGALG00000009362,ENSGALG00000023420,ENSGALG00000016439,ENSGALG00000010936,ENSGALG00000005613,ENSGALG00000001006,Novel00357,ENSGALG00000014645,ENSGALG00000004249,ENSGALG00000028576,ENSGALG00000010797,ENSGALG00000026821,ENSGALG00000028236,ENSGALG00000027364,ENSGALG00000011254,ENSGALG00000003782,ENSGALG0…
GO:0048523	negative regulation of cellular process	0.028067	ENSGALG00000011509,ENSGALG00000015937,ENSGALG00000015003,ENSGALG00000009390,ENSGALG00000014976,ENSGALG00000022539,ENSGALG00000005504,ENSGALG00000003589,ENSGALG00000012792,ENSGALG00000009268,ENSGALG00000027737,ENSGALG00000016200,ENSGALG00000012613,ENSGALG00000007082,ENSGALG00000003957,ENSGALG00000009369,ENSGALG00000008973,ENSGALG00000028249,ENSGALG00000008332,ENSGALG00000029169,ENSGALG00000014398,…		GO:0090175	regulation of establishment of planar polarity	0.053541	ENSGALG00000009241,ENSGALG00000004249,ENSGALG00000016071,ENSGALG00000016069,ENSGALG00000005410
GO:0061008	hepaticobiliary system development	0.028146	ENSGALG00000009791,ENSGALG00000008014,ENSGALG00000010870,ENSGALG00000029169,ENSGALG00000014976,ENSGALG00000009390,ENSGALG00000015544,ENSGALG00000028015,ENSGALG00000005504		GO:0072132	mesenchyme morphogenesis	0.053541	ENSGALG00000026059,ENSGALG00000026180,ENSGALG00000027364,ENSGALG00000010529,ENSGALG00000022940
GO:0009108	coenzyme biosynthetic process	0.028146	ENSGALG00000009926,ENSGALG00000011797,ENSGALG00000012418,ENSGALG00000016205,ENSGALG00000008098,ENSGALG00000002479,ENSGALG00000027835,ENSGALG00000012200,ENSGALG00000009700		GO:0016529	sarcoplasmic reticulum	0.053541	ENSGALG00000015018,ENSGALG00000014804,ENSGALG00000000730,ENSGALG00000009995,ENSGALG00000025788
GO:0045766	positive regulation of angiogenesis	0.028146	ENSGALG00000010290,ENSGALG00000014684,ENSGALG00000010978,ENSGALG00000014884,ENSGALG00000011509,ENSGALG00000001565,ENSGALG00000014976,ENSGALG00000012792,ENSGALG00000016662		GO:0006351	transcription, DNA-templated	0.055636	ENSGALG00000007690,ENSGALG00000015732,ENSGALG00000006722,ENSGALG00000002349,ENSGALG00000003324,ENSGALG00000005263,ENSGALG00000012644,ENSGALG00000027381,ENSGALG00000026484,ENSGALG00000016016,ENSGALG00000009241,Novel01600,ENSGALG00000000699,ENSGALG00000003782,ENSGALG00000011254,ENSGALG00000025875,ENSGALG00000026821,ENSGALG00000028236,ENSGALG00000027364,Novel00357,ENSGALG00000014645,ENSGALG000000042…
GO:0030234	enzyme regulator activity	0.028146	ENSGALG00000010870,ENSGALG00000007109,ENSGALG00000016311,ENSGALG00000004591,ENSGALG00000008608,ENSGALG00000004140,ENSGALG00000001565,ENSGALG00000008678,ENSGALG00000008646,ENSGALG00000004237,ENSGALG00000006833,ENSGALG00000008469,ENSGALG00000007289,ENSGALG00000017186,Novel01627,ENSGALG00000026646,ENSGALG00000007114,ENSGALG00000000619,ENSGALG00000016724,ENSGALG00000014368,ENSGALG00000008601,ENSGALG0…		GO:0050877	neurological system process	0.0557	ENSGALG00000009301,ENSGALG00000004526,ENSGALG00000000644,ENSGALG00000022980,ENSGALG00000022994,ENSGALG00000015528,ENSGALG00000001472,ENSGALG00000010044,ENSGALG00000008961,ENSGALG00000009003,ENSGALG00000013987,ENSGALG00000009514,ENSGALG00000008898,ENSGALG00000008339,ENSGALG00000027836,ENSGALG00000000653,ENSGALG00000013587,ENSGALG00000005801,ENSGALG00000015419,ENSGALG00000007911,ENSGALG00000003582,…
GO:0051055	negative regulation of lipid biosynthetic process	0.030014	ENSGALG00000016200,ENSGALG00000009791,ENSGALG00000015003,ENSGALG00000017394,ENSGALG00000011594,ENSGALG00000028046		GO:0001558	regulation of cell growth	0.059498	ENSGALG00000022980,ENSGALG00000028115,ENSGALG00000016112,ENSGALG00000000560,ENSGALG00000000839,ENSGALG00000004526,ENSGALG00000005410,ENSGALG00000016411,ENSGALG00000029140,ENSGALG00000008896,ENSGALG00000010529,ENSGALG00000009241,ENSGALG00000002763,ENSGALG00000006190
GO:0009746	response to hexose	0.031367	ENSGALG00000011104,ENSGALG00000012666,ENSGALG00000007669,ENSGALG00000005504,ENSGALG00000003678,ENSGALG00000023576,ENSGALG00000007617,ENSGALG00000005554,ENSGALG00000004285		GO:0061029	eyelid development in camera-type eye	0.059498	ENSGALG00000016016,ENSGALG00000026059,ENSGALG00000004249
GO:0009749	response to glucose	0.031367	ENSGALG00000012666,ENSGALG00000011104,ENSGALG00000005504,ENSGALG00000007669,ENSGALG00000004285,ENSGALG00000005554,ENSGALG00000003678,ENSGALG00000023576,ENSGALG00000007617		GO:0003188	heart valve formation	0.059498	ENSGALG00000026059,ENSGALG00000027364,ENSGALG00000015487
GO:0034284	response to monosaccharide	0.031367	ENSGALG00000011104,ENSGALG00000012666,ENSGALG00000005554,ENSGALG00000004285,ENSGALG00000023576,ENSGALG00000003678,ENSGALG00000007617,ENSGALG00000007669,ENSGALG00000005504		GO:0060026	convergent extension	0.059498	ENSGALG00000009241,ENSGALG00000005410,ENSGALG00000002763
GO:0001725	stress fiber	0.031504	ENSGALG00000002563,ENSGALG00000028567,ENSGALG00000014995,ENSGALG00000011708,ENSGALG00000007943,ENSGALG00000003521,ENSGALG00000009474		GO:0033270	paranode region of axon	0.059498	ENSGALG00000003123,ENSGALG00000027836,ENSGALG00000000644
GO:0006757	ATP generation from ADP	0.031504	ENSGALG00000015544,ENSGALG00000012613,ENSGALG00000003267,ENSGALG00000002377,ENSGALG00000003579,ENSGALG00000007936,ENSGALG00000007606		GO:0043205	fibril	0.059498	ENSGALG00000004087,ENSGALG00000027471,ENSGALG00000003582
GO:0046942	carboxylic acid transport	0.032364	ENSGALG00000026678,ENSGALG00000007596,ENSGALG00000004445,ENSGALG00000007650,ENSGALG00000021024,ENSGALG00000020943,ENSGALG00000015437,ENSGALG00000010628,ENSGALG00000005995,ENSGALG00000006471,ENSGALG00000009730,ENSGALG00000028871,ENSGALG00000015090,ENSGALG00000011483,ENSGALG00000004162		GO:0016337	single organismal cell-cell adhesion	0.060103	ENSGALG00000015087,ENSGALG00000009514,ENSGALG00000006480,ENSGALG00000004526,ENSGALG00000004472,ENSGALG00000000644,ENSGALG00000011254,ENSGALG00000014804,ENSGALG00000001177,ENSGALG00000004260,ENSGALG00000001472,ENSGALG00000010529,ENSGALG00000026854,ENSGALG00000014699,ENSGALG00000015834,ENSGALG00000009362,ENSGALG00000026484,ENSGALG00000006726,ENSGALG00000000299,ENSGALG00000027316,ENSGALG00000028576,…
GO:0051180	vitamin transport	0.032879	ENSGALG00000011612,ENSGALG00000011391,ENSGALG00000010343,ENSGALG00000009306,ENSGALG00000007114		GO:0051128	regulation of cellular component organization	0.060103	ENSGALG00000016160,ENSGALG00000011099,ENSGALG00000002790,ENSGALG00000011541,ENSGALG00000009003,ENSGALG00000015403,ENSGALG00000008351,ENSGALG00000017120,ENSGALG00000000172,ENSGALG00000008279,ENSGALG00000008898,ENSGALG00000016112,ENSGALG00000000560,ENSGALG00000004526,ENSGALG00000000839,ENSGALG00000001472,ENSGALG00000003782,ENSGALG00000029140,ENSGALG00000000314,ENSGALG00000009241,ENSGALG00000010529,…
GO:0007588	excretion	0.032879	ENSGALG00000004980,ENSGALG00000007650,ENSGALG00000005423,ENSGALG00000011391,ENSGALG00000011117		GO:0045926	negative regulation of growth	0.060103	ENSGALG00000022980,ENSGALG00000000560,ENSGALG00000004526,ENSGALG00000000839,ENSGALG00000005410,ENSGALG00000023961,ENSGALG00000001006,ENSGALG00000009241,ENSGALG00000002893,ENSGALG00000002763,ENSGALG00000006190
GO:0006979	response to oxidative stress	0.033994	ENSGALG00000009390,ENSGALG00000015937,ENSGALG00000010005,ENSGALG00000005554,ENSGALG00000023437,ENSGALG00000015286,ENSGALG00000026661,ENSGALG00000009369,ENSGALG00000028037,ENSGALG00000028249,ENSGALG00000004809,ENSGALG00000013098,ENSGALG00000014398,ENSGALG00000013568,ENSGALG00000003521,ENSGALG00000008544,ENSGALG00000007109		GO:0005178	integrin binding	0.060487	ENSGALG00000006751,ENSGALG00000010949,ENSGALG00000001472,ENSGALG00000014804,ENSGALG00000009362,ENSGALG00000011099,ENSGALG00000016112
GO:0050892	intestinal absorption	0.034095	ENSGALG00000002162,ENSGALG00000007109,ENSGALG00000007114,ENSGALG00000013742		GO:1901862	negative regulation of muscle tissue development	0.061401	ENSGALG00000010529,ENSGALG00000000560,ENSGALG00000023961,ENSGALG00000001006,ENSGALG00000026059
GO:0048565	digestive tract development	0.034095	ENSGALG00000005352,ENSGALG00000016403,ENSGALG00000001021,ENSGALG00000010825,ENSGALG00000004909,ENSGALG00000016662,ENSGALG00000005728,ENSGALG00000023577,ENSGALG00000005504,ENSGALG00000028015,ENSGALG00000014976		GO:0043065	positive regulation of apoptotic process	0.061471	ENSGALG00000005621,ENSGALG00000008898,ENSGALG00000026180,ENSGALG00000026821,ENSGALG00000007324,ENSGALG00000011541,ENSGALG00000011099,ENSGALG00000000839,ENSGALG00000022980,ENSGALG00000009362,ENSGALG00000002763,ENSGALG00000009241,ENSGALG00000001006,ENSGALG00000012073,ENSGALG00000012351,ENSGALG00000005410,ENSGALG00000010770,ENSGALG00000012775,ENSGALG00000008100,ENSGALG00000007924
GO:0015849	organic acid transport	0.034095	ENSGALG00000007650,ENSGALG00000004445,ENSGALG00000007596,ENSGALG00000026678,ENSGALG00000005995,ENSGALG00000021024,ENSGALG00000020943,ENSGALG00000010628,ENSGALG00000015437,ENSGALG00000009730,ENSGALG00000006471,ENSGALG00000011483,ENSGALG00000015090,ENSGALG00000004162,ENSGALG00000028871		GO:0060561	apoptotic process involved in morphogenesis	0.062548	ENSGALG00000007945,ENSGALG00000011696,ENSGALG00000022940,ENSGALG00000010529
GO:0046983	protein dimerization activity	0.034095	ENSGALG00000016403,ENSGALG00000005554,ENSGALG00000005504,ENSGALG00000003267,ENSGALG00000029169,ENSGALG00000006917,ENSGALG00000028249,Novel00256,ENSGALG00000002397,ENSGALG00000016205,ENSGALG00000008973,ENSGALG00000027737,ENSGALG00000002987,ENSGALG00000012200,ENSGALG00000010402,ENSGALG00000008337,ENSGALG00000028015,ENSGALG00000004057,ENSGALG00000016357,ENSGALG00000005792,ENSGALG00000008308,ENSGALG0…		GO:0035640	exploration behavior	0.062779	ENSGALG00000015087,ENSGALG00000004526,ENSGALG00000005801,ENSGALG00000007911
GO:0044248	cellular catabolic process	0.034095	ENSGALG00000010211,ENSGALG00000010811,ENSGALG00000006520,ENSGALG00000008953,ENSGALG00000000893,ENSGALG00000003579,ENSGALG00000011100,ENSGALG00000026910,ENSGALG00000005906,ENSGALG00000013878,ENSGALG00000002021,ENSGALG00000014368,ENSGALG00000011894,ENSGALG00000012554,ENSGALG00000002159,ENSGALG00000022812,ENSGALG00000010978,ENSGALG00000015866,ENSGALG00000004230,ENSGALG00000009369,ENSGALG00000012613,…		GO:0001649	osteoblast differentiation	0.064669	ENSGALG00000026180,ENSGALG00000016071,ENSGALG00000026484,ENSGALG00000009241,ENSGALG00000010529,ENSGALG00000007324,ENSGALG00000027364,ENSGALG00000026873,ENSGALG00000026059,ENSGALG00000000839,ENSGALG00000005263,ENSGALG00000014873
GO:0015711	organic anion transport	0.034544	ENSGALG00000007114,ENSGALG00000004162,ENSGALG00000011483,ENSGALG00000009730,ENSGALG00000005995,ENSGALG00000020943,ENSGALG00000015437,ENSGALG00000028871,ENSGALG00000015090,ENSGALG00000006471,ENSGALG00000021024,ENSGALG00000010628,ENSGALG00000009306,ENSGALG00000007109,ENSGALG00000004445,ENSGALG00000007650,ENSGALG00000026678,ENSGALG00000007596		GO:0005911	cell-cell junction	0.065419	ENSGALG00000028543,ENSGALG00000026903,ENSGALG00000004320,ENSGALG00000012790,ENSGALG00000012044,ENSGALG00000015487,ENSGALG00000000299,ENSGALG00000027198,ENSGALG00000027476,ENSGALG00000001472,ENSGALG00000004260,ENSGALG00000011487,ENSGALG00000000644,ENSGALG00000014873,ENSGALG00000007065,ENSGALG00000028752,ENSGALG00000015087
GO:0048659	smooth muscle cell proliferation	0.034817	ENSGALG00000011117,ENSGALG00000016403,ENSGALG00000002987,ENSGALG00000005554,ENSGALG00000000949,ENSGALG00000016311		GO:0060255	regulation of macromolecule metabolic process	0.065419	ENSGALG00000026821,ENSGALG00000028236,ENSGALG00000011099,ENSGALG00000027364,ENSGALG00000010657,ENSGALG00000015968,ENSGALG00000025875,ENSGALG00000012873,ENSGALG00000012226,ENSGALG00000000699,ENSGALG00000014804,ENSGALG00000003782,ENSGALG00000011254,ENSGALG00000014873,ENSGALG00000026484,ENSGALG00000016016,ENSGALG00000027381,ENSGALG00000027887,ENSGALG00000009241,Novel01600,ENSGALG00000007690,ENSGALG0…
GO:0006805	xenobiotic metabolic process	0.03493	ENSGALG00000004050,ENSGALG00000004196,ENSGALG00000004285,ENSGALG00000011894,ENSGALG00000022812,ENSGALG00000016690		GO:0033267	axon part	0.066133	ENSGALG00000027836,ENSGALG00000003123,ENSGALG00000012004,ENSGALG00000013640,ENSGALG00000000644,ENSGALG00000020199,ENSGALG00000000653
GO:0043209	myelin sheath	0.035242	ENSGALG00000015862,ENSGALG00000010614,ENSGALG00000013742,ENSGALG00000020180,ENSGALG00000001949,ENSGALG00000009369,ENSGALG00000007606,ENSGALG00000015003,ENSGALG00000022539,ENSGALG00000013257,ENSGALG00000002988,ENSGALG00000016216,ENSGALG00000005309,ENSGALG00000003678		GO:0048762	mesenchymal cell differentiation	0.067179	ENSGALG00000005263,ENSGALG00000012290,ENSGALG00000005410,ENSGALG00000026059,ENSGALG00000028069,ENSGALG00000009241,ENSGALG00000022940,ENSGALG00000010529,ENSGALG00000027364,ENSGALG00000026180,ENSGALG00000002763
GO:0055001	muscle cell development	0.035392	ENSGALG00000008250,ENSGALG00000028015,ENSGALG00000008544,ENSGALG00000016403,ENSGALG00000003521,ENSGALG00000007943,ENSGALG00000010290,ENSGALG00000004237,ENSGALG00000009791,ENSGALG00000000120,ENSGALG00000006520,ENSGALG00000016797		GO:0043068	positive regulation of programmed cell death	0.06771	ENSGALG00000011099,ENSGALG00000007324,ENSGALG00000011541,ENSGALG00000026821,ENSGALG00000005621,ENSGALG00000026180,ENSGALG00000008898,ENSGALG00000022980,ENSGALG00000000839,ENSGALG00000001006,ENSGALG00000012073,ENSGALG00000009241,ENSGALG00000002763,ENSGALG00000009362,ENSGALG00000008100,ENSGALG00000007924,ENSGALG00000012775,ENSGALG00000012351,ENSGALG00000005410,ENSGALG00000010770
GO:0033613	activating transcription factor binding	0.035392	ENSGALG00000008250,ENSGALG00000014884,ENSGALG00000008308,ENSGALG00000006099,ENSGALG00000012792,ENSGALG00000004285,ENSGALG00000010870		GO:0072091	regulation of stem cell proliferation	0.06771	ENSGALG00000012290,ENSGALG00000000839,ENSGALG00000003324,ENSGALG00000005410,ENSGALG00000022994,ENSGALG00000007324,ENSGALG00000028236,ENSGALG00000015834
GO:0019395	fatty acid oxidation	0.035392	ENSGALG00000015913,ENSGALG00000009700,ENSGALG00000026678,ENSGALG00000005554,ENSGALG00000002159,ENSGALG00000014398,ENSGALG00000013535		GO:0072080	nephron tubule development	0.06771	ENSGALG00000022994,ENSGALG00000005263,ENSGALG00000000839,ENSGALG00000006726,ENSGALG00000015622,ENSGALG00000013193,ENSGALG00000013194,ENSGALG00000011358
GO:0004867	serine-type endopeptidase inhibitor activity	0.035392	ENSGALG00000006833,ENSGALG00000008469,ENSGALG00000004591,ENSGALG00000008973,ENSGALG00000007381,ENSGALG00000001697,ENSGALG00000003512		GO:2000112	regulation of cellular macromolecule biosynthetic process	0.068636	ENSGALG00000008898,ENSGALG00000001197,ENSGALG00000000172,ENSGALG00000022940,ENSGALG00000015622,ENSGALG00000028091,ENSGALG00000002790,ENSGALG00000010114,ENSGALG00000016069,ENSGALG00000025740,ENSGALG00000010461,ENSGALG00000026452,ENSGALG00000024064,ENSGALG00000000839,ENSGALG00000006497,ENSGALG00000003965,ENSGALG00000028884,ENSGALG00000006726,ENSGALG00000010529,ENSGALG00000013193,ENSGALG00000011358,…
GO:0000981	RNA polymerase II transcription factor activity, sequence-specific DNA binding	0.037386	ENSGALG00000015670,ENSGALG00000004285,ENSGALG00000010005,ENSGALG00000002182,ENSGALG00000007669,ENSGALG00000003406,ENSGALG00000005504,ENSGALG00000014976,ENSGALG00000003267,ENSGALG00000029169,ENSGALG00000029024,ENSGALG00000028037,ENSGALG00000006365,ENSGALG00000006099,ENSGALG00000001021,ENSGALG00000015828,ENSGALG00000013568,ENSGALG00000016662,ENSGALG00000005728,ENSGALG00000011594,ENSGALG00000008250,…		GO:0043616	keratinocyte proliferation	0.069982	ENSGALG00000028069,ENSGALG00000015910,ENSGALG00000028115,ENSGALG00000029175,ENSGALG00000007324
GO:0005975	carbohydrate metabolic process	0.037904	ENSGALG00000015544,ENSGALG00000014995,ENSGALG00000013257,ENSGALG00000011104,Novel01478,ENSGALG00000011016,ENSGALG00000001880,ENSGALG00000007636,ENSGALG00000016724,ENSGALG00000003579,ENSGALG00000005554,ENSGALG00000012792,ENSGALG00000016285,ENSGALG00000009700,ENSGALG00000023760,ENSGALG00000003267,ENSGALG00000002412,ENSGALG00000007936,ENSGALG00000009511,ENSGALG00000010978,ENSGALG00000016200,ENSGALG0…		GO:0051155	positive regulation of striated muscle cell differentiation	0.069982	ENSGALG00000006216,ENSGALG00000029175,ENSGALG00000014645,ENSGALG00000008351,ENSGALG00000000172
GO:0071396	cellular response to lipid	0.037904	ENSGALG00000013568,ENSGALG00000011594,ENSGALG00000016311,ENSGALG00000002219,ENSGALG00000002021,ENSGALG00000008206,ENSGALG00000012666,ENSGALG00000027864,ENSGALG00000003406,ENSGALG00000015003,ENSGALG00000005708,ENSGALG00000009700,ENSGALG00000004285,ENSGALG00000015670,ENSGALG00000002182,ENSGALG00000002170,ENSGALG00000004346,ENSGALG00000011094		GO:0045661	regulation of myoblast differentiation	0.069982	ENSGALG00000005263,ENSGALG00000023961,ENSGALG00000006346,ENSGALG00000014645,ENSGALG00000000172
GO:1902600	hydrogen ion transmembrane transport	0.039125	ENSGALG00000001330,ENSGALG00000018370,ENSGALG00000022539,ENSGALG00000018368,ENSGALG00000018373,ENSGALG00000014644,ENSGALG00000009286,ENSGALG00000018367,ENSGALG00000026537,ENSGALG00000027963,ENSGALG00000015372		GO:0048863	stem cell differentiation	0.069982	ENSGALG00000002763,ENSGALG00000026484,ENSGALG00000026180,ENSGALG00000027364,ENSGALG00000009241,ENSGALG00000022940,ENSGALG00000010529,ENSGALG00000020199,ENSGALG00000007324,ENSGALG00000026059,ENSGALG00000028069,ENSGALG00000005410,ENSGALG00000012290,ENSGALG00000005263
GO:0097164	ammonium ion metabolic process	0.039611	ENSGALG00000007114,ENSGALG00000012200,ENSGALG00000003495,ENSGALG00000000780,ENSGALG00000026910,ENSGALG00000013678,ENSGALG00000028928,ENSGALG00000006917,ENSGALG00000007109,ENSGALG00000010645		GO:0006816	calcium ion transport	0.072136	ENSGALG00000012044,ENSGALG00000012155,ENSGALG00000025788,ENSGALG00000000730,ENSGALG00000005801,ENSGALG00000007623,ENSGALG00000015018,ENSGALG00000009400,ENSGALG00000006120,ENSGALG00000008351,ENSGALG00000003074,ENSGALG00000002893,ENSGALG00000005621,ENSGALG00000008898,ENSGALG00000008339
GO:0016042	lipid catabolic process	0.0397	ENSGALG00000002159,ENSGALG00000015662,ENSGALG00000002412,ENSGALG00000005554,ENSGALG00000004909,ENSGALG00000016491,ENSGALG00000014368,ENSGALG00000004230,ENSGALG00000012834,ENSGALG00000026910,ENSGALG00000026678,ENSGALG00000015913,ENSGALG00000007109,ENSGALG00000010978		GO:0030879	mammary gland development	0.07596	ENSGALG00000006726,ENSGALG00000008351,ENSGALG00000005410,ENSGALG00000010529
GO:0055025	positive regulation of cardiac muscle tissue development	0.039735	ENSGALG00000014976,ENSGALG00000023577,ENSGALG00000016662,ENSGALG00000000120,ENSGALG00000001021		GO:0019219	regulation of nucleobase-containing compound metabolic process	0.076337	ENSGALG00000003965,ENSGALG00000028884,ENSGALG00000010461,ENSGALG00000026452,ENSGALG00000024064,ENSGALG00000000839,ENSGALG00000006497,ENSGALG00000025740,ENSGALG00000010114,ENSGALG00000016069,ENSGALG00000028091,ENSGALG00000002790,ENSGALG00000022940,ENSGALG00000015622,ENSGALG00000001197,ENSGALG00000000172,ENSGALG00000008898,ENSGALG00000008339,ENSGALG00000001518,ENSGALG00000027677,ENSGALG00000012290,…
GO:0010872	regulation of cholesterol esterification	0.039735	ENSGALG00000011117,ENSGALG00000007109,ENSGALG00000007114		GO:1902679	negative regulation of RNA biosynthetic process	0.078225	ENSGALG00000010529,ENSGALG00000009241,ENSGALG00000016016,ENSGALG00000006726,ENSGALG00000026484,ENSGALG00000027381,ENSGALG00000005263,ENSGALG00000006722,ENSGALG00000015732,ENSGALG00000014776,ENSGALG00000012775,ENSGALG00000007690,ENSGALG00000005410,ENSGALG00000027364,ENSGALG00000022940,ENSGALG00000001197,ENSGALG00000028884,ENSGALG00000000839,ENSGALG00000025740,ENSGALG00000011254,ENSGALG00000016069,…
GO:0019865	immunoglobulin binding	0.039735	ENSGALG00000003512,ENSGALG00000008646,ENSGALG00000008973		GO:0060993	kidney morphogenesis	0.079037	ENSGALG00000022994,ENSGALG00000005263,ENSGALG00000000839,ENSGALG00000006726,ENSGALG00000011358,ENSGALG00000013194,ENSGALG00000015622,ENSGALG00000013193
GO:0006857	oligopeptide transport	0.039735	ENSGALG00000015947,ENSGALG00000015862,ENSGALG00000007650		GO:0044763	single-organism cellular process	0.079746	ENSGALG00000028576,ENSGALG00000012044,ENSGALG00000010797,ENSGALG00000012265,Novel00357,ENSGALG00000025788,ENSGALG00000026854,ENSGALG00000015307,ENSGALG00000008424,ENSGALG00000000628,ENSGALG00000006190,ENSGALG00000023420,ENSGALG00000016071,ENSGALG00000007594,ENSGALG00000006725,ENSGALG00000014201,ENSGALG00000010705,ENSGALG00000005662,ENSGALG00000011487,ENSGALG00000010692,ENSGALG00000011319,ENSGALG0…
GO:0046912	transferase activity, transferring acyl groups, acyl groups converted into alkyl on transfer	0.039735	ENSGALG00000003475,ENSGALG00000002960,ENSGALG00000014862		GO:0061337	cardiac conduction	0.080817	ENSGALG00000012790,ENSGALG00000027836,ENSGALG00000015487,ENSGALG00000014873,ENSGALG00000012044
GO:0046930	pore complex	0.039735	ENSGALG00000010850,ENSGALG00000014835,ENSGALG00000010853		GO:0014856	skeletal muscle cell proliferation	0.081294	ENSGALG00000014699,ENSGALG00000000172,ENSGALG00000022994
GO:0034614	cellular response to reactive oxygen species	0.039735	ENSGALG00000009369,ENSGALG00000028037,ENSGALG00000004809,ENSGALG00000007109,ENSGALG00000009390,ENSGALG00000015937,ENSGALG00000003521,ENSGALG00000008544		GO:0098909	regulation of cardiac muscle cell action potential involved in regulation of contraction	0.081443	ENSGALG00000012790,ENSGALG00000012044,ENSGALG00000015487
GO:0071241	cellular response to inorganic substance	0.039735	ENSGALG00000004809,ENSGALG00000012666,ENSGALG00000010870,ENSGALG00000028037,ENSGALG00000012613,ENSGALG00000016403,ENSGALG00000028939,ENSGALG00000000608		GO:1901018	positive regulation of potassium ion transmembrane transporter activity	0.081443	ENSGALG00000009995,ENSGALG00000012044,ENSGALG00000014463
GO:0055076	transition metal ion homeostasis	0.039735	ENSGALG00000012483,ENSGALG00000002162,ENSGALG00000006855,ENSGALG00000007220,ENSGALG00000010005,ENSGALG00000028259,ENSGALG00000017021,ENSGALG00000006453		GO:0010942	positive regulation of cell death	0.081671	ENSGALG00000012775,ENSGALG00000010770,ENSGALG00000005410,ENSGALG00000012351,ENSGALG00000007924,ENSGALG00000008100,ENSGALG00000002763,ENSGALG00000009362,ENSGALG00000012073,ENSGALG00000001006,ENSGALG00000009241,ENSGALG00000022980,ENSGALG00000000839,ENSGALG00000026821,ENSGALG00000008898,ENSGALG00000026180,ENSGALG00000005621,ENSGALG00000011099,ENSGALG00000011541,ENSGALG00000007324
GO:0043401	steroid hormone mediated signaling pathway	0.039735	ENSGALG00000002170,ENSGALG00000011594,ENSGALG00000002182,ENSGALG00000015670,ENSGALG00000004285,ENSGALG00000013568,ENSGALG00000005708,ENSGALG00000003406		GO:0051899	membrane depolarization	0.084915	ENSGALG00000015487,ENSGALG00000014873,ENSGALG00000008351,ENSGALG00000005801,ENSGALG00000006190,ENSGALG00000007623
GO:0005215	transporter activity	0.039836	ENSGALG00000002466,ENSGALG00000018370,ENSGALG00000007114,ENSGALG00000009286,ENSGALG00000004162,ENSGALG00000014644,ENSGALG00000006629,ENSGALG00000015372,ENSGALG00000005332,ENSGALG00000027963,ENSGALG00000010343,ENSGALG00000018367,ENSGALG00000028529,ENSGALG00000017021,ENSGALG00000028871,ENSGALG00000002118,ENSGALG00000018368,ENSGALG00000008544,ENSGALG00000007617,ENSGALG00000012271,ENSGALG00000016491,…		GO:0030674	protein binding, bridging	0.084915	ENSGALG00000012044,ENSGALG00000000314,Novel01507,Novel01756,ENSGALG00000021128,Novel01396,ENSGALG00000012790
GO:0001085	RNA polymerase II transcription factor binding	0.040352	ENSGALG00000008308,ENSGALG00000010870,ENSGALG00000008250,ENSGALG00000014884,ENSGALG00000014976,ENSGALG00000003267,ENSGALG00000006099,ENSGALG00000012792,ENSGALG00000004285		GO:0043266	regulation of potassium ion transport	0.084915	ENSGALG00000000699,ENSGALG00000006190,ENSGALG00000009995,ENSGALG00000014463,ENSGALG00000012044,ENSGALG00000015018
GO:1904018	positive regulation of vasculature development	0.040352	ENSGALG00000010978,ENSGALG00000014684,ENSGALG00000010290,ENSGALG00000016662,ENSGALG00000012792,ENSGALG00000001565,ENSGALG00000011509,ENSGALG00000014976,ENSGALG00000014884		GO:0045892	negative regulation of transcription, DNA-templated	0.08626	ENSGALG00000012073,ENSGALG00000010936,ENSGALG00000014645,ENSGALG00000006480,ENSGALG00000026180,ENSGALG00000007324,ENSGALG00000026059,ENSGALG00000022994,ENSGALG00000022980,ENSGALG00000010705,ENSGALG00000019470,ENSGALG00000016016,ENSGALG00000026484,ENSGALG00000006726,ENSGALG00000027381,ENSGALG00000009241,ENSGALG00000010529,ENSGALG00000014776,ENSGALG00000015732,ENSGALG00000006722,ENSGALG00000012775,…
GO:0048585	negative regulation of response to stimulus	0.042184	ENSGALG00000029169,ENSGALG00000008332,ENSGALG00000003935,ENSGALG00000028249,ENSGALG00000003957,ENSGALG00000001780,ENSGALG00000012613,ENSGALG00000009268,ENSGALG00000027737,ENSGALG00000012792,ENSGALG00000005554,ENSGALG00000007381,ENSGALG00000014884,ENSGALG00000009390,ENSGALG00000009262,ENSGALG00000012483,ENSGALG00000027786,ENSGALG00000010811,ENSGALG00000011104,ENSGALG00000026910,ENSGALG00000006211,…		GO:0048638	regulation of developmental growth	0.08656	ENSGALG00000002893,ENSGALG00000027836,ENSGALG00000023961,ENSGALG00000029140,ENSGALG00000001006,ENSGALG00000022940,ENSGALG00000009241,ENSGALG00000022994,ENSGALG00000016411,ENSGALG00000005410,ENSGALG00000000560,ENSGALG00000006216,ENSGALG00000007065,ENSGALG00000004526
GO:1901342	regulation of vasculature development	0.042706	ENSGALG00000014976,ENSGALG00000001565,ENSGALG00000011509,ENSGALG00000014884,ENSGALG00000008701,ENSGALG00000016662,ENSGALG00000012792,ENSGALG00000014684,ENSGALG00000003957,ENSGALG00000010290,ENSGALG00000008646,ENSGALG00000029169,ENSGALG00000010978		GO:0030036	actin cytoskeleton organization	0.088175	ENSGALG00000001977,ENSGALG00000014463,ENSGALG00000004249,ENSGALG00000021128,ENSGALG00000010770,ENSGALG00000002652,ENSGALG00000015018,ENSGALG00000005725,ENSGALG00000003925,ENSGALG00000009321,ENSGALG00000000839,ENSGALG00000014201,ENSGALG00000011487,ENSGALG00000001472,ENSGALG00000006025,ENSGALG00000008509,ENSGALG00000002790,ENSGALG00000015403,ENSGALG00000008351,ENSGALG00000018946,ENSGALG00000009844
GO:0042886	amide transport	0.043826	ENSGALG00000027864,ENSGALG00000011104,ENSGALG00000007650,ENSGALG00000015947,ENSGALG00000007617,ENSGALG00000028871,ENSGALG00000008337,ENSGALG00000009266,ENSGALG00000015862,ENSGALG00000009268,ENSGALG00000006629,ENSGALG00000000780,ENSGALG00000004285,ENSGALG00000023576,ENSGALG00000009262,ENSGALG00000005504		GO:0044700	single organism signaling	0.089829	ENSGALG00000011358,ENSGALG00000010529,ENSGALG00000000894,ENSGALG00000013803,ENSGALG00000002028,ENSGALG00000003841,ENSGALG00000028047,ENSGALG00000003161,Novel01756,ENSGALG00000009995,ENSGALG00000005410,ENSGALG00000014014,ENSGALG00000010133,ENSGALG00000010044,ENSGALG00000008339,ENSGALG00000016112,ENSGALG00000028069,ENSGALG00000001177,ENSGALG00000015910,ENSGALG00000016069,ENSGALG00000027861,ENSGALG0…
GO:0071456	cellular response to hypoxia	0.043886	ENSGALG00000007878,ENSGALG00000015828,ENSGALG00000016216,ENSGALG00000002495,ENSGALG00000010005,ENSGALG00000007669,ENSGALG00000015937,ENSGALG00000014976		GO:0031326	regulation of cellular biosynthetic process	0.089829	ENSGALG00000005410,ENSGALG00000014776,ENSGALG00000012775,ENSGALG00000003161,ENSGALG00000012290,ENSGALG00000027677,ENSGALG00000001518,ENSGALG00000006726,ENSGALG00000013193,ENSGALG00000010529,ENSGALG00000011358,ENSGALG00000010114,ENSGALG00000016069,ENSGALG00000001177,ENSGALG00000025740,ENSGALG00000000839,ENSGALG00000006497,ENSGALG00000010461,ENSGALG00000026452,ENSGALG00000024064,ENSGALG00000028884,…
GO:0051183	vitamin transporter activity	0.043886	ENSGALG00000010343,ENSGALG00000011612,ENSGALG00000006629,ENSGALG00000009306		GO:0050839	cell adhesion molecule binding	0.089849	ENSGALG00000011099,ENSGALG00000009362,ENSGALG00000006751,ENSGALG00000010949,ENSGALG00000016112,ENSGALG00000012790,ENSGALG00000014804,ENSGALG00000001472,ENSGALG00000004260
GO:0048518	positive regulation of biological process	0.043886	ENSGALG00000008701,ENSGALG00000022586,ENSGALG00000020522,ENSGALG00000006629,ENSGALG00000015862,ENSGALG00000009768,ENSGALG00000009266,ENSGALG00000015828,ENSGALG00000005728,ENSGALG00000016311,ENSGALG00000010850,ENSGALG00000000949,ENSGALG00000005352,ENSGALG00000007650,ENSGALG00000012666,ENSGALG00000012126,ENSGALG00000005504,ENSGALG00000014976,ENSGALG00000015003,ENSGALG00000003589,ENSGALG00000028037,…		GO:2000826	regulation of heart morphogenesis	0.089923	ENSGALG00000022994,ENSGALG00000026059,ENSGALG00000022940,ENSGALG00000015622
GO:0051336	regulation of hydrolase activity	0.043886	ENSGALG00000008678,ENSGALG00000001565,ENSGALG00000011020,ENSGALG00000004140,ENSGALG00000008608,ENSGALG00000004591,ENSGALG00000007109,ENSGALG00000010870,ENSGALG00000000585,ENSGALG00000008701,ENSGALG00000007114,ENSGALG00000026646,ENSGALG00000017186,ENSGALG00000006833,ENSGALG00000007289,ENSGALG00000008469,ENSGALG00000004809,ENSGALG00000008646,ENSGALG00000008601,ENSGALG00000015544,ENSGALG00000014368,…		GO:0003179	heart valve morphogenesis	0.089937	ENSGALG00000027364,ENSGALG00000015487,ENSGALG00000006726,ENSGALG00000026059
GO:0003995	acyl-CoA dehydrogenase activity	0.043886	ENSGALG00000005034,ENSGALG00000008040,ENSGALG00000002891,ENSGALG00000002159		GO:0043403	skeletal muscle tissue regeneration	0.089937	ENSGALG00000003782,ENSGALG00000014873,ENSGALG00000006216,ENSGALG00000007065
GO:0031091	platelet alpha granule	0.043886	ENSGALG00000009266,ENSGALG00000015207,ENSGALG00000009262,ENSGALG00000009268		GO:0016528	sarcoplasm	0.090589	ENSGALG00000025788,ENSGALG00000009995,ENSGALG00000014804,ENSGALG00000000730,ENSGALG00000015018
GO:0043650	dicarboxylic acid biosynthetic process	0.043886	ENSGALG00000003804,ENSGALG00000009926,ENSGALG00000011797,ENSGALG00000012418		GO:0023052	signaling	0.092681	ENSGALG00000022994,ENSGALG00000028115,ENSGALG00000022980,ENSGALG00000026180,ENSGALG00000006480,ENSGALG00000027836,ENSGALG00000003550,ENSGALG00000005499,ENSGALG00000002652,Novel01396,ENSGALG00000028543,ENSGALG00000016391,ENSGALG00000013587,ENSGALG00000011592,ENSGALG00000012073,ENSGALG00000000839,ENSGALG00000024064,ENSGALG00000004508,ENSGALG00000000644,ENSGALG00000008898,ENSGALG00000010163,ENSGALG0…
GO:0032432	actin filament bundle	0.044414	ENSGALG00000003521,ENSGALG00000009474,ENSGALG00000028567,ENSGALG00000014995,ENSGALG00000011708,ENSGALG00000007943,ENSGALG00000002563		GO:0005198	structural molecule activity	0.093096	ENSGALG00000013239,ENSGALG00000003690,ENSGALG00000018947,ENSGALG00000006725,ENSGALG00000026754,ENSGALG00000026802,ENSGALG00000018666,Novel00357,ENSGALG00000015627,ENSGALG00000007945,ENSGALG00000012790,Novel01396,ENSGALG00000019718,ENSGALG00000023855,Novel01756,ENSGALG00000002349,ENSGALG00000013587,Novel00674,ENSGALG00000012616,ENSGALG00000013640,ENSGALG00000013237,ENSGALG00000005180,Novel00756,EN…
GO:0034440	lipid oxidation	0.044414	ENSGALG00000026678,ENSGALG00000005554,ENSGALG00000009700,ENSGALG00000015913,ENSGALG00000013535,ENSGALG00000002159,ENSGALG00000014398		GO:0016049	cell growth	0.093695	ENSGALG00000016112,ENSGALG00000022980,ENSGALG00000028115,ENSGALG00000004526,ENSGALG00000000839,ENSGALG00000000560,ENSGALG00000008896,ENSGALG00000017056,ENSGALG00000011962,ENSGALG00000016411,ENSGALG00000005410,ENSGALG00000029140,ENSGALG00000010529,ENSGALG00000009241,ENSGALG00000002763,ENSGALG00000006190
GO:0009755	hormone-mediated signaling pathway	0.045464	ENSGALG00000002182,ENSGALG00000011594,ENSGALG00000005554,ENSGALG00000015670,ENSGALG00000013568,ENSGALG00000004285,ENSGALG00000005708,ENSGALG00000003406,ENSGALG00000010628,ENSGALG00000002170		GO:0014031	mesenchymal cell development	0.09463	ENSGALG00000028069,ENSGALG00000026059,ENSGALG00000005410,ENSGALG00000012290,ENSGALG00000005263,ENSGALG00000026180,ENSGALG00000027364,ENSGALG00000010529,ENSGALG00000022940,ENSGALG00000009241
GO:0071466	cellular response to xenobiotic stimulus	0.046029	ENSGALG00000011894,ENSGALG00000004285,ENSGALG00000004196,ENSGALG00000004050,ENSGALG00000016690,ENSGALG00000022812		GO:0000921	septin ring assembly	0.095575	Novel01507,Novel01756
GO:0010883	regulation of lipid storage	0.047276	ENSGALG00000027737,ENSGALG00000002021,ENSGALG00000011509,ENSGALG00000027864,ENSGALG00000016491		GO:0005940	septin ring	0.095575	Novel01507,Novel01756
GO:0040007	growth	0.047355	ENSGALG00000001021,ENSGALG00000012437,ENSGALG00000002507,ENSGALG00000004140,ENSGALG00000016662,ENSGALG00000023577,ENSGALG00000015143,ENSGALG00000002377,ENSGALG00000009791,ENSGALG00000005309,ENSGALG00000010825,ENSGALG00000004285,ENSGALG00000011117,ENSGALG00000008646,ENSGALG00000011635,ENSGALG00000006629,ENSGALG00000028631,ENSGALG00000014857,ENSGALG00000004237,ENSGALG00000014368,ENSGALG00000015944,…		GO:0031106	septin ring organization	0.095575	Novel01756,Novel01507
GO:0016469	proton-transporting two-sector ATPase complex	0.047876	ENSGALG00000015372,ENSGALG00000026537,Novel00256,ENSGALG00000022539,ENSGALG00000014644,ENSGALG00000018368,ENSGALG00000009286,ENSGALG00000001330		GO:0032185	septin cytoskeleton organization	0.095575	Novel01756,Novel01507
GO:0009743	response to carbohydrate	0.048114	ENSGALG00000007669,ENSGALG00000005504,ENSGALG00000003678,ENSGALG00000023576,ENSGALG00000007617,ENSGALG00000004285,ENSGALG00000005554,ENSGALG00000012666,ENSGALG00000011104		GO:0010481	epidermal cell division	0.095575	ENSGALG00000007324,ENSGALG00000028115
GO:0036294	cellular response to decreased oxygen levels	0.048114	ENSGALG00000007878,ENSGALG00000015937,ENSGALG00000014976,ENSGALG00000007669,ENSGALG00000016216,ENSGALG00000002495,ENSGALG00000010005,ENSGALG00000015828		GO:0010482	regulation of epidermal cell division	0.095575	ENSGALG00000028115,ENSGALG00000007324
GO:0005319	lipid transporter activity	0.048148	ENSGALG00000006471,ENSGALG00000016491,ENSGALG00000012271,ENSGALG00000004511,ENSGALG00000007114,ENSGALG00000026678,ENSGALG00000007109,ENSGALG00000006629		GO:0042165	neurotransmitter binding	0.095575	ENSGALG00000009301,ENSGALG00000007899
GO:0016835	carbon-oxygen lyase activity	0.04816	ENSGALG00000011704,ENSGALG00000006306,ENSGALG00000013165,ENSGALG00000027835,ENSGALG00000002162,ENSGALG00000021340,ENSGALG00000002377,ENSGALG00000015862		GO:0042166	acetylcholine binding	0.095575	ENSGALG00000009301,ENSGALG00000007899
GO:0045333	cellular respiration	0.048659	ENSGALG00000013165,ENSGALG00000018373,ENSGALG00000014398,ENSGALG00000011020,Novel01627,ENSGALG00000022565,ENSGALG00000003674,ENSGALG00000001949,ENSGALG00000007878,ENSGALG00000018367		GO:0014891	striated muscle atrophy	0.095575	ENSGALG00000023961,ENSGALG00000000172
GO:0001555	oocyte growth	0.049547	ENSGALG00000006629,ENSGALG00000015143		GO:0098902	regulation of membrane depolarization during action potential	0.095575	ENSGALG00000008351,ENSGALG00000015487
GO:0060417	yolk	0.049547	ENSGALG00000015143,ENSGALG00000006629		GO:0072513	positive regulation of secondary heart field cardioblast proliferation	0.095575	ENSGALG00000015622,ENSGALG00000022994
GO:0043167	ion binding	0.049547	ENSGALG00000014368,ENSGALG00000012250,ENSGALG00000012200,ENSGALG00000010402,ENSGALG00000013535,ENSGALG00000008206,ENSGALG00000006520,ENSGALG00000014603,ENSGALG00000012792,ENSGALG00000015954,ENSGALG00000022539,ENSGALG00000009390,ENSGALG00000003016,ENSGALG00000022812,ENSGALG00000002397,ENSGALG00000013678,ENSGALG00000006665,ENSGALG00000003957,ENSGALG00000012613,ENSGALG00000011020,ENSGALG00000028939,…		GO:2000729	positive regulation of mesenchymal cell proliferation involved in ureter development	0.095575	ENSGALG00000015834,ENSGALG00000022994
GO:0048519	negative regulation of biological process	0.049547	ENSGALG00000023437,ENSGALG00000004285,ENSGALG00000026646,ENSGALG00000004809,ENSGALG00000011117,ENSGALG00000005131,ENSGALG00000008469,ENSGALG00000004140,ENSGALG00000028143,ENSGALG00000008678,ENSGALG00000028529,ENSGALG00000007419,ENSGALG00000028046,ENSGALG00000009791,ENSGALG00000026858,ENSGALG00000009748,ENSGALG00000012792,ENSGALG00000009390,ENSGALG00000015937,ENSGALG00000011509,ENSGALG00000022539,…		GO:0090500	endocardial cushion to mesenchymal transition	0.095575	ENSGALG00000026059,ENSGALG00000027364
GO:0015833	peptide transport	0.049547	ENSGALG00000007650,ENSGALG00000009266,ENSGALG00000027864,ENSGALG00000011104,ENSGALG00000006629,ENSGALG00000015947,ENSGALG00000009268,ENSGALG00000015862,ENSGALG00000023576,ENSGALG00000007617,ENSGALG00000000780,ENSGALG00000004285,ENSGALG00000005504,ENSGALG00000008337,ENSGALG00000009262		GO:0035844	cloaca development	0.095575	ENSGALG00000000839,ENSGALG00000007324
GO:0006850	mitochondrial pyruvate transport	0.049547	ENSGALG00000011483,ENSGALG00000015437		GO:0060197	cloacal septation	0.095575	ENSGALG00000000839,ENSGALG00000007324
GO:0006982	response to lipid hydroperoxide	0.049547	ENSGALG00000007109,ENSGALG00000013098		GO:0045216	cell-cell junction organization	0.095575	ENSGALG00000003123,ENSGALG00000005725,ENSGALG00000015403,ENSGALG00000012790,ENSGALG00000004260,ENSGALG00000000839,ENSGALG00000014463,ENSGALG00000000644,ENSGALG00000014873,ENSGALG00000015487
GO:0046654	tetrahydrofolate biosynthetic process	0.049547	ENSGALG00000012200,ENSGALG00000011797		GO:0071481	cellular response to X-ray	0.095575	ENSGALG00000006726,ENSGALG00000009241
GO:0060228	phosphatidylcholine-sterol O-acyltransferase activator activity	0.049547	ENSGALG00000007114,ENSGALG00000007109		GO:0071895	odontoblast differentiation	0.095575	ENSGALG00000010529,ENSGALG00000027677
GO:0010901	regulation of very-low-density lipoprotein particle remodeling	0.049547	ENSGALG00000014368,ENSGALG00000007114		GO:0003876	AMP deaminase activity	0.095575	ENSGALG00000005662,ENSGALG00000002082
GO:0033500	carbohydrate homeostasis	0.049547	ENSGALG00000003579,ENSGALG00000006629,ENSGALG00000011104,ENSGALG00000008337,ENSGALG00000009390,ENSGALG00000003267,ENSGALG00000007617,ENSGALG00000023576,ENSGALG00000009700,ENSGALG00000011219,ENSGALG00000005554,ENSGALG00000004285		GO:0032264	IMP salvage	0.095575	ENSGALG00000002082,ENSGALG00000005662
GO:0042593	glucose homeostasis	0.049547	ENSGALG00000009390,ENSGALG00000003267,ENSGALG00000008337,ENSGALG00000005554,ENSGALG00000004285,ENSGALG00000011219,ENSGALG00000009700,ENSGALG00000023576,ENSGALG00000007617,ENSGALG00000003579,ENSGALG00000006629,ENSGALG00000011104		GO:0047623	adenosine-phosphate deaminase activity	0.095575	ENSGALG00000005662,ENSGALG00000002082
GO:0061017	hepatoblast differentiation	0.049547	ENSGALG00000029169,ENSGALG00000005504		GO:0002175	protein localization to paranode region of axon	0.095575	ENSGALG00000003123,ENSGALG00000000644
GO:0019530	taurine metabolic process	0.049547	ENSGALG00000002988,ENSGALG00000005175		GO:0016576	histone dephosphorylation	0.095575	ENSGALG00000004508,ENSGALG00000015622
GO:0060230	lipoprotein lipase activator activity	0.049547	ENSGALG00000003957,ENSGALG00000014368		GO:0035880	embryonic nail plate morphogenesis	0.095575	ENSGALG00000016069,ENSGALG00000026180
GO:0006573	valine metabolic process	0.049547	ENSGALG00000010211,ENSGALG00000011100		GO:0071205	protein localization to juxtaparanode region of axon	0.095575	ENSGALG00000000653,ENSGALG00000000644
GO:0006574	valine catabolic process	0.049547	ENSGALG00000011100,ENSGALG00000010211		GO:0072086	specification of loop of Henle identity	0.095575	ENSGALG00000013193,ENSGALG00000013194
GO:0097136	Bcl-2 family protein complex	0.049547	ENSGALG00000006211,ENSGALG00000028249		GO:0072268	pattern specification involved in metanephros development	0.095575	ENSGALG00000013193,ENSGALG00000013194
GO:0004457	lactate dehydrogenase activity	0.049547	ENSGALG00000006300,ENSGALG00000013257		GO:0098904	regulation of AV node cell action potential	0.095575	ENSGALG00000012044,ENSGALG00000015487
GO:0004459	L-lactate dehydrogenase activity	0.049547	ENSGALG00000013257,ENSGALG00000006300		GO:0098910	regulation of atrial cardiac muscle cell action potential	0.095575	ENSGALG00000012044,ENSGALG00000015487
GO:0004421	hydroxymethylglutaryl-CoA synthase activity	0.049547	ENSGALG00000014862,ENSGALG00000002960		GO:0010556	regulation of macromolecule biosynthetic process	0.095575	ENSGALG00000000242,ENSGALG00000014917,Novel01396,ENSGALG00000028543,ENSGALG00000012155,ENSGALG00000012184,ENSGALG00000012073,ENSGALG00000015015,ENSGALG00000015834,ENSGALG00000006216,ENSGALG00000022980,ENSGALG00000022994,ENSGALG00000026059,ENSGALG00000010794,ENSGALG00000013194,ENSGALG00000023961,ENSGALG00000015497,ENSGALG00000006673,ENSGALG00000006591,ENSGALG00000026180,ENSGALG00000006480,ENSGALG0…
GO:0051365	cellular response to potassium ion starvation	0.049547	ENSGALG00000007636,ENSGALG00000028871		GO:0021915	neural tube development	0.095775	ENSGALG00000001264,ENSGALG00000009241,ENSGALG00000016071,ENSGALG00000006480,ENSGALG00000004249,ENSGALG00000016069,ENSGALG00000005410,ENSGALG00000003782,ENSGALG00000026059,ENSGALG00000011487,ENSGALG00000025740
GO:0061402	positive regulation of transcription from RNA polymerase II promoter in response to acidic pH	0.049547	ENSGALG00000028871,ENSGALG00000007636		GO:0098802	plasma membrane receptor complex	0.095803	ENSGALG00000009301,ENSGALG00000003747,ENSGALG00000005801,ENSGALG00000028813,ENSGALG00000008898,ENSGALG00000009362,ENSGALG00000002515,ENSGALG00000007899,ENSGALG00000007906
GO:0004613	phosphoenolpyruvate carboxykinase (GTP) activity	0.049547	ENSGALG00000009600,ENSGALG00000007636		GO:0010720	positive regulation of cell development	0.096862	ENSGALG00000026059,ENSGALG00000015403,ENSGALG00000011541,ENSGALG00000004448,ENSGALG00000000172,ENSGALG00000005263,ENSGALG00000012290,ENSGALG00000005410,ENSGALG00000011962,ENSGALG00000006997,ENSGALG00000010529,ENSGALG00000009523,ENSGALG00000000314,ENSGALG00000029140,ENSGALG00000027381,ENSGALG00000002028,ENSGALG00000023420
GO:0006559	L-phenylalanine catabolic process	0.049547	ENSGALG00000014966,ENSGALG00000012754		GO:0055010	ventricular cardiac muscle tissue morphogenesis	0.096862	ENSGALG00000005180,ENSGALG00000027364,ENSGALG00000028575,ENSGALG00000022940,ENSGALG00000012790
GO:1902222	erythrose 4-phosphate/phosphoenolpyruvate family amino acid catabolic process	0.049547	ENSGALG00000014966,ENSGALG00000012754		GO:0005201	extracellular matrix structural constituent	0.096862	ENSGALG00000013237,ENSGALG00000015627,ENSGALG00000013587,ENSGALG00000006725,ENSGALG00000005180
GO:0019556	histidine catabolic process to glutamate and formamide	0.049547	ENSGALG00000011414,ENSGALG00000011421		GO:0006029	proteoglycan metabolic process	0.096862	ENSGALG00000005180,ENSGALG00000006725,ENSGALG00000013587,ENSGALG00000011962,ENSGALG00000009568,ENSGALG00000015015
GO:0043606	formamide metabolic process	0.049547	ENSGALG00000011414,ENSGALG00000011421		GO:0045667	regulation of osteoblast differentiation	0.097618	ENSGALG00000009241,ENSGALG00000007324,ENSGALG00000027364,ENSGALG00000026180,ENSGALG00000016071,ENSGALG00000026484,ENSGALG00000014873,ENSGALG00000026059
GO:0007597	blood coagulation, intrinsic pathway	0.049547	ENSGALG00000003957,ENSGALG00000004591		GO:0030424	axon	0.097618	ENSGALG00000002015,ENSGALG00000000644,ENSGALG00000000653,ENSGALG00000004921,ENSGALG00000009514,ENSGALG00000000314,ENSGALG00000011541,ENSGALG00000020199,ENSGALG00000027836,ENSGALG00000003123,ENSGALG00000012004,ENSGALG00000013640
GO:0051005	negative regulation of lipoprotein lipase activity	0.049547	ENSGALG00000000619,ENSGALG00000010978		GO:0051171	regulation of nitrogen compound metabolic process	0.098385	ENSGALG00000026059,ENSGALG00000022994,ENSGALG00000022980,ENSGALG00000006216,ENSGALG00000006480,ENSGALG00000002515,ENSGALG00000026180,ENSGALG00000006591,ENSGALG00000010794,ENSGALG00000013194,ENSGALG00000015497,ENSGALG00000023961,ENSGALG00000006673,ENSGALG00000028543,ENSGALG00000012184,ENSGALG00000012155,ENSGALG00000014917,Novel01396,ENSGALG00000000242,ENSGALG00000015015,ENSGALG00000015834,ENSGALG0…
GO:0060414	aorta smooth muscle tissue morphogenesis	0.049547	ENSGALG00000009791,ENSGALG00000011708		GO:0060351	cartilage development involved in endochondral bone morphogenesis	0.10039	ENSGALG00000013587,ENSGALG00000000548,ENSGALG00000017183,ENSGALG00000015970
GO:0045598	regulation of fat cell differentiation	0.049646	ENSGALG00000005554,ENSGALG00000004909,ENSGALG00000006099,ENSGALG00000016403,ENSGALG00000028015,ENSGALG00000009768,ENSGALG00000002021,ENSGALG00000008014,ENSGALG00000017394		GO:0004864	protein phosphatase inhibitor activity	0.10039	ENSGALG00000008896,ENSGALG00000012390,ENSGALG00000012226
GO:0000302	response to reactive oxygen species	0.050242	ENSGALG00000007109,ENSGALG00000004809,ENSGALG00000009369,ENSGALG00000028037,ENSGALG00000015286,ENSGALG00000003521,ENSGALG00000008544,ENSGALG00000013568,ENSGALG00000015937,ENSGALG00000009390		GO:0071542	dopaminergic neuron differentiation	0.10078	ENSGALG00000005613,ENSGALG00000026873,ENSGALG00000005410
GO:0050801	ion homeostasis	0.051475	ENSGALG00000010978,ENSGALG00000008332,ENSGALG00000015862,ENSGALG00000006855,ENSGALG00000007220,ENSGALG00000004980,ENSGALG00000004285,ENSGALG00000010005,ENSGALG00000009700,ENSGALG00000007114,ENSGALG00000015003,ENSGALG00000006453,ENSGALG00000006775,ENSGALG00000022539,ENSGALG00000002162,ENSGALG00000012483,ENSGALG00000007650,Novel00236,ENSGALG00000028259,ENSGALG00000008544,ENSGALG00000008337,ENSGALG0…		GO:0008016	regulation of heart contraction	0.10078	ENSGALG00000012790,ENSGALG00000007623,ENSGALG00000014873,ENSGALG00000015487,ENSGALG00000012044,ENSGALG00000008351,ENSGALG00000027836,ENSGALG00000015018,ENSGALG00000028575
GO:0006810	transport	0.053076	ENSGALG00000027217,ENSGALG00000006471,ENSGALG00000003073,ENSGALG00000004860,ENSGALG00000017021,ENSGALG00000008676,ENSGALG00000007840,ENSGALG00000007650,ENSGALG00000012126,ENSGALG00000015143,ENSGALG00000023576,ENSGALG00000026051,ENSGALG00000004162,ENSGALG00000014644,ENSGALG00000012117,ENSGALG00000009266,ENSGALG00000006629,ENSGALG00000015862,ENSGALG00000009103,ENSGALG00000008601,ENSGALG00000028015,…		GO:1903507	negative regulation of nucleic acid-templated transcription	0.10304	ENSGALG00000027381,ENSGALG00000006726,ENSGALG00000026484,ENSGALG00000016016,ENSGALG00000010529,ENSGALG00000009241,ENSGALG00000005410,ENSGALG00000007690,ENSGALG00000015732,ENSGALG00000014776,ENSGALG00000006722,ENSGALG00000012775,ENSGALG00000005263,ENSGALG00000001197,ENSGALG00000022940,ENSGALG00000027364,ENSGALG00000016069,ENSGALG00000010114,ENSGALG00000000699,ENSGALG00000011254,ENSGALG00000025740,…
GO:0008285	negative regulation of cell proliferation	0.053096	ENSGALG00000016403,ENSGALG00000005554,ENSGALG00000004285,ENSGALG00000008701,ENSGALG00000003267,ENSGALG00000003935,ENSGALG00000011117,ENSGALG00000008646,ENSGALG00000003957,ENSGALG00000007220,ENSGALG00000001021,ENSGALG00000016216,ENSGALG00000004140,ENSGALG00000007364,ENSGALG00000028529,ENSGALG00000010402,ENSGALG00000028015,ENSGALG00000016357,ENSGALG00000007650,ENSGALG00000008206,ENSGALG00000012666,…		GO:0032970	regulation of actin filament-based process	0.10339	ENSGALG00000012790,ENSGALG00000002652,ENSGALG00000010770,ENSGALG00000001472,ENSGALG00000004249,ENSGALG00000000839,ENSGALG00000014463,ENSGALG00000015487,ENSGALG00000012044,ENSGALG00000008351,ENSGALG00000018946,ENSGALG00000005725,ENSGALG00000015403,ENSGALG00000008509
GO:0006730	one-carbon metabolic process	0.053198	ENSGALG00000005046,ENSGALG00000011797,ENSGALG00000015862,ENSGALG00000002479,ENSGALG00000021340		GO:0042063	gliogenesis	0.10433	ENSGALG00000000894,ENSGALG00000027381,ENSGALG00000010692,ENSGALG00000011541,ENSGALG00000010529,ENSGALG00000008961,ENSGALG00000001085,ENSGALG00000012290,ENSGALG00000000112,ENSGALG00000000653,ENSGALG00000005263
GO:0035994	response to muscle stretch	0.053198	ENSGALG00000010870,ENSGALG00000027864,ENSGALG00000008544,ENSGALG00000028037		GO:0007610	behavior	0.10433	ENSGALG00000004653,ENSGALG00000008898,ENSGALG00000008339,ENSGALG00000027836,ENSGALG00000009003,ENSGALG00000008961,ENSGALG00000015087,ENSGALG00000014804,ENSGALG00000001472,ENSGALG00000016330,ENSGALG00000002081,ENSGALG00000004472,ENSGALG00000004526,ENSGALG00000002015,ENSGALG00000002028,ENSGALG00000027861,ENSGALG00000005613,ENSGALG00000006346,ENSGALG00000007911,ENSGALG00000015419,ENSGALG00000005801,…
GO:0055023	positive regulation of cardiac muscle tissue growth	0.053198	ENSGALG00000000120,ENSGALG00000016662,ENSGALG00000023577,ENSGALG00000014976		GO:0048864	stem cell development	0.10433	ENSGALG00000026180,ENSGALG00000010529,ENSGALG00000022940,ENSGALG00000009241,ENSGALG00000027364,ENSGALG00000005410,ENSGALG00000026059,ENSGALG00000028069,ENSGALG00000005263,ENSGALG00000012290
GO:0060045	positive regulation of cardiac muscle cell proliferation	0.053198	ENSGALG00000023577,ENSGALG00000014976,ENSGALG00000000120,ENSGALG00000016662		GO:0060047	heart contraction	0.10433	ENSGALG00000007623,ENSGALG00000012790,ENSGALG00000012044,ENSGALG00000014873,ENSGALG00000015487,ENSGALG00000008351,ENSGALG00000027836,ENSGALG00000009844,ENSGALG00000015018,ENSGALG00000028575
GO:0046460	neutral lipid biosynthetic process	0.053198	ENSGALG00000011509,ENSGALG00000005217,ENSGALG00000016200,ENSGALG00000007636		GO:0051253	negative regulation of RNA metabolic process	0.10874	ENSGALG00000010936,ENSGALG00000012073,ENSGALG00000014645,ENSGALG00000026180,ENSGALG00000006480,ENSGALG00000007324,ENSGALG00000006673,ENSGALG00000022994,ENSGALG00000026059,ENSGALG00000019470,ENSGALG00000022980,ENSGALG00000010705,ENSGALG00000027381,ENSGALG00000006726,ENSGALG00000026484,ENSGALG00000016016,ENSGALG00000009241,ENSGALG00000010529,ENSGALG00000005410,ENSGALG00000007690,ENSGALG00000014776,…
GO:0046463	acylglycerol biosynthetic process	0.053198	ENSGALG00000005217,ENSGALG00000016200,ENSGALG00000007636,ENSGALG00000011509		GO:0030308	negative regulation of cell growth	0.11137	ENSGALG00000005410,ENSGALG00000000560,ENSGALG00000004526,ENSGALG00000000839,ENSGALG00000022980,ENSGALG00000006190,ENSGALG00000002763,ENSGALG00000009241
GO:0007167	enzyme linked receptor protein signaling pathway	0.053198	ENSGALG00000005359,ENSGALG00000004285,ENSGALG00000010825,ENSGALG00000008701,ENSGALG00000007669,ENSGALG00000002355,ENSGALG00000008646,ENSGALG00000011117,ENSGALG00000028291,ENSGALG00000016662,ENSGALG00000012437,ENSGALG00000016833,ENSGALG00000001021,ENSGALG00000010769,ENSGALG00000007364,ENSGALG00000012666,ENSGALG00000010870,ENSGALG00000007650,ENSGALG00000000949,ENSGALG00000005554,ENSGALG00000012792,…		GO:0006937	regulation of muscle contraction	0.11137	ENSGALG00000015018,ENSGALG00000028575,ENSGALG00000006572,ENSGALG00000008351,ENSGALG00000012044,Novel00580,ENSGALG00000015487,ENSGALG00000012790
GO:0046503	glycerolipid catabolic process	0.053198	ENSGALG00000016491,ENSGALG00000007109,ENSGALG00000014368,ENSGALG00000004230		GO:0044057	regulation of system process	0.11331	ENSGALG00000006572,ENSGALG00000008351,ENSGALG00000027836,ENSGALG00000000172,ENSGALG00000000560,ENSGALG00000004526,Novel00580,ENSGALG00000028884,ENSGALG00000014873,ENSGALG00000028575,ENSGALG00000015018,ENSGALG00000012044,ENSGALG00000015487,ENSGALG00000007623,ENSGALG00000012790,ENSGALG00000016411
GO:0035909	aorta morphogenesis	0.053198	ENSGALG00000011708,ENSGALG00000023577,ENSGALG00000009791,ENSGALG00000028015		GO:0001047	core promoter binding	0.11334	ENSGALG00000007690,ENSGALG00000012775,ENSGALG00000001518,ENSGALG00000005263,ENSGALG00000006216,ENSGALG00000000172,ENSGALG00000026484,ENSGALG00000006726,ENSGALG00000006480
GO:0055012	ventricular cardiac muscle cell differentiation	0.053198	ENSGALG00000001021,ENSGALG00000000120,ENSGALG00000016797,ENSGALG00000009791		GO:0030509	BMP signaling pathway	0.11334	ENSGALG00000026180,ENSGALG00000026484,ENSGALG00000010529,ENSGALG00000009241,ENSGALG00000005410,ENSGALG00000012184,ENSGALG00000003161,ENSGALG00000024064,ENSGALG00000010797
GO:0009132	nucleoside diphosphate metabolic process	0.053198	ENSGALG00000002377,ENSGALG00000003579,ENSGALG00000012613,ENSGALG00000007606,ENSGALG00000007936,ENSGALG00000015544,ENSGALG00000013967,ENSGALG00000003267,ENSGALG00000002688		GO:0071944	cell periphery	0.1143	ENSGALG00000009003,ENSGALG00000016160,ENSGALG00000011099,ENSGALG00000017398,ENSGALG00000028924,ENSGALG00000006751,ENSGALG00000028616,ENSGALG00000001403,ENSGALG00000014873,ENSGALG00000004260,ENSGALG00000001085,ENSGALG00000027476,Novel01507,ENSGALG00000014699,ENSGALG00000027821,ENSGALG00000014965,ENSGALG00000007906,ENSGALG00000003567,ENSGALG00000003123,ENSGALG00000024411,ENSGALG00000014463,ENSGALG0…
GO:0051246	regulation of protein metabolic process	0.053198	ENSGALG00000008014,ENSGALG00000027864,ENSGALG00000010870,ENSGALG00000016165,ENSGALG00000002162,ENSGALG00000007109,ENSGALG00000024004,ENSGALG00000001565,ENSGALG00000007364,ENSGALG00000008608,ENSGALG00000001021,ENSGALG00000002431,ENSGALG00000006855,ENSGALG00000017186,ENSGALG00000025915,ENSGALG00000008646,ENSGALG00000007114,ENSGALG00000002355,ENSGALG00000007669,ENSGALG00000004909,ENSGALG00000010001,…		GO:0050769	positive regulation of neurogenesis	0.11586	ENSGALG00000012290,ENSGALG00000005263,ENSGALG00000011962,ENSGALG00000006997,ENSGALG00000005410,ENSGALG00000029140,ENSGALG00000009523,ENSGALG00000000314,ENSGALG00000004448,ENSGALG00000011541,ENSGALG00000015403,ENSGALG00000023420,ENSGALG00000002028,ENSGALG00000027381
GO:0051146	striated muscle cell differentiation	0.053198	ENSGALG00000016797,ENSGALG00000006520,ENSGALG00000000120,ENSGALG00000009791,ENSGALG00000016200,ENSGALG00000004237,ENSGALG00000007943,ENSGALG00000010290,ENSGALG00000016662,ENSGALG00000003521,ENSGALG00000008544,ENSGALG00000001021,ENSGALG00000014976,ENSGALG00000009390,ENSGALG00000008250		GO:0003015	heart process	0.11586	ENSGALG00000008351,ENSGALG00000027836,ENSGALG00000009844,ENSGALG00000015018,ENSGALG00000028575,ENSGALG00000007623,ENSGALG00000012790,ENSGALG00000012044,ENSGALG00000015487,ENSGALG00000014873
GO:0007507	heart development	0.053198	ENSGALG00000000120,ENSGALG00000029169,ENSGALG00000011797,ENSGALG00000007943,ENSGALG00000010290,ENSGALG00000016200,ENSGALG00000004237,ENSGALG00000015142,ENSGALG00000016403,ENSGALG00000014884,ENSGALG00000014976,ENSGALG00000016797,ENSGALG00000010870,ENSGALG00000006520,ENSGALG00000003579,ENSGALG00000009791,ENSGALG00000003521,ENSGALG00000001021,ENSGALG00000008544,ENSGALG00000006099,ENSGALG00000005728,…		GO:0070888	E-box binding	0.11586	ENSGALG00000010936,ENSGALG00000026059,ENSGALG00000006726,ENSGALG00000000172
GO:0016810	hydrolase activity, acting on carbon-nitrogen (but not peptide) bonds	0.053198	ENSGALG00000023435,ENSGALG00000011414,ENSGALG00000013992,ENSGALG00000012200,ENSGALG00000013678,ENSGALG00000003570,ENSGALG00000028631,ENSGALG00000000549,ENSGALG00000013993,ENSGALG00000006627		GO:1902742	apoptotic process involved in development	0.11586	ENSGALG00000011696,ENSGALG00000010529,ENSGALG00000022940,ENSGALG00000007945
GO:0016705	oxidoreductase activity, acting on paired donors, with incorporation or reduction of molecular oxygen	0.053205	ENSGALG00000027835,ENSGALG00000013535,ENSGALG00000002470,ENSGALG00000001320,ENSGALG00000016690,ENSGALG00000001325,ENSGALG00000004050,ENSGALG00000011894,ENSGALG00000012754,ENSGALG00000022812,ENSGALG00000003316,ENSGALG00000005795,ENSGALG00000010001		GO:0010837	regulation of keratinocyte proliferation	0.11586	ENSGALG00000015910,ENSGALG00000007324,ENSGALG00000029175,ENSGALG00000028115
GO:0006165	nucleoside diphosphate phosphorylation	0.054641	ENSGALG00000012613,ENSGALG00000002377,ENSGALG00000003579,ENSGALG00000007936,ENSGALG00000007606,ENSGALG00000015544,ENSGALG00000003267,ENSGALG00000002688		GO:0003170	heart valve development	0.11586	ENSGALG00000026059,ENSGALG00000006726,ENSGALG00000015487,ENSGALG00000027364
GO:0043169	cation binding	0.054666	ENSGALG00000016985,ENSGALG00000008087,Novel00717,ENSGALG00000015944,ENSGALG00000026677,ENSGALG00000011894,ENSGALG00000016724,Novel00236,ENSGALG00000015947,ENSGALG00000007636,ENSGALG00000001880,ENSGALG00000010001,ENSGALG00000011016,ENSGALG00000016797,ENSGALG00000006775,ENSGALG00000004869,ENSGALG00000006453,ENSGALG00000003406,ENSGALG00000003028,ENSGALG00000014884,ENSGALG00000002775,ENSGALG000000032…		GO:0001958	endochondral ossification	0.11586	ENSGALG00000013587,ENSGALG00000015896,ENSGALG00000017183,ENSGALG00000026484
GO:0007623	circadian rhythm	0.054964	ENSGALG00000014398,ENSGALG00000028529,ENSGALG00000004980,ENSGALG00000016403,ENSGALG00000012271,ENSGALG00000016200,ENSGALG00000008308,ENSGALG00000009791,ENSGALG00000007082,ENSGALG00000008098,ENSGALG00000009768		GO:0036075	replacement ossification	0.11586	ENSGALG00000026484,ENSGALG00000017183,ENSGALG00000015896,ENSGALG00000013587
GO:0002793	positive regulation of peptide secretion	0.056101	ENSGALG00000009262,ENSGALG00000009268,ENSGALG00000006629,ENSGALG00000011104,ENSGALG00000007617,ENSGALG00000009266		GO:0009889	regulation of biosynthetic process	0.11587	ENSGALG00000000699,ENSGALG00000011254,ENSGALG00000003782,ENSGALG00000025875,ENSGALG00000026821,ENSGALG00000028236,ENSGALG00000027364,ENSGALG00000007690,ENSGALG00000015732,ENSGALG00000006722,ENSGALG00000005263,ENSGALG00000003324,ENSGALG00000014463,ENSGALG00000002349,ENSGALG00000012644,ENSGALG00000027381,ENSGALG00000026484,ENSGALG00000016016,Novel01600,ENSGALG00000009241,ENSGALG00000000936,ENSGALG0…
GO:0090277	positive regulation of peptide hormone secretion	0.056101	ENSGALG00000011104,ENSGALG00000007617,ENSGALG00000009266,ENSGALG00000009268,ENSGALG00000009262,ENSGALG00000006629		GO:0042552	myelination	0.11631	ENSGALG00000013640,ENSGALG00000027381,ENSGALG00000003123,ENSGALG00000001472,ENSGALG00000000653,ENSGALG00000000112,ENSGALG00000000644
GO:0051289	protein homotetramerization	0.056101	ENSGALG00000003406,ENSGALG00000027835,ENSGALG00000011331,ENSGALG00000012613,ENSGALG00000015913,ENSGALG00000011209		GO:0048483	autonomic nervous system development	0.11969	ENSGALG00000012290,ENSGALG00000007324,ENSGALG00000005263,ENSGALG00000006726,ENSGALG00000022994
GO:1901863	positive regulation of muscle tissue development	0.056101	ENSGALG00000001021,ENSGALG00000000120,ENSGALG00000016662,ENSGALG00000023577,ENSGALG00000014398,ENSGALG00000014976		GO:0044456	synapse part	0.11974	ENSGALG00000007906,ENSGALG00000007899,ENSGALG00000012004,ENSGALG00000012044,ENSGALG00000008100,ENSGALG00000016391,ENSGALG00000028285,ENSGALG00000005801,ENSGALG00000003074,ENSGALG00000017056,ENSGALG00000008898,ENSGALG00000002515,ENSGALG00000008339,ENSGALG00000005621,ENSGALG00000007284,ENSGALG00000009301
GO:0006807	nitrogen compound metabolic process	0.056101	ENSGALG00000015670,ENSGALG00000004285,ENSGALG00000009286,ENSGALG00000011117,ENSGALG00000007606,ENSGALG00000014834,ENSGALG00000004809,ENSGALG00000008098,ENSGALG00000015372,ENSGALG00000007289,ENSGALG00000005046,ENSGALG00000005839,ENSGALG00000011020,ENSGALG00000028939,ENSGALG00000002495,ENSGALG00000002988,ENSGALG00000018368,ENSGALG00000028046,ENSGALG00000002020,ENSGALG00000009748,ENSGALG00000026858,…		GO:0042383	sarcolemma	0.12498	ENSGALG00000028752,ENSGALG00000014014,ENSGALG00000000730,ENSGALG00000008351,ENSGALG00000025788,ENSGALG00000012044
GO:1901566	organonitrogen compound biosynthetic process	0.056204	ENSGALG00000023689,ENSGALG00000022539,ENSGALG00000015003,ENSGALG00000015180,ENSGALG00000001330,ENSGALG00000013678,ENSGALG00000012034,ENSGALG00000006917,ENSGALG00000016205,ENSGALG00000002397,Novel00256,ENSGALG00000012554,ENSGALG00000003689,ENSGALG00000014398,ENSGALG00000011704,ENSGALG00000012200,ENSGALG00000026910,ENSGALG00000028928,ENSGALG00000013726,ENSGALG00000011104,ENSGALG00000013728,ENSGALG0…		GO:0048709	oligodendrocyte differentiation	0.12498	ENSGALG00000005263,ENSGALG00000000653,ENSGALG00000008961,ENSGALG00000000112,ENSGALG00000012290,ENSGALG00000027381
GO:0010155	regulation of proton transport	0.056204	ENSGALG00000007650,ENSGALG00000008206,ENSGALG00000004809		GO:0014013	regulation of gliogenesis	0.12498	ENSGALG00000027381,ENSGALG00000000653,ENSGALG00000005263,ENSGALG00000008961,ENSGALG00000011541,ENSGALG00000012290
GO:0046653	tetrahydrofolate metabolic process	0.056204	ENSGALG00000012200,ENSGALG00000011797,ENSGALG00000005046		GO:0097481	neuronal postsynaptic density	0.12498	ENSGALG00000012044,ENSGALG00000005621,ENSGALG00000017056,ENSGALG00000008898,ENSGALG00000016391,ENSGALG00000003074
GO:0034116	positive regulation of heterotypic cell-cell adhesion	0.056204	ENSGALG00000009266,ENSGALG00000009262,ENSGALG00000009268		GO:0030048	actin filament-based movement	0.12498	ENSGALG00000012044,ENSGALG00000015487,ENSGALG00000028575,ENSGALG00000009321,ENSGALG00000009844,ENSGALG00000012790
GO:0016742	hydroxymethyl-, formyl- and related transferase activity	0.056204	ENSGALG00000003570,ENSGALG00000005046,ENSGALG00000015983		GO:0005577	fibrinogen complex	0.12523	Novel01507,Novel01756,Novel01396
GO:0009113	purine nucleobase biosynthetic process	0.056204	ENSGALG00000005046,ENSGALG00000013728,ENSGALG00000015983		GO:0048732	gland development	0.12616	ENSGALG00000028576,ENSGALG00000006497,ENSGALG00000000839,ENSGALG00000012290,ENSGALG00000022980,ENSGALG00000005410,ENSGALG00000022994,ENSGALG00000007690,ENSGALG00000012873,ENSGALG00000007324,ENSGALG00000010529,ENSGALG00000002763,ENSGALG00000006726,ENSGALG00000008351,ENSGALG00000023420
GO:0046031	ADP metabolic process	0.057535	ENSGALG00000007936,ENSGALG00000007606,ENSGALG00000015544,ENSGALG00000003267,ENSGALG00000012613,ENSGALG00000002377,ENSGALG00000003579		GO:0061436	establishment of skin barrier	0.12616	ENSGALG00000004249,ENSGALG00000007324,ENSGALG00000028115
GO:0015078	hydrogen ion transmembrane transporter activity	0.057535	ENSGALG00000015372,ENSGALG00000027963,ENSGALG00000026537,ENSGALG00000018367,ENSGALG00000009286,ENSGALG00000018373,ENSGALG00000014644,ENSGALG00000018368,ENSGALG00000022539,ENSGALG00000018370,ENSGALG00000001330		GO:0060900	embryonic camera-type eye formation	0.12616	ENSGALG00000005410,ENSGALG00000028069,ENSGALG00000026059
GO:0006955	immune response	0.057872	ENSGALG00000007114,ENSGALG00000022586,ENSGALG00000028631,ENSGALG00000016829,ENSGALG00000017186,ENSGALG00000008646,ENSGALG00000012418,ENSGALG00000009266,ENSGALG00000011094,ENSGALG00000028291,ENSGALG00000001565,ENSGALG00000024004,ENSGALG00000002507,ENSGALG00000002431,ENSGALG00000010850,ENSGALG00000012666,ENSGALG00000012126,ENSGALG00000027864,ENSGALG00000014835,ENSGALG00000007109,ENSGALG00000007419,…		GO:0097094	craniofacial suture morphogenesis	0.12616	ENSGALG00000015896,ENSGALG00000026059,ENSGALG00000026180
GO:0044237	cellular metabolic process	0.058289	ENSGALG00000015828,ENSGALG00000005423,Novel01062,ENSGALG00000005352,ENSGALG00000009474,ENSGALG00000012666,ENSGALG00000001558,ENSGALG00000027069,ENSGALG00000008701,ENSGALG00000013728,ENSGALG00000013967,ENSGALG00000004050,ENSGALG00000006629,ENSGALG00000003570,ENSGALG00000006833,ENSGALG00000001949,ENSGALG00000015862,ENSGALG00000004237,ENSGALG00000015913,ENSGALG00000003706,ENSGALG00000008601,ENSGALG0…		GO:0090179	planar cell polarity pathway involved in neural tube closure	0.12616	ENSGALG00000005410,ENSGALG00000009241,ENSGALG00000004249
GO:0045834	positive regulation of lipid metabolic process	0.059305	ENSGALG00000007114,ENSGALG00000014398,ENSGALG00000005554,ENSGALG00000014368,ENSGALG00000001915,ENSGALG00000010978,ENSGALG00000007109,ENSGALG00000011117		GO:0003417	growth plate cartilage development	0.12616	ENSGALG00000000548,ENSGALG00000017183,ENSGALG00000015970
GO:0090288	negative regulation of cellular response to growth factor stimulus	0.060974	ENSGALG00000027737,ENSGALG00000008646,ENSGALG00000012483,ENSGALG00000029169,ENSGALG00000011117,ENSGALG00000003935,ENSGALG00000007364,ENSGALG00000008072,ENSGALG00000008701,ENSGALG00000012792		GO:0045109	intermediate filament organization	0.12616	ENSGALG00000000299,ENSGALG00000012790,ENSGALG00000000314
GO:0071383	cellular response to steroid hormone stimulus	0.060974	ENSGALG00000002219,ENSGALG00000002170,ENSGALG00000015670,ENSGALG00000004285,ENSGALG00000013568,ENSGALG00000002182,ENSGALG00000011594,ENSGALG00000005708,ENSGALG00000015003,ENSGALG00000003406		GO:0008285	negative regulation of cell proliferation	0.12618	ENSGALG00000012775,ENSGALG00000010770,ENSGALG00000005410,ENSGALG00000029175,ENSGALG00000006726,ENSGALG00000002763,ENSGALG00000012073,ENSGALG00000001006,ENSGALG00000009241,ENSGALG00000001085,ENSGALG00000016702,ENSGALG00000015910,ENSGALG00000028115,ENSGALG00000022980,ENSGALG00000006216,ENSGALG00000000839,ENSGALG00000016945,ENSGALG00000000172,ENSGALG00000026180,ENSGALG00000011099,ENSGALG00000018666
GO:0043618	regulation of transcription from RNA polymerase II promoter in response to stress	0.060974	ENSGALG00000015828,ENSGALG00000010005,ENSGALG00000010870,ENSGALG00000007669,ENSGALG00000008014		GO:0071363	cellular response to growth factor stimulus	0.12656	ENSGALG00000003161,ENSGALG00000013587,ENSGALG00000010797,ENSGALG00000014645,ENSGALG00000005410,ENSGALG00000012184,ENSGALG00000028543,ENSGALG00000009241,ENSGALG00000010529,ENSGALG00000011883,ENSGALG00000026484,ENSGALG00000006726,ENSGALG00000024064,ENSGALG00000015910,ENSGALG00000010114,ENSGALG00000023961,ENSGALG00000026180,ENSGALG00000016945,ENSGALG00000008351,ENSGALG00000000172
GO:0002697	regulation of immune effector process	0.060974	ENSGALG00000024004,ENSGALG00000001565,ENSGALG00000002431,ENSGALG00000028065,ENSGALG00000010850,ENSGALG00000024372,ENSGALG00000007419,ENSGALG00000010853,ENSGALG00000012126,ENSGALG00000011708,ENSGALG00000015937,ENSGALG00000011509,ENSGALG00000007114,ENSGALG00000009700,ENSGALG00000022586,ENSGALG00000007381,ENSGALG00000028631,ENSGALG00000016829		GO:0045202	synapse	0.13049	ENSGALG00000009301,ENSGALG00000007284,ENSGALG00000003074,ENSGALG00000005621,ENSGALG00000017056,ENSGALG00000008339,ENSGALG00000008898,ENSGALG00000002515,ENSGALG00000004653,ENSGALG00000009514,ENSGALG00000009003,ENSGALG00000016391,ENSGALG00000005801,ENSGALG00000028285,ENSGALG00000008100,ENSGALG00000012044,ENSGALG00000021542,ENSGALG00000007906,ENSGALG00000012004,ENSGALG00000007899
GO:0001709	cell fate determination	0.060974	ENSGALG00000023577,ENSGALG00000014884,ENSGALG00000028015,ENSGALG00000009791,ENSGALG00000014976		GO:0045684	positive regulation of epidermis development	0.13258	ENSGALG00000026180,ENSGALG00000028115,ENSGALG00000012073,ENSGALG00000010133
GO:0045765	regulation of angiogenesis	0.060974	ENSGALG00000014976,ENSGALG00000011509,ENSGALG00000001565,ENSGALG00000014884,ENSGALG00000016662,ENSGALG00000012792,ENSGALG00000014684,ENSGALG00000010290,ENSGALG00000003957,ENSGALG00000008646,ENSGALG00000029169,ENSGALG00000010978		GO:0005921	gap junction	0.13262	ENSGALG00000007065,ENSGALG00000015487,ENSGALG00000014873,ENSGALG00000026903
GO:0003209	cardiac atrium morphogenesis	0.060985	ENSGALG00000016662,ENSGALG00000000120,ENSGALG00000006099,ENSGALG00000009791,ENSGALG00000014884		GO:0046189	phenol-containing compound biosynthetic process	0.13262	ENSGALG00000027861,ENSGALG00000014634,ENSGALG00000005410,ENSGALG00000006726
GO:0055072	iron ion homeostasis	0.062984	ENSGALG00000006855,ENSGALG00000007220,ENSGALG00000006453,ENSGALG00000010005,ENSGALG00000012483,ENSGALG00000002162		GO:0007272	ensheathment of neurons	0.13276	ENSGALG00000000653,ENSGALG00000000644,ENSGALG00000000112,ENSGALG00000027381,ENSGALG00000013640,ENSGALG00000001472,ENSGALG00000003123
GO:0032922	circadian regulation of gene expression	0.062984	ENSGALG00000008308,ENSGALG00000014398,ENSGALG00000007082,ENSGALG00000008098,ENSGALG00000009768,ENSGALG00000016403		GO:0008366	axon ensheathment	0.13276	ENSGALG00000000653,ENSGALG00000000644,ENSGALG00000000112,ENSGALG00000027381,ENSGALG00000013640,ENSGALG00000001472,ENSGALG00000003123
GO:0050810	regulation of steroid biosynthetic process	0.062984	ENSGALG00000011594,ENSGALG00000028046,ENSGALG00000016491,ENSGALG00000015003,ENSGALG00000009791,ENSGALG00000017394		GO:0070167	regulation of biomineral tissue development	0.13396	ENSGALG00000000548,ENSGALG00000011358,ENSGALG00000014873,ENSGALG00000026059,ENSGALG00000012775,ENSGALG00000016016
GO:0004879	RNA polymerase II transcription factor activity, ligand-activated sequence-specific DNA binding	0.062984	ENSGALG00000011594,ENSGALG00000013568,ENSGALG00000015670,ENSGALG00000004285,ENSGALG00000003267,ENSGALG00000003406		GO:0005886	plasma membrane	0.13636	ENSGALG00000025788,ENSGALG00000021520,ENSGALG00000012044,ENSGALG00000029175,ENSGALG00000000653,ENSGALG00000000299,ENSGALG00000007899,ENSGALG00000009362,ENSGALG00000006190,ENSGALG00000026854,ENSGALG00000011487,ENSGALG00000009301,ENSGALG00000003074,ENSGALG00000004653,ENSGALG00000009514,ENSGALG00000011319,ENSGALG00000001264,ENSGALG00000010692,ENSGALG00000016580,ENSGALG00000005801,ENSGALG00000007945,…
GO:0098531	transcription factor activity, direct ligand regulated sequence-specific DNA binding	0.062984	ENSGALG00000004285,ENSGALG00000015670,ENSGALG00000013568,ENSGALG00000011594,ENSGALG00000003406,ENSGALG00000003267		GO:0001227	transcriptional repressor activity, RNA polymerase II transcription regulatory region sequence-specific binding	0.13842	ENSGALG00000006480,ENSGALG00000006726,ENSGALG00000026180,ENSGALG00000019470,ENSGALG00000007690,ENSGALG00000014776,ENSGALG00000025740,ENSGALG00000012775,ENSGALG00000011254
GO:0042641	actomyosin	0.063477	ENSGALG00000002563,ENSGALG00000011708,ENSGALG00000028567,ENSGALG00000014995,ENSGALG00000007943,ENSGALG00000003521,ENSGALG00000009474		GO:0019438	aromatic compound biosynthetic process	0.14454	ENSGALG00000010114,ENSGALG00000016069,ENSGALG00000002082,ENSGALG00000025740,ENSGALG00000006497,ENSGALG00000000839,ENSGALG00000024064,ENSGALG00000026452,ENSGALG00000010461,ENSGALG00000028884,ENSGALG00000003965,ENSGALG00000008339,ENSGALG00000008898,ENSGALG00000000172,ENSGALG00000001197,ENSGALG00000015622,ENSGALG00000022940,ENSGALG00000002790,ENSGALG00000028091,ENSGALG00000005410,ENSGALG00000012775,…
GO:0016627	oxidoreductase activity, acting on the CH-CH group of donors	0.063477	ENSGALG00000002159,ENSGALG00000012834,ENSGALG00000002891,ENSGALG00000008040,ENSGALG00000005034,ENSGALG00000007878,ENSGALG00000015913		GO:0051172	negative regulation of nitrogen compound metabolic process	0.14548	ENSGALG00000010529,ENSGALG00000009241,ENSGALG00000016016,ENSGALG00000006726,ENSGALG00000026484,ENSGALG00000027381,ENSGALG00000005263,ENSGALG00000015732,ENSGALG00000006722,ENSGALG00000014776,ENSGALG00000012775,ENSGALG00000007690,ENSGALG00000005410,ENSGALG00000027364,ENSGALG00000022940,ENSGALG00000001197,ENSGALG00000008339,ENSGALG00000028884,ENSGALG00000000839,ENSGALG00000025740,ENSGALG00000001177,…
GO:0035035	histone acetyltransferase binding	0.065386	ENSGALG00000010005,ENSGALG00000001021,ENSGALG00000007669,ENSGALG00000008014		GO:0051148	negative regulation of muscle cell differentiation	0.14548	ENSGALG00000008351,ENSGALG00000005263,ENSGALG00000000560,ENSGALG00000006346,ENSGALG00000023961
GO:0035904	aorta development	0.065409	ENSGALG00000028015,ENSGALG00000009791,ENSGALG00000011708,ENSGALG00000023577		GO:0014855	striated muscle cell proliferation	0.14548	ENSGALG00000022940,ENSGALG00000001006,ENSGALG00000014699,ENSGALG00000022994,ENSGALG00000000172
GO:0044765	single-organism transport	0.065492	ENSGALG00000027963,ENSGALG00000020943,ENSGALG00000006855,ENSGALG00000005332,ENSGALG00000004909,ENSGALG00000000780,ENSGALG00000010825,ENSGALG00000007114,ENSGALG00000018370,ENSGALG00000002355,ENSGALG00000011612,ENSGALG00000026678,ENSGALG00000010870,ENSGALG00000027864,ENSGALG00000016165,ENSGALG00000026537,ENSGALG00000007109,ENSGALG00000002162,ENSGALG00000014680,ENSGALG00000014971,ENSGALG00000009306,…		GO:0045445	myoblast differentiation	0.14548	ENSGALG00000014645,ENSGALG00000000172,ENSGALG00000006216,ENSGALG00000005263,ENSGALG00000023961,ENSGALG00000006346
GO:0046872	metal ion binding	0.069842	ENSGALG00000015142,ENSGALG00000002182,ENSGALG00000007669,ENSGALG00000018370,ENSGALG00000027201,ENSGALG00000004343,ENSGALG00000011094,ENSGALG00000015409,ENSGALG00000008646,ENSGALG00000027501,ENSGALG00000028631,ENSGALG00000017186,ENSGALG00000002170,ENSGALG00000012754,ENSGALG00000006855,ENSGALG00000006337,ENSGALG00000014684,ENSGALG00000016592,ENSGALG00000016662,ENSGALG00000002507,ENSGALG00000011594,…		GO:0060419	heart growth	0.14548	ENSGALG00000016411,ENSGALG00000000560,ENSGALG00000022940,ENSGALG00000026366,ENSGALG00000001006
GO:0051254	positive regulation of RNA metabolic process	0.069842	ENSGALG00000000120,ENSGALG00000029169,ENSGALG00000009369,ENSGALG00000028037,ENSGALG00000007082,ENSGALG00000016403,ENSGALG00000012792,ENSGALG00000003406,ENSGALG00000014884,ENSGALG00000005504,ENSGALG00000014976,ENSGALG00000009390,ENSGALG00000000608,ENSGALG00000003267,ENSGALG00000008206,ENSGALG00000011104,ENSGALG00000017394,ENSGALG00000003579,ENSGALG00000002219,ENSGALG00000007636,ENSGALG00000006099,…		GO:0014033	neural crest cell differentiation	0.14548	ENSGALG00000012290,ENSGALG00000022940,ENSGALG00000010529,ENSGALG00000005263,ENSGALG00000002763,ENSGALG00000026059
GO:0009135	purine nucleoside diphosphate metabolic process	0.070942	ENSGALG00000007936,ENSGALG00000007606,ENSGALG00000012613,ENSGALG00000003267,ENSGALG00000015544,ENSGALG00000003579,ENSGALG00000002377		GO:0055024	regulation of cardiac muscle tissue development	0.14548	ENSGALG00000016411,ENSGALG00000014645,ENSGALG00000001006,ENSGALG00000000560,ENSGALG00000029175
GO:0009179	purine ribonucleoside diphosphate metabolic process	0.070942	ENSGALG00000007606,ENSGALG00000007936,ENSGALG00000003579,ENSGALG00000002377,ENSGALG00000012613,ENSGALG00000003267,ENSGALG00000015544		GO:0090263	positive regulation of canonical Wnt signaling pathway	0.14548	ENSGALG00000028041,ENSGALG00000009241,ENSGALG00000012073,ENSGALG00000010163,ENSGALG00000026873,ENSGALG00000002028
GO:0060419	heart growth	0.071582	ENSGALG00000000120,ENSGALG00000016662,ENSGALG00000023577,ENSGALG00000004237,ENSGALG00000009791,ENSGALG00000014976		GO:0004857	enzyme inhibitor activity	0.14695	ENSGALG00000010529,ENSGALG00000005811,ENSGALG00000014699,ENSGALG00000010657,ENSGALG00000008896,ENSGALG00000012390,Novel00675,ENSGALG00000022980,ENSGALG00000015910,ENSGALG00000004969,ENSGALG00000015732,ENSGALG00000012873,ENSGALG00000012226
GO:0033344	cholesterol efflux	0.071582	ENSGALG00000007114,ENSGALG00000027864,ENSGALG00000005554,ENSGALG00000016491,ENSGALG00000007109		GO:0070848	response to growth factor	0.14884	ENSGALG00000013587,ENSGALG00000003161,ENSGALG00000010797,ENSGALG00000014645,ENSGALG00000005410,ENSGALG00000028543,ENSGALG00000012184,ENSGALG00000010529,ENSGALG00000009241,ENSGALG00000026484,ENSGALG00000006726,ENSGALG00000011883,ENSGALG00000024064,ENSGALG00000015910,ENSGALG00000010114,ENSGALG00000023961,ENSGALG00000026180,ENSGALG00000000172,ENSGALG00000016945,ENSGALG00000008351
GO:0060412	ventricular septum morphogenesis	0.071582	ENSGALG00000016403,ENSGALG00000006099,ENSGALG00000009791,ENSGALG00000028015,ENSGALG00000008250		GO:0098602	single organism cell adhesion	0.14955	ENSGALG00000014804,ENSGALG00000011254,ENSGALG00000001472,ENSGALG00000004260,ENSGALG00000001177,ENSGALG00000004472,ENSGALG00000004526,ENSGALG00000000644,ENSGALG00000006480,ENSGALG00000009514,ENSGALG00000015087,ENSGALG00000012790,ENSGALG00000005410,ENSGALG00000027316,ENSGALG00000028576,ENSGALG00000011696,ENSGALG00000009362,ENSGALG00000015834,ENSGALG00000000299,ENSGALG00000006726,ENSGALG00000026484,…
GO:0003230	cardiac atrium development	0.071582	ENSGALG00000016662,ENSGALG00000006099,ENSGALG00000000120,ENSGALG00000009791,ENSGALG00000014884		GO:0007267	cell-cell signaling	0.1508	ENSGALG00000005621,ENSGALG00000008339,ENSGALG00000008898,ENSGALG00000007324,ENSGALG00000010044,ENSGALG00000009003,ENSGALG00000022994,ENSGALG00000001177,ENSGALG00000009301,ENSGALG00000004526,ENSGALG00000014873,ENSGALG00000016112,ENSGALG00000002015,ENSGALG00000006726,ENSGALG00000011358,ENSGALG00000014014,ENSGALG00000005801,ENSGALG00000005410,ENSGALG00000007623,ENSGALG00000003582,ENSGALG00000000653,…
GO:0016051	carbohydrate biosynthetic process	0.072307	ENSGALG00000003579,Novel01328,ENSGALG00000007636,ENSGALG00000016200,ENSGALG00000012613,ENSGALG00000016724,ENSGALG00000011016,ENSGALG00000007606,ENSGALG00000009600,Novel01478,ENSGALG00000011104,ENSGALG00000015544,ENSGALG00000012792,ENSGALG00000005554		GO:0034330	cell junction organization	0.15238	ENSGALG00000004260,ENSGALG00000012790,ENSGALG00000014873,ENSGALG00000015487,ENSGALG00000000644,ENSGALG00000014463,ENSGALG00000000839,ENSGALG00000003123,ENSGALG00000015403,ENSGALG00000005725
GO:0071453	cellular response to oxygen levels	0.077631	ENSGALG00000007878,ENSGALG00000014976,ENSGALG00000015937,ENSGALG00000007669,ENSGALG00000016216,ENSGALG00000002495,ENSGALG00000010005,ENSGALG00000015828		GO:0014823	response to activity	0.15238	ENSGALG00000028884,ENSGALG00000000172,ENSGALG00000003567
GO:0046939	nucleotide phosphorylation	0.077678	ENSGALG00000007936,ENSGALG00000007606,ENSGALG00000012613,ENSGALG00000003579,ENSGALG00000002377,ENSGALG00000002688,ENSGALG00000003267,ENSGALG00000015544		GO:0033561	regulation of water loss via skin	0.15238	ENSGALG00000007324,ENSGALG00000004249,ENSGALG00000028115
GO:0097285	cell-type specific apoptotic process	0.079947	ENSGALG00000009266,ENSGALG00000011117,ENSGALG00000028249,ENSGALG00000003957,ENSGALG00000009268,ENSGALG00000012792,ENSGALG00000005554,ENSGALG00000027069,ENSGALG00000005504,ENSGALG00000014884,ENSGALG00000009262,ENSGALG00000010811,ENSGALG00000010870,ENSGALG00000008014,ENSGALG00000006211,ENSGALG00000000619,ENSGALG00000027217,ENSGALG00000001021,ENSGALG00000013568,ENSGALG00000014398		GO:0010839	negative regulation of keratinocyte proliferation	0.15238	ENSGALG00000015910,ENSGALG00000028115,ENSGALG00000029175
GO:0010628	positive regulation of gene expression	0.079947	ENSGALG00000028015,ENSGALG00000014398,ENSGALG00000011331,ENSGALG00000013568,ENSGALG00000002987,ENSGALG00000006099,ENSGALG00000002021,ENSGALG00000007636,ENSGALG00000017394,ENSGALG00000003579,ENSGALG00000002219,ENSGALG00000008206,ENSGALG00000011104,ENSGALG00000011509,ENSGALG00000000608,ENSGALG00000014976,ENSGALG00000009390,ENSGALG00000003267,ENSGALG00000003406,ENSGALG00000005504,ENSGALG00000014884,…		GO:0019212	phosphatase inhibitor activity	0.15238	ENSGALG00000008896,ENSGALG00000012226,ENSGALG00000012390
GO:0010632	regulation of epithelial cell migration	0.08035	ENSGALG00000009390,ENSGALG00000012666,ENSGALG00000008646,ENSGALG00000011117,ENSGALG00000003935,ENSGALG00000011209,ENSGALG00000028291,ENSGALG00000000120,ENSGALG00000009791,ENSGALG00000003957,ENSGALG00000000949		GO:0090178	regulation of establishment of planar polarity involved in neural tube closure	0.15238	ENSGALG00000009241,ENSGALG00000004249,ENSGALG00000005410
GO:0002176	male germ cell proliferation	0.08035	ENSGALG00000016357,ENSGALG00000010402,ENSGALG00000028529		GO:2000269	regulation of fibroblast apoptotic process	0.15238	ENSGALG00000007324,ENSGALG00000007924,ENSGALG00000012351
GO:0036093	germ cell proliferation	0.08035	ENSGALG00000028529,ENSGALG00000010402,ENSGALG00000016357		GO:0007379	segment specification	0.15238	ENSGALG00000013193,ENSGALG00000010794,ENSGALG00000013194
GO:0016787	hydrolase activity	0.08035	ENSGALG00000008087,ENSGALG00000016349,ENSGALG00000016985,ENSGALG00000026677,ENSGALG00000012610,ENSGALG00000010364,ENSGALG00000007395,ENSGALG00000028065,ENSGALG00000005792,ENSGALG00000000920,ENSGALG00000016724,ENSGALG00000013571,ENSGALG00000012483,ENSGALG00000010811,ENSGALG00000001880,ENSGALG00000010645,ENSGALG00000003028,ENSGALG00000023760,ENSGALG00000011414,ENSGALG00000027189,ENSGALG00000006482,…		GO:0030574	collagen catabolic process	0.15238	ENSGALG00000015896,ENSGALG00000011099,ENSGALG00000017183
GO:0046916	cellular transition metal ion homeostasis	0.08035	ENSGALG00000002162,ENSGALG00000028259,ENSGALG00000007220,ENSGALG00000017021,ENSGALG00000006453,ENSGALG00000006855		GO:0060675	ureteric bud morphogenesis	0.15238	ENSGALG00000006726,ENSGALG00000022994,ENSGALG00000011358,ENSGALG00000015622,ENSGALG00000005263,ENSGALG00000000839
GO:0006081	cellular aldehyde metabolic process	0.08035	ENSGALG00000011100,ENSGALG00000020943,ENSGALG00000005309,ENSGALG00000005423,ENSGALG00000003495,ENSGALG00000016205		GO:0034654	nucleobase-containing compound biosynthetic process	0.15238	ENSGALG00000000699,ENSGALG00000003782,ENSGALG00000011254,ENSGALG00000025875,ENSGALG00000027364,ENSGALG00000026821,ENSGALG00000028236,ENSGALG00000002349,ENSGALG00000005263,ENSGALG00000014463,ENSGALG00000003324,ENSGALG00000012644,ENSGALG00000007690,ENSGALG00000006722,ENSGALG00000015732,Novel01507,Novel01600,ENSGALG00000009241,ENSGALG00000027381,ENSGALG00000026484,ENSGALG00000016016,ENSGALG000000194…
GO:0003281	ventricular septum development	0.08035	ENSGALG00000016403,ENSGALG00000006099,ENSGALG00000016662,ENSGALG00000008250,ENSGALG00000028015,ENSGALG00000009791		GO:0030246	carbohydrate binding	0.15238	ENSGALG00000011883,ENSGALG00000015720,ENSGALG00000013237,ENSGALG00000029043,ENSGALG00000017311,ENSGALG00000011319,ENSGALG00000009523,Novel00748,ENSGALG00000001177,ENSGALG00000001130,ENSGALG00000000653,ENSGALG00000006725
GO:0071371	cellular response to gonadotropin stimulus	0.08035	ENSGALG00000007669,ENSGALG00000014976,ENSGALG00000016662		GO:0014889	muscle atrophy	0.15238	ENSGALG00000023961,ENSGALG00000000172
GO:0015248	sterol transporter activity	0.08035	ENSGALG00000016491,ENSGALG00000007109,ENSGALG00000007114		GO:0061042	vascular wound healing	0.15238	ENSGALG00000022940,ENSGALG00000001177
GO:0017127	cholesterol transporter activity	0.08035	ENSGALG00000016491,ENSGALG00000007109,ENSGALG00000007114		GO:0072008	glomerular mesangial cell differentiation	0.15238	ENSGALG00000001177,ENSGALG00000022940
GO:0060426	lung vasculature development	0.08035	ENSGALG00000010290,ENSGALG00000029024,ENSGALG00000005728		GO:0014819	regulation of skeletal muscle contraction	0.15238	ENSGALG00000028575,ENSGALG00000008351
GO:1900118	negative regulation of execution phase of apoptosis	0.08035	ENSGALG00000011104,ENSGALG00000027737,ENSGALG00000006211		GO:0072106	regulation of ureteric bud formation	0.15238	ENSGALG00000006726,ENSGALG00000022994
GO:0045261	proton-transporting ATP synthase complex, catalytic core F(1)	0.08035	Novel00256,ENSGALG00000022539,ENSGALG00000014644		GO:0072107	positive regulation of ureteric bud formation	0.15238	ENSGALG00000022994,ENSGALG00000006726
GO:0044707	single-multicellular organism process	0.08035	ENSGALG00000006629,ENSGALG00000007943,ENSGALG00000020522,ENSGALG00000004237,ENSGALG00000009768,ENSGALG00000009266,ENSGALG00000027069,ENSGALG00000028341,ENSGALG00000008701,ENSGALG00000000318,ENSGALG00000004591,ENSGALG00000000949,ENSGALG00000016311,ENSGALG00000007650,ENSGALG00000005352,ENSGALG00000009474,ENSGALG00000027874,ENSGALG00000012666,ENSGALG00000005849,ENSGALG00000008676,ENSGALG00000005423,…		GO:0072198	mesenchymal cell proliferation involved in ureter development	0.15238	ENSGALG00000015834,ENSGALG00000022994
GO:0007184	SMAD protein import into nucleus	0.08035	ENSGALG00000010870,ENSGALG00000003935,ENSGALG00000007364,ENSGALG00000002355		GO:0072199	regulation of mesenchymal cell proliferation involved in ureter development	0.15238	ENSGALG00000015834,ENSGALG00000022994
GO:0090207	regulation of triglyceride metabolic process	0.08035	ENSGALG00000011509,ENSGALG00000016200,ENSGALG00000014368,ENSGALG00000007109		GO:0002568	somatic diversification of T cell receptor genes	0.15238	ENSGALG00000010529,ENSGALG00000006480
GO:0043620	regulation of DNA-templated transcription in response to stress	0.082337	ENSGALG00000008014,ENSGALG00000007669,ENSGALG00000010870,ENSGALG00000010005,ENSGALG00000015828		GO:0002681	somatic recombination of T cell receptor gene segments	0.15238	ENSGALG00000006480,ENSGALG00000010529
GO:0090303	positive regulation of wound healing	0.082337	ENSGALG00000002987,ENSGALG00000008332,ENSGALG00000003957,ENSGALG00000011708,ENSGALG00000000949		GO:0033153	T cell receptor V(D)J recombination	0.15238	ENSGALG00000010529,ENSGALG00000006480
GO:0060420	regulation of heart growth	0.082337	ENSGALG00000009791,ENSGALG00000014976,ENSGALG00000023577,ENSGALG00000016662,ENSGALG00000000120		GO:0051149	positive regulation of muscle cell differentiation	0.15238	ENSGALG00000006216,ENSGALG00000029175,ENSGALG00000014645,ENSGALG00000000172,ENSGALG00000008351
GO:0071772	response to BMP	0.08409	ENSGALG00000000120,ENSGALG00000012483,ENSGALG00000005352,ENSGALG00000016662,ENSGALG00000012792,ENSGALG00000016403,ENSGALG00000014976,ENSGALG00000028015,ENSGALG00000007364,ENSGALG00000008072,ENSGALG00000007669		GO:0003176	aortic valve development	0.15238	ENSGALG00000026059,ENSGALG00000006726
GO:0071773	cellular response to BMP stimulus	0.08409	ENSGALG00000012483,ENSGALG00000000120,ENSGALG00000005352,ENSGALG00000012792,ENSGALG00000016403,ENSGALG00000016662,ENSGALG00000007364,ENSGALG00000007669,ENSGALG00000008072,ENSGALG00000014976,ENSGALG00000028015		GO:0003180	aortic valve morphogenesis	0.15238	ENSGALG00000006726,ENSGALG00000026059
GO:0051287	NAD binding	0.085433	ENSGALG00000008953,ENSGALG00000005423,ENSGALG00000010769,ENSGALG00000012061,ENSGALG00000011100,ENSGALG00000022565,ENSGALG00000002988		GO:0044291	cell-cell contact zone	0.15238	ENSGALG00000015487,ENSGALG00000014873,ENSGALG00000012044,ENSGALG00000001472,ENSGALG00000012790
GO:0045893	positive regulation of transcription, DNA-templated	0.085857	ENSGALG00000011331,ENSGALG00000014398,ENSGALG00000028015,ENSGALG00000013568,ENSGALG00000002987,ENSGALG00000006099,ENSGALG00000007636,ENSGALG00000002219,ENSGALG00000003579,ENSGALG00000017394,ENSGALG00000011104,ENSGALG00000008206,ENSGALG00000009390,ENSGALG00000014976,ENSGALG00000000608,ENSGALG00000003267,ENSGALG00000014884,ENSGALG00000005504,ENSGALG00000003406,ENSGALG00000012792,ENSGALG00000016403,…		GO:2000381	negative regulation of mesoderm development	0.15238	ENSGALG00000009241,ENSGALG00000007324
GO:1903508	positive regulation of nucleic acid-templated transcription	0.085857	ENSGALG00000011117,ENSGALG00000008098,ENSGALG00000014834,ENSGALG00000020522,ENSGALG00000029024,ENSGALG00000005839,ENSGALG00000006365,ENSGALG00000015670,ENSGALG00000004285,ENSGALG00000002182,ENSGALG00000010005,ENSGALG00000007669,ENSGALG00000005352,ENSGALG00000028046,ENSGALG00000027864,ENSGALG00000010870,ENSGALG00000008014,ENSGALG00000009791,ENSGALG00000001021,ENSGALG00000015828,ENSGALG00000002495,…		GO:0014719	skeletal muscle satellite cell activation	0.15238	ENSGALG00000014699,ENSGALG00000007065
GO:0071417	cellular response to organonitrogen compound	0.085945	ENSGALG00000028939,ENSGALG00000011594,ENSGALG00000004140,ENSGALG00000027786,ENSGALG00000012666,ENSGALG00000003579,ENSGALG00000008014,ENSGALG00000006211,ENSGALG00000011219,ENSGALG00000009700,ENSGALG00000005359,ENSGALG00000005554,ENSGALG00000004909,ENSGALG00000007669,ENSGALG00000000608,ENSGALG00000003267,ENSGALG00000004261		GO:0061056	sclerotome development	0.15238	ENSGALG00000028576,ENSGALG00000009241
GO:0006873	cellular ion homeostasis	0.087392	Novel00236,ENSGALG00000007650,ENSGALG00000002162,ENSGALG00000008678,ENSGALG00000017021,ENSGALG00000016679,ENSGALG00000008337,ENSGALG00000008544,ENSGALG00000028259,ENSGALG00000007220,ENSGALG00000015862,ENSGALG00000006855,ENSGALG00000008332,ENSGALG00000022539,ENSGALG00000006775,ENSGALG00000006453,ENSGALG00000015003,ENSGALG00000004980		GO:0060029	convergent extension involved in organogenesis	0.15238	ENSGALG00000002763,ENSGALG00000005410
GO:1902680	positive regulation of RNA biosynthetic process	0.087392	ENSGALG00000011104,ENSGALG00000008206,ENSGALG00000007636,ENSGALG00000017394,ENSGALG00000002219,ENSGALG00000003579,ENSGALG00000002987,ENSGALG00000013568,ENSGALG00000006099,ENSGALG00000028015,ENSGALG00000014398,ENSGALG00000011331,ENSGALG00000029169,ENSGALG00000000120,ENSGALG00000007082,ENSGALG00000028037,ENSGALG00000009369,ENSGALG00000016403,ENSGALG00000012792,ENSGALG00000014976,ENSGALG00000000608,…		GO:0003408	optic cup formation involved in camera-type eye development	0.15238	ENSGALG00000005410,ENSGALG00000028069
GO:0055082	cellular chemical homeostasis	0.08969	ENSGALG00000022539,ENSGALG00000006775,ENSGALG00000006453,ENSGALG00000015003,ENSGALG00000023576,ENSGALG00000004980,ENSGALG00000007220,ENSGALG00000015862,ENSGALG00000006855,ENSGALG00000008332,ENSGALG00000008678,ENSGALG00000017021,ENSGALG00000016679,ENSGALG00000008337,ENSGALG00000007617,ENSGALG00000008544,ENSGALG00000028259,Novel00236,ENSGALG00000007650,ENSGALG00000002162,ENSGALG00000011104		GO:0032982	myosin filament	0.15238	ENSGALG00000028575,ENSGALG00000000164
GO:0098771	inorganic ion homeostasis	0.08969	ENSGALG00000006453,ENSGALG00000006775,ENSGALG00000022539,ENSGALG00000015003,ENSGALG00000009700,ENSGALG00000004980,ENSGALG00000010005,ENSGALG00000007220,ENSGALG00000015862,ENSGALG00000006855,ENSGALG00000008332,ENSGALG00000008337,ENSGALG00000017021,ENSGALG00000008678,ENSGALG00000016679,ENSGALG00000008544,ENSGALG00000028259,Novel00236,ENSGALG00000002162,ENSGALG00000012483,ENSGALG00000007650		GO:2001223	negative regulation of neuron migration	0.15238	ENSGALG00000001085,ENSGALG00000002515
GO:0050839	cell adhesion molecule binding	0.091209	ENSGALG00000028341,ENSGALG00000009262,ENSGALG00000015142,ENSGALG00000003589,ENSGALG00000016216,ENSGALG00000009268,ENSGALG00000013742,ENSGALG00000010978,ENSGALG00000009266,ENSGALG00000009474		GO:0051371	muscle alpha-actinin binding	0.15238	ENSGALG00000001977,ENSGALG00000003925
GO:0042752	regulation of circadian rhythm	0.094347	ENSGALG00000014398,ENSGALG00000008308,ENSGALG00000016200,ENSGALG00000009791,ENSGALG00000028529,ENSGALG00000016403,ENSGALG00000009768		GO:0045110	intermediate filament bundle assembly	0.15238	ENSGALG00000000299,ENSGALG00000000314
GO:0045445	myoblast differentiation	0.094347	ENSGALG00000006365,ENSGALG00000007114,ENSGALG00000014884,ENSGALG00000023577,ENSGALG00000008250,ENSGALG00000010005,ENSGALG00000001021		GO:0032261	purine nucleotide salvage	0.15238	ENSGALG00000002082,ENSGALG00000005662
GO:0031325	positive regulation of cellular metabolic process	0.095419	ENSGALG00000011117,ENSGALG00000009266,ENSGALG00000014834,ENSGALG00000008098,ENSGALG00000020522,ENSGALG00000007289,ENSGALG00000005839,ENSGALG00000022586,ENSGALG00000015670,ENSGALG00000004285,ENSGALG00000008701,ENSGALG00000028046,ENSGALG00000005352,ENSGALG00000012666,ENSGALG00000026858,ENSGALG00000016311,ENSGALG00000009791,ENSGALG00000015828,ENSGALG00000028143,ENSGALG00000011020,ENSGALG00000005728,…		GO:0033010	paranodal junction	0.15238	ENSGALG00000000644,ENSGALG00000001472
GO:0060038	cardiac muscle cell proliferation	0.095419	ENSGALG00000000120,ENSGALG00000016662,ENSGALG00000023577,ENSGALG00000014976,ENSGALG00000004237		GO:0033326	cerebrospinal fluid secretion	0.15238	ENSGALG00000028616,ENSGALG00000001006
GO:0009118	regulation of nucleoside metabolic process	0.095419	ENSGALG00000004809,ENSGALG00000003579,ENSGALG00000003267,ENSGALG00000012613,ENSGALG00000014398		GO:0072047	proximal/distal pattern formation involved in nephron development	0.15238	ENSGALG00000013193,ENSGALG00000013194
GO:1903578	regulation of ATP metabolic process	0.095419	ENSGALG00000003579,ENSGALG00000014398,ENSGALG00000012613,ENSGALG00000003267,ENSGALG00000004809		GO:0072081	specification of nephron tubule identity	0.15238	ENSGALG00000013194,ENSGALG00000013193
GO:0010243	response to organonitrogen compound	0.096078	ENSGALG00000004909,ENSGALG00000005359,ENSGALG00000005554,ENSGALG00000011219,ENSGALG00000009700,ENSGALG00000000608,ENSGALG00000003267,ENSGALG00000007669,ENSGALG00000012418,ENSGALG00000007082,ENSGALG00000004261,ENSGALG00000004140,ENSGALG00000028939,ENSGALG00000011594,ENSGALG00000012666,ENSGALG00000027864,ENSGALG00000027786,ENSGALG00000006211,ENSGALG00000007636,ENSGALG00000008014,ENSGALG00000003579		GO:0086080	protein binding involved in heterotypic cell-cell adhesion	0.15238	ENSGALG00000009514,ENSGALG00000000644
GO:0005753	mitochondrial proton-transporting ATP synthase complex	0.097219	Novel00256,ENSGALG00000018368,ENSGALG00000015372,ENSGALG00000022539		GO:1903054	negative regulation of extracellular matrix organization	0.15238	ENSGALG00000011099,ENSGALG00000011970
GO:0002761	regulation of myeloid leukocyte differentiation	0.097219	ENSGALG00000006099,ENSGALG00000016403,ENSGALG00000002421,ENSGALG00000005554,ENSGALG00000008206,ENSGALG00000028037,ENSGALG00000016311,ENSGALG00000008014		GO:0060090	binding, bridging	0.15317	ENSGALG00000012044,ENSGALG00000000314,Novel01756,Novel01507,ENSGALG00000021128,Novel01396,ENSGALG00000012790
GO:0006695	cholesterol biosynthetic process	0.097219	ENSGALG00000017394,ENSGALG00000007114,ENSGALG00000016491,ENSGALG00000028046		GO:0031325	positive regulation of cellular metabolic process	0.15318	ENSGALG00000001006,ENSGALG00000026146,ENSGALG00000010936,ENSGALG00000005613,ENSGALG00000016439,ENSGALG00000009362,ENSGALG00000028576,ENSGALG00000004249,ENSGALG00000000653,ENSGALG00000014645,ENSGALG00000007324,ENSGALG00000010692,ENSGALG00000005621,ENSGALG00000027232,ENSGALG00000027887,ENSGALG00000009241,ENSGALG00000026484,ENSGALG00000016016,ENSGALG00000005263,ENSGALG00000003324,ENSGALG00000007690,…
GO:1902653	secondary alcohol biosynthetic process	0.097219	ENSGALG00000017394,ENSGALG00000007114,ENSGALG00000028046,ENSGALG00000016491		GO:0010629	negative regulation of gene expression	0.15318	ENSGALG00000010936,ENSGALG00000012073,ENSGALG00000014645,ENSGALG00000026180,ENSGALG00000006480,ENSGALG00000002893,ENSGALG00000007324,ENSGALG00000006673,ENSGALG00000022994,ENSGALG00000026059,ENSGALG00000019470,ENSGALG00000010705,ENSGALG00000022980,ENSGALG00000027381,ENSGALG00000026484,ENSGALG00000006726,ENSGALG00000016016,ENSGALG00000009241,ENSGALG00000010529,ENSGALG00000005410,ENSGALG00000007945,…
GO:0008201	heparin binding	0.097219	ENSGALG00000004591,ENSGALG00000000949,ENSGALG00000010290,ENSGALG00000008646,ENSGALG00000015662,ENSGALG00000016491,ENSGALG00000014368,ENSGALG00000028939		GO:0061564	axon development	0.15344	ENSGALG00000029140,ENSGALG00000000314,ENSGALG00000006726,ENSGALG00000000653,ENSGALG00000007911,ENSGALG00000005410,ENSGALG00000014014,ENSGALG00000009514,ENSGALG00000008961,ENSGALG00000027836,ENSGALG00000026821,ENSGALG00000017056,ENSGALG00000008898,ENSGALG00000000644,ENSGALG00000000112,ENSGALG00000004526
GO:0072525	pyridine-containing compound biosynthetic process	0.097219	ENSGALG00000009926,ENSGALG00000016205,ENSGALG00000008098,ENSGALG00000012418		GO:0097060	synaptic membrane	0.15631	ENSGALG00000008898,ENSGALG00000007899,ENSGALG00000008339,ENSGALG00000002515,ENSGALG00000007906,ENSGALG00000005801,ENSGALG00000009301,ENSGALG00000008100
GO:0001078	transcriptional repressor activity, RNA polymerase II core promoter proximal region sequence-specific binding	0.097219	ENSGALG00000029169,ENSGALG00000029024,ENSGALG00000008308,ENSGALG00000006099,ENSGALG00000015828,ENSGALG00000008250,ENSGALG00000023577,ENSGALG00000028015		GO:0048593	camera-type eye morphogenesis	0.15631	ENSGALG00000010529,ENSGALG00000005613,ENSGALG00000006751,ENSGALG00000005263,ENSGALG00000005410,ENSGALG00000012775,ENSGALG00000028069,ENSGALG00000026059
GO:0009084	glutamine family amino acid biosynthetic process	0.097219	ENSGALG00000003678,ENSGALG00000003804,ENSGALG00000023689,ENSGALG00000008518		GO:0050905	neuromuscular process	0.15631	ENSGALG00000000314,ENSGALG00000003123,ENSGALG00000007366,ENSGALG00000008898,ENSGALG00000009301,ENSGALG00000004526,ENSGALG00000003582,ENSGALG00000015419
GO:2000352	negative regulation of endothelial cell apoptotic process	0.097219	ENSGALG00000000619,ENSGALG00000009268,ENSGALG00000009262,ENSGALG00000009266		GO:0072171	mesonephric tubule morphogenesis	0.16059	ENSGALG00000006726,ENSGALG00000022994,ENSGALG00000011358,ENSGALG00000015622,ENSGALG00000000839,ENSGALG00000005263
GO:0000982	transcription factor activity, RNA polymerase II core promoter proximal region sequence-specific binding	0.099001	ENSGALG00000006365,ENSGALG00000029024,ENSGALG00000028037,ENSGALG00000029169,ENSGALG00000007669,ENSGALG00000010005,ENSGALG00000002182,ENSGALG00000008308,ENSGALG00000008014,ENSGALG00000028015,ENSGALG00000023577,ENSGALG00000008250,ENSGALG00000013568,ENSGALG00000006099,ENSGALG00000001021,ENSGALG00000015828		GO:0060317	cardiac epithelial to mesenchymal transition	0.16312	ENSGALG00000028069,ENSGALG00000026059,ENSGALG00000026180,ENSGALG00000027364
GO:0005507	copper ion binding	0.099373	ENSGALG00000028939,ENSGALG00000007109,Novel00717,ENSGALG00000015207,ENSGALG00000018370,ENSGALG00000017021		GO:0014015	positive regulation of gliogenesis	0.16312	ENSGALG00000027381,ENSGALG00000012290,ENSGALG00000011541,ENSGALG00000005263
GO:0009410	response to xenobiotic stimulus	0.099511	ENSGALG00000011894,ENSGALG00000004285,ENSGALG00000004196,ENSGALG00000004050,ENSGALG00000016690,ENSGALG00000022812		GO:1903522	regulation of blood circulation	0.16518	ENSGALG00000028575,ENSGALG00000015018,ENSGALG00000008351,ENSGALG00000027836,ENSGALG00000012044,ENSGALG00000015487,ENSGALG00000028884,ENSGALG00000014873,ENSGALG00000007623,ENSGALG00000012790
GO:0090087	regulation of peptide transport	0.099605	ENSGALG00000006629,ENSGALG00000009268,ENSGALG00000015862,ENSGALG00000009266,ENSGALG00000011104,ENSGALG00000027864,ENSGALG00000008337,ENSGALG00000009262,ENSGALG00000023576,ENSGALG00000007617,ENSGALG00000004285		GO:0070252	actin-mediated cell contraction	0.16737	ENSGALG00000012790,ENSGALG00000009844,ENSGALG00000015487,ENSGALG00000012044,ENSGALG00000028575
GO:0055002	striated muscle cell development	0.1029	ENSGALG00000008544,ENSGALG00000003521,ENSGALG00000008250,ENSGALG00000006520,ENSGALG00000016797,ENSGALG00000000120,ENSGALG00000004237,ENSGALG00000009791,ENSGALG00000010290,ENSGALG00000007943		GO:0019222	regulation of metabolic process	0.16846	ENSGALG00000028091,ENSGALG00000008339,ENSGALG00000000172,ENSGALG00000010461,ENSGALG00000006497,ENSGALG00000003965,ENSGALG00000028884,ENSGALG00000016069,ENSGALG00000010114,ENSGALG00000015910,ENSGALG00000025740,ENSGALG00000016702,ENSGALG00000028069,ENSGALG00000001177,ENSGALG00000010529,ENSGALG00000011358,ENSGALG00000016800,ENSGALG00000020999,ENSGALG00000002028,ENSGALG00000003161,ENSGALG00000000221,…
GO:0045944	positive regulation of transcription from RNA polymerase II promoter	0.1029	ENSGALG00000007636,ENSGALG00000017394,ENSGALG00000002219,ENSGALG00000011104,ENSGALG00000014398,ENSGALG00000028015,ENSGALG00000013568,ENSGALG00000002987,ENSGALG00000006099,ENSGALG00000007082,ENSGALG00000028037,ENSGALG00000029169,ENSGALG00000003267,ENSGALG00000014976,ENSGALG00000009390,ENSGALG00000003406,ENSGALG00000005504,ENSGALG00000014884,ENSGALG00000012792,ENSGALG00000009791,ENSGALG00000008014,…		GO:0051963	regulation of synapse assembly	0.17465	ENSGALG00000016160,ENSGALG00000011319,ENSGALG00000022994,ENSGALG00000008898,ENSGALG00000008279,ENSGALG00000005410
GO:0001666	response to hypoxia	0.106	ENSGALG00000010001,ENSGALG00000007878,ENSGALG00000001021,ENSGALG00000015828,ENSGALG00000004980,ENSGALG00000016216,ENSGALG00000002495,ENSGALG00000010005,ENSGALG00000007669,ENSGALG00000014976,ENSGALG00000015937		GO:0022898	regulation of transmembrane transporter activity	0.1765	ENSGALG00000015018,ENSGALG00000006190,ENSGALG00000008351,ENSGALG00000014463,ENSGALG00000012044,ENSGALG00000000699,ENSGALG00000026059,ENSGALG00000009995
GO:0051234	establishment of localization	0.10631	ENSGALG00000007596,Novel01719,ENSGALG00000015944,ENSGALG00000003761,ENSGALG00000008337,ENSGALG00000007395,ENSGALG00000012488,ENSGALG00000007220,ENSGALG00000007878,Novel01242,ENSGALG00000001915,ENSGALG00000003267,ENSGALG00000006775,ENSGALG00000026727,ENSGALG00000001330,ENSGALG00000004980,ENSGALG00000005554,ENSGALG00000014680,ENSGALG00000011612,ENSGALG00000010870,ENSGALG00000026537,ENSGALG000000161…		GO:0031327	negative regulation of cellular biosynthetic process	0.17663	ENSGALG00000014645,ENSGALG00000010936,ENSGALG00000012073,ENSGALG00000022994,ENSGALG00000026059,ENSGALG00000019470,ENSGALG00000022980,ENSGALG00000010705,ENSGALG00000026180,ENSGALG00000005297,ENSGALG00000006480,ENSGALG00000007324,ENSGALG00000006673,ENSGALG00000005410,ENSGALG00000007690,ENSGALG00000015732,ENSGALG00000014776,ENSGALG00000006722,ENSGALG00000012775,ENSGALG00000005263,ENSGALG00000027381,…
GO:0048660	regulation of smooth muscle cell proliferation	0.10774	ENSGALG00000016403,ENSGALG00000002987,ENSGALG00000005554,ENSGALG00000000949,ENSGALG00000016311		GO:0007010	cytoskeleton organization	0.17695	ENSGALG00000009321,ENSGALG00000002103,ENSGALG00000000299,ENSGALG00000004249,ENSGALG00000000653,ENSGALG00000002652,ENSGALG00000012790,ENSGALG00000018666,ENSGALG00000008509,ENSGALG00000009844,ENSGALG00000018946,ENSGALG00000005806,ENSGALG00000014201,ENSGALG00000022980,ENSGALG00000011487,ENSGALG00000006130,ENSGALG00000005725,Novel01507,ENSGALG00000015018,ENSGALG00000000314,ENSGALG00000003925,ENSGALG0…
GO:0030277	maintenance of gastrointestinal epithelium	0.10774	ENSGALG00000006629,ENSGALG00000008290,ENSGALG00000003935		GO:0043501	skeletal muscle adaptation	0.17918	ENSGALG00000023961,ENSGALG00000006216,ENSGALG00000000730
GO:1990267	response to transition metal nanoparticle	0.10774	ENSGALG00000028939,ENSGALG00000002162,ENSGALG00000009926,ENSGALG00000004261,ENSGALG00000017021		GO:0071425	hematopoietic stem cell proliferation	0.17918	ENSGALG00000005410,ENSGALG00000001177,ENSGALG00000009241
GO:0009066	aspartate family amino acid metabolic process	0.10774	ENSGALG00000002988,ENSGALG00000011797,ENSGALG00000023689,ENSGALG00000009748,ENSGALG00000008953		GO:0070161	anchoring junction	0.17918	ENSGALG00000001472,ENSGALG00000011487,ENSGALG00000004260,ENSGALG00000014201,ENSGALG00000000644,ENSGALG00000014873,ENSGALG00000009844,ENSGALG00000006751,ENSGALG00000011099,ENSGALG00000015556,ENSGALG00000004320,ENSGALG00000012790,ENSGALG00000029175,ENSGALG00000014463,ENSGALG00000009362,ENSGALG00000006190,ENSGALG00000000299,ENSGALG00000007488,ENSGALG00000028575
GO:0010605	negative regulation of macromolecule metabolic process	0.10774	ENSGALG00000009369,ENSGALG00000007082,ENSGALG00000016200,ENSGALG00000008332,ENSGALG00000029169,ENSGALG00000008973,ENSGALG00000005504,ENSGALG00000011509,ENSGALG00000015937,ENSGALG00000014976,ENSGALG00000003589,ENSGALG00000012792,ENSGALG00000026910,ENSGALG00000002021,ENSGALG00000008601,ENSGALG00000028015,ENSGALG00000006099,ENSGALG00000006833,ENSGALG00000008469,ENSGALG00000004237,ENSGALG00000009768,…		GO:0072176	nephric duct development	0.17918	ENSGALG00000006726,ENSGALG00000029175,ENSGALG00000000839
GO:0034698	response to gonadotropin	0.10774	ENSGALG00000014976,ENSGALG00000007669,ENSGALG00000016662		GO:0007512	adult heart development	0.17918	ENSGALG00000014873,ENSGALG00000026366,ENSGALG00000028575
GO:0043691	reverse cholesterol transport	0.10774	ENSGALG00000028928,ENSGALG00000007114,ENSGALG00000007109		GO:0045095	keratin filament	0.17918	ENSGALG00000018947,ENSGALG00000002349,ENSGALG00000018666
GO:0034375	high-density lipoprotein particle remodeling	0.10774	ENSGALG00000007114,ENSGALG00000004230,ENSGALG00000028928		GO:0044346	fibroblast apoptotic process	0.17918	ENSGALG00000007324,ENSGALG00000007924,ENSGALG00000012351
GO:0055091	phospholipid homeostasis	0.10774	ENSGALG00000007114,ENSGALG00000004285,ENSGALG00000010978		GO:0002076	osteoblast development	0.17918	ENSGALG00000026180,ENSGALG00000026484,ENSGALG00000027364
GO:0045978	negative regulation of nucleoside metabolic process	0.10774	ENSGALG00000004809,ENSGALG00000012613,ENSGALG00000003267		GO:0005614	interstitial matrix	0.17918	ENSGALG00000015307,ENSGALG00000016411,ENSGALG00000010583
GO:1903579	negative regulation of ATP metabolic process	0.10774	ENSGALG00000003267,ENSGALG00000012613,ENSGALG00000004809		GO:1901381	positive regulation of potassium ion transmembrane transport	0.17918	ENSGALG00000014463,ENSGALG00000012044,ENSGALG00000009995
GO:0055015	ventricular cardiac muscle cell development	0.10774	ENSGALG00000000120,ENSGALG00000016797,ENSGALG00000009791		GO:0060560	developmental growth involved in morphogenesis	0.17941	ENSGALG00000017183,ENSGALG00000022994,ENSGALG00000015970,ENSGALG00000005410,ENSGALG00000000548,ENSGALG00000004526,ENSGALG00000026180,ENSGALG00000017056,ENSGALG00000009241,ENSGALG00000029140
GO:0043217	myelin maintenance	0.10774	ENSGALG00000020522,ENSGALG00000002775,ENSGALG00000016216		GO:0048747	muscle fiber development	0.18225	ENSGALG00000006216,ENSGALG00000010529,ENSGALG00000005538,ENSGALG00000000172,ENSGALG00000000730
GO:0044262	cellular carbohydrate metabolic process	0.10788	ENSGALG00000011104,ENSGALG00000011016,ENSGALG00000007636,ENSGALG00000003579,ENSGALG00000003475,ENSGALG00000013257,ENSGALG00000010978,ENSGALG00000006300,ENSGALG00000016200,ENSGALG00000012613,ENSGALG00000001949,ENSGALG00000005554,ENSGALG00000012792,ENSGALG00000011219,ENSGALG00000009700,ENSGALG00000003267,ENSGALG00000002412		GO:0014888	striated muscle adaptation	0.18294	ENSGALG00000023961,ENSGALG00000006216,ENSGALG00000000172,ENSGALG00000000730
GO:0008016	regulation of heart contraction	0.10788	ENSGALG00000015142,ENSGALG00000008544,ENSGALG00000003521,ENSGALG00000010005,ENSGALG00000015003,ENSGALG00000011117,ENSGALG00000000120,ENSGALG00000000585,ENSGALG00000000949,ENSGALG00000005332		GO:0086001	cardiac muscle cell action potential	0.18294	ENSGALG00000012044,ENSGALG00000015487,ENSGALG00000012790,ENSGALG00000008351
GO:0051188	cofactor biosynthetic process	0.10788	ENSGALG00000002479,ENSGALG00000012418,ENSGALG00000008098,ENSGALG00000016205,ENSGALG00000011797,ENSGALG00000009926,ENSGALG00000009700,ENSGALG00000012200,ENSGALG00000027835		GO:0034605	cellular response to heat	0.18294	ENSGALG00000006757,ENSGALG00000001177,ENSGALG00000012046,ENSGALG00000016580
GO:0060395	SMAD protein signal transduction	0.10788	ENSGALG00000000120,ENSGALG00000012792,ENSGALG00000010870,ENSGALG00000004285,ENSGALG00000016662,ENSGALG00000028037		GO:0042246	tissue regeneration	0.18294	ENSGALG00000014873,ENSGALG00000006216,ENSGALG00000007065,ENSGALG00000003782
GO:0036293	response to decreased oxygen levels	0.10788	ENSGALG00000007878,ENSGALG00000010001,ENSGALG00000014976,ENSGALG00000015937,ENSGALG00000007669,ENSGALG00000010005,ENSGALG00000016216,ENSGALG00000002495,ENSGALG00000004980,ENSGALG00000015828,ENSGALG00000001021		GO:0003677	DNA binding	0.184	ENSGALG00000005263,ENSGALG00000003324,ENSGALG00000012644,ENSGALG00000012290,ENSGALG00000001518,ENSGALG00000027677,ENSGALG00000005410,ENSGALG00000007690,ENSGALG00000014776,ENSGALG00000012775,ENSGALG00000013193,ENSGALG00000010529,ENSGALG00000027381,ENSGALG00000026484,ENSGALG00000006726,ENSGALG00000016016,ENSGALG00000000839,ENSGALG00000006497,ENSGALG00000010461,ENSGALG00000003965,ENSGALG00000010114,…
GO:0006848	pyruvate transport	0.10788	ENSGALG00000011483,ENSGALG00000015437		GO:0051101	regulation of DNA binding	0.18503	ENSGALG00000012155,ENSGALG00000026059,ENSGALG00000006726,ENSGALG00000026180,ENSGALG00000027364,ENSGALG00000010529
GO:0050833	pyruvate transmembrane transporter activity	0.10788	ENSGALG00000011483,ENSGALG00000015437		GO:0000904	cell morphogenesis involved in differentiation	0.18503	ENSGALG00000004526,ENSGALG00000000548,ENSGALG00000000644,ENSGALG00000028069,ENSGALG00000026059,ENSGALG00000008961,ENSGALG00000027364,ENSGALG00000009514,ENSGALG00000004653,ENSGALG00000026180,ENSGALG00000017056,ENSGALG00000008898,ENSGALG00000026821,ENSGALG00000027836,ENSGALG00000016945,ENSGALG00000000653,ENSGALG00000005410,ENSGALG00000014014,ENSGALG00000007911,ENSGALG00000003582,ENSGALG00000010529,…
GO:1901475	pyruvate transmembrane transport	0.10788	ENSGALG00000015437,ENSGALG00000011483		GO:0097458	neuron part	0.18642	ENSGALG00000016391,ENSGALG00000003582,ENSGALG00000004921,ENSGALG00000007911,ENSGALG00000028285,ENSGALG00000012044,ENSGALG00000000653,ENSGALG00000003123,ENSGALG00000012004,ENSGALG00000013640,ENSGALG00000000314,ENSGALG00000001812,ENSGALG00000002015,ENSGALG00000000644,ENSGALG00000007284,ENSGALG00000027836,ENSGALG00000006751,ENSGALG00000003074,ENSGALG00000005621,ENSGALG00000008898,ENSGALG00000017056,…
GO:0019238	cyclohydrolase activity	0.10788	ENSGALG00000012200,ENSGALG00000003570		GO:0009890	negative regulation of biosynthetic process	0.19214	ENSGALG00000027381,ENSGALG00000016016,ENSGALG00000026484,ENSGALG00000006726,ENSGALG00000010529,ENSGALG00000009241,ENSGALG00000005410,ENSGALG00000014776,ENSGALG00000015732,ENSGALG00000006722,ENSGALG00000012775,ENSGALG00000007690,ENSGALG00000005263,ENSGALG00000008339,ENSGALG00000001197,ENSGALG00000022940,ENSGALG00000027364,ENSGALG00000011254,ENSGALG00000016069,ENSGALG00000000699,ENSGALG00000010114,…
GO:0004505	phenylalanine 4-monooxygenase activity	0.10788	ENSGALG00000027835,ENSGALG00000012754		GO:0032879	regulation of localization	0.19214	ENSGALG00000012073,ENSGALG00000012783,ENSGALG00000009523,ENSGALG00000001812,ENSGALG00000006346,ENSGALG00000026854,ENSGALG00000006190,ENSGALG00000012044,ENSGALG00000012155,ENSGALG00000012184,ENSGALG00000012790,ENSGALG00000017132,ENSGALG00000001264,ENSGALG00000027836,ENSGALG00000002893,ENSGALG00000003074,ENSGALG00000027232,ENSGALG00000002515,ENSGALG00000005621,ENSGALG00000028115,ENSGALG00000022980,…
GO:0034115	negative regulation of heterotypic cell-cell adhesion	0.10788	ENSGALG00000005554,ENSGALG00000007114		GO:0002064	epithelial cell development	0.1935	ENSGALG00000004653,ENSGALG00000006726,ENSGALG00000016945,ENSGALG00000007324,ENSGALG00000022940,Novel00357,ENSGALG00000005410,ENSGALG00000007690,ENSGALG00000011487,ENSGALG00000005263,ENSGALG00000014873,ENSGALG00000028115
GO:0070587	regulation of cell-cell adhesion involved in gastrulation	0.10788	ENSGALG00000005554,ENSGALG00000007114		GO:0001837	epithelial to mesenchymal transition	0.19674	ENSGALG00000026180,ENSGALG00000005410,ENSGALG00000026059,ENSGALG00000028069,ENSGALG00000009241,ENSGALG00000010529,ENSGALG00000027364
GO:0015245	fatty acid transporter activity	0.10788	ENSGALG00000006471,ENSGALG00000026678		GO:0009408	response to heat	0.19858	ENSGALG00000012046,ENSGALG00000016580,ENSGALG00000001177,ENSGALG00000027316,ENSGALG00000006757
GO:0060319	primitive erythrocyte differentiation	0.10788	ENSGALG00000006099,ENSGALG00000010290		GO:0050715	positive regulation of cytokine secretion	0.19858	ENSGALG00000005725,ENSGALG00000005410,ENSGALG00000006726,ENSGALG00000026059,ENSGALG00000001177
GO:0003988	acetyl-CoA C-acyltransferase activity	0.10788	ENSGALG00000017163,ENSGALG00000016555		GO:0003279	cardiac septum development	0.19919	ENSGALG00000000839,ENSGALG00000012044,ENSGALG00000015487,ENSGALG00000026180,ENSGALG00000005410,ENSGALG00000006726
GO:0014707	branchiomeric skeletal muscle development	0.10788	ENSGALG00000029024,ENSGALG00000006365		GO:0045934	negative regulation of nucleobase-containing compound metabolic process	0.19919	ENSGALG00000007324,ENSGALG00000006673,ENSGALG00000026180,ENSGALG00000006480,ENSGALG00000019470,ENSGALG00000010705,ENSGALG00000022980,ENSGALG00000022994,ENSGALG00000026059,ENSGALG00000010936,ENSGALG00000012073,ENSGALG00000014645,ENSGALG00000022940,ENSGALG00000027364,ENSGALG00000008339,ENSGALG00000001197,ENSGALG00000000839,ENSGALG00000028884,ENSGALG00000010114,ENSGALG00000016069,ENSGALG00000000699,…
GO:0048625	myoblast fate commitment	0.10788	ENSGALG00000006365,ENSGALG00000010005		GO:0043005	neuron projection	0.19919	ENSGALG00000000653,ENSGALG00000007911,ENSGALG00000003582,ENSGALG00000004921,ENSGALG00000001812,ENSGALG00000000314,ENSGALG00000012004,ENSGALG00000013640,ENSGALG00000003123,ENSGALG00000000644,ENSGALG00000002015,ENSGALG00000020199,ENSGALG00000011541,ENSGALG00000009003,ENSGALG00000015087,ENSGALG00000009514,ENSGALG00000008898,ENSGALG00000008339,ENSGALG00000006751,ENSGALG00000027836
GO:0035473	lipase binding	0.10788	ENSGALG00000016491,ENSGALG00000014368		GO:0010951	negative regulation of endopeptidase activity	0.20227	ENSGALG00000005811,ENSGALG00000010657,ENSGALG00000010529,ENSGALG00000009241,ENSGALG00000028115,ENSGALG00000012873,ENSGALG00000015910,ENSGALG00000007945,ENSGALG00000004969
GO:0035672	oligopeptide transmembrane transport	0.10788	ENSGALG00000015862,ENSGALG00000015947		GO:0031323	regulation of cellular metabolic process	0.20227	ENSGALG00000000936,ENSGALG00000010705,ENSGALG00000019470,ENSGALG00000005621,ENSGALG00000027232,ENSGALG00000005297,ENSGALG00000007324,ENSGALG00000010692,Novel00357,ENSGALG00000012351,ENSGALG00000014645,ENSGALG00000010797,ENSGALG00000028576,ENSGALG00000000653,ENSGALG00000004249,ENSGALG00000016439,ENSGALG00000023420,ENSGALG00000007366,ENSGALG00000009362,ENSGALG00000001812,ENSGALG00000001006,ENSGALG0…
GO:0003190	atrioventricular valve formation	0.10788	ENSGALG00000016662,ENSGALG00000006099		GO:0010830	regulation of myotube differentiation	0.20566	ENSGALG00000008351,ENSGALG00000000172,ENSGALG00000012712,ENSGALG00000006216
GO:0051434	BH3 domain binding	0.10788	ENSGALG00000028249,ENSGALG00000006211		GO:0042551	neuron maturation	0.20596	ENSGALG00000027836,ENSGALG00000000653,ENSGALG00000000644,ENSGALG00000009514
GO:0032937	SREBP-SCAP-Insig complex	0.10788	ENSGALG00000017394,ENSGALG00000028046		GO:0008237	metallopeptidase activity	0.20862	ENSGALG00000015558,ENSGALG00000006819,ENSGALG00000004087,ENSGALG00000019060,ENSGALG00000009572,ENSGALG00000017183,ENSGALG00000025874,ENSGALG00000002081,ENSGALG00000003744,ENSGALG00000015896,ENSGALG00000006104
GO:0004356	glutamate-ammonia ligase activity	0.10788	ENSGALG00000008518,ENSGALG00000003678		GO:0031589	cell-substrate adhesion	0.21195	ENSGALG00000015403,ENSGALG00000015307,ENSGALG00000028091,ENSGALG00000008509,ENSGALG00000009362,ENSGALG00000023420,ENSGALG00000014463,ENSGALG00000015630,ENSGALG00000016584,ENSGALG00000011962,ENSGALG00000016330,ENSGALG00000010583,ENSGALG00000001472
GO:0006542	glutamine biosynthetic process	0.10788	ENSGALG00000008518,ENSGALG00000003678		GO:0046716	muscle cell cellular homeostasis	0.21195	ENSGALG00000009301,ENSGALG00000023961,ENSGALG00000008351
GO:0016211	ammonia ligase activity	0.10788	ENSGALG00000003678,ENSGALG00000008518		GO:0010831	positive regulation of myotube differentiation	0.21195	ENSGALG00000008351,ENSGALG00000000172,ENSGALG00000006216
GO:0016880	acid-ammonia (or amide) ligase activity	0.10788	ENSGALG00000003678,ENSGALG00000008518		GO:0061180	mammary gland epithelium development	0.21195	ENSGALG00000008351,ENSGALG00000006726,ENSGALG00000005410
GO:0002034	regulation of blood vessel size by renin-angiotensin	0.10788	ENSGALG00000011117,ENSGALG00000002987		GO:0001708	cell fate specification	0.21195	ENSGALG00000027381,ENSGALG00000022994,ENSGALG00000003965,ENSGALG00000010133,ENSGALG00000009241,ENSGALG00000015622
GO:0003072	renal control of peripheral vascular resistance involved in regulation of systemic arterial blood pressure	0.10788	ENSGALG00000002987,ENSGALG00000011117		GO:0003705	transcription factor activity, RNA polymerase II distal enhancer sequence-specific binding	0.21195	ENSGALG00000027381,ENSGALG00000010794,ENSGALG00000012290,ENSGALG00000019470,ENSGALG00000022940,ENSGALG00000010529
GO:0070330	aromatase activity	0.10788	ENSGALG00000001325,ENSGALG00000001320		GO:0005887	integral component of plasma membrane	0.21195	ENSGALG00000009301,ENSGALG00000003747,ENSGALG00000010949,ENSGALG00000010163,ENSGALG00000008898,ENSGALG00000008339,ENSGALG00000002515,ENSGALG00000010044,ENSGALG00000015403,ENSGALG00000001264,ENSGALG00000028543,ENSGALG00000016580,ENSGALG00000004921,ENSGALG00000005801,ENSGALG00000015487,ENSGALG00000011696,ENSGALG00000012044,ENSGALG00000000653,ENSGALG00000007906,ENSGALG00000003123,ENSGALG00000000894,…
GO:0005432	calcium:sodium antiporter activity	0.10788	ENSGALG00000008337,ENSGALG00000008544		GO:0051393	alpha-actinin binding	0.21195	ENSGALG00000003925,ENSGALG00000003488,ENSGALG00000001977
GO:0043152	induction of bacterial agglutination	0.10788	ENSGALG00000009266,ENSGALG00000009262		GO:0022617	extracellular matrix disassembly	0.21195	ENSGALG00000011099,ENSGALG00000017183,ENSGALG00000028543
GO:0006558	L-phenylalanine metabolic process	0.10788	ENSGALG00000012754,ENSGALG00000014966		GO:0044243	multicellular organismal catabolic process	0.21195	ENSGALG00000017183,ENSGALG00000011099,ENSGALG00000015896
[truncated: 5,371 more rows]
