# Supplementary material for: Common microRNA–mRNA Interactions in Different Newcastle Disease Virus-Infected Chicken Embryonic Visceral Tissues
Source: Int J Mol Sci. 2018 Apr 25;19(5):1291. doi: 10.3390/ijms19051291 (PMC5983721; doi:10.3390/ijms19051291)
Supplement: Supplementary file 1 [file ijms-19-01291-s001.zip › Supplementary Files/Table S8. KEGG Pathway analysis of common DEGs.xls]

## Sheet: Sheet1
Up-regulated DEGs				Down-regulated DEGs
KEGG pathway term	Q-value	Gene ID		KEGG pathway term	Q-value	Gene ID
Biosynthesis of amino acids	9.90574e-06	ENSGALG00000002397|ENSGALG00000002377|ENSGALG00000007606|ENSGALG00000000893|ENSGALG00000022565|ENSGALG00000003678|ENSGALG00000002988|ENSGALG00000008229|ENSGALG00000015180|ENSGALG00000007936|ENSGALG00000002479|ENSGALG00000016592|ENSGALG00000008518|ENSGALG00000002162|ENSGALG00000015544|ENSGALG00000008317|ENSGALG00000005309|ENSGALG00000005046|ENSGALG00000023689|ENSGALG00000012754|ENSGALG00000011331|…		Wnt signaling pathway	0.00019382	ENSGALG00000010529|ENSGALG00000009241|ENSGALG00000027821|ENSGALG00000005621|ENSGALG00000011358|ENSGALG00000028069|ENSGALG00000005410|ENSGALG00000012073|ENSGALG00000006480|ENSGALG00000016069|ENSGALG00000028041|ENSGALG00000000839|ENSGALG00000002652
Metabolic pathways	1.28933e-05	ENSGALG00000009926|ENSGALG00000009600|ENSGALG00000007606|ENSGALG00000004196|ENSGALG00000016724|ENSGALG00000003678|ENSGALG00000015180|ENSGALG00000002377|ENSGALG00000004343|ENSGALG00000027501|ENSGALG00000014869|ENSGALG00000012488|ENSGALG00000003570|ENSGALG00000006482|ENSGALG00000002479|ENSGALG00000003475|ENSGALG00000010628|ENSGALG00000006131|ENSGALG00000005423|ENSGALG00000003495|ENSGALG00000023435|…		Melanogenesis	0.00019382	ENSGALG00000010529|ENSGALG00000005725|ENSGALG00000005621|ENSGALG00000011358|ENSGALG00000028069|ENSGALG00000005410|ENSGALG00000008424|ENSGALG00000006480|ENSGALG00000016069|ENSGALG00000000839|ENSGALG00000002652
Carbon metabolism	1.5116e-05	ENSGALG00000010211|ENSGALG00000016724|ENSGALG00000007936|ENSGALG00000002397|ENSGALG00000007606|ENSGALG00000006680|ENSGALG00000022565|ENSGALG00000002988|ENSGALG00000007652|ENSGALG00000005309|ENSGALG00000015180|ENSGALG00000013165|ENSGALG00000020943|ENSGALG00000002377|ENSGALG00000001949|ENSGALG00000012613|ENSGALG00000007878|ENSGALG00000016592|ENSGALG00000002162|ENSGALG00000024271|ENSGALG00000008317|…		Tight junction	0.000304754	ENSGALG00000003157|ENSGALG00000011592|ENSGALG00000026748|ENSGALG00000027177|ENSGALG00000028612|ENSGALG00000001472|ENSGALG00000028102|Novel01351|ENSGALG00000000779|ENSGALG00000028134|ENSGALG00000027323|ENSGALG00000014463
PPAR signaling pathway	0.000112847	ENSGALG00000007114|ENSGALG00000005554|ENSGALG00000000619|Novel01719|ENSGALG00000002159|ENSGALG00000014368|ENSGALG00000006680|ENSGALG00000003406|ENSGALG00000009600|ENSGALG00000002470|ENSGALG00000015937|ENSGALG00000008840|ENSGALG00000005359|ENSGALG00000007636|ENSGALG00000016285|Novel01478|ENSGALG00000026678|ENSGALG00000010628|ENSGALG00000002891		Focal adhesion	0.0030311	ENSGALG00000014014|ENSGALG00000014201|Novel01296|ENSGALG00000013587|ENSGALG00000014804|ENSGALG00000005180|ENSGALG00000019761|ENSGALG00000012155|ENSGALG00000008351|ENSGALG00000004526|ENSGALG00000009362|ENSGALG00000012845|ENSGALG00000014463
Glycine, serine and threonine metabolism	0.000306219	ENSGALG00000002397|ENSGALG00000020943|ENSGALG00000002988|ENSGALG00000005046|ENSGALG00000008229|ENSGALG00000015180|ENSGALG00000016223|ENSGALG00000005423|ENSGALG00000007606|ENSGALG00000011331|Novel00717|ENSGALG00000008317|ENSGALG00000025844|ENSGALG00000023435		ECM-receptor interaction	0.0030311	ENSGALG00000014014|Novel01296|ENSGALG00000013587|ENSGALG00000014804|ENSGALG00000019761|ENSGALG00000005180|ENSGALG00000004526|ENSGALG00000009362
Valine, leucine and isoleucine degradation	0.000829694	ENSGALG00000004725|ENSGALG00000010211|ENSGALG00000016555|ENSGALG00000008229|ENSGALG00000024271|ENSGALG00000005280|ENSGALG00000015866|ENSGALG00000003495|ENSGALG00000006680|ENSGALG00000014862|ENSGALG00000017163|ENSGALG00000011100|ENSGALG00000002960|ENSGALG00000004057		Cell adhesion molecules (CAMs)	0.0294269	ENSGALG00000009514|ENSGALG00000009523|ENSGALG00000003123|ENSGALG00000001472|ENSGALG00000000644|ENSGALG00000000653|ENSGALG00000009362|ENSGALG00000001177
Glycolysis / Gluconeogenesis	0.00131031	ENSGALG00000011016|ENSGALG00000006300|ENSGALG00000015544|ENSGALG00000013257|ENSGALG00000008229|ENSGALG00000007936|ENSGALG00000002377|ENSGALG00000009600|ENSGALG00000007606|ENSGALG00000003495|ENSGALG00000012613|ENSGALG00000007636|ENSGALG00000012250|Novel01478|ENSGALG00000004725		Hedgehog signaling pathway	0.0294269	ENSGALG00000011358|ENSGALG00000028069|ENSGALG00000000839|ENSGALG00000010133|ENSGALG00000005410
Fatty acid degradation	0.00133889	ENSGALG00000008840|ENSGALG00000008229|ENSGALG00000002159|ENSGALG00000024271|ENSGALG00000002891|ENSGALG00000016555|ENSGALG00000003495|ENSGALG00000006680|ENSGALG00000017163|ENSGALG00000012250|ENSGALG00000010628|ENSGALG00000004725		Calcium signaling pathway	0.066287	ENSGALG00000006835|ENSGALG00000005621|ENSGALG00000008424|ENSGALG00000007623|ENSGALG00000008898|ENSGALG00000012845|ENSGALG00000028043|ENSGALG00000009400|ENSGALG00000000730
Pyruvate metabolism	0.00150072	ENSGALG00000006300|ENSGALG00000013257|ENSGALG00000008229|ENSGALG00000013165|ENSGALG00000005423|ENSGALG00000009600|ENSGALG00000003495|ENSGALG00000007636|ENSGALG00000001949|ENSGALG00000017163|Novel01478|ENSGALG00000004725		p53 signaling pathway	0.0738778	ENSGALG00000028115|ENSGALG00000012873|ENSGALG00000016160|ENSGALG00000027536|ENSGALG00000001006
Histidine metabolism	0.00307812	ENSGALG00000006306|ENSGALG00000011414|ENSGALG00000008229|ENSGALG00000011421|ENSGALG00000016223|ENSGALG00000006131|ENSGALG00000003495|ENSGALG00000028939|ENSGALG00000004725		Adrenergic signaling in cardiomyocytes	0.0974183	ENSGALG00000009844|ENSGALG00000003157|ENSGALG00000005621|ENSGALG00000016702|ENSGALG00000008424|ENSGALG00000000730|Novel01351
Tryptophan metabolism	0.00352529	ENSGALG00000012418|ENSGALG00000009926|ENSGALG00000008229|ENSGALG00000024271|ENSGALG00000016223|ENSGALG00000001320|ENSGALG00000003495|ENSGALG00000012197|ENSGALG00000006680|ENSGALG00000028939|ENSGALG00000017163|ENSGALG00000004725		Regulation of actin cytoskeleton	0.200934	ENSGALG00000027821|ENSGALG00000011592|ENSGALG00000028543|ENSGALG00000010770|ENSGALG00000012155|ENSGALG00000009362|ENSGALG00000012845|ENSGALG00000014463
Citrate cycle (TCA cycle)	0.00384762	ENSGALG00000002162|ENSGALG00000007652|ENSGALG00000013165|ENSGALG00000007636|ENSGALG00000009600|ENSGALG00000001949|ENSGALG00000007878|ENSGALG00000003475|ENSGALG00000022565|Novel01478		Cardiac muscle contraction	0.203966	ENSGALG00000009844|ENSGALG00000003157|ENSGALG00000000730|Novel01351
Arginine and proline metabolism	0.00664479	ENSGALG00000008518|ENSGALG00000003804|ENSGALG00000008229|ENSGALG00000003678|ENSGALG00000000054|ENSGALG00000016223|ENSGALG00000023689|ENSGALG00000013678|ENSGALG00000003495|ENSGALG00000028939|ENSGALG00000002020|ENSGALG00000023435|ENSGALG00000004725		Sphingolipid metabolism	0.399628	ENSGALG00000003160|ENSGALG00000009037|ENSGALG00000026819
Alanine, aspartate and glutamate metabolism	0.00778472	ENSGALG00000008518|ENSGALG00000003804|ENSGALG00000009748|ENSGALG00000003678|ENSGALG00000020943|ENSGALG00000023689|ENSGALG00000013728|ENSGALG00000012034|ENSGALG00000002020|ENSGALG00000004158		Mucin type O-Glycan biosynthesis	0.453169	ENSGALG00000001130|ENSGALG00000012544
Glyoxylate and dicarboxylate metabolism	0.0206506	ENSGALG00000008518|ENSGALG00000002162|ENSGALG00000005046|ENSGALG00000003678|ENSGALG00000020943|ENSGALG00000005423|ENSGALG00000001949|ENSGALG00000017163		Other types of O-glycan biosynthesis	0.500051	ENSGALG00000007804|ENSGALG00000016803
beta-Alanine metabolism	0.0236678	ENSGALG00000006627|ENSGALG00000008229|ENSGALG00000024271|ENSGALG00000006680|ENSGALG00000010211|ENSGALG00000003495|Novel00717|ENSGALG00000004725		Vascular smooth muscle contraction	0.593933	ENSGALG00000012845|ENSGALG00000008424|ENSGALG00000010044|ENSGALG00000000730
Ascorbate and aldarate metabolism	0.0268325	ENSGALG00000004725|ENSGALG00000003495|ENSGALG00000016724|ENSGALG00000008229|ENSGALG00000004196		Adherens junction	0.599078	ENSGALG00000010529|ENSGALG00000006480|ENSGALG00000014463
One carbon pool by folate	0.0398205	ENSGALG00000015983|ENSGALG00000003570|ENSGALG00000005046|ENSGALG00000006131|ENSGALG00000011797|ENSGALG00000025844		Neuroactive ligand-receptor interaction	0.614998	ENSGALG00000028410|ENSGALG00000004121|ENSGALG00000008339|ENSGALG00000007899|ENSGALG00000009301|ENSGALG00000007906|ENSGALG00000008898|ENSGALG00000005801
Tyrosine metabolism	0.0482846	ENSGALG00000006482|ENSGALG00000016223|ENSGALG00000004343|ENSGALG00000010432|ENSGALG00000014966|Novel00717|ENSGALG00000000893|ENSGALG00000012250		Phosphatidylinositol signaling system	0.626946	ENSGALG00000028043|ENSGALG00000003841|ENSGALG00000008424
Propanoate metabolism	0.0515312	ENSGALG00000006300|ENSGALG00000007652|ENSGALG00000024271|ENSGALG00000010211|ENSGALG00000006680|ENSGALG00000017163|ENSGALG00000013257		GnRH signaling pathway	0.626946	ENSGALG00000000730|ENSGALG00000005621|ENSGALG00000008424
Cysteine and methionine metabolism	0.0593585	ENSGALG00000006300|ENSGALG00000008317|ENSGALG00000013257|ENSGALG00000001949|ENSGALG00000011331|ENSGALG00000002479|ENSGALG00000000893|ENSGALG00000012488		Notch signaling pathway	0.626946	ENSGALG00000011696|ENSGALG00000001905
Fatty acid metabolism	0.0676027	ENSGALG00000008840|ENSGALG00000002159|ENSGALG00000024271|ENSGALG00000002891|ENSGALG00000011704|ENSGALG00000016555|ENSGALG00000006680|ENSGALG00000017163|ENSGALG00000010628		Gap junction	0.626946	ENSGALG00000026802|ENSGALG00000012155|ENSGALG00000014873
Synthesis and degradation of ketone bodies	0.0676027	ENSGALG00000014862|ENSGALG00000017163|ENSGALG00000002960|ENSGALG00000004057		FoxO signaling pathway	0.633958	ENSGALG00000007938|ENSGALG00000012155|ENSGALG00000022980|ENSGALG00000003074
Pentose phosphate pathway	0.0676027	ENSGALG00000016592|ENSGALG00000011016|ENSGALG00000015544|ENSGALG00000016724|ENSGALG00000005309|ENSGALG00000012613		MAPK signaling pathway	0.696179	ENSGALG00000011592|ENSGALG00000028543|ENSGALG00000007623|ENSGALG00000012155|ENSGALG00000000730|ENSGALG00000014645
Phenylalanine metabolism	0.068667	ENSGALG00000012754|ENSGALG00000016223|ENSGALG00000004343|ENSGALG00000000893|Novel00717		One carbon pool by folate	0.696179	ENSGALG00000027896
Drug metabolism - cytochrome P450	0.0755826	ENSGALG00000003316|ENSGALG00000016324|ENSGALG00000013098|ENSGALG00000016223|ENSGALG00000003445|ENSGALG00000004196|ENSGALG00000012250		Other glycan degradation	0.699675	ENSGALG00000026819
Butanoate metabolism	0.0847858	ENSGALG00000024271|ENSGALG00000006680|ENSGALG00000014862|ENSGALG00000017163|ENSGALG00000002960|ENSGALG00000004057		Glycosaminoglycan biosynthesis - chondroitin sulfate / dermatan sulfate	0.702304	ENSGALG00000006757
Nitrogen metabolism	0.0918594	ENSGALG00000003678|ENSGALG00000021340|ENSGALG00000008518|ENSGALG00000015862|ENSGALG00000002020		Biosynthesis of unsaturated fatty acids	0.704171	ENSGALG00000005739
Adipocytokine signaling pathway	0.099205	ENSGALG00000003267|ENSGALG00000005554|ENSGALG00000008840|ENSGALG00000014398|ENSGALG00000003406|ENSGALG00000027786|ENSGALG00000009600|Novel01478|ENSGALG00000007636|ENSGALG00000027864|ENSGALG00000010628		Glycosaminoglycan biosynthesis - heparan sulfate / heparin	0.752706	ENSGALG00000006757
Metabolism of xenobiotics by cytochrome P450	0.099205	ENSGALG00000016324|ENSGALG00000013098|ENSGALG00000001320|ENSGALG00000003445|ENSGALG00000001369|ENSGALG00000004196|ENSGALG00000012250		Phototransduction	0.752706	ENSGALG00000008424
Drug metabolism - other enzymes	0.133307	ENSGALG00000006627|ENSGALG00000012554|ENSGALG00000002542|ENSGALG00000004196|ENSGALG00000008701|ENSGALG00000005114		Cytokine-cytokine receptor interaction	0.837965	ENSGALG00000006346|ENSGALG00000003747|ENSGALG00000012155|ENSGALG00000005725
Peroxisome	0.201858	ENSGALG00000008840|ENSGALG00000029054|ENSGALG00000002159|ENSGALG00000020943|ENSGALG00000005175|ENSGALG00000006680|ENSGALG00000008701|ENSGALG00000026678|ENSGALG00000022565|ENSGALG00000010628|ENSGALG00000004057		ErbB signaling pathway	0.849608	ENSGALG00000012155|ENSGALG00000005621
Ubiquinone and other terpenoid-quinone biosynthesis	0.201858	ENSGALG00000000893|ENSGALG00000023437|ENSGALG00000004343		Cysteine and methionine metabolism	0.854786	ENSGALG00000004518
Sulfur metabolism	0.240812	ENSGALG00000003689|ENSGALG00000012488|ENSGALG00000011020		Glycine, serine and threonine metabolism	0.860197	ENSGALG00000004518
Cardiac muscle contraction	0.251488	ENSGALG00000005332|ENSGALG00000003521|ENSGALG00000002563|ENSGALG00000000585|ENSGALG00000027963|ENSGALG00000018370|ENSGALG00000018373|ENSGALG00000015003|ENSGALG00000018367		Oocyte meiosis	0.860197	ENSGALG00000005621|ENSGALG00000008424
Phenylalanine, tyrosine and tryptophan biosynthesis	0.302668	ENSGALG00000012754|ENSGALG00000000893		Endocytosis	0.860197	ENSGALG00000012155|ENSGALG00000005725|ENSGALG00000008351|ENSGALG00000028543
Lysine degradation	0.302668	ENSGALG00000008229|ENSGALG00000024271|ENSGALG00000003495|ENSGALG00000006680|ENSGALG00000008953|ENSGALG00000017163|ENSGALG00000004725		Fatty acid metabolism	0.860197	ENSGALG00000005739
Terpenoid backbone biosynthesis	0.319291	ENSGALG00000014862|ENSGALG00000017163|ENSGALG00000013878|ENSGALG00000002960		N-Glycan biosynthesis	0.860197	ENSGALG00000016803
2-Oxocarboxylic acid metabolism	0.346226	ENSGALG00000002162|ENSGALG00000004158|ENSGALG00000022565		Glycerolipid metabolism	0.860197	ENSGALG00000003841
Taurine and hypotaurine metabolism	0.346226	ENSGALG00000005175|ENSGALG00000028195		Arginine and proline metabolism	0.860197	ENSGALG00000017311
Pantothenate and CoA biosynthesis	0.380438	ENSGALG00000006627|ENSGALG00000013993|ENSGALG00000013992		Lysosome	0.860197	ENSGALG00000028628|ENSGALG00000026819
Vitamin B6 metabolism	0.403447	ENSGALG00000015180|ENSGALG00000016205		mTOR signaling pathway	0.860197	ENSGALG00000017005
Primary bile acid biosynthesis	0.412115	ENSGALG00000002470|ENSGALG00000012834|ENSGALG00000005175		Cell cycle	0.860197	ENSGALG00000028115|ENSGALG00000022980
Oxidative phosphorylation	0.455469	ENSGALG00000007878|ENSGALG00000014644|ENSGALG00000027963|ENSGALG00000018382|ENSGALG00000001330|ENSGALG00000018368|ENSGALG00000018370|ENSGALG00000015372|ENSGALG00000018373|ENSGALG00000009286|ENSGALG00000022539|ENSGALG00000018367|ENSGALG00000018357		Inositol phosphate metabolism	0.860197	ENSGALG00000028043
Starch and sucrose metabolism	0.465237	ENSGALG00000001880|ENSGALG00000011016|ENSGALG00000004196|ENSGALG00000002542|ENSGALG00000009511		Insulin signaling pathway	0.860197	ENSGALG00000009435|ENSGALG00000008424
Steroid hormone biosynthesis	0.465237	ENSGALG00000012834|ENSGALG00000001320|ENSGALG00000001369|ENSGALG00000011894|ENSGALG00000004196		PPAR signaling pathway	0.860197	ENSGALG00000005739
Glutathione metabolism	0.488671	ENSGALG00000027501|ENSGALG00000013098|ENSGALG00000003445|ENSGALG00000022565|ENSGALG00000016324		Phagosome	0.867846	ENSGALG00000026802|ENSGALG00000014804
Glycerolipid metabolism	0.56907	ENSGALG00000004230|ENSGALG00000008229|ENSGALG00000016285|ENSGALG00000004367|ENSGALG00000003495|ENSGALG00000004725		TGF-beta signaling pathway	0.867846	ENSGALG00000024064
Fatty acid elongation	0.56907	ENSGALG00000016555|ENSGALG00000011704|ENSGALG00000024271		mRNA surveillance pathway	0.867846	ENSGALG00000016702
Pentose and glucuronate interconversions	0.56907	ENSGALG00000004725|ENSGALG00000002542|ENSGALG00000004196		Purine metabolism	0.907894	ENSGALG00000005662|ENSGALG00000002082
Biosynthesis of unsaturated fatty acids	0.56907	ENSGALG00000005175|ENSGALG00000011704|ENSGALG00000002159		Glycerophospholipid metabolism	0.908099	ENSGALG00000003841
Purine metabolism	0.56907	ENSGALG00000016592|ENSGALG00000025947|ENSGALG00000012034|ENSGALG00000015983|ENSGALG00000003570|ENSGALG00000008936|ENSGALG00000003689|ENSGALG00000011094|ENSGALG00000002688|ENSGALG00000013967|ENSGALG00000011016|ENSGALG00000013728|ENSGALG00000000549|ENSGALG00000013726|ENSGALG00000008701		Ubiquitin mediated proteolysis	0.966465	ENSGALG00000000699
Fatty acid biosynthesis	0.698031	ENSGALG00000008840|ENSGALG00000010628		Jak-STAT signaling pathway	0.966465	ENSGALG00000003747
Apoptosis	0.760331	ENSGALG00000016783|ENSGALG00000004237|ENSGALG00000006211|ENSGALG00000007253|ENSGALG00000027864|ENSGALG00000011020|ENSGALG00000017186		Protein processing in endoplasmic reticulum	0.97391	ENSGALG00000007945
Nicotinate and nicotinamide metabolism	0.760331	ENSGALG00000025947|ENSGALG00000014869|ENSGALG00000008098		Metabolic pathways	0.990471	ENSGALG00000003160|ENSGALG00000026819|ENSGALG00000001130|ENSGALG00000009037|ENSGALG00000002082|ENSGALG00000012544|ENSGALG00000005662|ENSGALG00000006757|ENSGALG00000028043|ENSGALG00000003841|ENSGALG00000004518|ENSGALG00000017311|ENSGALG00000016803
Renin-angiotensin system	0.761562	ENSGALG00000027501|ENSGALG00000011117
Caffeine metabolism	0.761562	ENSGALG00000008701
ABC transporters	0.761562	ENSGALG00000021399|ENSGALG00000007395|ENSGALG00000005792|ENSGALG00000008912
Selenocompound metabolism	0.794596	ENSGALG00000003689|ENSGALG00000011331
Retinol metabolism	0.939018	ENSGALG00000001320|ENSGALG00000012250|ENSGALG00000004196
Lysosome	0.999509	ENSGALG00000010811|ENSGALG00000026910|ENSGALG00000002542|ENSGALG00000004769|ENSGALG00000016829|ENSGALG00000009373|ENSGALG00000016666|ENSGALG00000000786|ENSGALG00000012610
p53 signaling pathway	0.999997	ENSGALG00000015286|ENSGALG00000028143|ENSGALG00000012117|ENSGALG00000008044|ENSGALG00000011020
Vascular smooth muscle contraction	0.999997	ENSGALG00000011708|ENSGALG00000013071|ENSGALG00000005332|ENSGALG00000002118|ENSGALG00000006343|ENSGALG00000028567|Novel00630|ENSGALG00000004980
Sulfur relay system	0.999997	ENSGALG00000012488
Porphyrin and chlorophyll metabolism	0.999997	ENSGALG00000002542|ENSGALG00000004196
Insulin signaling pathway	0.999997	ENSGALG00000004237|ENSGALG00000014398|ENSGALG00000027786|ENSGALG00000009600|ENSGALG00000005359|ENSGALG00000012613|ENSGALG00000007636|Novel01478|ENSGALG00000003579
Folate biosynthesis	0.999997	ENSGALG00000012200
Adherens junction	0.999997	ENSGALG00000009474|ENSGALG00000003579|ENSGALG00000009390|ENSGALG00000005359|ENSGALG00000000608
Other types of O-glycan biosynthesis	0.999997	ENSGALG00000015952|ENSGALG00000005550
Fructose and mannose metabolism	0.999997	ENSGALG00000015544|ENSGALG00000012613
Galactose metabolism	0.999997	ENSGALG00000011016|ENSGALG00000009511
Sphingolipid metabolism	0.999997	ENSGALG00000002412|ENSGALG00000026910|ENSGALG00000000780
Glycosaminoglycan degradation	0.999997	ENSGALG00000002542
Other glycan degradation	0.999997	ENSGALG00000002412
Phagosome	0.999997	ENSGALG00000008629|ENSGALG00000024372|ENSGALG00000014659|ENSGALG00000011509|ENSGALG00000016829|ENSGALG00000012610|Novel01627|ENSGALG00000002507
Herpes simplex infection	0.999997	ENSGALG00000010870|ENSGALG00000027864|ENSGALG00000028037|ENSGALG00000027786|ENSGALG00000001565|ENSGALG00000024372|ENSGALG00000011509|ENSGALG00000011020|Novel01627
Glycerophospholipid metabolism	0.999997	ENSGALG00000006917|ENSGALG00000028928|ENSGALG00000012061|ENSGALG00000004875|ENSGALG00000008992
NOD-like receptor signaling pathway	0.999997	ENSGALG00000027864|ENSGALG00000017186
Pyrimidine metabolism	0.999997	ENSGALG00000025947|ENSGALG00000008936|ENSGALG00000006627|ENSGALG00000002688|ENSGALG00000012554
Glycosaminoglycan biosynthesis - heparan sulfate / heparin	0.999997	ENSGALG00000023609
Glycosylphosphatidylinositol(GPI)-anchor biosynthesis	0.999997	ENSGALG00000012666
FoxO signaling pathway	0.999997	ENSGALG00000003267|ENSGALG00000028143|ENSGALG00000009600|ENSGALG00000007636|ENSGALG00000013971|Novel01478|ENSGALG00000003579
alpha-Linolenic acid metabolism	0.999997	ENSGALG00000002159
Amino sugar and nucleotide sugar metabolism	0.999997	ENSGALG00000011016|ENSGALG00000023760
Mucin type O-Glycan biosynthesis	0.999997	ENSGALG00000006665
Focal adhesion	0.999997	ENSGALG00000009474|ENSGALG00000011708|ENSGALG00000010926|ENSGALG00000028291|ENSGALG00000010290|ENSGALG00000028567|ENSGALG00000003589|ENSGALG00000010870|ENSGALG00000009390|ENSGALG00000001915|ENSGALG00000017186
RNA degradation	0.999997	ENSGALG00000026858|ENSGALG00000007364|ENSGALG00000002377
N-Glycan biosynthesis	0.999997	ENSGALG00000005924|ENSGALG00000005550
Arachidonic acid metabolism	0.999997	ENSGALG00000010402|ENSGALG00000028529
Toll-like receptor signaling pathway	0.999997	ENSGALG00000027864|ENSGALG00000010926|ENSGALG00000010870|ENSGALG00000028037
Tight junction	0.999997	ENSGALG00000000920|ENSGALG00000009474|ENSGALG00000028567|ENSGALG00000006593|ENSGALG00000006520|ENSGALG00000026862
Intestinal immune network for IgA production	0.999997	ENSGALG00000028341
Adrenergic signaling in cardiomyocytes	0.999997	ENSGALG00000005332|ENSGALG00000003521|ENSGALG00000002563|ENSGALG00000000585|ENSGALG00000007082|ENSGALG00000015003
Jak-STAT signaling pathway	0.999997	ENSGALG00000003267|ENSGALG00000006211|ENSGALG00000015941|ENSGALG00000027786|ENSGALG00000013869|ENSGALG00000016696
GnRH signaling pathway	0.999997	ENSGALG00000000949|ENSGALG00000005332|ENSGALG00000010870
Cell adhesion molecules (CAMs)	0.999997	ENSGALG00000006593|ENSGALG00000000608|ENSGALG00000028341|ENSGALG00000024372|ENSGALG00000026862
Ether lipid metabolism	0.999997	ENSGALG00000010645
Cytosolic DNA-sensing pathway	0.999997	ENSGALG00000027864
Salmonella infection	0.999997	ENSGALG00000010870|ENSGALG00000028037
Influenza A	0.999997	ENSGALG00000004293|ENSGALG00000027864|ENSGALG00000010870|ENSGALG00000027786|ENSGALG00000011020
Cytokine-cytokine receptor interaction	0.999997	ENSGALG00000016783|ENSGALG00000007253|ENSGALG00000010290|ENSGALG00000015941|ENSGALG00000009390|ENSGALG00000013869|ENSGALG00000016696
ECM-receptor interaction	0.999997	ENSGALG00000003589|ENSGALG00000010926
mTOR signaling pathway	0.999997	ENSGALG00000010290
ErbB signaling pathway	0.999997	ENSGALG00000000949|ENSGALG00000010870
RIG-I-like receptor signaling pathway	0.999997	ENSGALG00000027864
Regulation of actin cytoskeleton	0.999997	ENSGALG00000009474|ENSGALG00000011708|ENSGALG00000028291|ENSGALG00000028567|ENSGALG00000013742|ENSGALG00000001915|ENSGALG00000008332
VEGF signaling pathway	0.999997	ENSGALG00000010290
Inositol phosphate metabolism	0.999997	ENSGALG00000010211
TGF-beta signaling pathway	0.999997	ENSGALG00000016403
Calcium signaling pathway	0.999997	ENSGALG00000011708|ENSGALG00000004809|ENSGALG00000010614|ENSGALG00000005332|ENSGALG00000008544
Ubiquitin mediated proteolysis	0.999997	ENSGALG00000003073|ENSGALG00000017186|ENSGALG00000027786
Protein processing in endoplasmic reticulum	0.999997	ENSGALG00000002805|Novel01248|ENSGALG00000008676
MAPK signaling pathway	0.999997	ENSGALG00000016783|ENSGALG00000010870|ENSGALG00000005332|ENSGALG00000003706|ENSGALG00000028143|ENSGALG00000028037
Cell cycle	0.999997	ENSGALG00000028143
Neuroactive ligand-receptor interaction	0.999997	ENSGALG00000016998|ENSGALG00000004346|ENSGALG00000012106|ENSGALG00000005259|ENSGALG00000011219|ENSGALG00000004293|ENSGALG00000008332
Wnt signaling pathway	0.999997	ENSGALG00000010870
Endocytosis	0.999997	ENSGALG00000009390|ENSGALG00000024372
