# Supplementary material for: Common microRNA–mRNA Interactions in Different Newcastle Disease Virus-Infected Chicken Embryonic Visceral Tissues
Source: Int J Mol Sci. 2018 Apr 25;19(5):1291. doi: 10.3390/ijms19051291 (PMC5983721; doi:10.3390/ijms19051291)
Supplement: Supplementary file 1 [file ijms-19-01291-s001.zip › Supplementary Files/Table S9. Common target genes during NDV infection.xls]

## Sheet: Sheet1
Commone target up-regulated gene ID	log2.Fold change		qvalue		Gene name		Commone target down-regulated gene ID	log2.Fold change		qvalue		Gene name
	F48E9	La Sota	F48E9	La Sota				F48E9	La Sota	F48E9	La Sota
ENSGALG00000000054	2.0387	1.707	7.715e-26	4.6194e-21	OAT		ENSGALG00000000112	-3.7542	-3.0784	0.00030039	0.0018277	PLP1
ENSGALG00000000318	2.5177	2.3974	6.3723e-14	1.566e-15	CSRP1		ENSGALG00000000164	-4.5217	-5.6962	3.16e-12	6.1418e-12	MYBPH
ENSGALG00000000549	3.4241	4.0122	0.0022832	9.4896e-06	URAHP		ENSGALG00000000242	-2.0678	-3.9924	7.2147e-07	2.3792e-09	EBF2
ENSGALG00000000608	3.2154	2.2315	9.5548e-101	9.1683e-39	CDH1		ENSGALG00000000299	-4.0656	-2.3673	1.089e-25	4.5356e-17	PKP1
ENSGALG00000000619	1.6195	2.1101	3.8155e-06	6.8086e-20	ANGPTL4		ENSGALG00000000509	-5.0119	-1.9457	2.2928e-07	0.00043827	AIM1L
ENSGALG00000000780	1.9896	1.6134	8.9113e-10	2.7997e-07	SMPD3		ENSGALG00000000628	-1.6618	-1.2983	3.4139e-07	8.263e-05	KIF21B
ENSGALG00000000893	11.246	9.2086	9.6474e-66	4.6419e-24	TAT		ENSGALG00000000644	-2.1615	-1.2104	5.3311e-06	0.0034938	NFASC
ENSGALG00000001021	2.9455	2.5241	3.3508e-12	2.0229e-09	MYOCD		ENSGALG00000000673	-1.1035	-1.1581	2.166e-05	0.00019912	TMCC2
ENSGALG00000001240	2.2398	3.8657	3.6974e-20	1.1699e-166	SLC25A1		ENSGALG00000001006	-2.0638	-2.255	0.0014066	0.0033294	TP73
ENSGALG00000001328	1.7857	1.3366	4.2663e-60	2.4963e-36	BSG		ENSGALG00000001130	-1.3776	-1.5062	9.8104e-12	1.2602e-10	WBSCR17
ENSGALG00000001915	2.2996	1.5931	1.6392e-07	0.0015484	VAV3		ENSGALG00000001264	-3.2999	-2.7217	4.6086e-45	6.9149e-37	PLXNA2
ENSGALG00000001949	1.0669	1.1523	0.00039561	2.4678e-10	MDH2		ENSGALG00000001472	-1.3566	-1.669	3.3047e-25	5.2766e-26	JAM3
ENSGALG00000002118	5.2574	4.1788	2.0288e-24	3.7021e-12	CO6		ENSGALG00000001812	-1.4534	-1.8489	8.0179e-07	4.6283e-07	ATCAY
ENSGALG00000002159	1.3655	2.4025	0.002103	1.7708e-26	ACOX1		ENSGALG00000001905	-1.5675	-1.343	1.8874e-06	0.00011796	DTX2
ENSGALG00000002182	2.4952	2.4329	0.00027095	9.3532e-05	NR5A2		ENSGALG00000002081	-1.618	-1.6867	1.2095e-05	6.966e-05	MMP28
ENSGALG00000002219	2.0283	1.9101	4.4883e-05	1.5291e-05	WBP2		ENSGALG00000002615	-1.1067	-1.0851	2.5288e-05	0.00041339	DEF6
ENSGALG00000002412	1.6268	1.4319	5.0219e-05	5.5525e-05	GBA2		ENSGALG00000002763	-2.0048	-1.8121	1.1628e-15	1.7098e-12	FRZB
ENSGALG00000002421	2.0536	1.6636	3.9819e-07	3.1774e-05	C10ORF58		ENSGALG00000003074	-1.1879	-1.428	2.7588e-11	5.5056e-11	HOMER3
ENSGALG00000002466	2.4948	3.0148	0.0022528	1.7114e-06	SLC2A5		ENSGALG00000003157	-1.5907	-5.2316	7.2217e-31	4.3228e-60	MYH7B
ENSGALG00000002470	3.8134	4.4442	1.2567e-19	8.3031e-41	CYP27A1		ENSGALG00000003550	-1.134	-1.2918	7.5391e-10	5.7007e-09	ARHGAP40
ENSGALG00000002479	1.1731	1.2961	4.9929e-05	1.8077e-12	MAT1A		ENSGALG00000003567	-2.2656	-2.3179	1.8437e-12	2.5266e-11	FNDC5
ENSGALG00000002493	7.9985	5.947	2.3431e-37	1.9368e-11	LOC423629		ENSGALG00000003778	-1.4112	-1.5563	6.2492e-11	5.2962e-10	TMEM38A
ENSGALG00000002507	9.2266	7.6804	8.0834e-90	2.2225e-40	MBL2		ENSGALG00000003782	-7.2269	-5.1727	5.2183e-09	1.7045e-09	Pax-7
ENSGALG00000002564	2.1243	1.9591	0.00030752	0.00031231	RGS4		ENSGALG00000003965	-5.0302	-6.8415	1.0552e-05	4.1107e-05	DBX1
ENSGALG00000002805	1.1024	1.2398	0.0040198	1.2032e-07	LMAN1		ENSGALG00000004155	-8.0052	-6.951	1.4023e-39	8.2508e-44	MYOM3
ENSGALG00000002891	1.7447	1.5638	7.4033e-18	4.2382e-19	ACADL		ENSGALG00000004320	-2.4359	-2.3368	1.7089e-11	5.7766e-10	FAT2
ENSGALG00000002925	1.3676	1.3423	8.5776e-06	7.389e-09	ETFA		ENSGALG00000004393	-3.6182	-3.9079	0.0017162	0.0035899	LOC428824
ENSGALG00000002960	8.9637	9.9111	7.5743e-70	5.1185e-134	HMGCS2		ENSGALG00000004400	-1.8701	-2.2662	1.6189e-12	5.6706e-13	SPECC1
ENSGALG00000003016	6.6031	5.7205	8.36e-15	2.5274e-09	MASP2		ENSGALG00000004472	-1.3319	-1.4856	1.1377e-05	4.3791e-05	ASTN1
ENSGALG00000003073	3.5455	2.0084	1.1891e-25	2.0195e-05	RHOBTB1		ENSGALG00000004518	-2.62	-1.3838	1.7227e-305	3.803e-149	BHMT
ENSGALG00000003267	2.4052	1.372	7.3384e-55	7.1274e-13	STAT3		ENSGALG00000004526	-1.6278	-1.9399	0.00019205	0.00029878	TNR
ENSGALG00000003316	5.0815	5.8792	1.32e-27	1.003e-57	FMO3		ENSGALG00000005180	-3.032	-3.3819	0	0	COL11A1
ENSGALG00000003445	2.1589	1.3491	1.0902e-12	0.00021273	MGST3		ENSGALG00000005499	-1.642	-1.9477	3.7025e-11	3.4761e-11	IL17RD
ENSGALG00000003495	1.3228	2.003	1.2497e-05	3.6869e-33	ALDH9A1		ENSGALG00000005628	-6.1884	-7.2999	4.0036e-252	1.1214e-233	COL9A3
ENSGALG00000003521	1.3088	1.1321	1.6776e-20	2.5433e-23	TPM1		ENSGALG00000006025	-1.8751	-3.2718	4.5669e-20	5.2024e-28	XIRP1
ENSGALG00000003579	2.0813	1.3502	3.4171e-12	9.784e-05	CTK-1		ENSGALG00000006069	-3.5622	-3.2844	3.2107e-38	1.6578e-34	SMTNL2
ENSGALG00000003689	2.4513	1.4385	1.7983e-21	9.2961e-06	PAPSS2		ENSGALG00000006260	-1.5979	-6.1466	0.0017711	2.0406e-05	KLHL30
ENSGALG00000003761	3.9641	1.8638	2.0216e-48	1.982e-05	NIPAL4		ENSGALG00000006321	-5.6187	-5.8275	7.0777e-05	0.00015875	TWIST3
ENSGALG00000003765	8.1552	10.375	2.1749e-05	1.3134e-18	A1CF		ENSGALG00000006591	-8.698	-7.5125	1.3143e-45	1.7539e-52	TNNI2
ENSGALG00000003804	1.5433	2.8273	1.2908e-05	5.6645e-54	ALDH4A1		ENSGALG00000006722	-6.9768	-3.0646	1.7083e-19	1.6795e-16	TRIM29
ENSGALG00000003957	9.5045	8.7686	3.0754e-125	4.8944e-92	APOH		ENSGALG00000006726	-2.4643	-2.5601	4.2098e-18	6.4746e-17	GATA3
ENSGALG00000004058	3.1459	2.3323	7.2956e-06	0.0045794	GPR146		ENSGALG00000006751	-1.4009	-2.0558	1.426e-12	2.8387e-15	THY1
ENSGALG00000004158	3.5068	4.3358	5.6433e-22	8.729e-57	GPT2		ENSGALG00000006811	-6.316	-8.1273	4.1352e-12	2.7232e-10	ZIC1
ENSGALG00000004285	7.3894	8.4134	4.3913e-05	1.8865e-09	HNF4alpha		ENSGALG00000006819	-4.7828	-4.4131	4.0118e-09	1.5856e-08	AGBL1
ENSGALG00000004345	3.1361	2.8953	1.0832e-12	4.1161e-12	OIT3		ENSGALG00000007284	-1.4054	-1.5984	6.2865e-07	1.9709e-06	SYNPR
ENSGALG00000004346	5.0443	5.8062	0.0039798	5.2748e-05	P2RY4		ENSGALG00000007366	-1.2516	-1.8245	0.001151	0.00059191	RBFOX1
ENSGALG00000004511	5.9563	6.9377	4.0129e-05	4.9808e-10	MTTPL		ENSGALG00000007623	-1.0519	-1.0934	1.3704e-05	0.00016225	CACNA1G
ENSGALG00000004591	5.7286	5.6261	2.39e-107	7.8608e-116	SERPINC1		ENSGALG00000007690	-6.2158	-4.1377	2.5044e-15	1.6268e-14	TFAP2C
ENSGALG00000004809	3.6071	2.0513	1.9643e-39	4.4894e-08	PPIF		ENSGALG00000007827	-2.1806	-1.2927	9.5024e-07	0.0010024	NMRAL1
ENSGALG00000004814	3.1159	2.942	6.3421e-07	6.1901e-07	RHPN2		ENSGALG00000007911	-1.7472	-1.8054	9.3299e-07	6.7799e-06	CHL1
ENSGALG00000004869	1.3201	1.0175	0.00034799	0.0035385	ISCU		ENSGALG00000008351	-1.5516	-6.1782	7.7897e-06	2.2971e-10	CAV3
ENSGALG00000004875	1.7655	2.6544	2.4962e-07	1.2058e-36	PEMT		ENSGALG00000008424	-8.697	-6.4728	2.472e-26	1.5949e-32	CALML3
ENSGALG00000005000	3.3719	2.1069	6.1153e-15	0.00018676	COMTD1		ENSGALG00000008896	-3.6737	-2.9018	0.00016622	0.0013825	PPP1R1C
ENSGALG00000005046	3.3494	4.6063	3.8318e-31	5.375e-120	SHMT1		ENSGALG00000008898	-6.5822	-5.2384	2.1626e-06	2.6033e-06	GRIN1
ENSGALG00000005114	2.0659	2.827	4.397e-06	8.8135e-21	CES1		ENSGALG00000008961	-3.7371	-3.9159	5.7477e-27	3.1284e-26	PTPRZ1
ENSGALG00000005460	3.4673	3.1613	7.2092e-05	0.00032075	SLCO4A1		ENSGALG00000009003	-2.3678	-2.2662	1.0548e-06	1.0703e-05	SNAP25
ENSGALG00000005504	4.7232	6.4379	0.0030616	6.6238e-10	HNF1B		ENSGALG00000009012	-3.1927	-1.6165	4.8652e-07	0.00085711	ZNF385B
ENSGALG00000005512	1.8358	1.4816	2.4377e-06	8.9263e-05	KIAA1671		ENSGALG00000009037	-5.683	-2.3808	4.8645e-05	0.0024738	SPTLC3
ENSGALG00000005554	4.6702	3.3757	2.2973e-14	1.2e-05	ADIPOQ		ENSGALG00000009321	-2.5984	-2.5237	1.3238e-30	2.5499e-27	WIPF1
ENSGALG00000005708	6.1727	6.1471	1.3482e-07	3.0962e-08	HNF4beta		ENSGALG00000009514	-2.1107	-1.9208	7.0063e-05	0.00070388	NRCAM
ENSGALG00000005795	7.648	5.8173	1.0674e-77	1.8864e-26	CYP2H1		ENSGALG00000009572	-1.7596	-2.063	1.0396e-08	1.2583e-08	ADAMTS20
ENSGALG00000005839	2.7856	4.1319	0.0046448	8.0224e-11	ARID3C		ENSGALG00000009719	-2.0693	-2.4601	1.2837e-06	1.2978e-06	PCDH10
ENSGALG00000005849	1.4627	2.6612	0.0022922	1.6253e-27	PPDPF		ENSGALG00000010114	-3.3244	-4.7726	0.00055285	0.00053235	Pax-9
ENSGALG00000005924	2.3047	1.8493	1.172e-16	2.016e-11	MGAT4B		ENSGALG00000010133	-1.5198	-1.2004	1.9325e-19	8.417e-13	PTCH2
ENSGALG00000006090	2.1482	1.4828	6.3111e-07	0.0025404	PLEKHA7		ENSGALG00000010163	-2.4128	-1.7501	1.193e-10	3.8366e-07	LGR5
ENSGALG00000006211	1.7123	1.1281	8.6908e-09	0.00074112	BCL2L1		ENSGALG00000010529	-3.8709	-2.3683	1.3054e-21	1.2827e-14	Lef-1
ENSGALG00000006300	3.5222	1.9923	1.1755e-242	5.0727e-47	LDHA		ENSGALG00000010692	-2.5265	-1.6361	6.2393e-06	0.0010873	LRP8
ENSGALG00000006306	3.8902	3.7881	9.5169e-14	6.2738e-15	UROC1		ENSGALG00000010794	-1.3747	-1.9275	2.3956e-14	9.9939e-17	MEOX2
ENSGALG00000006337	8.5443	7.1406	1.5097e-06	0.0022347	k123		ENSGALG00000010797	-2.8587	-2.6255	3.2613e-13	2.3843e-11	SOSTDC1
ENSGALG00000006471	5.1043	3.1007	2.4808e-38	6.3241e-08	SLCO2A1		ENSGALG00000010936	-5.279	-8.6752	1.3805e-06	4.5566e-05	MYF6
ENSGALG00000006593	6.911	6.2256	1.6363e-49	8.3384e-36	CLDN18		ENSGALG00000011254	-1.209	-1.5003	0.0013365	0.002236	SATB1
ENSGALG00000006665	3.932	2.6873	6.7344e-08	0.0046886	GALNT6		ENSGALG00000011270	-3.8614	-4.6089	2.933e-48	2.5915e-49	KERA
ENSGALG00000006680	3.2652	4.5443	1.3817e-15	4.5628e-61	EHHADH		ENSGALG00000011319	-1.9278	-1.5477	3.715e-15	1.1466e-10	ADGRL3
ENSGALG00000006715	1.2543	1.2776	0.00072964	1.4681e-06	OAF		ENSGALG00000011541	-1.1858	-1.2038	2.743e-19	7.7375e-16	BIN1
ENSGALG00000006775	4.2298	1.5638	3.4061e-114	9.3394e-06	TGM2		ENSGALG00000011663	-1.8011	-1.7161	7.3388e-97	1.9276e-80	FNDC1
ENSGALG00000006805	5.5597	2.4116	5.9303e-135	1.1383e-08	PLSCR1		ENSGALG00000011696	-2.0311	-1.7197	8.2027e-26	2.2909e-19	JAG2
ENSGALG00000006855	2.7186	4.6665	6.868e-06	1.2424e-43	MFI2		ENSGALG00000011777	-1.3568	-3.354	3.5676e-35	3.1741e-67	PDE4DIP
ENSGALG00000006917	1.3155	1.3046	0.0022864	6.6358e-05	CHKA		ENSGALG00000011883	-1.8561	-1.48	1.6393e-10	2.6975e-07	CLEC3B
ENSGALG00000007082	5.5264	3.1738	1.6375e-60	1.1281e-09	CREM		ENSGALG00000011962	-1.5437	-1.2193	2.1348e-05	0.0012638	NDNF
ENSGALG00000007090	4.0071	4.2812	2.3818e-69	1.0755e-106	CPN1		ENSGALG00000011970	-2.6493	-2.6691	1.5398e-08	9.8501e-08	CHADL
ENSGALG00000007220	2.8939	2.3498	0	0	FTH1		ENSGALG00000011991	-1.0169	-5.9705	1.0754e-06	1.2448e-17	MYOZ2
ENSGALG00000007222	4.4923	3.9939	5.2183e-09	6.0544e-07	UTS2D		ENSGALG00000012044	-1.3173	-1.4984	8.3365e-23	1.5022e-21	chAnk2
ENSGALG00000007289	1.8904	1.3092	1.1172e-17	2.3891e-08	CLPX		ENSGALG00000012265	-1.2488	-1.5206	8.8654e-17	8.0142e-17	MICALL1
ENSGALG00000007419	2.0258	2.3009	3.5915e-07	4.2661e-14	MASP1		ENSGALG00000012290	-1.2209	-1.1436	1.7503e-05	0.00039692	SOX10
ENSGALG00000007596	7.0836	6.4987	7.2802e-35	4.7295e-27	MCT2L		ENSGALG00000012390	-1.9035	-1.9263	1.0352e-05	6.3766e-05	PPP1R14C
ENSGALG00000007606	1.306	1.6772	1.9234e-14	1.5348e-57	PGAM1		ENSGALG00000012544	-1.2857	-1.4123	0.00024921	0.00093779	GALNT5
ENSGALG00000007617	2.8092	2.5653	4.7663e-10	1.7272e-09	ANO1		ENSGALG00000012635	-1.1028	-1.9511	6.493e-06	5.2966e-08	BTBD11
ENSGALG00000007636	8.4474	10.222	7.4e-41	1.1751e-125	PEPCK		ENSGALG00000012712	-1.8461	-4.0528	9.8276e-47	2.7773e-75	RBM24
ENSGALG00000007650	1.5789	2.2402	4.9059e-05	1.14e-20	SLC9A3R1		ENSGALG00000012783	-7.5259	-6.6217	6.5259e-89	6.4013e-96	MYBPC1
ENSGALG00000007652	1.512	1.4925	2.2057e-05	9.5152e-08	SUCLG2		ENSGALG00000012802	-1.1507	-1.308	0.00013229	0.00046099	F13A1
ENSGALG00000007669	1.5031	1.4065	0.00030425	4.4437e-05	EGR1		ENSGALG00000012873	-2.1866	-2.7718	0.00032408	0.00029554	SERPINB5
ENSGALG00000007770	3.5925	3.0976	4.3649e-06	0.00016379	FADS6		ENSGALG00000012988	-1.3959	-1.0248	2.1971e-05	0.0024166	B4GALNT3
ENSGALG00000007878	1.3857	1.1342	2.2638e-07	1.3852e-06	SDHD		ENSGALG00000013193	-5.6897	-3.5766	4.2471e-09	8.1141e-08	irx2
ENSGALG00000007936	1.5086	1.298	1.0388e-19	4.7504e-20	PGK1		ENSGALG00000013212	-1.4903	-1.2696	0.00011943	0.0025449	TMEFF1
ENSGALG00000007943	3.0384	2.0827	5.9304e-10	0.00042942	lasp-2		ENSGALG00000013762	-6.2806	-5.9764	7.367e-12	1.0355e-11	GGGT5L
ENSGALG00000008040	3.6298	6.0766	8.0335e-08	2.8001e-62	LOC417013		ENSGALG00000013803	-1.0064	-1.5971	3.5778e-05	3.7465e-06	GPR126
ENSGALG00000008044	2.1656	1.4175	7.2451e-17	1.6986e-06	CD82		ENSGALG00000013954	-1.5713	-1.3766	8.6862e-27	8.0058e-20	PIEZO2
ENSGALG00000008072	2.7457	1.5695	7.2442e-23	1.7187e-05	CHRDL1		ENSGALG00000013987	-3.7646	-2.431	8.9062e-11	1.4943e-07	EYA4
ENSGALG00000008229	1.1293	1.4272	6.8078e-07	5.5355e-29	ALDH7A1		ENSGALG00000014014	-1.9913	-1.543	9.7851e-23	1.655e-15	LAMA2
ENSGALG00000008317	4.1748	4.7709	0.004846	0.00012207	SDSL		ENSGALG00000014201	-1.297	-1.3181	3.3636e-48	1.9836e-40	PARVB
ENSGALG00000008319	1.5037	1.3225	0.00021728	0.00018676	PLBD2		ENSGALG00000014463	-1.0558	-6.8268	3.2348e-60	8.5761e-163	ACTN2
ENSGALG00000008332	8.158	7.8284	3.1238e-228	2.649e-211	F2		ENSGALG00000014634	-4.9839	-5.8295	2.8538e-33	1.9098e-32	PMEL
ENSGALG00000008469	2.2018	1.467	1.7069e-14	6.7799e-06	SPINT1		ENSGALG00000014699	-3.1867	-2.9428	8.3809e-20	1.768e-17	MEGF10
ENSGALG00000008518	3.0993	2.2606	1.3316e-08	0.00034899	GSL		ENSGALG00000014917	-7.5794	-6.9402	3.1052e-14	7.4987e-15	VGLL2
ENSGALG00000008544	3.1929	2.0158	4.8876e-14	0.00020446	NCX1		ENSGALG00000015015	-6.5676	-4.0395	1.4045e-22	1.0366e-21	CYTL1
ENSGALG00000008608	11.356	12.012	7.0463e-56	4.1841e-87	FETUB		ENSGALG00000015018	-1.7929	-6.1694	7.4391e-26	1.9546e-44	CASQ2
ENSGALG00000008676	1.8148	2.4572	1.3573e-20	8.1326e-79	RRBP1		ENSGALG00000015084	-1.9235	-2.3795	3.6508e-05	3.2336e-05	IGSF11
ENSGALG00000008701	8.8752	7.6896	1.3143e-45	2.5846e-25	XDH		ENSGALG00000015403	-1.4736	-1.0957	1.9057e-22	9.1325e-14	EPHA3
ENSGALG00000008722	4.6855	5.4832	2.579e-08	5.5812e-17	MCOLN2		ENSGALG00000015419	-4.0597	-4.2507	2.3759e-99	1.8489e-97	PENK
ENSGALG00000008936	2.9569	1.9218	2.2614e-09	0.0019967	ENTPD8L		ENSGALG00000015487	-1.1853	-1.3789	1.0282e-11	4.9958e-11	GJA5
ENSGALG00000008953	2.3228	1.4712	1.3428e-13	9.1675e-05	AASS		ENSGALG00000015497	-2.3254	-2.7219	0.00077516	0.0012125	VGLL3
ENSGALG00000008992	4.8105	5.1472	3.6561e-79	1.0327e-121	ETNPPL		ENSGALG00000015556	-1.6575	-1.3359	5.6092e-25	4.4003e-17	AFAP1
ENSGALG00000009266	12.456	11.761	0	0	FGA		ENSGALG00000015622	-5.3891	-4.9764	8.9134e-12	2.5085e-11	EYA1
ENSGALG00000009268	12.285	11.53	0	0	FGG		ENSGALG00000015627	-4.7796	-3.7023	7.3414e-81	8.0661e-72	HAPLN1
ENSGALG00000009286	1.1753	1.3233	4.0303e-06	1.1656e-16	ATP5G3		ENSGALG00000015834	-1.2836	-4.5122	1.6483e-06	1.0767e-13	TBX18
ENSGALG00000009369	1.4189	1.4069	7.6004e-07	1.0416e-10	PRDX3		ENSGALG00000015896	-1.6118	-1.2797	6.4474e-10	1.1338e-06	MMP16
ENSGALG00000009373	2.3753	1.6775	8.5027e-11	3.863e-05	CTSO		ENSGALG00000015968	-3.8968	-3.0124	3.5514e-05	0.00037733	ESRP1
ENSGALG00000009382	5.7284	4.2002	2.1007e-08	0.0024957	CAPN8		ENSGALG00000016069	-1.3865	-1.4468	4.6145e-11	1.494e-09	FZD6
ENSGALG00000009390	3.0774	2.3579	1.014e-07	0.0002598	c-met		ENSGALG00000016160	-2.0314	-1.5519	0.00016342	0.0042216	ADGRB1
ENSGALG00000009474	1.4807	1.2397	5.2075e-14	3.9043e-13	ACTN1		ENSGALG00000016195	-3.8399	-3.5763	3.4573e-22	2.4286e-20	COL22A1
ENSGALG00000009689	1.5628	1.1916	6.7908e-05	0.0022653	PON2		ENSGALG00000016330	-1.2574	-1.3384	5.0761e-08	6.6722e-07	angiopoietin-2
ENSGALG00000009693	2.2605	1.9783	0.00011309	0.00049031	CPXM2		ENSGALG00000016439	-4.3287	-3.1225	3.8631e-22	5.9368e-18	GRHL1
ENSGALG00000009700	4.977	6.12	1.8766e-28	1.5737e-76	PDK4		ENSGALG00000016702	-2.225	-2.6889	5.672e-18	7.0224e-19	PPP2R3B
ENSGALG00000009730	5.0149	5.3115	1.3434e-54	2.3478e-80	SLC38A4		ENSGALG00000016945	-4.0614	-4.6291	1.2722e-154	7.0756e-156	LECT1
ENSGALG00000009748	1.7837	1.7106	4.1373e-07	6.9359e-09	ASNS		ENSGALG00000017005	-1.0949	-2.0315	0.00038032	1.5289e-05	CAB39L
ENSGALG00000009791	2.9812	3.3133	3.0301e-06	2.3505e-10	PROX1		ENSGALG00000017056	-1.9132	-2.0115	1.6689e-05	6.8234e-05	DCLK1
ENSGALG00000009926	6.2404	6.8764	3.6975e-08	1.6878e-12	HAAO		ENSGALG00000017132	-1.8408	-1.2346	1.5131e-20	7.5633e-12	XPO4
ENSGALG00000010001	3.6692	3.2092	4.2202e-11	1.413e-08	EGLN3		ENSGALG00000017183	-4.7716	-3.7174	0.0003021	0.0013273	MMP13
ENSGALG00000010152	6.7658	6.0756	7.3733e-23	2.0278e-16	TSPAN8		ENSGALG00000019060	-1.4782	-3.2195	3.576e-05	5.4793e-08	MMP27
ENSGALG00000010343	4.6618	4.8003	2.323e-08	1.4565e-10	TSPAN1		ENSGALG00000020199	-3.3641	-2.3232	1.8395e-07	2.7103e-05	GPM6A
ENSGALG00000010364	3.5157	5.3667	1.0396e-08	1.8845e-47	AADACL2		ENSGALG00000021542	-2.2592	-2.2157	9.8037e-07	8.3577e-06	SNCB
ENSGALG00000010402	5.8978	6.0205	2.8452e-66	1.4487e-83	HPGDS		ENSGALG00000023655	-1.1977	-1.0191	0.00010577	0.0030042	ENSGALG00000023655
ENSGALG00000010628	2.8833	3.0096	3.0467e-32	1.8292e-47	ACSL1		ENSGALG00000023904	-2.0231	-1.529	1.8176e-60	2.9167e-40	FIBIN
ENSGALG00000010645	2.3689	2.3294	1.1109e-05	9.3889e-07	ENPP6		ENSGALG00000024428	-4.3734	-5.3191	0.00031093	0.00059191	C18H17ORF67
ENSGALG00000010811	1.7317	2.0092	5.0851e-10	3.6137e-23	LGMN		ENSGALG00000025740	-5.4493	-5.3951	0.00018252	0.00039692	EN1
ENSGALG00000010853	6.8658	6.1716	1.5301e-15	3.5961e-11	C8B		ENSGALG00000025875	-2.6785	-2.4233	0.00075788	0.0039717	Alx-4
ENSGALG00000010926	8.2344	4.4621	2.418e-234	8.7141e-20	SPP1		ENSGALG00000026180	-3.552	-2.9158	3.5206e-12	4.6252e-10	MSX2
ENSGALG00000010969	9.2473	9.9038	1.4997e-49	4.8153e-74	SERPINA4		ENSGALG00000026366	-1.5095	-6.623	2.0185e-91	2.7276e-181	TTN
ENSGALG00000010978	9.8216	9.6391	2.228e-42	1.1894e-42	ANGPTL3		ENSGALG00000026452	-3.2576	-3.491	1.1339e-14	3.0363e-14	MURC
ENSGALG00000011100	1.7064	2.2008	7.8337e-05	4.7872e-14	HIBADH		ENSGALG00000026484	-2.234	-2.3013	4.1576e-05	0.00016092	RUNX2
ENSGALG00000011104	4.3379	4.7859	1.3502e-11	2.7457e-19	GCG		ENSGALG00000026736	-1.7761	-1.5293	1.016e-50	1.0221e-37	OGN
ENSGALG00000011287	9.4589	11.384	7.1867e-93	1.6455e-297	SOT12		ENSGALG00000026802	-1.5726	-1.1141	2.2034e-48	2.1189e-28	ENSGALG00000026802
ENSGALG00000011414	6.857	6.279	4.6401e-33	1.1485e-25	AMDHD1		ENSGALG00000026821	-3.7716	-4.7174	4.9177e-07	5.1774e-07	RUNX3
ENSGALG00000011483	1.3726	3.6061	0.00035192	2.8682e-132	MPC1		ENSGALG00000026854	-1.5869	-1.2848	5.399e-06	0.00039991	PDPN
ENSGALG00000011594	8.0474	6.3472	1.3292e-24	5.6769e-09	FXR		ENSGALG00000026873	-2.8384	-2.161	0.00027338	0.0038687	RSPO2
ENSGALG00000011704	1.3379	1.412	0.0011797	2.0642e-06	PTPLB		ENSGALG00000026940	-1.412	-1.4632	5.1176e-21	3.4031e-18	TTYH2
ENSGALG00000011797	2.4749	3.175	2.2972e-34	3.7848e-103	MTHFD1		ENSGALG00000027026	-4.0609	-5.4571	0.0023408	0.0040962	CMBL
ENSGALG00000011894	2.2792	1.7014	5.5052e-25	8.6782e-14	CYP2D6		ENSGALG00000027198	-1.4889	-1.6493	2.8502e-11	1.8816e-10	TMEM47
ENSGALG00000012106	8.3369	5.9665	9.0494e-16	0.00025224	SCTR		ENSGALG00000027232	-1.9415	-1.8326	1.3926e-09	6.913e-08	C1QTNF2
ENSGALG00000012117	4.0987	3.1695	2.2318e-30	3.4996e-15	STEAP3		ENSGALG00000027364	-1.4229	-2.2592	2.0583e-10	1.7453e-13	HEY1
ENSGALG00000012126	3.8029	4.3911	4.6158e-13	8.1973e-26	CFI		ENSGALG00000027471	-1.2774	-1.8116	1.6011e-17	1.3048e-20	MFAP5
ENSGALG00000012250	4.4948	7.5304	1.0975e-09	2.5704e-92	ADH1C		ENSGALG00000027861	-2.4029	-1.9026	0.00020226	0.0032182	GPR37
ENSGALG00000012418	5.4508	5.5453	1.1613e-06	7.8001e-08	KYNU		ENSGALG00000027887	-6.7482	-6.1693	3.2548e-78	1.2124e-80	C1QTNF3
ENSGALG00000012437	7.6483	8.8284	3.0702e-12	5.677e-27	IGFBP1		ENSGALG00000028041	-4.0222	-3.4903	1.7286e-25	1.1029e-22	DKK2
ENSGALG00000012554	3.3501	3.4855	0.00060756	6.9337e-05	UPP2		ENSGALG00000028047	-3.2261	-2.3228	1.6909e-08	3.8025e-06	RHOV
ENSGALG00000012610	1.3215	1.0881	7.8232e-06	2.1283e-05	CTSL2		ENSGALG00000028069	-1.135	-1.3963	0.0018718	0.0035412	WNT16
ENSGALG00000012613	5.8291	7.2322	1.2416e-189	0	FBP1		ENSGALG00000028091	-4.7054	-4.8194	9.5436e-05	0.00022028	MYF5
ENSGALG00000012668	4.7575	4.2253	1.0902e-12	1.2351e-09	DCDC2		ENSGALG00000028236	-1.9632	-2.184	3.1515e-12	8.7914e-12	PRRX2
ENSGALG00000012754	3.7864	6.3939	4.0072e-05	4.0498e-40	PAH		ENSGALG00000028410	-5.7454	-7.0131	1.5923e-11	1.5143e-10	CHRNA1
ENSGALG00000012834	2.3302	2.1854	5.3592e-18	9.6516e-20	AKR1D1		ENSGALG00000028576	-5.0135	-6.6817	5.1837e-08	2.3461e-07	PAX1
ENSGALG00000013098	1.8587	2.0756	1.03e-06	7.4788e-13	MGST1		ENSGALG00000028602	-1.6213	-1.468	1.6475e-07	9.5733e-06	HMP19
ENSGALG00000013257	2.3668	3.2735	8.1336e-153	0	LDHB		ENSGALG00000028951	-8.5733	-6.1971	9.9693e-13	2.0187e-15	TMEM182
ENSGALG00000013643	4.156	3.0655	8.2492e-13	1.196e-05	TMEM51		ENSGALG00000029002	-3.816	-3.4292	4.927e-08	4.362e-07	XG
ENSGALG00000013678	4.8681	5.5331	3.8128e-06	6.8966e-11	AGMAT		ENSGALG00000029043	-1.7725	-1.0457	6.1318e-26	6.5981e-13	LGALS1
ENSGALG00000013708	1.352	2.9544	6.5747e-05	1.7694e-88	CYB5A		ENSGALG00000029175	-1.2891	-1.1668	9.0394e-07	5.5502e-05	EFNB2
ENSGALG00000013726	1.9441	1.9216	2.0863e-22	5.3289e-31	PAICS
ENSGALG00000013728	1.6779	2.0242	5.8567e-06	7.0258e-15	PPAT
ENSGALG00000013742	1.8507	2.1662	9.9283e-08	2.1487e-17	EZR
ENSGALG00000013878	1.3929	1.6202	0.0028485	4.3792e-07	PCYOX1
ENSGALG00000013993	11.656	6.793	1.8182e-146	2.9992e-10	VNN1
ENSGALG00000014185	3.7309	4.702	1.5087e-05	8.4175e-14	ADHFE1
ENSGALG00000014398	2.6434	2.7597	0.0032615	0.00053556	PPARGC1A
ENSGALG00000014684	4.275	1.4168	9.6737e-82	0.0028886	ERAP1
ENSGALG00000014834	3.3342	1.8057	1.3038e-28	2.0265e-05	NCOA7
ENSGALG00000014835	3.5464	3.3719	5.2781e-11	3.6344e-11	C7
ENSGALG00000014869	1.2043	1.4471	5.0263e-06	1.8194e-19	NNT
ENSGALG00000014884	2.9551	2.8046	6.3255e-07	3.944e-07	ISL1
ENSGALG00000014971	4.6491	5.1052	5.6771e-10	3.6675e-16	SLC2A9
ENSGALG00000014972	2.5954	3.0346	5.9435e-08	2.969e-16	LRRC58
ENSGALG00000014995	1.919	1.7538	1.1378e-08	3.0894e-09	PGM5
ENSGALG00000015127	1.8685	2.1662	0.0031872	7.5405e-06	GRAMD1C
ENSGALG00000015180	3.2239	3.4337	1.0505e-52	7.59e-82	PSAT1
ENSGALG00000015207	7.0905	6.4748	5.4991e-275	1.6265e-209	F5
ENSGALG00000015286	2.2917	1.1965	2.0817e-19	0.0006995	SESN1
ENSGALG00000015409	1.5324	1.8794	0.00012436	3.5104e-12	PROS1
ENSGALG00000015544	6.4137	8.411	6.0133e-241	0	ALDOB
ENSGALG00000015662	11.857	9.8941	1.0641e-18	1.6048e-07	LIPI
ENSGALG00000015663	1.2556	1.7192	0.00035252	1.2535e-17	HSDL2
ENSGALG00000015670	3.8325	5.0836	0.002702	1.3887e-08	HNF4G
ENSGALG00000015828	2.5969	1.6844	3.0537e-22	8.6191e-08	BACH1
ENSGALG00000015866	1.6795	1.8073	2.1684e-05	2.0369e-09	BCKDHB
ENSGALG00000015913	3.403	3.0981	1.6108e-59	6.3371e-54	DECR1
ENSGALG00000015944	2.4859	1.8894	1.5741e-08	6.0637e-05	RIMS1
ENSGALG00000015947	3.1952	2.7407	0.00043781	0.0045647	CDH17
ENSGALG00000015954	3.3475	2.0775	9.6221e-30	2.9989e-08	GEM
ENSGALG00000015983	2.2001	2.9399	9.9759e-27	3.2167e-93	GART
ENSGALG00000016163	2.7011	2.2358	5.9447e-07	5.7013e-05	GPR20
ENSGALG00000016200	4.5852	3.0148	5.3227e-98	6.596e-27	SIK1
ENSGALG00000016216	1.3941	2.0716	2.9e-05	1.6854e-27	NDRG1
ENSGALG00000016223	2.4539	2.878	4.4747e-07	1.4409e-14	MAOB
ENSGALG00000016285	3.0675	3.7609	5.6834e-09	2.3417e-21	GK
ENSGALG00000016349	5.5674	4.4602	2.0751e-06	0.0021367	FER1L6
ENSGALG00000016463	1.4264	1.183	0.0015779	0.0043121	FAM49A
ENSGALG00000016491	10.767	11.675	1.0355e-272	0	APOB
ENSGALG00000016555	1.3438	2.1414	9.3049e-06	2.0996e-39	HADHB
ENSGALG00000016667	11.127	12.393	2.4844e-147	0	GAL10
ENSGALG00000016696	11.186	8.6165	2.3289e-13	0.00053908	CRLF2
ENSGALG00000016721	3.0965	2.5006	3.9289e-06	0.00057958	PLCXD1
ENSGALG00000016783	2.1449	1.9309	9.1077e-09	1.4141e-08	IL1R1
ENSGALG00000016805	5.3279	7.6209	1.3581e-14	1.7396e-77	SULT1C
ENSGALG00000016828	2.5275	1.7187	2.7078e-16	1.0694e-06	GRTP1
ENSGALG00000017185	2.5386	2.7463	1.4894e-36	2.7711e-62	TMEM123
ENSGALG00000017186	3.9004	1.4086	1.4015e-125	4.2031e-06	BIRC2
ENSGALG00000017394	2.7927	3.5897	4.521e-19	3.7471e-56	INSIG1
ENSGALG00000018595	3.2986	3.8824	2.1604e-39	3.2637e-86	HRSP12
ENSGALG00000019845	12.709	11.399	1.3299e-140	4.5445e-79	GAL9
ENSGALG00000020840	8.368	8.7992	5.4655e-06	5.1603e-08	MSMB
ENSGALG00000020943	7.3253	10.073	6.3591e-05	1.7158e-23	AGXT
ENSGALG00000021024	8.011	6.3671	4.472e-24	4.3714e-09	SLC51B
ENSGALG00000021087	2.0263	2.921	3.1101e-05	1.2958e-20	LOC769704
ENSGALG00000021399	2.6291	3.3161	2.2832e-13	1.9085e-36	ABCA8
ENSGALG00000023120	1.6504	1.736	0.00088833	8.488e-06	SULT1B1
ENSGALG00000023576	3.2957	2.7169	4.813e-23	2.9314e-15	PIM3
ENSGALG00000023609	3.9564	3.7904	1.9499e-12	1.0552e-12	HS3ST3B1L
ENSGALG00000023933	5.2382	2.3388	1.1351e-68	2.2617e-05	G0S2
ENSGALG00000024271	1.9524	1.7582	2.0102e-23	2.7568e-24	ECHS1
ENSGALG00000024372	6.8189	2.8153	3.8707e-198	1.1917e-08	BFIV21
ENSGALG00000025915	2.3497	1.3479	2.0643e-16	0.00026301	ARRDC3
ENSGALG00000026020	3.2429	1.4798	1.0571e-33	0.00053429	H1F0
ENSGALG00000026646	7.298	5.7846	2.3489e-146	1.7493e-60	C4
ENSGALG00000026661	2.2916	1.518	5.9708e-08	0.0024507	MSRB3
ENSGALG00000026677	4.0848	4.0989	1.2769e-23	1.4384e-28	F10
ENSGALG00000026727	2.4385	3.981	4.9177e-07	6.6871e-44	SLC30A10
ENSGALG00000026858	3.0344	2.3542	5.6695e-48	7.2487e-27	BTG2
ENSGALG00000026862	2.7962	1.5878	1.1164e-72	6.0411e-16	CLDN1
ENSGALG00000027217	2.5401	2.6416	4.9177e-07	6.7845e-10	KRT18
ENSGALG00000027334	1.5579	1.4888	2.6334e-07	1.066e-09	NIPSNAP3A
ENSGALG00000027390	2.5935	3.084	4.7325e-06	1.2566e-12	COLEC10
ENSGALG00000027737	4.3752	5.3725	6.6253e-23	2.877e-59	CIDEA
ENSGALG00000027835	3.8719	4.493	1.5046e-29	3.8281e-61	PCBD1
ENSGALG00000027864	3.9832	2.0215	2.0275e-53	2.4427e-07	NFKBIA
ENSGALG00000027874	2.675	3.5345	0.00079004	4.3281e-10	CHAC1
ENSGALG00000027906	1.0671	1.3324	0.0020451	1.4448e-12	SMTA
ENSGALG00000027963	1.0719	1.0279	6.262e-05	1.0071e-08	COX7C
ENSGALG00000028015	1.9065	1.3638	6.6032e-06	0.0030802	HES1
ENSGALG00000028046	2.0737	1.6564	4.061e-09	2.0969e-06	INSIG2
ENSGALG00000028195	2.1743	3.1748	0.00017477	1.7708e-17	CSAD
ENSGALG00000028221	4.8665	5.6329	5.2129e-43	3.6776e-90	SEPP1L
ENSGALG00000028249	3.4578	1.5818	8.7339e-103	1.0901e-10	MCL1
ENSGALG00000028259	2.1674	1.7132	3.0313e-15	3.2141e-10	SLC39A14
ENSGALG00000028291	1.1249	1.0206	0.00071438	3.4885e-05	BCAR1
ENSGALG00000028529	9.1977	6.273	2.02e-113	5.2513e-21	PTGDS
ENSGALG00000028580	5.6397	4.583	6.7906e-06	0.0028724	C15orf48
ENSGALG00000028629	6.5545	6.0352	6.5253e-10	2.3283e-07	TM4SF1
ENSGALG00000028886	10.964	10.62	5.8816e-12	6.9481e-11	PLGLA
ENSGALG00000028928	6.2322	6.0708	1.6271e-61	2.3898e-63	LCAT
ENSGALG00000028939	6.8607	9.228	8.312e-06	2.5295e-24	AOC1
ENSGALG00000029024	4.3802	4.8286	4.6548e-24	5.9769e-41	TCF21
ENSGALG00000029169	2.3991	2.4168	1.1713e-05	3.4883e-07	HHEX
